# Supplementary material for: Long COVID incidence across SARS-CoV-2 lineages and identification of conserved spike targets for multivalent vaccines
Source: J Clin Transl Sci. 2025 Dec 19;9(1):e288. doi: 10.1017/cts.2025.10226 (PMC12780800; doi:10.1017/cts.2025.10226)
Supplement: Kim et al. supplementary material 1 — Kim et al. supplementary material [file S2059866125102264sup001.csv]

Genbank Accession Number	GENDER	RACE	ETHNICITY	REFDATE	AGE	VACC_COUNT	Long_COVID
OL355178	MALE	WHITE	NOT HISPANIC OR LATINO/A	8/13/2021	66	4	1
OL355179	MALE	WHITE	NOT HISPANIC OR LATINO/A	8/13/2021	74	3	1
OL355180	FEMALE	WHITE	NOT HISPANIC OR LATINO/A	8/13/2021	41	0	1
OL355181	FEMALE	WHITE	NOT HISPANIC OR LATINO/A	8/14/2021	38	4	1
OL355182	MALE	WHITE	NOT HISPANIC OR LATINO/A	8/15/2021	5	0	0
OL355183	MALE	BLACK OR AFRICAN AMERICAN	NOT HISPANIC OR LATINO/A	8/14/2021	10	0	1
OL355184	FEMALE	UNKNOWN	UNKNOWN	8/13/2021	40	0	0
OL355185	FEMALE	WHITE	NOT HISPANIC OR LATINO/A	8/14/2021	16	2	1
OL355186	MALE	BLACK OR AFRICAN AMERICAN	NOT HISPANIC OR LATINO/A	8/14/2021	23	0	0
OL355187	MALE	BLACK OR AFRICAN AMERICAN	NOT HISPANIC OR LATINO/A	8/13/2021	42	0	0
OL355188	FEMALE	BLACK OR AFRICAN AMERICAN	NOT HISPANIC OR LATINO/A	8/13/2021	58	0	1
OL355189	MALE	ASIAN	NOT HISPANIC OR LATINO/A	8/14/2021	56	0	1
OL355190	FEMALE	WHITE	NOT HISPANIC OR LATINO/A	8/13/2021	36	0	0
OL355191	MALE	WHITE	NOT HISPANIC OR LATINO/A	8/14/2021	28	1	0
OL355192	MALE	WHITE	NOT HISPANIC OR LATINO/A	8/14/2021	64	0	0
OL355193	FEMALE	WHITE	NOT HISPANIC OR LATINO/A	8/13/2021	34	2	0
OL355194	FEMALE	BLACK OR AFRICAN AMERICAN	NOT HISPANIC OR LATINO/A	8/15/2021	13	0	0
OL355195	MALE	BLACK OR AFRICAN AMERICAN	NOT HISPANIC OR LATINO/A	8/13/2021	1	0	0
OL355196	MALE	BLACK OR AFRICAN AMERICAN	NOT HISPANIC OR LATINO/A	8/14/2021	79	2	1
OL355197	MALE	WHITE	NOT HISPANIC OR LATINO/A	8/15/2021	65	0	1
OL355198	MALE	WHITE	NOT HISPANIC OR LATINO/A	8/14/2021	26	0	0
OL355199	FEMALE	BLACK OR AFRICAN AMERICAN	NOT HISPANIC OR LATINO/A	8/13/2021	33	2	0
OL355200	MALE	OTHER	NOT HISPANIC OR LATINO/A	8/15/2021	38	3	1
OL355201	MALE	BLACK OR AFRICAN AMERICAN	NOT HISPANIC OR LATINO/A	8/13/2021	42	0	0
OL355202	MALE	BLACK OR AFRICAN AMERICAN	HISPANIC OR LATINO/A	8/14/2021	36	0	0
OL355203	MALE	WHITE	NOT HISPANIC OR LATINO/A	8/14/2021	13	0	0
OL355204	FEMALE	OTHER	NOT HISPANIC OR LATINO/A	8/13/2021	24	2	0
OL355205	FEMALE	BLACK OR AFRICAN AMERICAN	NOT HISPANIC OR LATINO/A	8/15/2021	23	2	0
OL355206	MALE	WHITE	NOT HISPANIC OR LATINO/A	8/13/2021	45	1	0
OL355207	FEMALE	WHITE	NOT HISPANIC OR LATINO/A	8/13/2021	68	4	1
OL355208	MALE	BLACK OR AFRICAN AMERICAN	NOT HISPANIC OR LATINO/A	8/14/2021	66	3	1
OL355209	FEMALE	BLACK OR AFRICAN AMERICAN	NOT HISPANIC OR LATINO/A	8/15/2021	46	0	0
OL355210	MALE	WHITE	NOT HISPANIC OR LATINO/A	8/15/2021	67	0	0
OL355211	FEMALE	WHITE	NOT HISPANIC OR LATINO/A	8/13/2021	42	0	1
OL355212	FEMALE	WHITE	NOT HISPANIC OR LATINO/A	8/15/2021	27	0	0
OL355213	FEMALE	WHITE	NOT HISPANIC OR LATINO/A	8/13/2021	66	1	1
OL355214	MALE	OTHER	NOT HISPANIC OR LATINO/A	8/15/2021	80	3	1
OL355215	FEMALE	WHITE	NOT HISPANIC OR LATINO/A	8/14/2021	58	0	1
OL355216	MALE	WHITE	NOT HISPANIC OR LATINO/A	8/13/2021	1	0	1
OL355217	MALE	BLACK OR AFRICAN AMERICAN	NOT HISPANIC OR LATINO/A	8/13/2021	8	2	0
OL355218	MALE	BLACK OR AFRICAN AMERICAN	NOT HISPANIC OR LATINO/A	8/14/2021	51	3	1
OL355219	FEMALE	WHITE	NOT HISPANIC OR LATINO/A	8/13/2021	27	1	1
OL355220	FEMALE	WHITE	NOT HISPANIC OR LATINO/A	8/13/2021	19	0	1
OL355221	FEMALE	ASIAN	NOT HISPANIC OR LATINO/A	8/15/2021	15	1	0
OL355222	FEMALE	WHITE	NOT HISPANIC OR LATINO/A	8/14/2021	34	2	0
OL355223	MALE	BLACK OR AFRICAN AMERICAN	NOT HISPANIC OR LATINO/A	8/13/2021	27	0	0
OL355224	FEMALE	WHITE	NOT HISPANIC OR LATINO/A	8/13/2021	28	3	1
OL355225	FEMALE	WHITE	NOT HISPANIC OR LATINO/A	8/13/2021	77	3	1
OL355226	FEMALE	WHITE	HISPANIC OR LATINO/A	8/13/2021	23	0	1
OL355227	MALE	WHITE	NOT HISPANIC OR LATINO/A	8/14/2021	49	2	0
OL355228	FEMALE	OTHER	HISPANIC OR LATINO/A	8/15/2021	50	2	0
OL355229	MALE	OTHER	NOT HISPANIC OR LATINO/A	8/13/2021	29	0	1
OL355230	MALE	WHITE	NOT HISPANIC OR LATINO/A	8/14/2021	28	1	0
OL355231	FEMALE	BLACK OR AFRICAN AMERICAN	NOT HISPANIC OR LATINO/A	8/15/2021	24	3	1
OL355232	MALE	WHITE	NOT HISPANIC OR LATINO/A	8/15/2021	56	0	1
OL355233	FEMALE	BLACK OR AFRICAN AMERICAN	NOT HISPANIC OR LATINO/A	8/13/2021	65	2	0
OL355234	MALE	BLACK OR AFRICAN AMERICAN	NOT HISPANIC OR LATINO/A	8/15/2021	14	3	1
OL355235	FEMALE	WHITE	NOT HISPANIC OR LATINO/A	8/13/2021	19	0	0
OL355236	MALE	WHITE	HISPANIC OR LATINO/A	8/15/2021	11	0	0
OL355237	MALE	WHITE	NOT HISPANIC OR LATINO/A	8/4/2021	54	2	1
OL355238	MALE	WHITE	NOT HISPANIC OR LATINO/A	8/4/2021	6	0	1
OL355239	MALE	WHITE	NOT HISPANIC OR LATINO/A	8/4/2021	73	0	1
OL450538	FEMALE	WHITE	NOT HISPANIC OR LATINO/A	8/6/2021	65	0	1
OL450539	MALE	BLACK OR AFRICAN AMERICAN	NOT HISPANIC OR LATINO/A	8/6/2021	18	0	0
OL450540	FEMALE	WHITE	NOT HISPANIC OR LATINO/A	8/6/2021	6	0	1
OL450541	FEMALE	BLACK OR AFRICAN AMERICAN	NOT HISPANIC OR LATINO/A	8/6/2021	46	3	1
OL450542	FEMALE	WHITE	NOT HISPANIC OR LATINO/A	8/6/2021	25	0	1
OL450543	FEMALE	WHITE	NOT HISPANIC OR LATINO/A	8/6/2021	48	0	1
OL450544	MALE	WHITE	NOT HISPANIC OR LATINO/A	8/6/2021	29	0	0
OL450545	MALE	WHITE	NOT HISPANIC OR LATINO/A	8/6/2021	47	1	0
OL450546	MALE	WHITE	NOT HISPANIC OR LATINO/A	8/6/2021	46	0	1
OL450547	MALE	BLACK OR AFRICAN AMERICAN	NOT HISPANIC OR LATINO/A	8/6/2012	39	0	1
OL450548	MALE	WHITE	NOT HISPANIC OR LATINO/A	8/6/2021	47	0	0
OL450549	MALE	WHITE	NOT HISPANIC OR LATINO/A	8/6/2021	14	1	0
OL450550	MALE	BLACK OR AFRICAN AMERICAN	NOT HISPANIC OR LATINO/A	8/6/2021	31	0	0
OL450551	MALE	WHITE	NOT HISPANIC OR LATINO/A	8/6/2021	20	0	0
OL450552	FEMALE	WHITE	NOT HISPANIC OR LATINO/A	8/6/2021	78	1	1
OL450553	MALE	BLACK OR AFRICAN AMERICAN	NOT HISPANIC OR LATINO/A	8/6/2021	34	0	1
OL450554	FEMALE	WHITE	HISPANIC OR LATINO/A	8/6/2021	24	0	0
OL450555	FEMALE	BLACK OR AFRICAN AMERICAN	NOT HISPANIC OR LATINO/A	8/6/2021	15	0	1
OL450556	FEMALE	WHITE	NOT HISPANIC OR LATINO/A	8/6/2021	18	0	0
OL450557	MALE	WHITE	NOT HISPANIC OR LATINO/A	8/6/2021	24	0	0
OL450558	MALE	WHITE	NOT HISPANIC OR LATINO/A	8/6/2021	34	0	1
OL450559	FEMALE	WHITE	NOT HISPANIC OR LATINO/A	8/6/2021	53	0	1
OL450560	MALE	WHITE	NOT HISPANIC OR LATINO/A	8/6/2021	13	0	0
OL450561	MALE	WHITE	NOT HISPANIC OR LATINO/A	8/6/2021	53	2	0
OL450562	MALE	BLACK OR AFRICAN AMERICAN	NOT HISPANIC OR LATINO/A	8/6/2021	6	0	0
OL450563	MALE	WHITE	NOT HISPANIC OR LATINO/A	8/6/2021	31	3	0
OL450564	MALE	BLACK OR AFRICAN AMERICAN	NOT HISPANIC OR LATINO/A	8/6/2021	5	0	0
OL450565	FEMALE	WHITE	NOT HISPANIC OR LATINO/A	8/6/2021	41	2	1
OL450566	MALE	BLACK OR AFRICAN AMERICAN	NOT HISPANIC OR LATINO/A	8/6/2021	15	0	0
OL450567	FEMALE	WHITE	NOT HISPANIC OR LATINO/A	8/6/2021	29	2	1
OL450568	MALE	WHITE	NOT HISPANIC OR LATINO/A	8/6/2021	38	0	1
OL450569	MALE	WHITE	NOT HISPANIC OR LATINO/A	8/6/2021	1	0	0
OL450570	MALE	WHITE	NOT HISPANIC OR LATINO/A	8/6/2021	56	2	1
OL450571	FEMALE	BLACK OR AFRICAN AMERICAN	NOT HISPANIC OR LATINO/A	8/6/2021	1	2	1
OL450572	MALE	WHITE	NOT HISPANIC OR LATINO/A	8/6/2021	49	0	1
OL450573	MALE	WHITE	NOT HISPANIC OR LATINO/A	8/6/2021	36	0	0
OL450574	MALE	BLACK OR AFRICAN AMERICAN	NOT HISPANIC OR LATINO/A	8/6/2021	30	2	0
OL450575	MALE	BLACK OR AFRICAN AMERICAN	NOT HISPANIC OR LATINO/A	8/6/2021	64	4	1
OL450576	MALE	WHITE	NOT HISPANIC OR LATINO/A	8/6/2021	57	0	0
OL450577	FEMALE	WHITE	NOT HISPANIC OR LATINO/A	8/6/2021	4	0	0
OL450578	MALE	WHITE	NOT HISPANIC OR LATINO/A	8/6/2021	64	2	0
OL450579	MALE	WHITE	NOT HISPANIC OR LATINO/A	8/6/2021	4	0	0
OL450580	MALE	BLACK OR AFRICAN AMERICAN	NOT HISPANIC OR LATINO/A	8/6/2021	63	0	1
OL450581	FEMALE	WHITE	NOT HISPANIC OR LATINO/A	8/6/2021	51	0	1
OL450582	MALE	BLACK OR AFRICAN AMERICAN	NOT HISPANIC OR LATINO/A	8/6/2021	71	3	1
OL450583	MALE	WHITE	NOT HISPANIC OR LATINO/A	8/6/2021	40	3	1
OL450584	MALE	WHITE	HISPANIC OR LATINO/A	8/6/2021	27	0	1
OL450585	FEMALE	WHITE	NOT HISPANIC OR LATINO/A	8/6/2021	15	0	0
OL450586	FEMALE	WHITE	NOT HISPANIC OR LATINO/A	8/6/2021	6	0	1
OL450587	MALE	WHITE	NOT HISPANIC OR LATINO/A	8/14/2021	7	0	0
OL450588	FEMALE	WHITE	NOT HISPANIC OR LATINO/A	8/6/2021	58	3	1
OL450589	MALE	WHITE	NOT HISPANIC OR LATINO/A	8/7/2021	77	0	1
OL450590	MALE	BLACK OR AFRICAN AMERICAN	NOT HISPANIC OR LATINO/A	8/7/2021	58	0	0
OL450591	FEMALE	WHITE	NOT HISPANIC OR LATINO/A	8/7/2021	66	3	1
OL450592	FEMALE	WHITE	NOT HISPANIC OR LATINO/A	8/7/2021	32	0	1
OL450593	MALE	BLACK OR AFRICAN AMERICAN	NOT HISPANIC OR LATINO/A	8/7/2021	0	2	1
OL450594	FEMALE	WHITE	NOT HISPANIC OR LATINO/A	8/7/2021	51	0	1
OL450595	MALE	WHITE	NOT HISPANIC OR LATINO/A	8/7/2021	55	0	1
OL450596	FEMALE	WHITE	NOT HISPANIC OR LATINO/A	8/7/2021	22	0	0
OL450597	FEMALE	WHITE	NOT HISPANIC OR LATINO/A	8/7/2021	63	3	1
OL450598	FEMALE	WHITE	NOT HISPANIC OR LATINO/A	8/7/2021	75	0	1
OL450599	FEMALE	WHITE	NOT HISPANIC OR LATINO/A	8/3/2021	41	0	0
OL450600	FEMALE	BLACK OR AFRICAN AMERICAN	NOT HISPANIC OR LATINO/A	8/3/2021	34	0	0
OL589068	MALE	WHITE	NOT HISPANIC OR LATINO/A	7/12/2020	71	0	1
OL589069	FEMALE	WHITE	NOT HISPANIC OR LATINO/A	4/7/2020	47	0	1
OL589070	FEMALE	BLACK OR AFRICAN AMERICAN	NOT HISPANIC OR LATINO/A	4/7/2020	17	0	1
OL589071	FEMALE	BLACK OR AFRICAN AMERICAN	NOT HISPANIC OR LATINO/A	4/9/2020	19	0	0
OL589072	FEMALE	WHITE	NOT HISPANIC OR LATINO/A	4/8/2020	63	3	1
OL589073	FEMALE	BLACK OR AFRICAN AMERICAN	NOT HISPANIC OR LATINO/A	4/6/2020	30	3	1
OL589074	FEMALE	WHITE	NOT HISPANIC OR LATINO/A	4/7/2020	34	2	1
OL589075	MALE	WHITE	NOT HISPANIC OR LATINO/A	7/10/2020	53	2	1
OL589076	MALE	UNKNOWN	UNKNOWN	7/10/2020	44	0	0
OL589077	MALE	WHITE	NOT HISPANIC OR LATINO/A	4/8/2020	58	2	1
OL589078	FEMALE	BLACK OR AFRICAN AMERICAN	NOT HISPANIC OR LATINO/A	4/6/2020	36	0	0
OL589079	FEMALE	BLACK OR AFRICAN AMERICAN	NOT HISPANIC OR LATINO/A	4/9/2020	44	0	1
OL589080	FEMALE	BLACK OR AFRICAN AMERICAN	NOT HISPANIC OR LATINO/A	4/10/2020	50	4	1
OL589081	FEMALE	WHITE	NOT HISPANIC OR LATINO/A	4/7/2020	19	2	1
OL589082	FEMALE	BLACK OR AFRICAN AMERICAN	NOT HISPANIC OR LATINO/A	4/10/2020	52	0	1
OL589083	FEMALE	BLACK OR AFRICAN AMERICAN	NOT HISPANIC OR LATINO/A	4/9/2020	39	0	1
OL589084	MALE	WHITE	NOT HISPANIC OR LATINO/A	7/10/2020	66	0	1
OL589085	FEMALE	BLACK OR AFRICAN AMERICAN	NOT HISPANIC OR LATINO/A	7/10/2020	41	0	1
OL589086	FEMALE	WHITE	NOT HISPANIC OR LATINO/A	4/15/2020	68	3	1
OL589087	MALE	BLACK OR AFRICAN AMERICAN	NOT HISPANIC OR LATINO/A	4/15/2020	29	0	0
OL589088	FEMALE	BLACK OR AFRICAN AMERICAN	NOT HISPANIC OR LATINO/A	4/10/2020	23	2	1
OL589090	FEMALE	BLACK OR AFRICAN AMERICAN	NOT HISPANIC OR LATINO/A	4/9/2020	32	0	0
OL589091	FEMALE	WHITE	NOT HISPANIC OR LATINO/A	4/8/2020	25	0	0
OL589092	FEMALE	BLACK OR AFRICAN AMERICAN	NOT HISPANIC OR LATINO/A	4/9/2020	20	0	1
OL589093	FEMALE	WHITE	NOT HISPANIC OR LATINO/A	7/10/2020	49	2	1
OL589094	MALE	WHITE	NOT HISPANIC OR LATINO/A	7/12/2020	59	0	0
OL589095	MALE	WHITE	NOT HISPANIC OR LATINO/A	4/7/2020	60	0	1
OL589096	FEMALE	WHITE	NOT HISPANIC OR LATINO/A	4/6/2020	28	2	1
OL589097	FEMALE	BLACK OR AFRICAN AMERICAN	NOT HISPANIC OR LATINO/A	4/10/2020	36	0	0
OL589098	FEMALE	BLACK OR AFRICAN AMERICAN	NOT HISPANIC OR LATINO/A	7/13/2020	51	4	1
OL589099	FEMALE	BLACK OR AFRICAN AMERICAN	NOT HISPANIC OR LATINO/A	4/6/2020	31	1	1
OL589100	MALE	BLACK OR AFRICAN AMERICAN	NOT HISPANIC OR LATINO/A	4/8/2020	45	3	1
OL589101	FEMALE	BLACK OR AFRICAN AMERICAN	NOT HISPANIC OR LATINO/A	4/9/2020	41	1	1
OL589102	FEMALE	BLACK OR AFRICAN AMERICAN	NOT HISPANIC OR LATINO/A	4/8/2020	25	0	0
OL589103	MALE	WHITE	NOT HISPANIC OR LATINO/A	7/12/2020	24	2	1
OL589104	FEMALE	BLACK OR AFRICAN AMERICAN	NOT HISPANIC OR LATINO/A	4/8/2020	22	2	1
OL589105	FEMALE	BLACK OR AFRICAN AMERICAN	NOT HISPANIC OR LATINO/A	7/10/2020	79	4	1
OL589106	MALE	WHITE	NOT HISPANIC OR LATINO/A	4/8/2020	29	0	1
OL589107	FEMALE	BLACK OR AFRICAN AMERICAN	NOT HISPANIC OR LATINO/A	7/12/2020	28	2	1
OL589108	MALE	WHITE	NOT HISPANIC OR LATINO/A	4/7/2020	40	0	1
OL589109	FEMALE	BLACK OR AFRICAN AMERICAN	NOT HISPANIC OR LATINO/A	4/15/2020	63	4	1
OL589110	FEMALE	BLACK OR AFRICAN AMERICAN	NOT HISPANIC OR LATINO/A	4/8/2020	67	0	1
OL589111	MALE	BLACK OR AFRICAN AMERICAN	NOT HISPANIC OR LATINO/A	4/6/2020	59	0	1
OL589112	MALE	BLACK OR AFRICAN AMERICAN	NOT HISPANIC OR LATINO/A	4/9/2020	25	0	0
OL589113	MALE	BLACK OR AFRICAN AMERICAN	NOT HISPANIC OR LATINO/A	4/9/2020	70	2	1
OL589114	FEMALE	WHITE	HISPANIC OR LATINO/A	4/8/2020	35	3	1
OL589115	FEMALE	BLACK OR AFRICAN AMERICAN	NOT HISPANIC OR LATINO/A	4/7/2020	40	1	1
OL589116	MALE	BLACK OR AFRICAN AMERICAN	NOT HISPANIC OR LATINO/A	4/8/2020	44	0	0
OL589117	FEMALE	BLACK OR AFRICAN AMERICAN	NOT HISPANIC OR LATINO/A	4/7/2020	81	4	1
OL589118	FEMALE	BLACK OR AFRICAN AMERICAN	NOT HISPANIC OR LATINO/A	4/10/2020	44	2	1
OL589119	FEMALE	WHITE	HISPANIC OR LATINO/A	7/11/2020	47	0	1
OL704403	FEMALE	BLACK OR AFRICAN AMERICAN	NOT HISPANIC OR LATINO/A	8/14/2021	11	0	0
OL704404	FEMALE	BLACK OR AFRICAN AMERICAN	NOT HISPANIC OR LATINO/A	8/14/2021	0	2	1
OL704405	FEMALE	WHITE	NOT HISPANIC OR LATINO/A	8/14/2021	7	1	1
OL704406	MALE	BLACK OR AFRICAN AMERICAN	NOT HISPANIC OR LATINO/A	8/14/2021	31	0	1
OL704407	MALE	BLACK OR AFRICAN AMERICAN	NOT HISPANIC OR LATINO/A	8/14/2021	61	0	1
OL704408	MALE	WHITE	NOT HISPANIC OR LATINO/A	8/14/2021	58	0	0
OL704409	MALE	WHITE	NOT HISPANIC OR LATINO/A	8/14/2021	78	2	0
OL704410	FEMALE	WHITE	NOT HISPANIC OR LATINO/A	8/14/2021	57	0	1
OL704411	FEMALE	WHITE	NOT HISPANIC OR LATINO/A	8/14/2021	26	2	1
OL704412	FEMALE	WHITE	NOT HISPANIC OR LATINO/A	8/14/2021	67	2	1
OL704413	FEMALE	WHITE	NOT HISPANIC OR LATINO/A	8/14/2021	18	0	1
OL704414	FEMALE	WHITE	NOT HISPANIC OR LATINO/A	8/14/2021	2	0	0
OL704415	MALE	WHITE	NOT HISPANIC OR LATINO/A	8/15/2021	29	0	0
OL704416	FEMALE	BLACK OR AFRICAN AMERICAN	NOT HISPANIC OR LATINO/A	8/15/2002	23	2	1
OL704417	MALE	BLACK OR AFRICAN AMERICAN	NOT HISPANIC OR LATINO/A	8/15/2021	0	0	1
OL704418	FEMALE	WHITE	NOT HISPANIC OR LATINO/A	8/15/2021	39	0	1
OL704419	FEMALE	WHITE	NOT HISPANIC OR LATINO/A	8/15/2021	47	3	1
OL704420	MALE	WHITE	NOT HISPANIC OR LATINO/A	8/15/2021	4	0	0
OL704421	FEMALE	BLACK OR AFRICAN AMERICAN	NOT HISPANIC OR LATINO/A	8/15/2021	14	2	0
OL704423	FEMALE	WHITE	NOT HISPANIC OR LATINO/A	8/15/2021	18	2	1
OL704424	MALE	WHITE	NOT HISPANIC OR LATINO/A	8/15/2021	53	0	0
OL704425	FEMALE	WHITE	NOT HISPANIC OR LATINO/A	8/15/2021	63	0	0
OL704426	FEMALE	WHITE	HISPANIC OR LATINO/A	8/15/2021	4	0	1
OL704427	FEMALE	BLACK OR AFRICAN AMERICAN	NOT HISPANIC OR LATINO/A	8/14/2021	19	1	1
OL704428	FEMALE	WHITE	HISPANIC OR LATINO/A	8/15/2021	59	2	1
OL704429	MALE	WHITE	NOT HISPANIC OR LATINO/A	8/14/2021	71	3	1
OL704430	FEMALE	BLACK OR AFRICAN AMERICAN	NOT HISPANIC OR LATINO/A	8/13/2021	11	2	0
OL704431	MALE	BLACK OR AFRICAN AMERICAN	NOT HISPANIC OR LATINO/A	8/17/2021	1	0	0
OL704432	MALE	WHITE	NOT HISPANIC OR LATINO/A	8/15/2021	9	0	0
OL704433	FEMALE	WHITE	NOT HISPANIC OR LATINO/A	8/15/2021	30	2	0
OL704434	MALE	WHITE	NOT HISPANIC OR LATINO/A	8/17/2021	48	0	1
OL704435	MALE	BLACK OR AFRICAN AMERICAN	NOT HISPANIC OR LATINO/A	8/17/2021	42	0	0
OL704437	MALE	BLACK OR AFRICAN AMERICAN	NOT HISPANIC OR LATINO/A	8/6/2021	35	2	1
OL704438	FEMALE	WHITE	NOT HISPANIC OR LATINO/A	8/6/2021	41	0	0
OL704439	FEMALE	BLACK OR AFRICAN AMERICAN	NOT HISPANIC OR LATINO/A	8/6/2021	30	2	1
OL704440	MALE	WHITE	NOT HISPANIC OR LATINO/A	8/6/2021	53	2	0
OL704441	MALE	WHITE	NOT HISPANIC OR LATINO/A	8/6/2021	26	0	0
OL704442	MALE	BLACK OR AFRICAN AMERICAN	NOT HISPANIC OR LATINO/A	8/6/2021	43	0	1
OL704443	FEMALE	BLACK OR AFRICAN AMERICAN	NOT HISPANIC OR LATINO/A	8/6/2021	2	0	1
OL704444	MALE	WHITE	NOT HISPANIC OR LATINO/A	8/6/2021	33	0	0
OL704445	FEMALE	BLACK OR AFRICAN AMERICAN	NOT HISPANIC OR LATINO/A	8/6/2021	18	0	0
OL704446	MALE	WHITE	NOT HISPANIC OR LATINO/A	8/6/2021	63	0	0
OL704447	MALE	BLACK OR AFRICAN AMERICAN	NOT HISPANIC OR LATINO/A	8/6/2021	50	0	1
OL704448	FEMALE	BLACK OR AFRICAN AMERICAN	NOT HISPANIC OR LATINO/A	8/6/2021	27	2	0
OL704449	MALE	BLACK OR AFRICAN AMERICAN	NOT HISPANIC OR LATINO/A	8/6/2021	0	0	1
OL704450	FEMALE	AMERICAN INDIAN OR ALASKA NATIVE	NOT HISPANIC OR LATINO/A	8/6/2021	41	1	0
OL704451	FEMALE	WHITE	NOT HISPANIC OR LATINO/A	11/9/2021	25	2	0
OL704452	MALE	BLACK OR AFRICAN AMERICAN	NOT HISPANIC OR LATINO/A	11/11/2021	47	0	0
OL704453	FEMALE	WHITE	NOT HISPANIC OR LATINO/A	11/11/2021	25	0	1
OL704454	FEMALE	WHITE	NOT HISPANIC OR LATINO/A	11/11/2021	27	1	1
OL704455	FEMALE	BLACK OR AFRICAN AMERICAN	NOT HISPANIC OR LATINO/A	11/11/2021	30	2	1
OL704456	FEMALE	BLACK OR AFRICAN AMERICAN	NOT HISPANIC OR LATINO/A	11/11/2021	54	3	1
OL704457	MALE	WHITE	NOT HISPANIC OR LATINO/A	11/11/2021	34	2	1
OL704458	MALE	WHITE	NOT HISPANIC OR LATINO/A	8/6/2021	42	2	0
OL828351	FEMALE	UNKNOWN	UNKNOWN	8/6/2021	87	0	0
OL828352	MALE	WHITE	NOT HISPANIC OR LATINO/A	8/6/2021	53	0	1
OL828353	FEMALE	BLACK OR AFRICAN AMERICAN	NOT HISPANIC OR LATINO/A	8/5/2021	3	0	1
OL828354	FEMALE	WHITE	NOT HISPANIC OR LATINO/A	8/5/2021	20	1	1
OL828355	FEMALE	WHITE	NOT HISPANIC OR LATINO/A	8/5/2021	17	0	1
OL828356	FEMALE	WHITE	NOT HISPANIC OR LATINO/A	8/5/2021	62	2	1
OL828357	MALE	BLACK OR AFRICAN AMERICAN	NOT HISPANIC OR LATINO/A	8/5/2021	43	0	1
OL828358	MALE	WHITE	NOT HISPANIC OR LATINO/A	8/5/2021	20	2	0
OL828359	MALE	WHITE	NOT HISPANIC OR LATINO/A	8/5/2021	5	0	1
OL828360	MALE	WHITE	NOT HISPANIC OR LATINO/A	8/5/2021	17	0	0
OL828361	FEMALE	WHITE	NOT HISPANIC OR LATINO/A	8/5/2021	42	2	0
OL828362	FEMALE	WHITE	NOT HISPANIC OR LATINO/A	8/5/2021	43	0	0
OL828363	MALE	BLACK OR AFRICAN AMERICAN	NOT HISPANIC OR LATINO/A	8/5/2021	19	0	1
OL828364	MALE	BLACK OR AFRICAN AMERICAN	NOT HISPANIC OR LATINO/A	8/5/2021	5	0	1
OL828365	FEMALE	WHITE	NOT HISPANIC OR LATINO/A	8/5/2021	51	0	1
OL828366	FEMALE	WHITE	NOT HISPANIC OR LATINO/A	8/5/2021	0	4	1
OL828367	MALE	WHITE	HISPANIC OR LATINO/A	8/5/2021	42	2	1
OL828368	FEMALE	BLACK OR AFRICAN AMERICAN	NOT HISPANIC OR LATINO/A	8/5/2021	5	1	0
OL828369	FEMALE	OTHER	HISPANIC OR LATINO/A	8/5/2021	35	1	1
OL828370	MALE	BLACK OR AFRICAN AMERICAN	NOT HISPANIC OR LATINO/A	8/5/2021	2	0	0
OL828371	MALE	BLACK OR AFRICAN AMERICAN	NOT HISPANIC OR LATINO/A	8/5/2021	36	0	1
OL828372	FEMALE	BLACK OR AFRICAN AMERICAN	NOT HISPANIC OR LATINO/A	8/5/2021	7	2	1
OL828373	MALE	BLACK OR AFRICAN AMERICAN	NOT HISPANIC OR LATINO/A	8/5/2021	12	0	0
OL828374	MALE	WHITE	NOT HISPANIC OR LATINO/A	8/5/2021	16	0	0
OL828375	FEMALE	BLACK OR AFRICAN AMERICAN	NOT HISPANIC OR LATINO/A	8/5/2021	4	0	0
OL828376	MALE	BLACK OR AFRICAN AMERICAN	NOT HISPANIC OR LATINO/A	8/5/2021	36	2	1
OL828377	MALE	OTHER	NOT HISPANIC OR LATINO/A	8/5/2021	31	0	0
OL828378	MALE	WHITE	NOT HISPANIC OR LATINO/A	8/5/2021	19	2	0
OL828379	FEMALE	BLACK OR AFRICAN AMERICAN	NOT HISPANIC OR LATINO/A	8/5/2021	67	0	0
OL828380	FEMALE	BLACK OR AFRICAN AMERICAN	NOT HISPANIC OR LATINO/A	8/5/2021	58	2	0
OL828381	MALE	WHITE	HISPANIC OR LATINO/A	8/5/2021	76	0	1
OL828382	MALE	BLACK OR AFRICAN AMERICAN	NOT HISPANIC OR LATINO/A	8/5/2021	11	0	1
OL828383	MALE	WHITE	NOT HISPANIC OR LATINO/A	8/5/2021	26	0	0
OL828384	MALE	WHITE	NOT HISPANIC OR LATINO/A	8/5/2021	33	0	1
OL828385	FEMALE	BLACK OR AFRICAN AMERICAN	NOT HISPANIC OR LATINO/A	8/5/2021	17	0	0
OL828386	FEMALE	WHITE	NOT HISPANIC OR LATINO/A	8/6/2021	35	0	0
OL828387	FEMALE	WHITE	NOT HISPANIC OR LATINO/A	8/6/2021	31	0	0
OL828388	FEMALE	WHITE	NOT HISPANIC OR LATINO/A	8/6/2021	50	0	1
OL828389	FEMALE	BLACK OR AFRICAN AMERICAN	NOT HISPANIC OR LATINO/A	8/6/2021	20	0	0
OL828390	FEMALE	WHITE	NOT HISPANIC OR LATINO/A	8/6/2021	51	0	1
OL828391	FEMALE	BLACK OR AFRICAN AMERICAN	NOT HISPANIC OR LATINO/A	8/6/2021	23	1	1
OL828392	FEMALE	WHITE	NOT HISPANIC OR LATINO/A	8/6/2021	3	0	1
OL828393	MALE	BLACK OR AFRICAN AMERICAN	NOT HISPANIC OR LATINO/A	8/6/2021	24	0	0
OL828394	MALE	BLACK OR AFRICAN AMERICAN	NOT HISPANIC OR LATINO/A	8/6/2021	39	2	1
OL828395	MALE	BLACK OR AFRICAN AMERICAN	NOT HISPANIC OR LATINO/A	8/6/2021	8	0	0
OL828396	FEMALE	BLACK OR AFRICAN AMERICAN	NOT HISPANIC OR LATINO/A	8/6/2021	15	0	0
OL828397	FEMALE	WHITE	NOT HISPANIC OR LATINO/A	8/6/2021	65	5	0
OL828398	FEMALE	BLACK OR AFRICAN AMERICAN	NOT HISPANIC OR LATINO/A	8/6/2021	69	4	0
OL828399	MALE	WHITE	NOT HISPANIC OR LATINO/A	8/6/2021	64	3	1
OL828400	FEMALE	WHITE	NOT HISPANIC OR LATINO/A	8/6/2021	42	3	0
OL828401	MALE	WHITE	NOT HISPANIC OR LATINO/A	8/6/2021	34	0	0
OL828402	FEMALE	WHITE	NOT HISPANIC OR LATINO/A	8/6/2021	80	1	0
OL828403	MALE	WHITE	NOT HISPANIC OR LATINO/A	8/6/2021	56	3	1
OL828404	MALE	WHITE	NOT HISPANIC OR LATINO/A	8/6/2021	41	1	0
OL828405	MALE	BLACK OR AFRICAN AMERICAN	NOT HISPANIC OR LATINO/A	8/6/2021	13	0	0
OL828406	FEMALE	WHITE	NOT HISPANIC OR LATINO/A	8/6/2021	17	0	1
OL828407	FEMALE	WHITE	NOT HISPANIC OR LATINO/A	8/6/2021	50	0	1
OL828408	FEMALE	WHITE	NOT HISPANIC OR LATINO/A	8/6/2021	19	0	1
OL828409	MALE	BLACK OR AFRICAN AMERICAN	NOT HISPANIC OR LATINO/A	8/6/2021	70	0	0
OL828410	FEMALE	ASIAN	NOT HISPANIC OR LATINO/A	8/6/2021	37	0	0
OL828411	MALE	WHITE	NOT HISPANIC OR LATINO/A	8/6/2021	61	1	0
OL828412	MALE	OTHER	NOT HISPANIC OR LATINO/A	8/6/2021	0	0	1
OL828413	MALE	WHITE	NOT HISPANIC OR LATINO/A	8/6/2021	60	0	0
OL828414	FEMALE	BLACK OR AFRICAN AMERICAN	NOT HISPANIC OR LATINO/A	8/6/2021	34	0	1
OL828415	MALE	WHITE	NOT HISPANIC OR LATINO/A	8/6/2021	62	0	0
OL828416	FEMALE	BLACK OR AFRICAN AMERICAN	NOT HISPANIC OR LATINO/A	8/3/2021	29	0	1
OL828417	FEMALE	AMERICAN INDIAN OR ALASKA NATIVE	NOT HISPANIC OR LATINO/A	8/3/2021	29	0	1
OL828418	MALE	BLACK OR AFRICAN AMERICAN	NOT HISPANIC OR LATINO/A	8/3/2021	11	0	1
OL828419	MALE	BLACK OR AFRICAN AMERICAN	NOT HISPANIC OR LATINO/A	8/3/2021	41	0	0
OL828420	FEMALE	BLACK OR AFRICAN AMERICAN	NOT HISPANIC OR LATINO/A	8/3/2021	30	0	1
OL828421	MALE	WHITE	NOT HISPANIC OR LATINO/A	8/4/2021	53	2	1
OL828422	MALE	WHITE	NOT HISPANIC OR LATINO/A	8/3/2021	72	5	1
OL828423	MALE	BLACK OR AFRICAN AMERICAN	NOT HISPANIC OR LATINO/A	8/3/2021	69	3	1
OL828424	MALE	WHITE	NOT HISPANIC OR LATINO/A	5/17/2022	48	0	1
OL828425	FEMALE	WHITE	NOT HISPANIC OR LATINO/A	8/3/2021	65	3	1
OL828426	MALE	BLACK OR AFRICAN AMERICAN	NOT HISPANIC OR LATINO/A	8/4/2021	42	0	1
OL828427	FEMALE	BLACK OR AFRICAN AMERICAN	NOT HISPANIC OR LATINO/A	8/3/2021	22	2	0
OL828428	MALE	WHITE	NOT HISPANIC OR LATINO/A	8/3/2021	66	0	1
OL828429	MALE	WHITE	NOT HISPANIC OR LATINO/A	8/3/2021	60	2	0
OL828430	MALE	WHITE	NOT HISPANIC OR LATINO/A	8/3/2021	26	0	0
OL828431	FEMALE	WHITE	NOT HISPANIC OR LATINO/A	8/3/2021	37	0	1
OL828432	FEMALE	BLACK OR AFRICAN AMERICAN	NOT HISPANIC OR LATINO/A	8/3/2021	36	1	1
OL828433	MALE	BLACK OR AFRICAN AMERICAN	NOT HISPANIC OR LATINO/A	8/3/2021	32	0	0
OL828434	MALE	WHITE	NOT HISPANIC OR LATINO/A	8/3/2021	20	0	0
OL828435	MALE	WHITE	NOT HISPANIC OR LATINO/A	8/4/2021	37	0	1
OL828436	FEMALE	BLACK OR AFRICAN AMERICAN	NOT HISPANIC OR LATINO/A	8/3/2021	52	0	0
OL828437	MALE	BLACK OR AFRICAN AMERICAN	NOT HISPANIC OR LATINO/A	8/3/2021	10	2	1
OL828438	MALE	WHITE	NOT HISPANIC OR LATINO/A	8/3/2021	2	0	1
OL828439	FEMALE	WHITE	NOT HISPANIC OR LATINO/A	8/4/2021	2	0	0
OL828440	MALE	WHITE	NOT HISPANIC OR LATINO/A	8/2/2021	17	0	0
OL828441	FEMALE	WHITE	NOT HISPANIC OR LATINO/A	8/3/2021	4	0	1
OP643694	MALE	BLACK OR AFRICAN AMERICAN	NOT HISPANIC OR LATINO/A	8/17/2022	16	0	1
OP643695	MALE	BLACK OR AFRICAN AMERICAN	NOT HISPANIC OR LATINO/A	8/17/2022	53	5	0
OP643696	FEMALE	WHITE	NOT HISPANIC OR LATINO/A	8/31/2022	53	5	1
OP643697	MALE	WHITE	NOT HISPANIC OR LATINO/A	8/31/2022	71	4	0
OP643698	FEMALE	WHITE	NOT HISPANIC OR LATINO/A	9/1/2022	70	4	0
OP643699	MALE	WHITE	NOT HISPANIC OR LATINO/A	8/31/2022	74	3	0
OP643700	FEMALE	BLACK OR AFRICAN AMERICAN	NOT HISPANIC OR LATINO/A	8/31/2022	43	3	0
OP643701	MALE	WHITE	NOT HISPANIC OR LATINO/A	8/31/2022	58	2	0
OP643702	FEMALE	BLACK OR AFRICAN AMERICAN	NOT HISPANIC OR LATINO/A	8/31/2022	42	3	1
OP643703	FEMALE	BLACK OR AFRICAN AMERICAN	NOT HISPANIC OR LATINO/A	6/28/2022	66	2	0
OP643704	FEMALE	BLACK OR AFRICAN AMERICAN	NOT HISPANIC OR LATINO/A	6/28/2022	61	3	1
OP643705	FEMALE	WHITE	NOT HISPANIC OR LATINO/A	6/28/2022	57	2	0
OP643706	MALE	BLACK OR AFRICAN AMERICAN	NOT HISPANIC OR LATINO/A	6/28/2022	33	2	0
OP643707	FEMALE	BLACK OR AFRICAN AMERICAN	NOT HISPANIC OR LATINO/A	7/25/2022	45	4	1
OP643708	MALE	BLACK OR AFRICAN AMERICAN	NOT HISPANIC OR LATINO/A	7/25/2022	69	6	1
OP643709	MALE	BLACK OR AFRICAN AMERICAN	NOT HISPANIC OR LATINO/A	7/25/2022	38	0	0
OP643710	FEMALE	WHITE	NOT HISPANIC OR LATINO/A	7/25/2022	73	3	1
OP643711	MALE	BLACK OR AFRICAN AMERICAN	NOT HISPANIC OR LATINO/A	6/7/2022	35	0	0
OP643712	FEMALE	WHITE	NOT HISPANIC OR LATINO/A	6/8/2022	29	2	1
OP643713	MALE	BLACK OR AFRICAN AMERICAN	NOT HISPANIC OR LATINO/A	6/7/2022	40	0	1
OP643714	FEMALE	WHITE	NOT HISPANIC OR LATINO/A	6/8/2022	49	3	0
OP643715	FEMALE	WHITE	NOT HISPANIC OR LATINO/A	6/8/2022	28	2	0
OP643716	FEMALE	WHITE	NOT HISPANIC OR LATINO/A	6/8/2022	74	3	1
OP643717	MALE	BLACK OR AFRICAN AMERICAN	NOT HISPANIC OR LATINO/A	6/7/2022	77	5	1
OP643718	MALE	WHITE	NOT HISPANIC OR LATINO/A	6/7/2022	39	0	0
OP643719	MALE	WHITE	NOT HISPANIC OR LATINO/A	6/8/2022	65	3	1
OP643720	MALE	BLACK OR AFRICAN AMERICAN	NOT HISPANIC OR LATINO/A	6/8/2022	65	3	0
OP643721	FEMALE	BLACK OR AFRICAN AMERICAN	NOT HISPANIC OR LATINO/A	6/7/2022	55	3	0
OP643722	MALE	BLACK OR AFRICAN AMERICAN	NOT HISPANIC OR LATINO/A	6/8/2022	46	2	1
OP643723	FEMALE	UNKNOWN	UNKNOWN	6/7/2022	23	0	0
OP643724	FEMALE	BLACK OR AFRICAN AMERICAN	NOT HISPANIC OR LATINO/A	6/6/2022	22	3	0
OP643725	FEMALE	BLACK OR AFRICAN AMERICAN	NOT HISPANIC OR LATINO/A	6/8/2022	11	2	1
OP643726	FEMALE	WHITE	NOT HISPANIC OR LATINO/A	6/8/2022	19	3	0
OP643727	FEMALE	WHITE	NOT HISPANIC OR LATINO/A	6/7/2022	35	1	0
OP643728	FEMALE	WHITE	NOT HISPANIC OR LATINO/A	6/9/2022	47	1	0
OP643729	FEMALE	WHITE	NOT HISPANIC OR LATINO/A	6/8/2022	41	2	1
OP643730	FEMALE	WHITE	NOT HISPANIC OR LATINO/A	7/25/2022	22	0	0
OP643731	FEMALE	BLACK OR AFRICAN AMERICAN	NOT HISPANIC OR LATINO/A	7/22/2022	49	2	0
OP643732	FEMALE	WHITE	NOT HISPANIC OR LATINO/A	7/25/2022	77	0	0
OP643733	MALE	OTHER	HISPANIC OR LATINO/A	7/25/2022	27	0	0
OP643734	FEMALE	WHITE	NOT HISPANIC OR LATINO/A	7/25/2022	32	2	0
OP643735	MALE	BLACK OR AFRICAN AMERICAN	NOT HISPANIC OR LATINO/A	7/25/2022	22	3	0
OP643736	FEMALE	WHITE	NOT HISPANIC OR LATINO/A	7/25/2022	31	3	0
OP643737	FEMALE	WHITE	NOT HISPANIC OR LATINO/A	7/24/2022	17	0	1
OP643738	MALE	WHITE	NOT HISPANIC OR LATINO/A	7/19/2022	10	2	0
OP643739	FEMALE	WHITE	NOT HISPANIC OR LATINO/A	7/25/2022	54	0	1
OP643740	MALE	BLACK OR AFRICAN AMERICAN	NOT HISPANIC OR LATINO/A	7/22/2022	13	0	0
OP643741	MALE	WHITE	NOT HISPANIC OR LATINO/A	7/22/2022	26	0	1
OP643742	MALE	BLACK OR AFRICAN AMERICAN	NOT HISPANIC OR LATINO/A	7/22/2022	36	3	1
OP643743	MALE	BLACK OR AFRICAN AMERICAN	NOT HISPANIC OR LATINO/A	7/22/2022	16	0	1
OP643744	FEMALE	BLACK OR AFRICAN AMERICAN	NOT HISPANIC OR LATINO/A	7/25/2022	54	3	1
OP643745	FEMALE	WHITE	NOT HISPANIC OR LATINO/A	7/22/2022	46	0	1
OP643746	FEMALE	WHITE	NOT HISPANIC OR LATINO/A	7/21/2022	45	2	1
OP643747	FEMALE	WHITE	NOT HISPANIC OR LATINO/A	7/21/2022	35	0	0
OP643748	FEMALE	BLACK OR AFRICAN AMERICAN	NOT HISPANIC OR LATINO/A	7/24/2022	45	0	1
OP643749	MALE	WHITE	NOT HISPANIC OR LATINO/A	7/20/2022	47	2	0
OP643750	MALE	OTHER	NOT HISPANIC OR LATINO/A	7/20/2022	51	1	0
OP643751	MALE	WHITE	NOT HISPANIC OR LATINO/A	7/24/2022	23	0	1
OP643752	FEMALE	BLACK OR AFRICAN AMERICAN	NOT HISPANIC OR LATINO/A	7/22/2022	65	3	0
OP643753	FEMALE	BLACK OR AFRICAN AMERICAN	NOT HISPANIC OR LATINO/A	7/21/2022	55	4	1
OP643754	FEMALE	WHITE	NOT HISPANIC OR LATINO/A	7/20/2022	44	2	1
OP643755	FEMALE	BLACK OR AFRICAN AMERICAN	NOT HISPANIC OR LATINO/A	7/20/2022	40	3	1
OP643756	FEMALE	WHITE	NOT HISPANIC OR LATINO/A	7/25/2022	67	0	0
OP643757	FEMALE	WHITE	NOT HISPANIC OR LATINO/A	7/20/2022	61	4	1
OP643758	FEMALE	WHITE	NOT HISPANIC OR LATINO/A	7/21/2022	65	4	1
OP643759	FEMALE	BLACK OR AFRICAN AMERICAN	NOT HISPANIC OR LATINO/A	7/21/2022	0	0	1
OP643760	FEMALE	WHITE	NOT HISPANIC OR LATINO/A	7/19/2022	48	3	0
OP643761	FEMALE	BLACK OR AFRICAN AMERICAN	NOT HISPANIC OR LATINO/A	7/25/2022	57	4	0
OP643762	FEMALE	WHITE	NOT HISPANIC OR LATINO/A	7/22/2022	37	0	1
OP643763	MALE	WHITE	NOT HISPANIC OR LATINO/A	7/22/2022	29	2	1
OP643764	MALE	WHITE	NOT HISPANIC OR LATINO/A	7/20/2022	45	3	0
OP643765	FEMALE	BLACK OR AFRICAN AMERICAN	NOT HISPANIC OR LATINO/A	7/20/2022	56	0	0
OP643766	FEMALE	BLACK OR AFRICAN AMERICAN	NOT HISPANIC OR LATINO/A	2/4/2022	21	3	0
OP643767	MALE	WHITE	NOT HISPANIC OR LATINO/A	1/21/2022	33	0	1
OP643768	MALE	BLACK OR AFRICAN AMERICAN	NOT HISPANIC OR LATINO/A	1/21/2022	6	0	1
OP682691	FEMALE	BLACK OR AFRICAN AMERICAN	NOT HISPANIC OR LATINO/A	1/7/2022	2	0	1
OP682692	FEMALE	BLACK OR AFRICAN AMERICAN	NOT HISPANIC OR LATINO/A	1/7/2022	6	0	0
OP682693	FEMALE	WHITE	NOT HISPANIC OR LATINO/A	1/7/2022	45	3	1
OP682694	MALE	WHITE	NOT HISPANIC OR LATINO/A	1/8/2022	32	0	0
OP682695	MALE	WHITE	HISPANIC OR LATINO/A	1/7/2022	20	0	0
OP682696	FEMALE	WHITE	NOT HISPANIC OR LATINO/A	1/7/2022	60	2	1
OP682697	MALE	WHITE	NOT HISPANIC OR LATINO/A	1/7/2022	76	0	1
OP682698	MALE	WHITE	NOT HISPANIC OR LATINO/A	1/7/2022	51	2	1
OP682699	MALE	WHITE	NOT HISPANIC OR LATINO/A	1/7/2022	13	0	0
OP682700	MALE	WHITE	NOT HISPANIC OR LATINO/A	1/7/2022	60	0	0
OP682701	FEMALE	WHITE	NOT HISPANIC OR LATINO/A	1/8/2022	53	2	1
OP682702	FEMALE	WHITE	NOT HISPANIC OR LATINO/A	1/7/2022	68	0	1
OP682703	FEMALE	BLACK OR AFRICAN AMERICAN	NOT HISPANIC OR LATINO/A	1/7/2022	22	0	1
OP682704	MALE	BLACK OR AFRICAN AMERICAN	NOT HISPANIC OR LATINO/A	1/7/2022	59	0	0
OP682705	FEMALE	BLACK OR AFRICAN AMERICAN	NOT HISPANIC OR LATINO/A	1/7/2022	67	2	1
OP682706	FEMALE	WHITE	NOT HISPANIC OR LATINO/A	1/8/2022	30	0	1
OP682707	FEMALE	WHITE	NOT HISPANIC OR LATINO/A	1/7/2022	36	0	1
OP682708	FEMALE	BLACK OR AFRICAN AMERICAN	NOT HISPANIC OR LATINO/A	1/8/2022	12	2	0
OP682709	FEMALE	WHITE	NOT HISPANIC OR LATINO/A	1/7/2022	49	1	0
OP682710	MALE	WHITE	HISPANIC OR LATINO/A	1/6/2022	38	3	1
OP682711	FEMALE	BLACK OR AFRICAN AMERICAN	NOT HISPANIC OR LATINO/A	1/7/2022	43	0	0
OP682712	FEMALE	WHITE	NOT HISPANIC OR LATINO/A	1/7/2022	16	0	0
OP682713	FEMALE	BLACK OR AFRICAN AMERICAN	NOT HISPANIC OR LATINO/A	1/7/2022	4	0	0
OP682714	MALE	BLACK OR AFRICAN AMERICAN	NOT HISPANIC OR LATINO/A	1/7/2022	46	2	0
OP682715	FEMALE	WHITE	NOT HISPANIC OR LATINO/A	1/7/2022	2	0	1
OP682716	FEMALE	ASIAN	NOT HISPANIC OR LATINO/A	1/7/2022	22	0	0
OP682717	FEMALE	WHITE	NOT HISPANIC OR LATINO/A	1/7/2022	8	0	0
OP682718	MALE	WHITE	NOT HISPANIC OR LATINO/A	1/7/2022	28	0	0
OP682719	FEMALE	WHITE	NOT HISPANIC OR LATINO/A	1/6/2022	14	0	1
OP682720	FEMALE	BLACK OR AFRICAN AMERICAN	NOT HISPANIC OR LATINO/A	1/7/2022	45	2	0
OP682721	FEMALE	BLACK OR AFRICAN AMERICAN	NOT HISPANIC OR LATINO/A	1/6/2022	0	0	0
OP682722	MALE	WHITE	NOT HISPANIC OR LATINO/A	1/7/2022	44	0	1
OP682723	FEMALE	BLACK OR AFRICAN AMERICAN	NOT HISPANIC OR LATINO/A	1/7/2022	37	0	0
OP682724	FEMALE	WHITE	NOT HISPANIC OR LATINO/A	1/8/2022	22	0	1
OP682725	FEMALE	WHITE	NOT HISPANIC OR LATINO/A	1/7/2022	61	0	0
OP682726	FEMALE	WHITE	NOT HISPANIC OR LATINO/A	1/7/2022	76	3	1
OP682727	FEMALE	WHITE	NOT HISPANIC OR LATINO/A	1/7/2022	60	2	1
OP682728	MALE	BLACK OR AFRICAN AMERICAN	NOT HISPANIC OR LATINO/A	1/7/2022	74	1	1
OP682729	MALE	BLACK OR AFRICAN AMERICAN	NOT HISPANIC OR LATINO/A	1/7/2022	9	0	0
OP682730	FEMALE	WHITE	HISPANIC OR LATINO/A	1/7/2022	46	0	0
OP682731	MALE	BLACK OR AFRICAN AMERICAN	NOT HISPANIC OR LATINO/A	1/6/2022	56	2	1
OP682732	FEMALE	BLACK OR AFRICAN AMERICAN	NOT HISPANIC OR LATINO/A	1/8/2022	69	0	1
OP682733	FEMALE	WHITE	HISPANIC OR LATINO/A	1/6/2022	60	2	1
OP682734	MALE	WHITE	NOT HISPANIC OR LATINO/A	1/7/2022	73	2	1
OP682735	FEMALE	WHITE	NOT HISPANIC OR LATINO/A	1/7/2022	10	0	0
OP682736	FEMALE	BLACK OR AFRICAN AMERICAN	NOT HISPANIC OR LATINO/A	1/7/2022	48	0	0
OP682737	FEMALE	BLACK OR AFRICAN AMERICAN	NOT HISPANIC OR LATINO/A	1/7/2022	6	0	0
OP682738	FEMALE	BLACK OR AFRICAN AMERICAN	NOT HISPANIC OR LATINO/A	1/7/2022	5	0	0
OP682739	MALE	WHITE	NOT HISPANIC OR LATINO/A	1/7/2022	54	2	0
OP682740	FEMALE	BLACK OR AFRICAN AMERICAN	NOT HISPANIC OR LATINO/A	1/7/2022	67	0	1
OP682741	FEMALE	ASIAN	NOT HISPANIC OR LATINO/A	1/7/2022	44	3	0
OP682742	MALE	OTHER	NOT HISPANIC OR LATINO/A	1/7/2022	23	0	0
OP682743	FEMALE	WHITE	HISPANIC OR LATINO/A	1/7/2022	13	0	0
OP682744	MALE	BLACK OR AFRICAN AMERICAN	NOT HISPANIC OR LATINO/A	1/7/2022	48	0	0
OP682745	MALE	WHITE	NOT HISPANIC OR LATINO/A	1/7/2022	4	0	0
OP682746	MALE	WHITE	NOT HISPANIC OR LATINO/A	1/7/2022	22	2	1
OP682747	MALE	WHITE	NOT HISPANIC OR LATINO/A	1/6/2022	51	4	1
OP682748	MALE	AMERICAN INDIAN OR ALASKA NATIVE	NOT HISPANIC OR LATINO/A	1/7/2022	43	0	0
OP682749	MALE	WHITE	NOT HISPANIC OR LATINO/A	1/6/2022	37	2	1
OP682750	FEMALE	BLACK OR AFRICAN AMERICAN	NOT HISPANIC OR LATINO/A	1/7/2022	49	2	1
OP682751	FEMALE	WHITE	NOT HISPANIC OR LATINO/A	1/7/2022	67	2	1
OP682752	FEMALE	WHITE	NOT HISPANIC OR LATINO/A	1/7/2022	25	0	0
OP682753	MALE	WHITE	HISPANIC OR LATINO/A	1/6/2022	45	0	0
OP682754	FEMALE	WHITE	NOT HISPANIC OR LATINO/A	1/7/2022	45	4	1
OP682755	MALE	WHITE	HISPANIC OR LATINO/A	1/7/2022	13	0	0
OP682756	MALE	WHITE	NOT HISPANIC OR LATINO/A	1/7/2022	29	0	0
OP682757	FEMALE	WHITE	NOT HISPANIC OR LATINO/A	1/7/2022	41	0	0
OP682758	MALE	WHITE	NOT HISPANIC OR LATINO/A	1/8/2022	55	3	1
OP682759	FEMALE	WHITE	NOT HISPANIC OR LATINO/A	1/7/2022	70	4	1
OP738727	FEMALE	BLACK OR AFRICAN AMERICAN	NOT HISPANIC OR LATINO/A	1/21/2022	27	2	0
OP738728	MALE	ASIAN	NOT HISPANIC OR LATINO/A	1/21/2022	76	5	0
OP738729	MALE	WHITE	NOT HISPANIC OR LATINO/A	1/21/2022	45	5	1
OP738730	FEMALE	OTHER	HISPANIC OR LATINO/A	2/11/2022	21	0	0
OP738731	FEMALE	BLACK OR AFRICAN AMERICAN	NOT HISPANIC OR LATINO/A	1/21/2022	75	3	1
OP738732	FEMALE	BLACK OR AFRICAN AMERICAN	NOT HISPANIC OR LATINO/A	1/21/2022	38	0	0
OP738733	MALE	BLACK OR AFRICAN AMERICAN	NOT HISPANIC OR LATINO/A	2/11/2022	13	0	1
OP738734	FEMALE	WHITE	NOT HISPANIC OR LATINO/A	1/21/2022	72	3	1
OP738735	FEMALE	BLACK OR AFRICAN AMERICAN	NOT HISPANIC OR LATINO/A	1/21/2022	14	2	0
OP738736	FEMALE	BLACK OR AFRICAN AMERICAN	NOT HISPANIC OR LATINO/A	2/12/2022	19	0	0
OP738737	MALE	AMERICAN INDIAN OR ALASKA NATIVE	HISPANIC OR LATINO/A	2/12/2022	5	0	0
OP738738	FEMALE	WHITE	NOT HISPANIC OR LATINO/A	2/12/2022	42	3	1
OP738739	FEMALE	WHITE	NOT HISPANIC OR LATINO/A	2/11/2022	67	2	1
OP738740	FEMALE	WHITE	NOT HISPANIC OR LATINO/A	2/12/2022	53	2	1
OP738741	MALE	WHITE	NOT HISPANIC OR LATINO/A	2/12/2022	73	2	1
OP738742	FEMALE	BLACK OR AFRICAN AMERICAN	NOT HISPANIC OR LATINO/A	1/21/2022	52	0	0
OP738743	FEMALE	WHITE	NOT HISPANIC OR LATINO/A	1/21/2022	74	0	1
OP738744	FEMALE	WHITE	NOT HISPANIC OR LATINO/A	1/21/2022	54	0	1
OP738745	FEMALE	WHITE	NOT HISPANIC OR LATINO/A	1/21/2022	47	0	0
OP738746	FEMALE	WHITE	HISPANIC OR LATINO/A	2/11/2022	71	5	1
OP738747	FEMALE	WHITE	NOT HISPANIC OR LATINO/A	2/11/2022	70	1	0
OP738748	MALE	ASIAN	NOT HISPANIC OR LATINO/A	1/21/2022	0	0	0
OP738749	FEMALE	WHITE	HISPANIC OR LATINO/A	2/12/2022	29	1	1
OP738750	MALE	WHITE	NOT HISPANIC OR LATINO/A	1/21/2022	28	0	0
OP738751	MALE	WHITE	NOT HISPANIC OR LATINO/A	1/21/2022	63	3	0
OP738752	FEMALE	WHITE	NOT HISPANIC OR LATINO/A	1/21/2022	45	0	0
OP738753	FEMALE	WHITE	NOT HISPANIC OR LATINO/A	2/11/2022	60	1	0
OP738754	MALE	BLACK OR AFRICAN AMERICAN	NOT HISPANIC OR LATINO/A	1/14/2022	40	0	0
OP738755	MALE	WHITE	NOT HISPANIC OR LATINO/A	1/14/2022	68	0	1
OP738756	MALE	BLACK OR AFRICAN AMERICAN	NOT HISPANIC OR LATINO/A	1/13/2022	13	0	1
OP738757	FEMALE	WHITE	NOT HISPANIC OR LATINO/A	1/15/2022	1	0	1
OP738758	FEMALE	WHITE	NOT HISPANIC OR LATINO/A	1/14/2022	62	2	0
OP738759	FEMALE	WHITE	NOT HISPANIC OR LATINO/A	1/15/2022	37	4	0
OP738760	MALE	BLACK OR AFRICAN AMERICAN	NOT HISPANIC OR LATINO/A	8/5/2021	11	0	1
OP738761	MALE	WHITE	NOT HISPANIC OR LATINO/A	1/15/2022	65	0	0
OP738762	MALE	UNKNOWN	UNKNOWN	1/15/2022	51	1	0
OP738763	FEMALE	WHITE	NOT HISPANIC OR LATINO/A	1/15/2022	52	0	1
OP738764	MALE	WHITE	UNKNOWN	1/15/2022	2	0	0
OP738765	MALE	WHITE	NOT HISPANIC OR LATINO/A	1/15/2022	71	3	1
OP738766	FEMALE	BLACK OR AFRICAN AMERICAN	NOT HISPANIC OR LATINO/A	1/14/2022	23	0	0
OP738767	FEMALE	BLACK OR AFRICAN AMERICAN	NOT HISPANIC OR LATINO/A	1/14/2022	20	0	0
OP738768	MALE	WHITE	NOT HISPANIC OR LATINO/A	1/14/2022	71	2	1
OP738769	FEMALE	WHITE	NOT HISPANIC OR LATINO/A	1/14/2022	51	3	0
OP738770	FEMALE	ASIAN	NOT HISPANIC OR LATINO/A	1/15/2022	42	4	1
OP738772	FEMALE	WHITE	NOT HISPANIC OR LATINO/A	1/14/2022	27	0	0
OP738773	FEMALE	WHITE	HISPANIC OR LATINO/A	1/15/2022	50	5	1
OP738774	MALE	WHITE	NOT HISPANIC OR LATINO/A	1/14/2022	49	3	1
OP738775	FEMALE	WHITE	NOT HISPANIC OR LATINO/A	1/14/2022	82	2	1
OP738776	MALE	WHITE	NOT HISPANIC OR LATINO/A	1/14/2022	12	0	0
OP738777	MALE	WHITE	HISPANIC OR LATINO/A	1/14/2022	28	0	1
OP738778	FEMALE	WHITE	NOT HISPANIC OR LATINO/A	1/15/2022	71	3	1
OP738779	FEMALE	WHITE	NOT HISPANIC OR LATINO/A	1/15/2022	51	2	1
OP738780	FEMALE	BLACK OR AFRICAN AMERICAN	NOT HISPANIC OR LATINO/A	1/15/2022	41	5	1
OP738781	MALE	WHITE	NOT HISPANIC OR LATINO/A	1/14/2022	56	0	0
OP738782	FEMALE	BLACK OR AFRICAN AMERICAN	NOT HISPANIC OR LATINO/A	1/15/2022	72	5	1
OP738783	MALE	WHITE	NOT HISPANIC OR LATINO/A	1/14/2022	68	1	1
OP738784	MALE	BLACK OR AFRICAN AMERICAN	NOT HISPANIC OR LATINO/A	1/15/2022	69	5	1
OP738785	FEMALE	WHITE	NOT HISPANIC OR LATINO/A	1/14/2022	49	2	1
OP738786	FEMALE	AMERICAN INDIAN OR ALASKA NATIVE	NOT HISPANIC OR LATINO/A	1/14/2022	33	1	0
OP738787	MALE	BLACK OR AFRICAN AMERICAN	NOT HISPANIC OR LATINO/A	1/15/2022	60	3	0
OP738788	FEMALE	ASIAN	NOT HISPANIC OR LATINO/A	1/14/2022	35	2	1
OP738789	MALE	WHITE	NOT HISPANIC OR LATINO/A	1/15/2022	40	0	0
OP738790	FEMALE	WHITE	UNKNOWN	1/15/2022	7	0	0
OP738791	MALE	ASIAN	NOT HISPANIC OR LATINO/A	1/14/2022	11	2	0
OP738792	FEMALE	WHITE	NOT HISPANIC OR LATINO/A	1/14/2022	48	4	1
OP738793	FEMALE	WHITE	NOT HISPANIC OR LATINO/A	1/14/2022	43	2	1
OP738794	MALE	BLACK OR AFRICAN AMERICAN	NOT HISPANIC OR LATINO/A	1/14/2022	57	0	0
OP738795	MALE	WHITE	NOT HISPANIC OR LATINO/A	1/14/2022	50	0	1
OP738796	MALE	WHITE	HISPANIC OR LATINO/A	1/15/2022	32	3	1
OP757565	FEMALE	BLACK OR AFRICAN AMERICAN	NOT HISPANIC OR LATINO/A	1/14/2022	14	0	0
OP757566	MALE	WHITE	NOT HISPANIC OR LATINO/A	1/14/2022	1	0	1
OP757567	MALE	WHITE	NOT HISPANIC OR LATINO/A	1/14/2022	1	0	0
OP757568	FEMALE	BLACK OR AFRICAN AMERICAN	NOT HISPANIC OR LATINO/A	1/14/2022	29	0	0
OP757569	MALE	WHITE	NOT HISPANIC OR LATINO/A	1/14/2022	70	4	0
OP757570	MALE	WHITE	NOT HISPANIC OR LATINO/A	1/14/2022	47	0	0
OP757571	FEMALE	BLACK OR AFRICAN AMERICAN	NOT HISPANIC OR LATINO/A	1/15/2022	36	0	1
OP757572	FEMALE	BLACK OR AFRICAN AMERICAN	NOT HISPANIC OR LATINO/A	1/14/2022	68	1	1
OP757573	FEMALE	BLACK OR AFRICAN AMERICAN	NOT HISPANIC OR LATINO/A	1/14/2022	13	0	0
OP757574	MALE	WHITE	NOT HISPANIC OR LATINO/A	1/14/2022	84	3	0
OP757575	MALE	WHITE	NOT HISPANIC OR LATINO/A	1/7/2022	38	2	0
OP757576	FEMALE	ASIAN	NOT HISPANIC OR LATINO/A	1/15/2022	28	3	1
OP757577	MALE	BLACK OR AFRICAN AMERICAN	NOT HISPANIC OR LATINO/A	1/13/2022	34	2	0
OP757578	FEMALE	BLACK OR AFRICAN AMERICAN	NOT HISPANIC OR LATINO/A	1/7/2022	41	2	0
OP757579	FEMALE	UNKNOWN	UNKNOWN	1/7/2022	85	0	0
OP757580	MALE	BLACK OR AFRICAN AMERICAN	NOT HISPANIC OR LATINO/A	1/14/2022	34	0	0
OP757581	FEMALE	WHITE	NOT HISPANIC OR LATINO/A	1/14/2022	21	0	0
OP757582	FEMALE	WHITE	NOT HISPANIC OR LATINO/A	1/14/2022	57	3	1
OP757583	FEMALE	WHITE	UNKNOWN	1/7/2022	14	0	0
OP757584	FEMALE	BLACK OR AFRICAN AMERICAN	NOT HISPANIC OR LATINO/A	1/7/2022	2	0	1
OP757585	MALE	BLACK OR AFRICAN AMERICAN	NOT HISPANIC OR LATINO/A	1/7/2022	4	0	0
OP757586	FEMALE	BLACK OR AFRICAN AMERICAN	NOT HISPANIC OR LATINO/A	1/7/2022	43	0	0
OP757587	MALE	WHITE	NOT HISPANIC OR LATINO/A	1/14/2022	54	2	1
OP757588	MALE	WHITE	HISPANIC OR LATINO/A	1/14/2022	47	0	0
OP757589	MALE	BLACK OR AFRICAN AMERICAN	NOT HISPANIC OR LATINO/A	1/7/2022	66	3	1
OP757590	FEMALE	BLACK OR AFRICAN AMERICAN	NOT HISPANIC OR LATINO/A	1/7/2022	35	0	0
OP757591	FEMALE	BLACK OR AFRICAN AMERICAN	NOT HISPANIC OR LATINO/A	1/7/2022	15	0	0
OP757592	MALE	BLACK OR AFRICAN AMERICAN	NOT HISPANIC OR LATINO/A	1/7/2022	29	0	0
OP757593	FEMALE	BLACK OR AFRICAN AMERICAN	NOT HISPANIC OR LATINO/A	1/14/2022	48	2	1
OP757594	MALE	BLACK OR AFRICAN AMERICAN	NOT HISPANIC OR LATINO/A	1/7/2022	34	0	0
OP757595	FEMALE	BLACK OR AFRICAN AMERICAN	NOT HISPANIC OR LATINO/A	1/7/2022	19	0	0
OP757596	FEMALE	BLACK OR AFRICAN AMERICAN	NOT HISPANIC OR LATINO/A	1/7/2022	48	0	1
OP757597	FEMALE	BLACK OR AFRICAN AMERICAN	NOT HISPANIC OR LATINO/A	1/6/2022	47	1	0
OP757598	MALE	WHITE	HISPANIC OR LATINO/A	1/7/2022	52	2	1
OP757599	FEMALE	WHITE	NOT HISPANIC OR LATINO/A	1/6/2022	69	3	0
OP757600	FEMALE	BLACK OR AFRICAN AMERICAN	NOT HISPANIC OR LATINO/A	1/7/2022	71	2	1
OP757601	MALE	WHITE	NOT HISPANIC OR LATINO/A	1/15/2022	0	0	1
OP757602	MALE	WHITE	UNKNOWN	1/7/2022	26	0	0
OP757603	MALE	WHITE	NOT HISPANIC OR LATINO/A	1/8/2022	16	0	0
OP757604	FEMALE	WHITE	NOT HISPANIC OR LATINO/A	1/15/2022	41	3	0
OP757605	MALE	ASIAN	UNKNOWN	1/7/2022	26	2	0
OP757606	FEMALE	WHITE	NOT HISPANIC OR LATINO/A	1/6/2022	47	3	1
OP757607	MALE	WHITE	NOT HISPANIC OR LATINO/A	1/14/2022	42	0	0
OP757608	FEMALE	BLACK OR AFRICAN AMERICAN	NOT HISPANIC OR LATINO/A	1/7/2022	14	0	0
OP757609	FEMALE	WHITE	NOT HISPANIC OR LATINO/A	1/8/2022	58	1	1
OP757610	MALE	BLACK OR AFRICAN AMERICAN	NOT HISPANIC OR LATINO/A	1/7/2022	40	0	0
OP757611	FEMALE	WHITE	NOT HISPANIC OR LATINO/A	1/7/2022	78	2	1
OP757612	FEMALE	BLACK OR AFRICAN AMERICAN	HISPANIC OR LATINO/A	1/7/2022	7	0	1
OP757613	FEMALE	WHITE	NOT HISPANIC OR LATINO/A	1/14/2022	37	3	1
OP757614	FEMALE	WHITE	NOT HISPANIC OR LATINO/A	1/7/2022	21	0	0
OP757615	MALE	BLACK OR AFRICAN AMERICAN	NOT HISPANIC OR LATINO/A	1/7/2022	61	0	1
OP757616	MALE	BLACK OR AFRICAN AMERICAN	NOT HISPANIC OR LATINO/A	1/7/2022	38	0	0
OP757617	MALE	BLACK OR AFRICAN AMERICAN	NOT HISPANIC OR LATINO/A	1/7/2022	64	0	0
OP757618	MALE	BLACK OR AFRICAN AMERICAN	UNKNOWN	1/7/2022	56	2	0
OP757619	FEMALE	WHITE	NOT HISPANIC OR LATINO/A	1/7/2022	38	2	0
OP757620	MALE	BLACK OR AFRICAN AMERICAN	NOT HISPANIC OR LATINO/A	1/8/2022	18	0	0
OP757621	FEMALE	WHITE	NOT HISPANIC OR LATINO/A	1/6/2022	47	4	1
OP757622	MALE	BLACK OR AFRICAN AMERICAN	NOT HISPANIC OR LATINO/A	1/7/2022	37	0	0
OP757623	MALE	BLACK OR AFRICAN AMERICAN	NOT HISPANIC OR LATINO/A	1/7/2022	6	1	1
OP757624	FEMALE	WHITE	NOT HISPANIC OR LATINO/A	1/7/2022	36	0	0
OP757625	FEMALE	UNKNOWN	UNKNOWN	1/6/2022	64	0	0
OP757626	MALE	WHITE	NOT HISPANIC OR LATINO/A	1/6/2022	24	0	1
OP757627	FEMALE	BLACK OR AFRICAN AMERICAN	NOT HISPANIC OR LATINO/A	1/7/2022	28	2	0
OP757628	MALE	WHITE	NOT HISPANIC OR LATINO/A	1/7/2022	62	4	1
OP757629	FEMALE	BLACK OR AFRICAN AMERICAN	NOT HISPANIC OR LATINO/A	1/7/2022	24	0	0
OP757630	MALE	WHITE	NOT HISPANIC OR LATINO/A	1/6/2022	49	3	1
OP757631	FEMALE	WHITE	NOT HISPANIC OR LATINO/A	1/6/2022	29	2	1
OP757632	FEMALE	BLACK OR AFRICAN AMERICAN	NOT HISPANIC OR LATINO/A	1/14/2022	31	2	1
OP757633	FEMALE	BLACK OR AFRICAN AMERICAN	NOT HISPANIC OR LATINO/A	1/6/2022	55	2	1
OP757634	FEMALE	WHITE	NOT HISPANIC OR LATINO/A	1/7/2022	31	2	1
OP757635	FEMALE	WHITE	NOT HISPANIC OR LATINO/A	1/6/2022	6	0	0
OP757636	FEMALE	WHITE	NOT HISPANIC OR LATINO/A	1/6/2022	70	3	1
OP757637	FEMALE	WHITE	NOT HISPANIC OR LATINO/A	1/6/2022	56	3	1
OP757638	MALE	WHITE	NOT HISPANIC OR LATINO/A	1/6/2022	68	2	1
OP757639	MALE	WHITE	NOT HISPANIC OR LATINO/A	1/7/2022	19	0	1
OP757640	FEMALE	WHITE	NOT HISPANIC OR LATINO/A	1/7/2022	30	0	0
OP757641	MALE	WHITE	NOT HISPANIC OR LATINO/A	1/7/2022	27	0	0
OP797727	FEMALE	BLACK OR AFRICAN AMERICAN	NOT HISPANIC OR LATINO/A	12/27/2021	30	0	1
OP797728	MALE	WHITE	NOT HISPANIC OR LATINO/A	12/27/2021	41	0	0
OP797729	FEMALE	WHITE	NOT HISPANIC OR LATINO/A	12/27/2021	36	0	1
OP797730	FEMALE	BLACK OR AFRICAN AMERICAN	NOT HISPANIC OR LATINO/A	12/27/2021	21	0	0
OP797731	MALE	BLACK OR AFRICAN AMERICAN	NOT HISPANIC OR LATINO/A	12/27/2021	34	2	0
OP797732	MALE	BLACK OR AFRICAN AMERICAN	NOT HISPANIC OR LATINO/A	12/27/2021	1	0	0
OP797733	MALE	BLACK OR AFRICAN AMERICAN	NOT HISPANIC OR LATINO/A	12/27/2021	3	2	0
OP797734	MALE	WHITE	NOT HISPANIC OR LATINO/A	12/27/2021	82	3	1
OP797735	FEMALE	BLACK OR AFRICAN AMERICAN	NOT HISPANIC OR LATINO/A	12/27/2021	0	0	0
OP797736	MALE	BLACK OR AFRICAN AMERICAN	UNKNOWN	12/27/2021	31	0	0
OP797737	FEMALE	BLACK OR AFRICAN AMERICAN	NOT HISPANIC OR LATINO/A	12/27/2021	22	1	0
OP797738	MALE	BLACK OR AFRICAN AMERICAN	NOT HISPANIC OR LATINO/A	12/27/2021	28	0	0
OP797739	FEMALE	BLACK OR AFRICAN AMERICAN	NOT HISPANIC OR LATINO/A	12/27/2021	58	3	0
OP797740	MALE	WHITE	NOT HISPANIC OR LATINO/A	12/27/2021	37	0	0
OP797741	FEMALE	BLACK OR AFRICAN AMERICAN	NOT HISPANIC OR LATINO/A	12/27/2021	47	2	1
OP797742	FEMALE	BLACK OR AFRICAN AMERICAN	NOT HISPANIC OR LATINO/A	12/27/2021	37	0	0
OP797743	MALE	BLACK OR AFRICAN AMERICAN	NOT HISPANIC OR LATINO/A	12/27/2021	26	1	0
OP797744	MALE	BLACK OR AFRICAN AMERICAN	NOT HISPANIC OR LATINO/A	12/27/2021	0	0	0
OP797745	FEMALE	BLACK OR AFRICAN AMERICAN	NOT HISPANIC OR LATINO/A	12/27/2021	1	2	0
OP797746	FEMALE	BLACK OR AFRICAN AMERICAN	NOT HISPANIC OR LATINO/A	12/27/2021	0	0	0
OP797747	FEMALE	BLACK OR AFRICAN AMERICAN	NOT HISPANIC OR LATINO/A	12/27/2021	59	4	1
OP797748	FEMALE	WHITE	NOT HISPANIC OR LATINO/A	12/27/2021	26	2	1
OP797749	MALE	BLACK OR AFRICAN AMERICAN	NOT HISPANIC OR LATINO/A	12/27/2021	31	0	0
OP797750	FEMALE	BLACK OR AFRICAN AMERICAN	HISPANIC OR LATINO/A	12/27/2021	9	2	1
OP797751	FEMALE	BLACK OR AFRICAN AMERICAN	NOT HISPANIC OR LATINO/A	12/27/2021	38	0	0
OP797752	FEMALE	WHITE	NOT HISPANIC OR LATINO/A	12/27/2021	41	3	1
OP797753	MALE	WHITE	NOT HISPANIC OR LATINO/A	12/27/2021	40	2	1
OP797754	MALE	BLACK OR AFRICAN AMERICAN	NOT HISPANIC OR LATINO/A	12/27/2021	52	4	1
OP797755	MALE	BLACK OR AFRICAN AMERICAN	NOT HISPANIC OR LATINO/A	12/27/2021	15	2	0
OP797756	MALE	OTHER	HISPANIC OR LATINO/A	12/27/2021	45	3	0
OP797757	FEMALE	BLACK OR AFRICAN AMERICAN	NOT HISPANIC OR LATINO/A	12/27/2021	39	2	1
OP797758	FEMALE	BLACK OR AFRICAN AMERICAN	NOT HISPANIC OR LATINO/A	12/27/2021	19	2	0
OP797759	MALE	BLACK OR AFRICAN AMERICAN	NOT HISPANIC OR LATINO/A	12/27/2021	30	0	0
OP797760	MALE	WHITE	NOT HISPANIC OR LATINO/A	12/27/2021	44	2	0
OP797761	MALE	WHITE	NOT HISPANIC OR LATINO/A	12/27/2021	44	0	0
OP797762	MALE	WHITE	NOT HISPANIC OR LATINO/A	12/27/2021	48	0	0
OP797763	MALE	BLACK OR AFRICAN AMERICAN	UNKNOWN	12/27/2021	25	0	1
OP797764	MALE	ASIAN	NOT HISPANIC OR LATINO/A	12/27/2021	31	2	0
OP797765	MALE	WHITE	NOT HISPANIC OR LATINO/A	12/27/2021	28	1	0
OP797766	FEMALE	BLACK OR AFRICAN AMERICAN	NOT HISPANIC OR LATINO/A	12/27/2021	52	2	0
OP797767	MALE	BLACK OR AFRICAN AMERICAN	NOT HISPANIC OR LATINO/A	12/28/2021	20	0	0
OP797768	FEMALE	WHITE	UNKNOWN	12/27/2021	53	0	0
OP797769	FEMALE	WHITE	NOT HISPANIC OR LATINO/A	12/27/2021	20	2	1
OP797770	FEMALE	WHITE	HISPANIC OR LATINO/A	12/27/2021	43	2	1
OP797771	FEMALE	BLACK OR AFRICAN AMERICAN	UNKNOWN	12/27/2021	27	0	0
OP797772	MALE	BLACK OR AFRICAN AMERICAN	NOT HISPANIC OR LATINO/A	12/27/2021	53	0	0
OP797773	FEMALE	BLACK OR AFRICAN AMERICAN	NOT HISPANIC OR LATINO/A	12/27/2021	58	4	0
OP797774	FEMALE	BLACK OR AFRICAN AMERICAN	NOT HISPANIC OR LATINO/A	12/27/2021	38	3	0
OP797775	MALE	WHITE	NOT HISPANIC OR LATINO/A	12/27/2021	30	0	1
OP797776	FEMALE	BLACK OR AFRICAN AMERICAN	NOT HISPANIC OR LATINO/A	12/27/2021	34	0	0
OP797777	FEMALE	WHITE	NOT HISPANIC OR LATINO/A	12/28/2021	13	0	1
OP797778	MALE	BLACK OR AFRICAN AMERICAN	NOT HISPANIC OR LATINO/A	12/27/2021	46	2	1
OP797779	MALE	BLACK OR AFRICAN AMERICAN	NOT HISPANIC OR LATINO/A	12/27/2021	31	2	0
OP797780	MALE	WHITE	NOT HISPANIC OR LATINO/A	12/27/2021	18	0	0
OP797781	FEMALE	UNKNOWN	UNKNOWN	12/27/2021	98	0	1
OP797782	MALE	WHITE	NOT HISPANIC OR LATINO/A	12/27/2021	54	2	1
OP797783	FEMALE	BLACK OR AFRICAN AMERICAN	NOT HISPANIC OR LATINO/A	12/27/2021	71	0	0
OP797784	MALE	WHITE	NOT HISPANIC OR LATINO/A	12/27/2021	43	2	0
OP797785	MALE	BLACK OR AFRICAN AMERICAN	NOT HISPANIC OR LATINO/A	12/27/2021	4	0	0
OP797786	FEMALE	BLACK OR AFRICAN AMERICAN	NOT HISPANIC OR LATINO/A	12/27/2021	21	0	0
OP797787	FEMALE	BLACK OR AFRICAN AMERICAN	NOT HISPANIC OR LATINO/A	12/27/2021	26	2	1
OP797788	MALE	WHITE	NOT HISPANIC OR LATINO/A	12/27/2021	20	0	1
OP868853	MALE	BLACK OR AFRICAN AMERICAN	NOT HISPANIC OR LATINO/A	12/27/2021	15	0	0
OP868854	FEMALE	BLACK OR AFRICAN AMERICAN	NOT HISPANIC OR LATINO/A	12/27/2021	18	0	0
OP868855	MALE	BLACK OR AFRICAN AMERICAN	NOT HISPANIC OR LATINO/A	12/28/2021	54	2	1
OP868856	MALE	WHITE	NOT HISPANIC OR LATINO/A	12/27/2021	16	2	0
OP868857	FEMALE	BLACK OR AFRICAN AMERICAN	NOT HISPANIC OR LATINO/A	12/27/2021	44	4	1
OP868858	FEMALE	BLACK OR AFRICAN AMERICAN	NOT HISPANIC OR LATINO/A	12/28/2021	35	0	1
OP868859	MALE	WHITE	UNKNOWN	12/27/2021	23	0	0
OP868860	FEMALE	BLACK OR AFRICAN AMERICAN	NOT HISPANIC OR LATINO/A	12/27/2021	37	0	0
OP868861	FEMALE	WHITE	NOT HISPANIC OR LATINO/A	12/27/2021	12	2	1
OP868862	FEMALE	WHITE	NOT HISPANIC OR LATINO/A	12/27/2021	37	3	1
OP868863	MALE	BLACK OR AFRICAN AMERICAN	NOT HISPANIC OR LATINO/A	12/28/2021	34	1	1
OP868864	MALE	WHITE	NOT HISPANIC OR LATINO/A	12/27/2021	18	0	0
OP868865	FEMALE	WHITE	NOT HISPANIC OR LATINO/A	12/27/2021	1	0	1
OP868866	MALE	WHITE	NOT HISPANIC OR LATINO/A	12/27/2021	63	2	1
OP868867	FEMALE	WHITE	NOT HISPANIC OR LATINO/A	12/27/2021	28	2	1
OP868868	MALE	WHITE	NOT HISPANIC OR LATINO/A	12/28/2021	54	2	1
OP868869	FEMALE	WHITE	NOT HISPANIC OR LATINO/A	12/27/2021	35	2	1
OP868870	FEMALE	BLACK OR AFRICAN AMERICAN	NOT HISPANIC OR LATINO/A	12/27/2021	48	1	0
OP868871	MALE	BLACK OR AFRICAN AMERICAN	NOT HISPANIC OR LATINO/A	12/27/2021	61	1	1
OP868872	MALE	WHITE	NOT HISPANIC OR LATINO/A	12/27/2021	21	0	1
OP868873	FEMALE	BLACK OR AFRICAN AMERICAN	NOT HISPANIC OR LATINO/A	12/27/2021	21	0	0
OP868874	MALE	WHITE	NOT HISPANIC OR LATINO/A	12/28/2021	29	0	1
OP868875	MALE	WHITE	NOT HISPANIC OR LATINO/A	12/28/2021	1	0	1
OP868876	FEMALE	BLACK OR AFRICAN AMERICAN	NOT HISPANIC OR LATINO/A	12/27/2021	41	2	1
OP868877	MALE	WHITE	NOT HISPANIC OR LATINO/A	12/27/2021	55	3	1
OP868878	FEMALE	WHITE	NOT HISPANIC OR LATINO/A	12/27/2021	65	0	1
OP868879	MALE	BLACK OR AFRICAN AMERICAN	NOT HISPANIC OR LATINO/A	12/27/2021	46	0	0
OP868880	FEMALE	BLACK OR AFRICAN AMERICAN	NOT HISPANIC OR LATINO/A	12/27/2021	50	3	1
OP868881	FEMALE	BLACK OR AFRICAN AMERICAN	NOT HISPANIC OR LATINO/A	12/27/2021	51	2	1
OP868882	FEMALE	WHITE	NOT HISPANIC OR LATINO/A	12/27/2021	61	2	0
OP868883	MALE	BLACK OR AFRICAN AMERICAN	NOT HISPANIC OR LATINO/A	12/27/2021	62	0	1
OP868884	FEMALE	WHITE	NOT HISPANIC OR LATINO/A	12/27/2021	54	2	1
OP868885	FEMALE	BLACK OR AFRICAN AMERICAN	NOT HISPANIC OR LATINO/A	12/27/2021	23	0	1
OP868886	FEMALE	BLACK OR AFRICAN AMERICAN	NOT HISPANIC OR LATINO/A	12/27/2021	38	0	1
OP868887	MALE	BLACK OR AFRICAN AMERICAN	NOT HISPANIC OR LATINO/A	12/27/2021	3	0	0
OP868888	MALE	WHITE	NOT HISPANIC OR LATINO/A	12/27/2021	27	2	1
OP868889	FEMALE	BLACK OR AFRICAN AMERICAN	NOT HISPANIC OR LATINO/A	12/27/2021	18	0	1
OP868890	FEMALE	BLACK OR AFRICAN AMERICAN	NOT HISPANIC OR LATINO/A	12/27/2021	23	0	0
OP868891	MALE	WHITE	HISPANIC OR LATINO/A	12/27/2021	9	0	1
OP868892	FEMALE	WHITE	HISPANIC OR LATINO/A	12/27/2021	80	2	0
OP868893	FEMALE	WHITE	NOT HISPANIC OR LATINO/A	12/27/2021	28	2	0
OP868894	MALE	BLACK OR AFRICAN AMERICAN	NOT HISPANIC OR LATINO/A	12/27/2021	44	2	1
OP868895	FEMALE	BLACK OR AFRICAN AMERICAN	NOT HISPANIC OR LATINO/A	12/27/2021	28	2	1
OP868897	FEMALE	BLACK OR AFRICAN AMERICAN	NOT HISPANIC OR LATINO/A	12/27/2021	37	2	0
OP868898	MALE	BLACK OR AFRICAN AMERICAN	NOT HISPANIC OR LATINO/A	12/27/2021	36	0	0
OP868899	MALE	WHITE	NOT HISPANIC OR LATINO/A	12/27/2021	70	3	1
OP868900	FEMALE	WHITE	HISPANIC OR LATINO/A	12/27/2021	24	2	0
OP868901	MALE	WHITE	NOT HISPANIC OR LATINO/A	12/27/2021	30	1	1
OP868902	MALE	BLACK OR AFRICAN AMERICAN	NOT HISPANIC OR LATINO/A	12/27/2021	40	0	0
OP868903	FEMALE	BLACK OR AFRICAN AMERICAN	NOT HISPANIC OR LATINO/A	12/27/2021	30	1	1
OP868904	FEMALE	BLACK OR AFRICAN AMERICAN	NOT HISPANIC OR LATINO/A	12/28/2021	1	0	1
OP868905	FEMALE	WHITE	NOT HISPANIC OR LATINO/A	12/28/2021	72	0	1
OP868906	FEMALE	BLACK OR AFRICAN AMERICAN	NOT HISPANIC OR LATINO/A	12/27/2021	55	2	1
OP868907	FEMALE	BLACK OR AFRICAN AMERICAN	NOT HISPANIC OR LATINO/A	12/27/2021	33	0	0
OP868908	FEMALE	WHITE	NOT HISPANIC OR LATINO/A	12/27/2021	72	3	1
OP868909	FEMALE	WHITE	NOT HISPANIC OR LATINO/A	12/28/2021	35	0	1
OP868910	MALE	WHITE	HISPANIC OR LATINO/A	12/27/2021	29	0	0
OP868911	MALE	WHITE	NOT HISPANIC OR LATINO/A	12/27/2021	0	0	0
OP868912	FEMALE	BLACK OR AFRICAN AMERICAN	NOT HISPANIC OR LATINO/A	12/27/2021	24	0	0
OP868913	MALE	BLACK OR AFRICAN AMERICAN	NOT HISPANIC OR LATINO/A	12/27/2021	24	2	0
OP868914	FEMALE	WHITE	NOT HISPANIC OR LATINO/A	12/27/2021	45	2	1
OP868915	MALE	BLACK OR AFRICAN AMERICAN	NOT HISPANIC OR LATINO/A	12/28/2021	29	2	0
OP868916	FEMALE	BLACK OR AFRICAN AMERICAN	NOT HISPANIC OR LATINO/A	12/27/2021	30	0	0
OP868917	FEMALE	WHITE	NOT HISPANIC OR LATINO/A	12/27/2021	63	2	0
OP868918	FEMALE	BLACK OR AFRICAN AMERICAN	NOT HISPANIC OR LATINO/A	12/27/2021	27	0	0
OP868919	FEMALE	BLACK OR AFRICAN AMERICAN	NOT HISPANIC OR LATINO/A	12/27/2021	13	3	1
OP868920	FEMALE	PATIENT REFUSED	NOT HISPANIC OR LATINO/A	12/27/2021	61	3	0
OP868921	FEMALE	WHITE	HISPANIC OR LATINO/A	12/27/2021	86	0	0
OP868922	MALE	BLACK OR AFRICAN AMERICAN	NOT HISPANIC OR LATINO/A	12/28/2021	11	2	1
OP868923	FEMALE	BLACK OR AFRICAN AMERICAN	NOT HISPANIC OR LATINO/A	12/27/2021	51	4	1
OP902088	MALE	WHITE	NOT HISPANIC OR LATINO/A	12/27/2021	48	2	1
OP902089	MALE	BLACK OR AFRICAN AMERICAN	NOT HISPANIC OR LATINO/A	12/27/2021	41	1	0
OP902090	FEMALE	BLACK OR AFRICAN AMERICAN	NOT HISPANIC OR LATINO/A	12/27/2021	0	0	0
OP902091	FEMALE	UNKNOWN	UNKNOWN	12/27/2021	14	0	0
OP902092	FEMALE	BLACK OR AFRICAN AMERICAN	NOT HISPANIC OR LATINO/A	12/27/2021	26	3	1
OP902093	FEMALE	BLACK OR AFRICAN AMERICAN	NOT HISPANIC OR LATINO/A	12/27/2021	47	0	0
OP902094	MALE	WHITE	NOT HISPANIC OR LATINO/A	12/27/2021	40	0	0
OP902095	FEMALE	WHITE	NOT HISPANIC OR LATINO/A	12/27/2021	84	2	1
OP902096	FEMALE	WHITE	NOT HISPANIC OR LATINO/A	12/27/2021	61	2	1
OP902097	MALE	WHITE	NOT HISPANIC OR LATINO/A	12/28/2021	1	0	1
OP902098	MALE	UNKNOWN	UNKNOWN	12/27/2021	25	0	0
OP902099	MALE	BLACK OR AFRICAN AMERICAN	NOT HISPANIC OR LATINO/A	12/27/2021	67	4	1
OP902100	FEMALE	BLACK OR AFRICAN AMERICAN	NOT HISPANIC OR LATINO/A	12/27/2021	14	1	0
OP902101	MALE	WHITE	NOT HISPANIC OR LATINO/A	12/27/2021	62	3	0
OP902102	FEMALE	WHITE	NOT HISPANIC OR LATINO/A	12/28/2021	17	2	0
OP902103	MALE	WHITE	NOT HISPANIC OR LATINO/A	12/27/2021	0	0	1
OP902104	MALE	WHITE	NOT HISPANIC OR LATINO/A	12/27/2021	18	1	1
OP902105	MALE	BLACK OR AFRICAN AMERICAN	NOT HISPANIC OR LATINO/A	12/27/2021	47	3	1
OP902106	MALE	BLACK OR AFRICAN AMERICAN	NOT HISPANIC OR LATINO/A	12/27/2021	2	0	1
OP902107	FEMALE	BLACK OR AFRICAN AMERICAN	NOT HISPANIC OR LATINO/A	12/27/2021	38	2	1
OP902108	FEMALE	ASIAN	NOT HISPANIC OR LATINO/A	12/27/2021	43	2	1
OP902109	FEMALE	WHITE	NOT HISPANIC OR LATINO/A	12/28/2021	15	0	0
OP902110	FEMALE	WHITE	NOT HISPANIC OR LATINO/A	12/27/2021	84	5	1
OP902111	MALE	WHITE	NOT HISPANIC OR LATINO/A	12/27/2021	31	0	0
OP902112	MALE	BLACK OR AFRICAN AMERICAN	NOT HISPANIC OR LATINO/A	12/27/2021	44	0	0
OP902113	FEMALE	WHITE	NOT HISPANIC OR LATINO/A	12/27/2021	36	0	0
OP902114	FEMALE	BLACK OR AFRICAN AMERICAN	NOT HISPANIC OR LATINO/A	12/28/2021	65	2	0
OP902115	MALE	BLACK OR AFRICAN AMERICAN	NOT HISPANIC OR LATINO/A	12/28/2021	35	0	0
OP902116	FEMALE	BLACK OR AFRICAN AMERICAN	PATIENT REFUSED	12/27/2021	22	0	0
OP902117	MALE	BLACK OR AFRICAN AMERICAN	NOT HISPANIC OR LATINO/A	12/28/2021	31	2	0
OP902118	FEMALE	WHITE	NOT HISPANIC OR LATINO/A	12/27/2021	66	2	1
OP902119	FEMALE	WHITE	HISPANIC OR LATINO/A	12/27/2021	70	4	0
OP902120	MALE	UNKNOWN	UNKNOWN	12/27/2021	35	2	0
OP902121	FEMALE	WHITE	NOT HISPANIC OR LATINO/A	12/23/2021	14	3	0
OP902122	FEMALE	WHITE	NOT HISPANIC OR LATINO/A	12/27/2021	43	0	0
OP902123	FEMALE	WHITE	NOT HISPANIC OR LATINO/A	12/27/2021	18	2	0
OP902124	MALE	WHITE	NOT HISPANIC OR LATINO/A	12/27/2021	63	3	1
OP902125	FEMALE	UNKNOWN	UNKNOWN	12/27/2021	39	0	0
OP902126	FEMALE	WHITE	NOT HISPANIC OR LATINO/A	12/27/2021	25	0	1
OP902127	FEMALE	BLACK OR AFRICAN AMERICAN	NOT HISPANIC OR LATINO/A	12/27/2021	13	0	0
OP902128	FEMALE	WHITE	NOT HISPANIC OR LATINO/A	12/27/2021	51	0	0
OP902129	MALE	UNKNOWN	UNKNOWN	12/27/2021	26	0	0
OP902130	MALE	BLACK OR AFRICAN AMERICAN	NOT HISPANIC OR LATINO/A	12/27/2021	3	0	0
OP902131	FEMALE	BLACK OR AFRICAN AMERICAN	NOT HISPANIC OR LATINO/A	12/27/2021	12	2	1
OP902132	MALE	WHITE	NOT HISPANIC OR LATINO/A	12/27/2021	23	2	0
OP902133	MALE	BLACK OR AFRICAN AMERICAN	NOT HISPANIC OR LATINO/A	12/27/2021	65	3	1
OP902134	MALE	WHITE	NOT HISPANIC OR LATINO/A	12/27/2021	12	2	1
OP902135	MALE	ASIAN	NOT HISPANIC OR LATINO/A	12/27/2021	44	3	1
OP902136	FEMALE	WHITE	NOT HISPANIC OR LATINO/A	12/27/2021	9	0	1
OP902137	MALE	WHITE	NOT HISPANIC OR LATINO/A	12/27/2021	64	4	1
OP902138	MALE	WHITE	HISPANIC OR LATINO/A	12/27/2021	31	0	0
OP902139	FEMALE	BLACK OR AFRICAN AMERICAN	NOT HISPANIC OR LATINO/A	12/27/2021	10	2	0
OP902140	FEMALE	WHITE	NOT HISPANIC OR LATINO/A	12/27/2021	44	0	1
OP902141	FEMALE	WHITE	NOT HISPANIC OR LATINO/A	12/27/2021	62	2	1
OP902142	FEMALE	WHITE	HISPANIC OR LATINO/A	12/28/2021	54	0	1
OP902143	FEMALE	WHITE	NOT HISPANIC OR LATINO/A	12/27/2021	51	4	0
OP902144	FEMALE	WHITE	NOT HISPANIC OR LATINO/A	12/27/2021	60	2	0
OP902145	MALE	WHITE	UNKNOWN	12/27/2021	30	2	0
OP902146	FEMALE	WHITE	HISPANIC OR LATINO/A	12/27/2021	56	4	1
OP902147	FEMALE	WHITE	HISPANIC OR LATINO/A	12/27/2021	36	4	1
OP902148	FEMALE	OTHER	NOT HISPANIC OR LATINO/A	12/27/2021	42	1	0
OP902149	MALE	BLACK OR AFRICAN AMERICAN	NOT HISPANIC OR LATINO/A	12/27/2021	16	0	0
OP902150	FEMALE	WHITE	NOT HISPANIC OR LATINO/A	12/27/2021	40	2	1
OP902151	MALE	WHITE	NOT HISPANIC OR LATINO/A	12/27/2021	7	0	1
OP902152	FEMALE	WHITE	NOT HISPANIC OR LATINO/A	12/28/2021	30	3	1
OP902153	FEMALE	BLACK OR AFRICAN AMERICAN	NOT HISPANIC OR LATINO/A	12/28/2021	43	2	0
OP902154	MALE	BLACK OR AFRICAN AMERICAN	NOT HISPANIC OR LATINO/A	12/27/2021	50	4	1
OP902155	MALE	BLACK OR AFRICAN AMERICAN	NOT HISPANIC OR LATINO/A	12/27/2021	74	3	0
OP902156	MALE	BLACK OR AFRICAN AMERICAN	HISPANIC OR LATINO/A	12/28/2021	6	0	0
OP902157	MALE	BLACK OR AFRICAN AMERICAN	NOT HISPANIC OR LATINO/A	12/27/2021	30	2	1
OP902158	FEMALE	WHITE	NOT HISPANIC OR LATINO/A	12/27/2021	67	2	1
OP902159	MALE	BLACK OR AFRICAN AMERICAN	NOT HISPANIC OR LATINO/A	12/27/2021	49	0	0
OP902160	FEMALE	BLACK OR AFRICAN AMERICAN	NOT HISPANIC OR LATINO/A	12/27/2021	43	2	1
OP902161	MALE	BLACK OR AFRICAN AMERICAN	NOT HISPANIC OR LATINO/A	12/27/2021	2	0	0
OP902162	FEMALE	UNKNOWN	UNKNOWN	12/28/2021	17	2	0
OP902163	FEMALE	BLACK OR AFRICAN AMERICAN	NOT HISPANIC OR LATINO/A	12/28/2021	2	0	0
OP961470	FEMALE	WHITE	NOT HISPANIC OR LATINO/A	11/21/2022	45	0	0
OP961471	FEMALE	BLACK OR AFRICAN AMERICAN	NOT HISPANIC OR LATINO/A	11/21/2022	39	3	0
OP961472	FEMALE	WHITE	NOT HISPANIC OR LATINO/A	11/21/2022	38	5	1
OP961473	FEMALE	BLACK OR AFRICAN AMERICAN	NOT HISPANIC OR LATINO/A	11/21/2022	39	3	0
OP961474	FEMALE	BLACK OR AFRICAN AMERICAN	NOT HISPANIC OR LATINO/A	11/16/2022	34	2	1
OP961475	FEMALE	WHITE	NOT HISPANIC OR LATINO/A	11/17/2022	60	0	1
OP961476	FEMALE	BLACK OR AFRICAN AMERICAN	NOT HISPANIC OR LATINO/A	11/16/2022	33	3	0
OP961477	FEMALE	BLACK OR AFRICAN AMERICAN	NOT HISPANIC OR LATINO/A	11/18/2022	17	3	0
OP961478	MALE	WHITE	NOT HISPANIC OR LATINO/A	12/27/2021	25	0	0
OP961479	FEMALE	WHITE	NOT HISPANIC OR LATINO/A	12/27/2021	22	1	1
OP961480	MALE	BLACK OR AFRICAN AMERICAN	NOT HISPANIC OR LATINO/A	12/28/2021	15	0	0
OP961481	FEMALE	BLACK OR AFRICAN AMERICAN	NOT HISPANIC OR LATINO/A	12/28/2021	41	4	1
OP961482	FEMALE	BLACK OR AFRICAN AMERICAN	NOT HISPANIC OR LATINO/A	12/27/2021	20	0	0
OP961483	MALE	UNKNOWN	UNKNOWN	12/28/2021	23	0	0
OP961484	FEMALE	WHITE	NOT HISPANIC OR LATINO/A	12/28/2021	39	3	1
OP961485	FEMALE	BLACK OR AFRICAN AMERICAN	NOT HISPANIC OR LATINO/A	12/27/2021	9	0	0
OP961486	FEMALE	BLACK OR AFRICAN AMERICAN	NOT HISPANIC OR LATINO/A	12/28/2021	27	3	0
OP961487	FEMALE	WHITE	NOT HISPANIC OR LATINO/A	12/27/2021	47	0	0
OP961488	FEMALE	BLACK OR AFRICAN AMERICAN	NOT HISPANIC OR LATINO/A	12/27/2021	71	3	1
OP961489	FEMALE	WHITE	HISPANIC OR LATINO/A	12/28/2021	31	0	0
OP961490	FEMALE	WHITE	HISPANIC OR LATINO/A	12/28/2021	38	2	1
OP961491	FEMALE	WHITE	NOT HISPANIC OR LATINO/A	12/28/2021	26	3	1
OP961492	FEMALE	BLACK OR AFRICAN AMERICAN	NOT HISPANIC OR LATINO/A	12/28/2021	13	2	0
OP961493	FEMALE	BLACK OR AFRICAN AMERICAN	NOT HISPANIC OR LATINO/A	12/27/2021	10	2	0
OP961494	MALE	WHITE	NOT HISPANIC OR LATINO/A	12/27/2021	45	0	1
OP961495	FEMALE	BLACK OR AFRICAN AMERICAN	NOT HISPANIC OR LATINO/A	12/27/2021	22	0	0
OP961496	FEMALE	UNKNOWN	UNKNOWN	12/27/2021	24	2	0
OP961497	FEMALE	WHITE	NOT HISPANIC OR LATINO/A	12/28/2021	44	0	1
OP961498	MALE	BLACK OR AFRICAN AMERICAN	NOT HISPANIC OR LATINO/A	12/28/2021	66	2	1
OP961499	MALE	BLACK OR AFRICAN AMERICAN	NOT HISPANIC OR LATINO/A	12/30/2021	8	0	0
OP961500	FEMALE	BLACK OR AFRICAN AMERICAN	NOT HISPANIC OR LATINO/A	12/27/2021	59	1	1
OP961501	FEMALE	WHITE	NOT HISPANIC OR LATINO/A	12/28/2021	54	0	0
OP961502	FEMALE	WHITE	NOT HISPANIC OR LATINO/A	12/30/2021	56	0	1
OP961503	MALE	BLACK OR AFRICAN AMERICAN	NOT HISPANIC OR LATINO/A	12/27/2021	17	0	0
OP961504	FEMALE	BLACK OR AFRICAN AMERICAN	NOT HISPANIC OR LATINO/A	12/28/2021	36	2	0
OP961505	FEMALE	WHITE	NOT HISPANIC OR LATINO/A	12/31/2021	63	3	1
OP961506	FEMALE	WHITE	NOT HISPANIC OR LATINO/A	12/28/2021	61	2	1
OP961507	MALE	BLACK OR AFRICAN AMERICAN	NOT HISPANIC OR LATINO/A	12/28/2021	11	2	0
OP961508	MALE	WHITE	NOT HISPANIC OR LATINO/A	12/27/2021	62	3	1
OQ024017	FEMALE	ASIAN	NOT HISPANIC OR LATINO/A	12/27/2021	40	3	0
OQ024018	MALE	WHITE	NOT HISPANIC OR LATINO/A	12/28/2021	10	0	0
OQ024019	MALE	UNKNOWN	UNKNOWN	12/27/2021	39	1	0
OQ024020	FEMALE	BLACK OR AFRICAN AMERICAN	NOT HISPANIC OR LATINO/A	12/27/2021	40	2	1
OQ024021	MALE	WHITE	NOT HISPANIC OR LATINO/A	12/27/2021	58	3	1
OQ024022	FEMALE	UNKNOWN	UNKNOWN	12/27/2021	33	0	0
OQ024023	FEMALE	WHITE	NOT HISPANIC OR LATINO/A	12/27/2021	36	3	0
OQ024024	FEMALE	WHITE	NOT HISPANIC OR LATINO/A	12/27/2021	86	1	1
OQ024025	MALE	UNKNOWN	UNKNOWN	12/27/2021	17	0	0
OQ024026	FEMALE	BLACK OR AFRICAN AMERICAN	NOT HISPANIC OR LATINO/A	12/27/2021	28	0	1
OQ024027	MALE	WHITE	NOT HISPANIC OR LATINO/A	12/27/2021	51	1	0
OQ024028	FEMALE	OTHER	NOT HISPANIC OR LATINO/A	12/28/2021	31	3	1
OQ024029	FEMALE	BLACK OR AFRICAN AMERICAN	NOT HISPANIC OR LATINO/A	12/27/2021	46	2	0
OQ024030	MALE	WHITE	NOT HISPANIC OR LATINO/A	12/31/2021	20	0	1
OQ024031	MALE	OTHER	NOT HISPANIC OR LATINO/A	12/30/2021	27	0	0
OQ024032	MALE	WHITE	NOT HISPANIC OR LATINO/A	12/30/2021	50	2	0
OQ024033	FEMALE	BLACK OR AFRICAN AMERICAN	NOT HISPANIC OR LATINO/A	12/30/2021	36	0	1
OQ024034	MALE	WHITE	NOT HISPANIC OR LATINO/A	12/27/2021	56	1	1
OQ024035	FEMALE	BLACK OR AFRICAN AMERICAN	NOT HISPANIC OR LATINO/A	12/30/2021	29	3	1
OQ093481	MALE	WHITE	NOT HISPANIC OR LATINO/A	12/24/2021	66	5	1
OQ093482	FEMALE	BLACK OR AFRICAN AMERICAN	NOT HISPANIC OR LATINO/A	12/28/2021	36	2	0
OQ093483	MALE	WHITE	NOT HISPANIC OR LATINO/A	12/27/2021	1	2	0
OQ093484	MALE	BLACK OR AFRICAN AMERICAN	NOT HISPANIC OR LATINO/A	12/28/2021	42	0	0
OQ093485	FEMALE	WHITE	NOT HISPANIC OR LATINO/A	12/28/2021	44	2	1
OQ093486	MALE	WHITE	NOT HISPANIC OR LATINO/A	12/28/2021	39	0	0
OQ093487	FEMALE	BLACK OR AFRICAN AMERICAN	NOT HISPANIC OR LATINO/A	12/27/2021	44	0	1
OQ093488	MALE	BLACK OR AFRICAN AMERICAN	NOT HISPANIC OR LATINO/A	12/28/2021	45	6	0
OQ093489	MALE	WHITE	NOT HISPANIC OR LATINO/A	12/27/2021	45	2	0
OQ093490	FEMALE	BLACK OR AFRICAN AMERICAN	NOT HISPANIC OR LATINO/A	12/30/2021	67	3	1
OQ093491	FEMALE	BLACK OR AFRICAN AMERICAN	NOT HISPANIC OR LATINO/A	12/27/2021	20	2	0
OQ093492	FEMALE	OTHER	HISPANIC OR LATINO/A	12/30/2021	24	0	0
OQ093493	MALE	WHITE	UNKNOWN	12/30/2021	35	2	0
OQ093494	FEMALE	WHITE	NOT HISPANIC OR LATINO/A	12/27/2021	56	1	1
OQ093495	FEMALE	BLACK OR AFRICAN AMERICAN	NOT HISPANIC OR LATINO/A	12/28/2021	29	0	0
OQ093496	FEMALE	OTHER	HISPANIC OR LATINO/A	12/30/2021	47	3	0
OQ093497	FEMALE	WHITE	NOT HISPANIC OR LATINO/A	12/30/2021	13	2	0
OQ093498	FEMALE	BLACK OR AFRICAN AMERICAN	NOT HISPANIC OR LATINO/A	12/27/2021	35	2	0
OQ093499	FEMALE	WHITE	NOT HISPANIC OR LATINO/A	12/30/2021	60	2	1
OQ093500	FEMALE	BLACK OR AFRICAN AMERICAN	NOT HISPANIC OR LATINO/A	12/28/2021	50	1	0
OQ093501	FEMALE	WHITE	NOT HISPANIC OR LATINO/A	12/27/2021	21	2	1
OQ093502	FEMALE	WHITE	NOT HISPANIC OR LATINO/A	12/31/2021	33	0	0
OQ093503	FEMALE	WHITE	NOT HISPANIC OR LATINO/A	12/24/2021	48	0	1
OQ093504	FEMALE	BLACK OR AFRICAN AMERICAN	NOT HISPANIC OR LATINO/A	12/30/2021	33	0	0
OQ093505	MALE	BLACK OR AFRICAN AMERICAN	UNKNOWN	12/30/2021	11	0	0
OQ093506	FEMALE	BLACK OR AFRICAN AMERICAN	NOT HISPANIC OR LATINO/A	12/27/2021	31	2	0
OQ093507	MALE	BLACK OR AFRICAN AMERICAN	NOT HISPANIC OR LATINO/A	12/27/2021	61	2	0
OQ093508	FEMALE	BLACK OR AFRICAN AMERICAN	NOT HISPANIC OR LATINO/A	12/27/2021	20	2	0
OQ093509	MALE	WHITE	NOT HISPANIC OR LATINO/A	12/28/2021	17	1	0
OQ093510	FEMALE	BLACK OR AFRICAN AMERICAN	NOT HISPANIC OR LATINO/A	12/30/2021	19	2	0
MZ434672	MALE	OTHER	HISPANIC OR LATINO/A	1/31/2021	10	0	0
MZ436581	MALE	WHITE	NOT HISPANIC OR LATINO/A	1/13/2021	45	1	1
MZ457458	MALE	BLACK OR AFRICAN AMERICAN	NOT HISPANIC OR LATINO/A	1/13/2021	15	2	1
MZ434673	FEMALE	WHITE	NOT HISPANIC OR LATINO/A	1/13/2021	58	4	0
MZ436582	MALE	WHITE	NOT HISPANIC OR LATINO/A	1/12/2021	54	3	0
MZ436583	FEMALE	WHITE	NOT HISPANIC OR LATINO/A	1/13/2021	74	2	1
MZ436584	FEMALE	BLACK OR AFRICAN AMERICAN	NOT HISPANIC OR LATINO/A	1/13/2021	12	2	1
MZ436585	FEMALE	BLACK OR AFRICAN AMERICAN	NOT HISPANIC OR LATINO/A	1/13/2021	66	4	1
MZ434674	MALE	WHITE	HISPANIC OR LATINO/A	1/13/2021	51	2	1
MZ434675	MALE	BLACK OR AFRICAN AMERICAN	NOT HISPANIC OR LATINO/A	1/13/2021	24	0	0
MZ434676	MALE	WHITE	NOT HISPANIC OR LATINO/A	1/13/2021	52	2	1
MZ434677	FEMALE	BLACK OR AFRICAN AMERICAN	NOT HISPANIC OR LATINO/A	1/13/2021	49	2	1
MZ462169	FEMALE	BLACK OR AFRICAN AMERICAN	NOT HISPANIC OR LATINO/A	1/13/2021	0	0	0
MZ436586	FEMALE	WHITE	NOT HISPANIC OR LATINO/A	1/13/2021	48	1	1
MZ457459	FEMALE	WHITE	NOT HISPANIC OR LATINO/A	1/13/2021	25	0	0
MZ462170	FEMALE	WHITE	NOT HISPANIC OR LATINO/A	1/13/2021	70	2	1
MZ436587	FEMALE	BLACK OR AFRICAN AMERICAN	NOT HISPANIC OR LATINO/A	1/13/2021	23	0	0
MZ457460	MALE	BLACK OR AFRICAN AMERICAN	NOT HISPANIC OR LATINO/A	1/13/2021	45	2	1
MZ434679	FEMALE	WHITE	NOT HISPANIC OR LATINO/A	1/13/2021	55	0	0
MZ434681	MALE	WHITE	NOT HISPANIC OR LATINO/A	1/13/2021	85	2	0
MZ457461	FEMALE	WHITE	NOT HISPANIC OR LATINO/A	1/13/2021	41	1	1
MZ434682	MALE	WHITE	NOT HISPANIC OR LATINO/A	1/13/2021	44	2	1
MZ434683	MALE	WHITE	NOT HISPANIC OR LATINO/A	1/13/2021	56	2	1
MZ462172	MALE	BLACK OR AFRICAN AMERICAN	NOT HISPANIC OR LATINO/A	1/13/2021	19	1	0
MZ436588	MALE	WHITE	NOT HISPANIC OR LATINO/A	4/22/2021	0	0	1
MZ434684	FEMALE	BLACK OR AFRICAN AMERICAN	NOT HISPANIC OR LATINO/A	5/4/2021	56	0	1
MZ436589	FEMALE	UNKNOWN	NOT HISPANIC OR LATINO/A	5/10/2021	50	0	0
MZ434685	FEMALE	BLACK OR AFRICAN AMERICAN	NOT HISPANIC OR LATINO/A	5/9/2021	30	0	0
MZ457462	FEMALE	BLACK OR AFRICAN AMERICAN	NOT HISPANIC OR LATINO/A	5/9/2021	3	0	1
MZ457463	FEMALE	WHITE	NOT HISPANIC OR LATINO/A	4/22/2021	28	0	1
MZ434686	FEMALE	BLACK OR AFRICAN AMERICAN	NOT HISPANIC OR LATINO/A	4/21/2021	30	2	1
MZ436590	MALE	BLACK OR AFRICAN AMERICAN	NOT HISPANIC OR LATINO/A	4/16/2021	3	0	1
MZ434687	MALE	BLACK OR AFRICAN AMERICAN	NOT HISPANIC OR LATINO/A	5/9/2021	1	0	1
MZ436591	FEMALE	BLACK OR AFRICAN AMERICAN	NOT HISPANIC OR LATINO/A	6/1/2021	68	2	0
MZ457464	MALE	BLACK OR AFRICAN AMERICAN	NOT HISPANIC OR LATINO/A	5/24/2021	20	0	1
MZ462173	FEMALE	WHITE	NOT HISPANIC OR LATINO/A	5/22/2021	63	0	1
MZ436592	FEMALE	BLACK OR AFRICAN AMERICAN	NOT HISPANIC OR LATINO/A	5/28/2021	64	2	1
MZ434688	FEMALE	WHITE	NOT HISPANIC OR LATINO/A	5/1/2021	6	0	1
MZ436593	MALE	BLACK OR AFRICAN AMERICAN	NOT HISPANIC OR LATINO/A	5/13/2021	54	3	1
MZ462174	MALE	BLACK OR AFRICAN AMERICAN	NOT HISPANIC OR LATINO/A	5/13/2021	22	0	1
MZ436594	FEMALE	BLACK OR AFRICAN AMERICAN	NOT HISPANIC OR LATINO/A	5/14/2021	43	0	1
MZ462175	FEMALE	WHITE	NOT HISPANIC OR LATINO/A	5/15/2021	58	0	0
MZ434689	MALE	WHITE	NOT HISPANIC OR LATINO/A	5/14/2021	28	0	1
MZ457465	MALE	WHITE	NOT HISPANIC OR LATINO/A	5/23/2021	66	3	1
MZ434690	MALE	UNKNOWN	UNKNOWN	5/12/2021	43	0	0
MZ457466	FEMALE	WHITE	NOT HISPANIC OR LATINO/A	4/16/2021	15	0	0
MZ436595	MALE	WHITE	NOT HISPANIC OR LATINO/A	5/27/2021	0	0	0
MZ436596	MALE	WHITE	NOT HISPANIC OR LATINO/A	5/29/2021	58	0	0
MZ434691	MALE	WHITE	NOT HISPANIC OR LATINO/A	5/27/2021	36	0	0
MZ434692	MALE	WHITE	NOT HISPANIC OR LATINO/A	5/22/2021	57	0	1
MZ434693	FEMALE	BLACK OR AFRICAN AMERICAN	NOT HISPANIC OR LATINO/A	4/14/2021	26	0	0
MZ436597	MALE	WHITE	NOT HISPANIC OR LATINO/A	5/24/2021	46	1	1
MZ434694	MALE	WHITE	NOT HISPANIC OR LATINO/A	5/24/2021	29	0	0
MZ436598	MALE	BLACK OR AFRICAN AMERICAN	NOT HISPANIC OR LATINO/A	5/27/2021	31	0	0
MZ436599	MALE	BLACK OR AFRICAN AMERICAN	NOT HISPANIC OR LATINO/A	4/27/2021	20	0	1
MZ434695	MALE	WHITE	NOT HISPANIC OR LATINO/A	5/10/2021	53	1	1
MZ436600	MALE	WHITE	NOT HISPANIC OR LATINO/A	5/8/2021	17	0	1
MZ434696	MALE	BLACK OR AFRICAN AMERICAN	NOT HISPANIC OR LATINO/A	4/28/2021	20	0	1
MZ434697	FEMALE	WHITE	NOT HISPANIC OR LATINO/A	5/5/2021	44	0	1
MZ434698	FEMALE	WHITE	HISPANIC OR LATINO/A	2/5/2021	13	2	1
MZ457467	MALE	WHITE	HISPANIC OR LATINO/A	2/5/2021	14	3	1
MZ436601	MALE	ASIAN	NOT HISPANIC OR LATINO/A	2/5/2021	75	4	1
MZ434699	MALE	WHITE	NOT HISPANIC OR LATINO/A	2/11/2021	26	0	0
MZ457468	MALE	BLACK OR AFRICAN AMERICAN	NOT HISPANIC OR LATINO/A	2/4/2021	13	0	0
MZ457469	FEMALE	WHITE	HISPANIC OR LATINO/A	2/4/2021	33	0	1
MZ457470	FEMALE	WHITE	NOT HISPANIC OR LATINO/A	2/11/2021	56	5	0
MZ434700	MALE	WHITE	HISPANIC OR LATINO/A	2/5/2021	14	3	1
MZ434701	FEMALE	AMERICAN INDIAN OR ALASKA NATIVE	NOT HISPANIC OR LATINO/A	2/4/2021	46	0	1
MZ434702	MALE	BLACK OR AFRICAN AMERICAN	NOT HISPANIC OR LATINO/A	2/10/2021	45	0	1
MZ457471	FEMALE	BLACK OR AFRICAN AMERICAN	NOT HISPANIC OR LATINO/A	2/12/2021	20	0	1
MZ436602	FEMALE	WHITE	NOT HISPANIC OR LATINO/A	2/5/2021	34	0	1
MZ436603	FEMALE	BLACK OR AFRICAN AMERICAN	NOT HISPANIC OR LATINO/A	2/4/2021	20	2	1
MZ457472	FEMALE	BLACK OR AFRICAN AMERICAN	NOT HISPANIC OR LATINO/A	2/4/2021	50	0	1
MZ436604	FEMALE	WHITE	NOT HISPANIC OR LATINO/A	2/4/2021	11	0	0
MZ457473	MALE	WHITE	NOT HISPANIC OR LATINO/A	2/5/2021	42	3	1
MZ436605	FEMALE	WHITE	HISPANIC OR LATINO/A	2/5/2021	46	4	1
MZ457474	FEMALE	BLACK OR AFRICAN AMERICAN	NOT HISPANIC OR LATINO/A	2/3/2021	12	0	0
MZ436606	MALE	WHITE	NOT HISPANIC OR LATINO/A	2/3/2021	36	0	0
MZ434703	FEMALE	WHITE	NOT HISPANIC OR LATINO/A	2/5/2021	8	0	1
MZ436607	MALE	WHITE	NOT HISPANIC OR LATINO/A	2/3/2021	47	0	1
MZ434704	MALE	BLACK OR AFRICAN AMERICAN	NOT HISPANIC OR LATINO/A	2/11/2021	39	4	1
MZ434705	FEMALE	WHITE	NOT HISPANIC OR LATINO/A	2/3/2021	45	1	1
MZ434706	FEMALE	WHITE	NOT HISPANIC OR LATINO/A	2/4/2021	1	0	0
MZ436608	MALE	WHITE	NOT HISPANIC OR LATINO/A	2/2/2021	32	0	0
MZ434707	FEMALE	WHITE	NOT HISPANIC OR LATINO/A	2/2/2021	25	0	1
MZ457475	FEMALE	AMERICAN INDIAN OR ALASKA NATIVE	NOT HISPANIC OR LATINO/A	7/10/2020	12	2	1
MZ434708	FEMALE	WHITE	NOT HISPANIC OR LATINO/A	7/12/2020	34	3	1
MZ436609	FEMALE	BLACK OR AFRICAN AMERICAN	NOT HISPANIC OR LATINO/A	4/7/2020	32	3	1
MZ434709	MALE	WHITE	NOT HISPANIC OR LATINO/A	7/10/2020	52	0	1
MZ457476	MALE	WHITE	NOT HISPANIC OR LATINO/A	7/12/2020	72	4	1
MZ457477	MALE	WHITE	NOT HISPANIC OR LATINO/A	8/23/2020	11	3	0
MZ434710	FEMALE	BLACK OR AFRICAN AMERICAN	NOT HISPANIC OR LATINO/A	7/10/2020	42	2	1
MZ457478	MALE	BLACK OR AFRICAN AMERICAN	NOT HISPANIC OR LATINO/A	7/10/2020	41	2	0
MZ457479	FEMALE	WHITE	NOT HISPANIC OR LATINO/A	4/12/2020	33	3	1
MZ434712	MALE	ASIAN	NOT HISPANIC OR LATINO/A	2/5/2021	38	0	0
MZ434713	MALE	WHITE	NOT HISPANIC OR LATINO/A	7/11/2020	53	2	1
MZ457480	MALE	BLACK OR AFRICAN AMERICAN	NOT HISPANIC OR LATINO/A	12/11/2020	37	0	0
MZ434714	FEMALE	AMERICAN INDIAN OR ALASKA NATIVE	NOT HISPANIC OR LATINO/A	12/16/2020	5	0	1
MZ457481	MALE	BLACK OR AFRICAN AMERICAN	NOT HISPANIC OR LATINO/A	12/16/2020	25	0	0
MZ457482	MALE	WHITE	NOT HISPANIC OR LATINO/A	12/29/2020	39	0	1
MZ457483	FEMALE	BLACK OR AFRICAN AMERICAN	NOT HISPANIC OR LATINO/A	1/1/2021	28	0	0
MZ434715	MALE	WHITE	NOT HISPANIC OR LATINO/A	12/15/2020	11	0	0
MZ457484	MALE	WHITE	NOT HISPANIC OR LATINO/A	12/31/2020	51	2	1
MZ436610	FEMALE	WHITE	NOT HISPANIC OR LATINO/A	12/14/2020	22	0	1
MZ434716	MALE	BLACK OR AFRICAN AMERICAN	NOT HISPANIC OR LATINO/A	12/15/2020	0	0	1
MZ434717	MALE	BLACK OR AFRICAN AMERICAN	NOT HISPANIC OR LATINO/A	12/28/2020	47	0	0
MZ457485	MALE	BLACK OR AFRICAN AMERICAN	NOT HISPANIC OR LATINO/A	12/16/2020	20	0	1
MZ434718	FEMALE	WHITE	NOT HISPANIC OR LATINO/A	12/18/2020	65	5	1
MZ457486	MALE	WHITE	NOT HISPANIC OR LATINO/A	1/2/2021	81	2	1
MZ434719	MALE	BLACK OR AFRICAN AMERICAN	NOT HISPANIC OR LATINO/A	12/30/2020	0	0	1
MZ434720	FEMALE	WHITE	NOT HISPANIC OR LATINO/A	12/30/2020	60	3	1
MZ457487	FEMALE	BLACK OR AFRICAN AMERICAN	NOT HISPANIC OR LATINO/A	12/14/2020	63	2	0
MZ457488	MALE	WHITE	NOT HISPANIC OR LATINO/A	12/15/2020	19	3	1
MZ436611	FEMALE	WHITE	NOT HISPANIC OR LATINO/A	12/14/2020	70	3	1
MZ434721	FEMALE	WHITE	NOT HISPANIC OR LATINO/A	12/18/2020	70	0	1
MZ457489	FEMALE	WHITE	NOT HISPANIC OR LATINO/A	12/16/2020	1	0	1
MZ457490	FEMALE	BLACK OR AFRICAN AMERICAN	NOT HISPANIC OR LATINO/A	1/2/2021	34	0	0
MZ457491	MALE	WHITE	NOT HISPANIC OR LATINO/A	12/17/2020	57	2	1
MZ436612	FEMALE	WHITE	HISPANIC OR LATINO/A	12/29/2020	1	0	1
MZ457492	FEMALE	BLACK OR AFRICAN AMERICAN	NOT HISPANIC OR LATINO/A	12/30/2020	33	0	1
MZ457493	FEMALE	BLACK OR AFRICAN AMERICAN	NOT HISPANIC OR LATINO/A	12/14/2020	4	3	1
MZ457494	MALE	WHITE	NOT HISPANIC OR LATINO/A	12/18/2020	54	0	1
MZ462176	MALE	WHITE	HISPANIC OR LATINO/A	12/25/2020	29	0	1
MZ436613	FEMALE	WHITE	NOT HISPANIC OR LATINO/A	1/1/2021	50	3	1
MZ436614	FEMALE	WHITE	NOT HISPANIC OR LATINO/A	12/30/2020	83	3	1
MZ457495	MALE	WHITE	HISPANIC OR LATINO/A	12/29/2020	2	0	1
MZ434722	MALE	WHITE	NOT HISPANIC OR LATINO/A	12/28/2020	81	0	1
MZ434723	FEMALE	WHITE	NOT HISPANIC OR LATINO/A	12/17/2020	13	0	0
MZ457496	FEMALE	WHITE	NOT HISPANIC OR LATINO/A	12/28/2020	55	2	1
MZ434724	FEMALE	WHITE	NOT HISPANIC OR LATINO/A	12/14/2020	59	3	1
MZ457497	FEMALE	WHITE	NOT HISPANIC OR LATINO/A	2/11/2021	54	0	1
MZ434725	MALE	WHITE	NOT HISPANIC OR LATINO/A	2/11/2021	59	4	1
MZ436615	FEMALE	WHITE	NOT HISPANIC OR LATINO/A	2/11/2021	80	2	0
MZ457498	FEMALE	WHITE	NOT HISPANIC OR LATINO/A	2/11/2021	40	0	1
MZ457499	MALE	WHITE	NOT HISPANIC OR LATINO/A	2/11/2021	61	2	1
MZ457500	MALE	OTHER	HISPANIC OR LATINO/A	2/11/2021	42	0	0
MZ457501	MALE	WHITE	NOT HISPANIC OR LATINO/A	2/11/2021	9	0	0
MZ436616	FEMALE	BLACK OR AFRICAN AMERICAN	NOT HISPANIC OR LATINO/A	1/13/2021	56	2	0
MZ436617	FEMALE	WHITE	HISPANIC OR LATINO/A	1/13/2021	55	3	1
MZ457502	MALE	WHITE	HISPANIC OR LATINO/A	1/13/2021	11	1	0
MZ436618	MALE	WHITE	HISPANIC OR LATINO/A	1/13/2021	12	0	1
MZ457503	FEMALE	WHITE	NOT HISPANIC OR LATINO/A	1/13/2021	32	0	1
MZ434726	FEMALE	BLACK OR AFRICAN AMERICAN	NOT HISPANIC OR LATINO/A	1/13/2021	17	0	0
MZ457504	FEMALE	WHITE	NOT HISPANIC OR LATINO/A	1/13/2021	58	2	0
MZ457505	FEMALE	BLACK OR AFRICAN AMERICAN	NOT HISPANIC OR LATINO/A	1/13/2021	57	3	1
MZ436619	MALE	BLACK OR AFRICAN AMERICAN	NOT HISPANIC OR LATINO/A	1/13/2021	30	0	1
MZ457506	MALE	BLACK OR AFRICAN AMERICAN	NOT HISPANIC OR LATINO/A	1/13/2021	55	0	0
MZ434727	MALE	WHITE	NOT HISPANIC OR LATINO/A	1/22/2021	60	0	0
MZ434728	MALE	WHITE	NOT HISPANIC OR LATINO/A	1/22/2021	59	0	0
MZ436620	MALE	BLACK OR AFRICAN AMERICAN	NOT HISPANIC OR LATINO/A	1/22/2021	45	3	1
MZ457507	FEMALE	WHITE	HISPANIC OR LATINO/A	1/27/2021	48	1	1
MZ434729	MALE	AMERICAN INDIAN OR ALASKA NATIVE	NOT HISPANIC OR LATINO/A	1/22/2021	17	2	0
MZ462177	FEMALE	WHITE	NOT HISPANIC OR LATINO/A	1/22/2021	84	2	1
MZ434730	FEMALE	BLACK OR AFRICAN AMERICAN	NOT HISPANIC OR LATINO/A	1/28/2021	61	3	1
MZ434731	FEMALE	WHITE	NOT HISPANIC OR LATINO/A	1/13/2021	8	0	1
MZ457508	MALE	BLACK OR AFRICAN AMERICAN	NOT HISPANIC OR LATINO/A	1/29/2021	60	3	1
MZ434732	MALE	WHITE	NOT HISPANIC OR LATINO/A	1/28/2021	11	0	1
MZ462178	FEMALE	BLACK OR AFRICAN AMERICAN	NOT HISPANIC OR LATINO/A	4/8/2020	62	2	1
MZ434733	FEMALE	BLACK OR AFRICAN AMERICAN	NOT HISPANIC OR LATINO/A	7/11/2020	34	2	1
MZ434734	FEMALE	WHITE	HISPANIC OR LATINO/A	7/12/2020	45	2	1
MZ457509	FEMALE	WHITE	NOT HISPANIC OR LATINO/A	7/12/2020	48	3	1
MZ457510	MALE	WHITE	NOT HISPANIC OR LATINO/A	7/12/2020	33	2	1
MZ434735	FEMALE	BLACK OR AFRICAN AMERICAN	NOT HISPANIC OR LATINO/A	4/10/2020	64	0	1
MZ457511	MALE	WHITE	HISPANIC OR LATINO/A	7/11/2020	67	1	0
MZ434736	FEMALE	BLACK OR AFRICAN AMERICAN	NOT HISPANIC OR LATINO/A	1/13/2021	71	0	0
MZ462179	FEMALE	UNKNOWN	UNKNOWN	1/13/2021	63	0	0
MZ434737	FEMALE	BLACK OR AFRICAN AMERICAN	NOT HISPANIC OR LATINO/A	1/13/2021	7	2	0
MZ434738	FEMALE	WHITE	NOT HISPANIC OR LATINO/A	1/13/2021	57	0	0
MZ436621	FEMALE	WHITE	HISPANIC OR LATINO/A	1/13/2021	53	2	1
MZ434739	FEMALE	WHITE	NOT HISPANIC OR LATINO/A	1/13/2021	95	1	1
MZ457512	FEMALE	OTHER	HISPANIC OR LATINO/A	1/13/2021	33	2	0
MZ436622	MALE	WHITE	HISPANIC OR LATINO/A	1/13/2021	4	0	1
MZ434740	FEMALE	WHITE	HISPANIC OR LATINO/A	1/13/2021	22	0	0
MZ434741	MALE	BLACK OR AFRICAN AMERICAN	NOT HISPANIC OR LATINO/A	1/13/2021	17	2	0
MZ457513	MALE	WHITE	NOT HISPANIC OR LATINO/A	1/13/2021	60	5	1
MZ434742	FEMALE	OTHER	HISPANIC OR LATINO/A	1/13/2021	47	0	0
MZ436623	MALE	BLACK OR AFRICAN AMERICAN	NOT HISPANIC OR LATINO/A	1/13/2021	51	3	1
MZ434743	FEMALE	BLACK OR AFRICAN AMERICAN	NOT HISPANIC OR LATINO/A	1/13/2021	75	3	1
MZ457514	MALE	WHITE	NOT HISPANIC OR LATINO/A	1/13/2021	27	1	1
MZ457515	FEMALE	WHITE	NOT HISPANIC OR LATINO/A	1/13/2021	45	3	1
MZ434744	FEMALE	WHITE	NOT HISPANIC OR LATINO/A	1/13/2021	26	2	0
MZ462180	FEMALE	WHITE	NOT HISPANIC OR LATINO/A	1/13/2021	47	0	1
MZ436624	FEMALE	BLACK OR AFRICAN AMERICAN	NOT HISPANIC OR LATINO/A	1/13/2021	52	4	1
MZ457516	FEMALE	WHITE	HISPANIC OR LATINO/A	1/13/2021	47	2	1
MZ436625	FEMALE	UNKNOWN	UNKNOWN	1/13/2021	33	0	0
MZ457517	MALE	WHITE	NOT HISPANIC OR LATINO/A	1/13/2021	22	0	1
MZ434745	MALE	BLACK OR AFRICAN AMERICAN	NOT HISPANIC OR LATINO/A	1/13/2021	19	0	1
MZ434746	FEMALE	BLACK OR AFRICAN AMERICAN	NOT HISPANIC OR LATINO/A	1/13/2021	49	0	0
MZ436626	FEMALE	UNKNOWN	UNKNOWN	1/13/2021	56	0	0
MZ434747	FEMALE	WHITE	UNKNOWN	1/13/2021	34	0	0
MZ462181	MALE	WHITE	NOT HISPANIC OR LATINO/A	1/13/2021	61	0	1
MZ457518	MALE	UNKNOWN	UNKNOWN	1/13/2021	53	0	0
MZ457519	MALE	WHITE	NOT HISPANIC OR LATINO/A	1/13/2021	12	0	0
MZ436627	FEMALE	BLACK OR AFRICAN AMERICAN	NOT HISPANIC OR LATINO/A	1/13/2021	51	4	0
MZ457520	FEMALE	WHITE	NOT HISPANIC OR LATINO/A	2/26/2021	73	4	1
MZ457521	FEMALE	WHITE	NOT HISPANIC OR LATINO/A	3/5/2021	65	3	1
MZ457522	FEMALE	UNKNOWN	UNKNOWN	3/16/2021	74	0	0
MZ505746	MALE	BLACK OR AFRICAN AMERICAN	NOT HISPANIC OR LATINO/A	6/21/2021	42	3	0
MZ505747	FEMALE	BLACK OR AFRICAN AMERICAN	NOT HISPANIC OR LATINO/A	6/18/2021	10	0	0
MZ505748	FEMALE	BLACK OR AFRICAN AMERICAN	NOT HISPANIC OR LATINO/A	6/19/2021	25	0	0
MZ505749	FEMALE	WHITE	NOT HISPANIC OR LATINO/A	6/18/2021	47	2	1
MZ505750	FEMALE	WHITE	NOT HISPANIC OR LATINO/A	6/11/2021	39	0	1
MZ505751	MALE	WHITE	NOT HISPANIC OR LATINO/A	6/7/2021	66	0	0
MZ505752	MALE	BLACK OR AFRICAN AMERICAN	NOT HISPANIC OR LATINO/A	6/7/2021	59	0	1
MZ505753	FEMALE	BLACK OR AFRICAN AMERICAN	NOT HISPANIC OR LATINO/A	6/8/2021	26	0	1
MZ505754	MALE	BLACK OR AFRICAN AMERICAN	NOT HISPANIC OR LATINO/A	6/10/2021	2	0	0
MZ505755	MALE	BLACK OR AFRICAN AMERICAN	NOT HISPANIC OR LATINO/A	6/10/2021	41	2	1
MZ568101	MALE	WHITE	NOT HISPANIC OR LATINO/A	7/5/2021	59	4	1
MZ568102	MALE	BLACK OR AFRICAN AMERICAN	NOT HISPANIC OR LATINO/A	7/1/2021	29	2	1
MZ568103	FEMALE	WHITE	NOT HISPANIC OR LATINO/A	6/30/2021	42	2	0
MZ568104	FEMALE	WHITE	NOT HISPANIC OR LATINO/A	7/1/2021	27	1	1
MZ568105	MALE	WHITE	NOT HISPANIC OR LATINO/A	7/1/2021	58	3	1
MZ568106	MALE	BLACK OR AFRICAN AMERICAN	NOT HISPANIC OR LATINO/A	7/2/2021	31	3	1
MZ568107	MALE	WHITE	NOT HISPANIC OR LATINO/A	6/28/2021	62	3	1
MZ576113	MALE	WHITE	NOT HISPANIC OR LATINO/A	7/8/2021	28	3	1
MZ577497	FEMALE	WHITE	NOT HISPANIC OR LATINO/A	7/6/2021	63	2	1
MZ577498	MALE	WHITE	NOT HISPANIC OR LATINO/A	7/6/2021	11	3	1
MZ577499	MALE	BLACK OR AFRICAN AMERICAN	NOT HISPANIC OR LATINO/A	7/7/2021	56	5	1
MZ577500	MALE	WHITE	NOT HISPANIC OR LATINO/A	7/9/2021	37	0	0
MZ576114	FEMALE	WHITE	NOT HISPANIC OR LATINO/A	7/6/2021	24	0	0
MZ577501	FEMALE	WHITE	NOT HISPANIC OR LATINO/A	7/7/2021	73	0	1
MZ577502	FEMALE	WHITE	NOT HISPANIC OR LATINO/A	7/7/2021	23	2	1
MZ577503	MALE	WHITE	NOT HISPANIC OR LATINO/A	7/7/2021	19	0	1
MZ576115	MALE	BLACK OR AFRICAN AMERICAN	NOT HISPANIC OR LATINO/A	7/7/2021	27	3	0
MZ577504	FEMALE	WHITE	NOT HISPANIC OR LATINO/A	7/9/2021	55	2	0
MZ576116	MALE	WHITE	NOT HISPANIC OR LATINO/A	7/8/2021	57	0	1
MZ577505	FEMALE	PATIENT REFUSED	PATIENT REFUSED	7/8/2021	30	0	0
MZ577506	MALE	WHITE	NOT HISPANIC OR LATINO/A	7/8/2021	31	1	1
MZ576117	FEMALE	WHITE	NOT HISPANIC OR LATINO/A	7/8/2021	51	0	1
MZ576118	FEMALE	WHITE	NOT HISPANIC OR LATINO/A	7/10/2021	15	2	0
MZ577507	FEMALE	WHITE	NOT HISPANIC OR LATINO/A	7/10/2021	40	0	0
MZ576119	MALE	WHITE	NOT HISPANIC OR LATINO/A	7/10/2021	49	2	1
MZ577508	FEMALE	BLACK OR AFRICAN AMERICAN	NOT HISPANIC OR LATINO/A	7/9/2021	22	0	1
MZ577509	MALE	WHITE	NOT HISPANIC OR LATINO/A	7/7/2021	64	2	1
MZ576121	FEMALE	WHITE	NOT HISPANIC OR LATINO/A	7/11/2021	7	0	0
MZ577511	MALE	WHITE	NOT HISPANIC OR LATINO/A	7/7/2021	31	3	1
MZ576122	FEMALE	WHITE	NOT HISPANIC OR LATINO/A	7/10/2021	25	3	1
MZ577512	MALE	WHITE	NOT HISPANIC OR LATINO/A	7/11/2021	24	0	0
MZ577513	FEMALE	BLACK OR AFRICAN AMERICAN	NOT HISPANIC OR LATINO/A	7/11/2021	61	3	1
MZ577514	FEMALE	BLACK OR AFRICAN AMERICAN	NOT HISPANIC OR LATINO/A	7/11/2021	52	2	1
MZ577515	FEMALE	BLACK OR AFRICAN AMERICAN	NOT HISPANIC OR LATINO/A	7/10/2021	16	0	0
MZ576123	MALE	WHITE	NOT HISPANIC OR LATINO/A	7/11/2021	33	1	1
MZ577516	MALE	WHITE	NOT HISPANIC OR LATINO/A	7/8/2021	59	3	1
MZ576124	FEMALE	PATIENT REFUSED	PATIENT REFUSED	7/8/2021	43	1	0
MZ576125	FEMALE	WHITE	NOT HISPANIC OR LATINO/A	7/10/2021	31	2	0
MZ576126	MALE	BLACK OR AFRICAN AMERICAN	NOT HISPANIC OR LATINO/A	7/10/2021	59	0	0
MZ576127	FEMALE	WHITE	NOT HISPANIC OR LATINO/A	7/11/2021	62	0	0
MZ577517	FEMALE	BLACK OR AFRICAN AMERICAN	NOT HISPANIC OR LATINO/A	7/8/2021	56	0	0
MZ576128	FEMALE	WHITE	NOT HISPANIC OR LATINO/A	7/12/2021	19	2	1
MZ576129	MALE	BLACK OR AFRICAN AMERICAN	NOT HISPANIC OR LATINO/A	7/8/2021	39	2	0
MZ577518	FEMALE	BLACK OR AFRICAN AMERICAN	NOT HISPANIC OR LATINO/A	7/10/2021	20	0	1
MZ576130	FEMALE	WHITE	NOT HISPANIC OR LATINO/A	7/12/2021	23	2	0
MZ577519	MALE	WHITE	NOT HISPANIC OR LATINO/A	7/12/2021	35	0	1
MZ576131	MALE	WHITE	NOT HISPANIC OR LATINO/A	7/11/2021	73	0	0
MZ576132	MALE	WHITE	NOT HISPANIC OR LATINO/A	7/11/2021	48	3	1
MZ576133	FEMALE	BLACK OR AFRICAN AMERICAN	NOT HISPANIC OR LATINO/A	7/8/2021	26	0	0
MZ576134	FEMALE	BLACK OR AFRICAN AMERICAN	NOT HISPANIC OR LATINO/A	7/12/2021	34	2	1
MZ576135	MALE	WHITE	NOT HISPANIC OR LATINO/A	7/12/2021	26	0	1
MZ576136	FEMALE	WHITE	NOT HISPANIC OR LATINO/A	7/12/2021	11	0	0
MZ576137	MALE	WHITE	NOT HISPANIC OR LATINO/A	7/11/2021	42	0	1
MZ576138	FEMALE	WHITE	NOT HISPANIC OR LATINO/A	7/12/2021	17	0	1
MZ576139	MALE	WHITE	NOT HISPANIC OR LATINO/A	7/11/2021	32	0	1
MZ576140	MALE	WHITE	NOT HISPANIC OR LATINO/A	7/11/2021	37	2	1
MZ576142	FEMALE	BLACK OR AFRICAN AMERICAN	NOT HISPANIC OR LATINO/A	7/6/2021	18	0	1
MZ576143	FEMALE	WHITE	HISPANIC OR LATINO/A	7/7/2021	34	0	0
MZ576144	MALE	WHITE	NOT HISPANIC OR LATINO/A	7/9/2021	69	0	0
MZ576145	MALE	BLACK OR AFRICAN AMERICAN	NOT HISPANIC OR LATINO/A	7/8/2021	32	0	1
MZ576146	MALE	UNKNOWN	UNKNOWN	7/6/2021	84	2	0
MZ576147	MALE	WHITE	NOT HISPANIC OR LATINO/A	7/9/2021	56	0	0
MZ576148	FEMALE	WHITE	NOT HISPANIC OR LATINO/A	7/8/2021	41	0	1
MZ576149	MALE	WHITE	NOT HISPANIC OR LATINO/A	7/8/2021	39	0	1
MZ576150	FEMALE	BLACK OR AFRICAN AMERICAN	NOT HISPANIC OR LATINO/A	7/9/2021	56	0	1
MZ577520	MALE	WHITE	NOT HISPANIC OR LATINO/A	7/12/2021	74	3	1
MZ576151	FEMALE	WHITE	NOT HISPANIC OR LATINO/A	7/8/2021	47	3	1
MZ576152	MALE	WHITE	NOT HISPANIC OR LATINO/A	7/10/2021	62	3	1
MZ576153	FEMALE	OTHER	HISPANIC OR LATINO/A	7/9/2021	21	0	0
MZ576154	FEMALE	BLACK OR AFRICAN AMERICAN	NOT HISPANIC OR LATINO/A	7/11/2021	30	1	1
MZ576155	FEMALE	WHITE	NOT HISPANIC OR LATINO/A	7/11/2021	62	3	0
MZ576156	FEMALE	BLACK OR AFRICAN AMERICAN	NOT HISPANIC OR LATINO/A	7/7/2021	32	2	0
MZ576157	FEMALE	BLACK OR AFRICAN AMERICAN	NOT HISPANIC OR LATINO/A	7/11/2021	14	0	0
MZ576158	MALE	WHITE	NOT HISPANIC OR LATINO/A	7/10/2021	32	2	1
MZ576159	FEMALE	WHITE	NOT HISPANIC OR LATINO/A	7/11/2021	49	0	1
MZ576160	FEMALE	WHITE	NOT HISPANIC OR LATINO/A	7/11/2021	30	0	1
MZ576161	MALE	WHITE	NOT HISPANIC OR LATINO/A	7/8/2021	51	0	1
MZ577521	MALE	WHITE	NOT HISPANIC OR LATINO/A	7/11/2021	22	0	0
MZ576162	FEMALE	WHITE	NOT HISPANIC OR LATINO/A	7/8/2021	40	2	1
MZ576163	FEMALE	BLACK OR AFRICAN AMERICAN	NOT HISPANIC OR LATINO/A	7/10/2021	53	0	1
MZ576164	MALE	WHITE	NOT HISPANIC OR LATINO/A	7/10/2021	65	2	1
MZ576165	FEMALE	WHITE	NOT HISPANIC OR LATINO/A	7/12/2021	44	0	0
MZ577522	MALE	WHITE	NOT HISPANIC OR LATINO/A	7/11/2021	30	0	0
MZ576166	MALE	WHITE	NOT HISPANIC OR LATINO/A	7/10/2021	32	0	1
MZ576167	MALE	WHITE	NOT HISPANIC OR LATINO/A	7/9/2021	54	4	0
MZ576168	MALE	WHITE	NOT HISPANIC OR LATINO/A	7/11/2021	32	0	1
MZ577523	MALE	WHITE	NOT HISPANIC OR LATINO/A	7/7/2021	21	0	0
MZ576169	FEMALE	WHITE	NOT HISPANIC OR LATINO/A	7/10/2021	27	2	0
MZ576170	FEMALE	WHITE	NOT HISPANIC OR LATINO/A	7/10/2021	81	3	1
MZ576171	FEMALE	WHITE	NOT HISPANIC OR LATINO/A	7/10/2021	20	0	0
MZ577524	FEMALE	WHITE	NOT HISPANIC OR LATINO/A	7/12/2021	72	3	1
MZ576172	MALE	BLACK OR AFRICAN AMERICAN	NOT HISPANIC OR LATINO/A	7/7/2021	25	0	0
MZ576173	FEMALE	WHITE	NOT HISPANIC OR LATINO/A	7/9/2021	52	0	0
MZ577525	MALE	WHITE	NOT HISPANIC OR LATINO/A	7/10/2021	34	0	0
MZ576174	MALE	WHITE	NOT HISPANIC OR LATINO/A	7/11/2021	36	2	1
MZ576175	FEMALE	WHITE	NOT HISPANIC OR LATINO/A	7/11/2021	24	2	1
MZ577526	FEMALE	WHITE	NOT HISPANIC OR LATINO/A	7/11/2021	49	3	1
MZ577527	FEMALE	WHITE	NOT HISPANIC OR LATINO/A	7/8/2021	18	0	1
MZ577528	MALE	WHITE	NOT HISPANIC OR LATINO/A	7/7/2021	18	0	0
MZ576176	FEMALE	WHITE	NOT HISPANIC OR LATINO/A	7/6/2021	19	0	0
MZ576177	MALE	WHITE	NOT HISPANIC OR LATINO/A	7/8/2021	42	0	1
MZ576178	MALE	BLACK OR AFRICAN AMERICAN	NOT HISPANIC OR LATINO/A	7/7/2021	29	2	0
MZ576179	FEMALE	WHITE	NOT HISPANIC OR LATINO/A	7/12/2021	59	1	0
MZ577529	FEMALE	WHITE	NOT HISPANIC OR LATINO/A	7/12/2021	55	0	1
MZ576180	FEMALE	BLACK OR AFRICAN AMERICAN	NOT HISPANIC OR LATINO/A	7/12/2021	11	1	1
MZ576181	FEMALE	WHITE	NOT HISPANIC OR LATINO/A	7/11/2021	20	1	0
MZ576182	MALE	WHITE	NOT HISPANIC OR LATINO/A	7/11/2021	26	2	0
MZ576183	MALE	WHITE	NOT HISPANIC OR LATINO/A	7/11/2021	47	3	1
MZ576184	FEMALE	BLACK OR AFRICAN AMERICAN	NOT HISPANIC OR LATINO/A	7/8/2021	26	2	1
MZ577530	MALE	WHITE	NOT HISPANIC OR LATINO/A	7/12/2021	35	2	1
MZ577531	MALE	WHITE	NOT HISPANIC OR LATINO/A	7/12/2021	22	0	0
MZ576185	FEMALE	BLACK OR AFRICAN AMERICAN	NOT HISPANIC OR LATINO/A	7/12/2021	48	3	1
MZ576186	FEMALE	BLACK OR AFRICAN AMERICAN	NOT HISPANIC OR LATINO/A	7/12/2021	28	0	0
MZ577532	FEMALE	WHITE	NOT HISPANIC OR LATINO/A	7/8/2021	25	0	0
MZ577533	FEMALE	WHITE	NOT HISPANIC OR LATINO/A	7/12/2021	66	2	1
MZ577534	MALE	WHITE	NOT HISPANIC OR LATINO/A	7/12/2021	18	0	1
MZ577535	MALE	WHITE	NOT HISPANIC OR LATINO/A	7/11/2021	58	1	1
MZ577536	FEMALE	BLACK OR AFRICAN AMERICAN	NOT HISPANIC OR LATINO/A	7/12/2021	23	1	0
MZ577537	FEMALE	WHITE	NOT HISPANIC OR LATINO/A	7/12/2021	26	0	1
MZ577538	FEMALE	WHITE	NOT HISPANIC OR LATINO/A	7/11/2021	56	2	0
MZ577539	MALE	WHITE	NOT HISPANIC OR LATINO/A	7/12/2021	26	0	1
MZ577540	MALE	WHITE	NOT HISPANIC OR LATINO/A	7/8/2021	34	2	0
MZ577541	MALE	WHITE	NOT HISPANIC OR LATINO/A	7/12/2021	51	2	1
MZ577542	MALE	WHITE	NOT HISPANIC OR LATINO/A	7/12/2021	75	3	1
MZ577543	FEMALE	WHITE	NOT HISPANIC OR LATINO/A	7/12/2021	52	0	0
MZ577544	FEMALE	WHITE	NOT HISPANIC OR LATINO/A	7/12/2021	29	0	1
MZ577545	FEMALE	WHITE	NOT HISPANIC OR LATINO/A	7/11/2021	24	0	1
MZ577546	MALE	BLACK OR AFRICAN AMERICAN	NOT HISPANIC OR LATINO/A	7/12/2021	18	2	0
MZ577547	MALE	WHITE	PATIENT REFUSED	7/12/2021	25	0	0
MZ577548	MALE	WHITE	NOT HISPANIC OR LATINO/A	7/11/2021	35	2	0
MZ577549	FEMALE	BLACK OR AFRICAN AMERICAN	NOT HISPANIC OR LATINO/A	7/12/2021	24	2	1
MZ577550	FEMALE	WHITE	NOT HISPANIC OR LATINO/A	7/8/2021	65	0	0
MZ577551	FEMALE	BLACK OR AFRICAN AMERICAN	NOT HISPANIC OR LATINO/A	7/12/2021	27	0	1
MZ577552	MALE	WHITE	NOT HISPANIC OR LATINO/A	7/12/2021	46	0	0
MZ577553	MALE	ASIAN	NOT HISPANIC OR LATINO/A	7/7/2021	38	2	1
MZ577554	MALE	BLACK OR AFRICAN AMERICAN	NOT HISPANIC OR LATINO/A	7/12/2021	18	2	0
MZ577555	MALE	BLACK OR AFRICAN AMERICAN	NOT HISPANIC OR LATINO/A	7/12/2021	26	2	1
MZ577556	MALE	WHITE	NOT HISPANIC OR LATINO/A	7/12/2021	22	0	0
MZ577557	MALE	WHITE	NOT HISPANIC OR LATINO/A	7/12/2021	25	0	0
MZ577558	MALE	WHITE	NOT HISPANIC OR LATINO/A	7/12/2021	27	0	1
MZ577559	FEMALE	WHITE	NOT HISPANIC OR LATINO/A	7/10/2021	67	4	1
MZ577560	MALE	BLACK OR AFRICAN AMERICAN	NOT HISPANIC OR LATINO/A	7/8/2021	69	5	1
MZ577561	FEMALE	BLACK OR AFRICAN AMERICAN	NOT HISPANIC OR LATINO/A	7/8/2021	61	5	1
MZ637292	FEMALE	WHITE	NOT HISPANIC OR LATINO/A	7/19/2021	64	0	0
MZ637293	FEMALE	WHITE	NOT HISPANIC OR LATINO/A	7/15/2021	66	4	1
MZ637294	MALE	PATIENT REFUSED	PATIENT REFUSED	7/13/2021	29	0	0
MZ637295	MALE	WHITE	HISPANIC OR LATINO/A	7/16/2021	53	0	0
MZ637296	MALE	OTHER	HISPANIC OR LATINO/A	7/13/2021	52	0	0
MZ637297	MALE	WHITE	HISPANIC OR LATINO/A	7/16/2021	26	0	0
MZ637298	FEMALE	WHITE	NOT HISPANIC OR LATINO/A	7/13/2021	22	0	0
MZ637299	FEMALE	WHITE	NOT HISPANIC OR LATINO/A	7/16/2021	23	3	1
MZ637300	FEMALE	WHITE	NOT HISPANIC OR LATINO/A	7/12/2021	11	0	0
MZ637301	MALE	WHITE	NOT HISPANIC OR LATINO/A	7/13/2021	48	1	1
MZ637302	MALE	WHITE	NOT HISPANIC OR LATINO/A	7/13/2021	26	0	1
MZ637303	FEMALE	WHITE	NOT HISPANIC OR LATINO/A	7/12/2021	22	0	1
MZ637304	MALE	WHITE	NOT HISPANIC OR LATINO/A	7/13/2021	44	2	0
MZ637305	FEMALE	WHITE	NOT HISPANIC OR LATINO/A	7/12/2021	49	0	0
MZ637306	MALE	BLACK OR AFRICAN AMERICAN	NOT HISPANIC OR LATINO/A	7/14/2021	36	2	1
MZ637307	FEMALE	BLACK OR AFRICAN AMERICAN	NOT HISPANIC OR LATINO/A	7/13/2021	21	2	1
MZ637308	FEMALE	WHITE	NOT HISPANIC OR LATINO/A	7/13/2021	52	0	0
MZ637309	FEMALE	WHITE	NOT HISPANIC OR LATINO/A	7/12/2021	35	0	1
MZ637310	FEMALE	BLACK OR AFRICAN AMERICAN	NOT HISPANIC OR LATINO/A	7/13/2021	25	2	0
MZ637311	FEMALE	WHITE	NOT HISPANIC OR LATINO/A	7/15/2021	54	0	1
MZ637312	FEMALE	BLACK OR AFRICAN AMERICAN	NOT HISPANIC OR LATINO/A	7/13/2021	51	2	1
MZ637313	MALE	WHITE	NOT HISPANIC OR LATINO/A	7/13/2021	48	4	0
MZ637314	FEMALE	BLACK OR AFRICAN AMERICAN	NOT HISPANIC OR LATINO/A	7/9/2021	19	0	0
MZ637315	FEMALE	WHITE	NOT HISPANIC OR LATINO/A	7/13/2021	32	2	1
MZ637316	FEMALE	BLACK OR AFRICAN AMERICAN	NOT HISPANIC OR LATINO/A	7/18/2021	28	2	1
MZ637317	MALE	WHITE	NOT HISPANIC OR LATINO/A	7/12/2021	14	0	0
MZ637318	MALE	WHITE	NOT HISPANIC OR LATINO/A	7/13/2021	35	0	1
MZ637319	MALE	WHITE	NOT HISPANIC OR LATINO/A	7/13/2021	61	3	1
MZ637320	MALE	WHITE	NOT HISPANIC OR LATINO/A	7/13/2021	21	0	1
MZ637321	FEMALE	WHITE	NOT HISPANIC OR LATINO/A	7/13/2021	64	4	1
MZ637322	MALE	WHITE	NOT HISPANIC OR LATINO/A	7/15/2021	16	0	0
MZ637323	FEMALE	WHITE	NOT HISPANIC OR LATINO/A	7/13/2021	34	0	1
MZ637324	FEMALE	WHITE	NOT HISPANIC OR LATINO/A	7/13/2021	37	3	1
MZ637325	MALE	WHITE	NOT HISPANIC OR LATINO/A	7/13/2021	13	0	0
MZ637326	FEMALE	WHITE	NOT HISPANIC OR LATINO/A	7/12/2021	10	0	0
MZ637327	FEMALE	WHITE	HISPANIC OR LATINO/A	7/15/2021	7	0	1
MZ637328	FEMALE	WHITE	NOT HISPANIC OR LATINO/A	7/13/2021	29	1	1
MZ637329	FEMALE	WHITE	NOT HISPANIC OR LATINO/A	7/19/2021	13	0	1
MZ637330	MALE	WHITE	NOT HISPANIC OR LATINO/A	7/19/2021	27	0	0
MZ637331	FEMALE	WHITE	NOT HISPANIC OR LATINO/A	7/19/2021	51	1	1
MZ637332	MALE	WHITE	NOT HISPANIC OR LATINO/A	7/19/2021	32	2	0
MZ637333	FEMALE	BLACK OR AFRICAN AMERICAN	NOT HISPANIC OR LATINO/A	7/13/2021	23	2	1
MZ637334	FEMALE	WHITE	NOT HISPANIC OR LATINO/A	7/12/2021	26	0	1
MZ637335	FEMALE	BLACK OR AFRICAN AMERICAN	NOT HISPANIC OR LATINO/A	7/12/2021	18	0	0
MZ637336	FEMALE	WHITE	NOT HISPANIC OR LATINO/A	7/13/2021	37	3	0
MZ634128	MALE	WHITE	NOT HISPANIC OR LATINO/A	7/19/2021	21	0	0
MZ634129	MALE	WHITE	NOT HISPANIC OR LATINO/A	7/19/2021	65	3	1
MZ634130	FEMALE	WHITE	NOT HISPANIC OR LATINO/A	7/19/2021	20	0	1
MZ634131	MALE	WHITE	NOT HISPANIC OR LATINO/A	7/19/2021	70	2	1
MZ634132	FEMALE	WHITE	NOT HISPANIC OR LATINO/A	7/19/2021	59	4	1
MZ634133	FEMALE	WHITE	NOT HISPANIC OR LATINO/A	7/19/2021	8	0	0
MZ634134	MALE	WHITE	NOT HISPANIC OR LATINO/A	7/19/2021	57	0	1
MZ634135	FEMALE	BLACK OR AFRICAN AMERICAN	NOT HISPANIC OR LATINO/A	7/13/2021	49	0	1
MZ634136	FEMALE	WHITE	NOT HISPANIC OR LATINO/A	7/12/2021	29	2	1
MZ634137	MALE	WHITE	NOT HISPANIC OR LATINO/A	7/13/2021	64	0	0
MZ637338	FEMALE	WHITE	NOT HISPANIC OR LATINO/A	7/18/2021	58	0	1
MZ637339	FEMALE	WHITE	NOT HISPANIC OR LATINO/A	7/17/2021	21	0	0
MZ637340	FEMALE	BLACK OR AFRICAN AMERICAN	NOT HISPANIC OR LATINO/A	7/14/2021	27	2	1
MZ637341	MALE	BLACK OR AFRICAN AMERICAN	NOT HISPANIC OR LATINO/A	7/19/2021	27	2	1
MZ637342	FEMALE	WHITE	NOT HISPANIC OR LATINO/A	7/15/2021	37	0	1
MZ637343	MALE	WHITE	NOT HISPANIC OR LATINO/A	7/18/2021	56	0	0
MZ637344	MALE	WHITE	NOT HISPANIC OR LATINO/A	7/15/2021	26	0	1
MZ637345	MALE	WHITE	NOT HISPANIC OR LATINO/A	7/14/2021	32	0	1
MZ637346	MALE	BLACK OR AFRICAN AMERICAN	NOT HISPANIC OR LATINO/A	7/18/2021	31	0	1
MZ637347	FEMALE	WHITE	NOT HISPANIC OR LATINO/A	7/16/2021	27	0	0
MZ637348	MALE	WHITE	NOT HISPANIC OR LATINO/A	7/18/2021	70	3	1
MZ637349	MALE	WHITE	NOT HISPANIC OR LATINO/A	7/17/2021	31	0	0
MZ637350	FEMALE	WHITE	NOT HISPANIC OR LATINO/A	7/19/2021	58	0	1
MZ637351	FEMALE	WHITE	HISPANIC OR LATINO/A	7/18/2021	38	3	0
MZ637352	MALE	WHITE	NOT HISPANIC OR LATINO/A	7/18/2021	38	0	0
MZ637353	MALE	WHITE	NOT HISPANIC OR LATINO/A	7/18/2021	43	0	1
MZ637354	FEMALE	WHITE	NOT HISPANIC OR LATINO/A	7/18/2021	64	3	0
MZ637355	FEMALE	WHITE	NOT HISPANIC OR LATINO/A	7/17/2021	22	3	1
MZ637356	MALE	WHITE	NOT HISPANIC OR LATINO/A	7/16/2021	34	2	1
MZ637357	FEMALE	BLACK OR AFRICAN AMERICAN	NOT HISPANIC OR LATINO/A	7/17/2021	40	0	1
MZ637358	FEMALE	WHITE	NOT HISPANIC OR LATINO/A	7/18/2021	63	3	1
MZ637359	FEMALE	WHITE	NOT HISPANIC OR LATINO/A	7/17/2021	24	0	0
MZ637360	FEMALE	WHITE	NOT HISPANIC OR LATINO/A	7/17/2021	76	2	1
MZ637361	MALE	BLACK OR AFRICAN AMERICAN	NOT HISPANIC OR LATINO/A	7/18/2021	30	0	0
MZ637362	FEMALE	BLACK OR AFRICAN AMERICAN	NOT HISPANIC OR LATINO/A	7/18/2021	55	2	0
MZ637363	FEMALE	WHITE	NOT HISPANIC OR LATINO/A	7/19/2021	23	3	1
MZ637364	MALE	WHITE	NOT HISPANIC OR LATINO/A	7/16/2021	43	1	1
MZ637365	MALE	WHITE	NOT HISPANIC OR LATINO/A	7/16/2021	31	0	0
MZ637366	FEMALE	WHITE	NOT HISPANIC OR LATINO/A	7/18/2021	46	0	1
MZ637367	FEMALE	WHITE	NOT HISPANIC OR LATINO/A	7/17/2021	41	2	1
MZ637368	MALE	WHITE	NOT HISPANIC OR LATINO/A	7/18/2021	34	0	1
MZ637369	FEMALE	WHITE	NOT HISPANIC OR LATINO/A	7/18/2021	24	0	0
MZ637370	MALE	BLACK OR AFRICAN AMERICAN	NOT HISPANIC OR LATINO/A	7/17/2021	28	0	0
MZ637371	MALE	WHITE	NOT HISPANIC OR LATINO/A	7/18/2021	61	0	0
MZ637372	FEMALE	WHITE	NOT HISPANIC OR LATINO/A	7/16/2021	32	2	1
MZ637373	MALE	WHITE	NOT HISPANIC OR LATINO/A	7/16/2021	53	0	1
MZ637374	FEMALE	WHITE	NOT HISPANIC OR LATINO/A	7/16/2021	75	3	1
MZ637375	MALE	WHITE	NOT HISPANIC OR LATINO/A	7/16/2021	66	3	1
MZ637376	MALE	WHITE	NOT HISPANIC OR LATINO/A	7/16/2021	54	2	1
MZ637377	MALE	WHITE	NOT HISPANIC OR LATINO/A	7/16/2021	56	1	0
MZ637378	FEMALE	WHITE	NOT HISPANIC OR LATINO/A	7/16/2021	55	3	1
MZ637379	MALE	WHITE	NOT HISPANIC OR LATINO/A	7/16/2021	34	0	1
MZ636702	FEMALE	WHITE	NOT HISPANIC OR LATINO/A	7/16/2021	5	0	1
MZ637380	FEMALE	WHITE	HISPANIC OR LATINO/A	7/16/2021	54	0	1
MZ637381	FEMALE	WHITE	NOT HISPANIC OR LATINO/A	7/16/2021	67	0	1
MZ637382	FEMALE	WHITE	NOT HISPANIC OR LATINO/A	7/16/2021	64	3	1
MZ637383	MALE	WHITE	NOT HISPANIC OR LATINO/A	7/16/2021	57	3	1
MZ637384	MALE	WHITE	NOT HISPANIC OR LATINO/A	7/16/2021	20	0	0
MZ637386	MALE	WHITE	NOT HISPANIC OR LATINO/A	7/16/2021	41	2	1
MZ637387	MALE	WHITE	NOT HISPANIC OR LATINO/A	7/16/2021	63	4	1
MZ637388	FEMALE	WHITE	NOT HISPANIC OR LATINO/A	7/16/2021	54	2	0
MZ637389	MALE	WHITE	NOT HISPANIC OR LATINO/A	7/16/2021	44	0	1
MZ637390	FEMALE	WHITE	NOT HISPANIC OR LATINO/A	7/16/2021	65	2	1
MZ637391	MALE	WHITE	NOT HISPANIC OR LATINO/A	7/16/2021	51	0	1
MZ637392	FEMALE	WHITE	NOT HISPANIC OR LATINO/A	7/15/2021	15	0	1
MZ637393	MALE	WHITE	NOT HISPANIC OR LATINO/A	7/16/2021	40	2	0
MZ634138	MALE	WHITE	NOT HISPANIC OR LATINO/A	7/17/2021	38	0	0
MZ634139	FEMALE	BLACK OR AFRICAN AMERICAN	NOT HISPANIC OR LATINO/A	7/16/2021	26	0	1
MZ634140	FEMALE	BLACK OR AFRICAN AMERICAN	NOT HISPANIC OR LATINO/A	7/14/2021	21	0	0
MZ634141	MALE	WHITE	NOT HISPANIC OR LATINO/A	7/14/2021	68	3	1
MZ634142	MALE	WHITE	NOT HISPANIC OR LATINO/A	7/16/2021	29	0	0
MZ637394	FEMALE	WHITE	NOT HISPANIC OR LATINO/A	7/17/2021	29	0	0
MZ634143	FEMALE	BLACK OR AFRICAN AMERICAN	NOT HISPANIC OR LATINO/A	7/15/2021	30	0	0
MZ634144	MALE	WHITE	NOT HISPANIC OR LATINO/A	7/17/2021	38	1	1
MZ634145	FEMALE	BLACK OR AFRICAN AMERICAN	NOT HISPANIC OR LATINO/A	7/17/2021	38	2	1
MZ634146	FEMALE	BLACK OR AFRICAN AMERICAN	NOT HISPANIC OR LATINO/A	7/14/2021	47	0	0
MZ634147	MALE	BLACK OR AFRICAN AMERICAN	NOT HISPANIC OR LATINO/A	7/17/2021	37	0	0
MZ637395	MALE	BLACK OR AFRICAN AMERICAN	NOT HISPANIC OR LATINO/A	7/15/2021	19	0	0
MZ637396	MALE	WHITE	NOT HISPANIC OR LATINO/A	7/19/2021	51	0	1
MZ634148	FEMALE	WHITE	NOT HISPANIC OR LATINO/A	7/15/2021	41	3	1
MZ637397	MALE	BLACK OR AFRICAN AMERICAN	NOT HISPANIC OR LATINO/A	7/17/2021	37	4	1
MZ634149	FEMALE	WHITE	NOT HISPANIC OR LATINO/A	7/17/2021	18	2	1
MZ634150	FEMALE	OTHER	HISPANIC OR LATINO/A	7/15/2021	56	4	1
MZ634151	MALE	WHITE	NOT HISPANIC OR LATINO/A	7/19/2021	19	0	0
MZ634152	MALE	WHITE	NOT HISPANIC OR LATINO/A	7/13/2021	7	0	1
MZ634153	MALE	WHITE	HISPANIC OR LATINO/A	7/15/2021	45	0	0
MZ634154	FEMALE	WHITE	NOT HISPANIC OR LATINO/A	7/14/2021	20	2	0
MZ634155	FEMALE	WHITE	NOT HISPANIC OR LATINO/A	7/14/2021	36	0	1
MZ637398	FEMALE	WHITE	NOT HISPANIC OR LATINO/A	7/14/2021	34	2	1
MZ634156	MALE	WHITE	HISPANIC OR LATINO/A	7/19/2021	38	1	0
MZ634157	MALE	BLACK OR AFRICAN AMERICAN	NOT HISPANIC OR LATINO/A	7/15/2021	15	0	1
MZ634158	MALE	PATIENT REFUSED	PATIENT REFUSED	7/16/2021	31	0	0
MZ637399	FEMALE	BLACK OR AFRICAN AMERICAN	NOT HISPANIC OR LATINO/A	7/15/2021	47	0	1
MZ637400	MALE	WHITE	NOT HISPANIC OR LATINO/A	7/15/2021	36	2	0
MZ634159	MALE	WHITE	NOT HISPANIC OR LATINO/A	7/14/2021	48	2	1
MZ634160	FEMALE	WHITE	NOT HISPANIC OR LATINO/A	7/19/2021	25	0	0
MZ634161	FEMALE	WHITE	NOT HISPANIC OR LATINO/A	7/14/2021	22	0	1
MZ634162	FEMALE	BLACK OR AFRICAN AMERICAN	NOT HISPANIC OR LATINO/A	7/15/2021	3	0	0
MZ634163	FEMALE	WHITE	NOT HISPANIC OR LATINO/A	7/17/2021	27	0	1
MZ634164	MALE	WHITE	NOT HISPANIC OR LATINO/A	7/17/2021	68	0	0
MZ637401	MALE	WHITE	NOT HISPANIC OR LATINO/A	7/16/2021	17	0	1
MZ634165	MALE	WHITE	NOT HISPANIC OR LATINO/A	7/14/2021	49	0	0
MZ637402	FEMALE	WHITE	NOT HISPANIC OR LATINO/A	7/14/2021	23	2	1
MZ634166	MALE	WHITE	NOT HISPANIC OR LATINO/A	7/14/2021	26	0	0
MZ634167	FEMALE	WHITE	NOT HISPANIC OR LATINO/A	7/15/2021	39	0	1
MZ637403	FEMALE	WHITE	NOT HISPANIC OR LATINO/A	7/18/2021	37	3	1
MZ634168	FEMALE	WHITE	NOT HISPANIC OR LATINO/A	7/16/2021	59	2	1
MZ634169	FEMALE	BLACK OR AFRICAN AMERICAN	NOT HISPANIC OR LATINO/A	7/19/2021	56	2	1
MZ634170	MALE	WHITE	NOT HISPANIC OR LATINO/A	7/14/2021	29	1	0
MZ634171	FEMALE	WHITE	NOT HISPANIC OR LATINO/A	7/13/2021	46	2	1
MZ634172	MALE	WHITE	NOT HISPANIC OR LATINO/A	7/15/2021	70	1	1
MZ634173	FEMALE	WHITE	NOT HISPANIC OR LATINO/A	7/15/2021	37	3	1
MZ634174	MALE	OTHER	NOT HISPANIC OR LATINO/A	7/19/2021	38	4	1
MZ634175	MALE	WHITE	NOT HISPANIC OR LATINO/A	7/17/2021	50	3	1
MZ634176	MALE	WHITE	NOT HISPANIC OR LATINO/A	7/19/2021	45	2	0
MZ634177	FEMALE	WHITE	NOT HISPANIC OR LATINO/A	7/18/2021	32	2	0
MZ634178	MALE	WHITE	NOT HISPANIC OR LATINO/A	7/14/2021	35	2	1
MZ634179	MALE	WHITE	NOT HISPANIC OR LATINO/A	7/17/2021	63	0	1
MZ637404	MALE	WHITE	NOT HISPANIC OR LATINO/A	7/17/2021	21	2	0
MZ634180	FEMALE	WHITE	NOT HISPANIC OR LATINO/A	7/17/2021	62	2	1
MZ634181	MALE	PATIENT REFUSED	PATIENT REFUSED	7/15/2021	15	0	1
MZ634182	MALE	WHITE	NOT HISPANIC OR LATINO/A	7/15/2021	32	1	1
MZ636703	FEMALE	WHITE	NOT HISPANIC OR LATINO/A	7/15/2021	33	3	1
MZ637405	MALE	WHITE	NOT HISPANIC OR LATINO/A	7/15/2021	45	2	0
MZ634183	FEMALE	WHITE	NOT HISPANIC OR LATINO/A	7/14/2021	25	2	0
MZ634184	FEMALE	BLACK OR AFRICAN AMERICAN	NOT HISPANIC OR LATINO/A	7/14/2021	25	0	1
MZ634185	MALE	WHITE	NOT HISPANIC OR LATINO/A	7/14/2021	25	0	0
MZ634186	MALE	BLACK OR AFRICAN AMERICAN	NOT HISPANIC OR LATINO/A	7/14/2021	4	2	1
MZ634187	FEMALE	WHITE	NOT HISPANIC OR LATINO/A	7/16/2021	41	2	0
MZ634188	FEMALE	WHITE	NOT HISPANIC OR LATINO/A	7/19/2021	2	2	0
MZ634189	MALE	WHITE	NOT HISPANIC OR LATINO/A	7/14/2021	62	3	0
MZ634190	MALE	WHITE	NOT HISPANIC OR LATINO/A	7/15/2021	44	3	1
MZ634191	FEMALE	WHITE	NOT HISPANIC OR LATINO/A	7/15/2021	34	3	1
MZ634192	FEMALE	WHITE	HISPANIC OR LATINO/A	7/15/2021	8	0	1
MZ634193	MALE	WHITE	NOT HISPANIC OR LATINO/A	7/14/2021	15	0	0
MZ634194	FEMALE	WHITE	NOT HISPANIC OR LATINO/A	7/15/2021	51	1	1
MZ634195	FEMALE	WHITE	NOT HISPANIC OR LATINO/A	7/15/2021	24	0	0
MZ634196	MALE	BLACK OR AFRICAN AMERICAN	NOT HISPANIC OR LATINO/A	7/15/2021	21	1	0
MZ634197	FEMALE	WHITE	HISPANIC OR LATINO/A	7/15/2021	25	0	0
MZ634199	MALE	ASIAN	NOT HISPANIC OR LATINO/A	7/14/2021	58	3	1
MZ634200	MALE	WHITE	NOT HISPANIC OR LATINO/A	7/14/2021	56	2	0
MZ637406	MALE	WHITE	NOT HISPANIC OR LATINO/A	7/14/2021	23	0	0
MZ634201	FEMALE	BLACK OR AFRICAN AMERICAN	NOT HISPANIC OR LATINO/A	7/14/2021	41	0	1
MZ634202	MALE	WHITE	PATIENT REFUSED	7/15/2021	42	0	0
MZ634203	FEMALE	WHITE	NOT HISPANIC OR LATINO/A	7/14/2021	24	1	1
MZ634204	FEMALE	WHITE	NOT HISPANIC OR LATINO/A	7/14/2021	23	0	1
MZ634205	MALE	WHITE	NOT HISPANIC OR LATINO/A	7/14/2021	65	0	1
MZ634206	MALE	WHITE	NOT HISPANIC OR LATINO/A	7/14/2021	33	0	1
MZ634207	MALE	WHITE	NOT HISPANIC OR LATINO/A	7/18/2021	85	0	0
MZ634208	FEMALE	WHITE	NOT HISPANIC OR LATINO/A	7/14/2021	23	2	0
MZ634209	FEMALE	WHITE	NOT HISPANIC OR LATINO/A	7/14/2021	13	0	0
MZ634210	MALE	BLACK OR AFRICAN AMERICAN	NOT HISPANIC OR LATINO/A	7/14/2021	87	2	0
MZ634211	FEMALE	BLACK OR AFRICAN AMERICAN	NOT HISPANIC OR LATINO/A	7/12/2021	59	2	0
MZ634212	MALE	WHITE	NOT HISPANIC OR LATINO/A	7/18/2021	39	2	1
MZ634213	FEMALE	WHITE	NOT HISPANIC OR LATINO/A	7/15/2021	61	2	0
MZ634214	MALE	WHITE	NOT HISPANIC OR LATINO/A	7/18/2021	27	0	0
MZ634215	MALE	WHITE	NOT HISPANIC OR LATINO/A	7/19/2021	43	0	0
MZ634216	MALE	WHITE	NOT HISPANIC OR LATINO/A	7/18/2021	19	0	0
MZ634217	MALE	BLACK OR AFRICAN AMERICAN	NOT HISPANIC OR LATINO/A	7/18/2021	54	3	1
MZ634218	FEMALE	WHITE	NOT HISPANIC OR LATINO/A	7/17/2021	32	2	0
MZ634219	MALE	BLACK OR AFRICAN AMERICAN	NOT HISPANIC OR LATINO/A	7/19/2021	31	3	0
MZ634220	FEMALE	WHITE	NOT HISPANIC OR LATINO/A	7/13/2021	21	2	0
MZ634221	FEMALE	WHITE	NOT HISPANIC OR LATINO/A	7/13/2021	45	3	1
MZ634222	MALE	WHITE	NOT HISPANIC OR LATINO/A	7/13/2021	50	0	0
MZ634223	FEMALE	WHITE	NOT HISPANIC OR LATINO/A	7/19/2021	25	2	1
MZ634224	MALE	BLACK OR AFRICAN AMERICAN	NOT HISPANIC OR LATINO/A	7/19/2021	30	0	1
MZ634225	MALE	WHITE	NOT HISPANIC OR LATINO/A	7/17/2021	40	0	0
MZ634226	FEMALE	WHITE	NOT HISPANIC OR LATINO/A	7/18/2021	40	3	1
MZ634227	FEMALE	WHITE	NOT HISPANIC OR LATINO/A	7/16/2021	22	0	0
MZ634228	FEMALE	WHITE	NOT HISPANIC OR LATINO/A	7/19/2021	24	0	0
MZ634229	MALE	WHITE	NOT HISPANIC OR LATINO/A	7/18/2021	36	0	1
MZ634230	FEMALE	WHITE	NOT HISPANIC OR LATINO/A	7/16/2021	31	2	1
MZ634231	FEMALE	WHITE	NOT HISPANIC OR LATINO/A	7/19/2021	28	0	0
MZ634232	FEMALE	WHITE	HISPANIC OR LATINO/A	7/16/2021	45	2	1
MZ634233	FEMALE	WHITE	NOT HISPANIC OR LATINO/A	7/19/2021	23	0	0
MZ634234	MALE	WHITE	NOT HISPANIC OR LATINO/A	7/15/2021	27	0	0
MZ634235	FEMALE	WHITE	NOT HISPANIC OR LATINO/A	7/16/2021	34	0	0
MZ637407	FEMALE	WHITE	NOT HISPANIC OR LATINO/A	7/17/2021	80	5	1
MZ634236	MALE	WHITE	NOT HISPANIC OR LATINO/A	7/16/2021	24	0	0
MZ634237	MALE	WHITE	NOT HISPANIC OR LATINO/A	7/17/2021	85	5	1
MZ634238	FEMALE	WHITE	NOT HISPANIC OR LATINO/A	7/17/2021	28	0	0
MZ634239	FEMALE	WHITE	NOT HISPANIC OR LATINO/A	7/17/2021	31	2	0
MZ634240	MALE	BLACK OR AFRICAN AMERICAN	NOT HISPANIC OR LATINO/A	7/15/2021	17	2	0
MZ634241	MALE	WHITE	NOT HISPANIC OR LATINO/A	7/18/2021	48	0	1
MZ634242	MALE	WHITE	NOT HISPANIC OR LATINO/A	7/18/2021	59	1	1
MZ634243	MALE	WHITE	NOT HISPANIC OR LATINO/A	7/15/2021	27	1	0
MZ634244	MALE	BLACK OR AFRICAN AMERICAN	NOT HISPANIC OR LATINO/A	7/15/2021	10	0	1
MZ634245	FEMALE	BLACK OR AFRICAN AMERICAN	NOT HISPANIC OR LATINO/A	7/18/2021	30	2	0
MZ634246	FEMALE	WHITE	NOT HISPANIC OR LATINO/A	7/18/2021	33	0	1
MZ634247	MALE	WHITE	NOT HISPANIC OR LATINO/A	7/15/2021	72	4	1
MZ634248	FEMALE	BLACK OR AFRICAN AMERICAN	NOT HISPANIC OR LATINO/A	7/19/2021	23	2	1
MZ634249	FEMALE	WHITE	NOT HISPANIC OR LATINO/A	7/19/2021	38	0	0
MZ634250	MALE	WHITE	NOT HISPANIC OR LATINO/A	7/12/2021	50	0	0
MZ634251	MALE	WHITE	NOT HISPANIC OR LATINO/A	7/19/2021	44	2	1
MZ634252	FEMALE	WHITE	NOT HISPANIC OR LATINO/A	7/19/2021	44	1	1
MZ634253	MALE	WHITE	NOT HISPANIC OR LATINO/A	7/18/2021	39	0	1
MZ634254	MALE	WHITE	NOT HISPANIC OR LATINO/A	7/17/2021	60	0	1
MZ634255	FEMALE	WHITE	NOT HISPANIC OR LATINO/A	7/12/2021	10	0	0
MZ634256	MALE	WHITE	NOT HISPANIC OR LATINO/A	7/19/2021	53	2	1
MZ634257	FEMALE	WHITE	NOT HISPANIC OR LATINO/A	7/13/2021	16	0	0
MZ634258	FEMALE	ASIAN	NOT HISPANIC OR LATINO/A	7/13/2021	24	0	0
MZ634259	MALE	WHITE	NOT HISPANIC OR LATINO/A	7/18/2021	31	0	0
MZ634260	MALE	WHITE	NOT HISPANIC OR LATINO/A	7/13/2021	39	0	1
MZ634261	MALE	WHITE	NOT HISPANIC OR LATINO/A	7/15/2021	43	0	1
MZ634262	MALE	WHITE	NOT HISPANIC OR LATINO/A	7/13/2021	59	2	1
MZ634263	FEMALE	WHITE	NOT HISPANIC OR LATINO/A	7/16/2021	68	3	1
MZ634264	FEMALE	WHITE	NOT HISPANIC OR LATINO/A	7/14/2021	15	0	0
MZ634265	FEMALE	BLACK OR AFRICAN AMERICAN	NOT HISPANIC OR LATINO/A	7/14/2021	33	4	0
MZ634266	FEMALE	WHITE	NOT HISPANIC OR LATINO/A	7/13/2021	51	0	0
MZ634267	FEMALE	WHITE	NOT HISPANIC OR LATINO/A	7/13/2021	19	2	0
MZ634268	MALE	WHITE	NOT HISPANIC OR LATINO/A	7/19/2021	38	0	1
MZ634269	MALE	WHITE	NOT HISPANIC OR LATINO/A	7/12/2021	54	2	1
MZ703423	MALE	WHITE	NOT HISPANIC OR LATINO/A	7/22/2021	41	2	1
MZ681756	MALE	WHITE	NOT HISPANIC OR LATINO/A	7/20/2021	41	0	0
MZ681757	MALE	WHITE	NOT HISPANIC OR LATINO/A	7/20/2021	21	2	0
MZ681758	MALE	WHITE	NOT HISPANIC OR LATINO/A	7/20/2021	47	2	0
MZ703424	MALE	UNKNOWN	UNKNOWN	7/21/2021	72	2	0
MZ703426	FEMALE	BLACK OR AFRICAN AMERICAN	NOT HISPANIC OR LATINO/A	7/21/2021	35	2	0
MZ703427	FEMALE	WHITE	NOT HISPANIC OR LATINO/A	7/23/2021	29	2	1
MZ703428	FEMALE	WHITE	NOT HISPANIC OR LATINO/A	7/21/2021	60	0	0
MZ703429	FEMALE	WHITE	NOT HISPANIC OR LATINO/A	7/21/2021	55	2	0
MZ703430	FEMALE	PATIENT REFUSED	PATIENT REFUSED	7/21/2021	55	0	0
MZ681759	MALE	WHITE	NOT HISPANIC OR LATINO/A	7/20/2021	18	0	0
MZ703431	MALE	BLACK OR AFRICAN AMERICAN	NOT HISPANIC OR LATINO/A	7/22/2021	32	0	1
MZ703432	MALE	BLACK OR AFRICAN AMERICAN	NOT HISPANIC OR LATINO/A	7/22/2021	29	0	1
MZ703433	MALE	BLACK OR AFRICAN AMERICAN	NOT HISPANIC OR LATINO/A	7/22/2021	46	0	0
MZ703434	FEMALE	WHITE	HISPANIC OR LATINO/A	7/22/2021	35	0	0
MZ703420	MALE	WHITE	NOT HISPANIC OR LATINO/A	7/21/2021	46	0	0
MZ703435	MALE	WHITE	NOT HISPANIC OR LATINO/A	7/23/2021	42	3	1
MZ681760	MALE	WHITE	NOT HISPANIC OR LATINO/A	7/20/2021	43	3	0
MZ681761	MALE	WHITE	NOT HISPANIC OR LATINO/A	7/20/2021	48	4	1
MZ681762	MALE	WHITE	NOT HISPANIC OR LATINO/A	7/20/2021	28	0	0
MZ703436	FEMALE	BLACK OR AFRICAN AMERICAN	NOT HISPANIC OR LATINO/A	7/21/2021	0	0	0
MZ703438	FEMALE	BLACK OR AFRICAN AMERICAN	NOT HISPANIC OR LATINO/A	7/21/2021	1	0	0
MZ703439	MALE	WHITE	HISPANIC OR LATINO/A	7/21/2021	40	2	0
MZ703440	MALE	WHITE	NOT HISPANIC OR LATINO/A	7/21/2021	57	0	1
MZ681763	FEMALE	WHITE	NOT HISPANIC OR LATINO/A	7/21/2021	44	2	0
MZ703441	MALE	BLACK OR AFRICAN AMERICAN	NOT HISPANIC OR LATINO/A	7/21/2021	40	0	1
MZ681764	MALE	WHITE	NOT HISPANIC OR LATINO/A	7/20/2021	13	0	1
MZ681765	MALE	WHITE	NOT HISPANIC OR LATINO/A	7/20/2021	49	2	0
MZ681766	MALE	WHITE	NOT HISPANIC OR LATINO/A	7/20/2021	36	0	0
MZ703421	MALE	WHITE	HISPANIC OR LATINO/A	7/22/2021	49	0	1
MZ703442	FEMALE	WHITE	NOT HISPANIC OR LATINO/A	7/21/2021	45	2	0
MZ703443	MALE	WHITE	NOT HISPANIC OR LATINO/A	7/21/2021	25	1	0
MZ703444	FEMALE	WHITE	HISPANIC OR LATINO/A	7/22/2021	30	3	1
MZ703445	FEMALE	WHITE	NOT HISPANIC OR LATINO/A	7/22/2021	28	2	0
MZ703446	FEMALE	WHITE	NOT HISPANIC OR LATINO/A	7/21/2021	24	1	0
MZ703447	FEMALE	WHITE	NOT HISPANIC OR LATINO/A	7/23/2021	54	3	0
MZ703448	MALE	BLACK OR AFRICAN AMERICAN	NOT HISPANIC OR LATINO/A	7/23/2021	76	2	1
MZ681767	FEMALE	WHITE	NOT HISPANIC OR LATINO/A	7/20/2021	25	2	0
MZ703449	MALE	WHITE	NOT HISPANIC OR LATINO/A	7/21/2021	26	0	0
MZ681768	FEMALE	WHITE	NOT HISPANIC OR LATINO/A	7/20/2021	20	1	1
MZ681769	FEMALE	WHITE	NOT HISPANIC OR LATINO/A	7/20/2021	62	3	1
MZ681770	FEMALE	WHITE	NOT HISPANIC OR LATINO/A	7/20/2021	66	3	0
MZ681771	FEMALE	WHITE	NOT HISPANIC OR LATINO/A	7/20/2021	31	3	1
MZ681772	FEMALE	WHITE	NOT HISPANIC OR LATINO/A	7/20/2021	30	3	0
MZ703450	FEMALE	WHITE	NOT HISPANIC OR LATINO/A	7/21/2021	23	0	0
MZ703451	FEMALE	WHITE	NOT HISPANIC OR LATINO/A	7/21/2021	56	2	0
MZ703452	MALE	BLACK OR AFRICAN AMERICAN	NOT HISPANIC OR LATINO/A	7/22/2021	32	0	0
MZ703453	MALE	BLACK OR AFRICAN AMERICAN	NOT HISPANIC OR LATINO/A	7/22/2021	24	0	0
MZ703454	MALE	WHITE	NOT HISPANIC OR LATINO/A	7/22/2021	68	4	1
MZ681773	FEMALE	WHITE	NOT HISPANIC OR LATINO/A	7/21/2021	22	3	1
MZ681774	FEMALE	WHITE	NOT HISPANIC OR LATINO/A	7/19/2021	60	0	0
MZ681775	FEMALE	BLACK OR AFRICAN AMERICAN	NOT HISPANIC OR LATINO/A	7/19/2021	31	2	0
MZ681776	FEMALE	WHITE	NOT HISPANIC OR LATINO/A	7/20/2021	68	4	1
MZ681777	FEMALE	BLACK OR AFRICAN AMERICAN	NOT HISPANIC OR LATINO/A	7/20/2021	24	2	1
MZ681778	MALE	BLACK OR AFRICAN AMERICAN	NOT HISPANIC OR LATINO/A	7/20/2021	25	3	1
MZ703455	FEMALE	WHITE	NOT HISPANIC OR LATINO/A	7/21/2021	14	0	1
MZ681779	FEMALE	WHITE	NOT HISPANIC OR LATINO/A	7/20/2021	44	3	1
MZ681780	MALE	WHITE	NOT HISPANIC OR LATINO/A	7/21/2021	29	0	0
MZ681781	FEMALE	WHITE	NOT HISPANIC OR LATINO/A	7/20/2021	19	3	1
MZ703456	MALE	WHITE	NOT HISPANIC OR LATINO/A	7/22/2021	36	0	0
MZ703457	FEMALE	WHITE	NOT HISPANIC OR LATINO/A	7/22/2021	56	0	1
MZ703458	MALE	PATIENT REFUSED	PATIENT REFUSED	7/24/2021	23	2	1
MZ681782	MALE	WHITE	NOT HISPANIC OR LATINO/A	7/21/2021	15	0	0
MZ703459	FEMALE	WHITE	NOT HISPANIC OR LATINO/A	7/23/2021	12	0	0
MZ703460	FEMALE	WHITE	NOT HISPANIC OR LATINO/A	7/22/2021	61	2	0
MZ703461	MALE	WHITE	NOT HISPANIC OR LATINO/A	7/24/2021	44	3	1
MZ703463	FEMALE	BLACK OR AFRICAN AMERICAN	NOT HISPANIC OR LATINO/A	7/23/2021	30	3	0
MZ703464	MALE	WHITE	NOT HISPANIC OR LATINO/A	7/23/2021	18	0	0
MZ703465	FEMALE	WHITE	NOT HISPANIC OR LATINO/A	7/24/2021	16	2	1
MZ703466	FEMALE	BLACK OR AFRICAN AMERICAN	NOT HISPANIC OR LATINO/A	7/21/2021	18	3	0
MZ681783	MALE	WHITE	NOT HISPANIC OR LATINO/A	7/20/2021	49	2	0
MZ703467	FEMALE	BLACK OR AFRICAN AMERICAN	NOT HISPANIC OR LATINO/A	7/24/2021	36	0	1
MZ703468	FEMALE	WHITE	NOT HISPANIC OR LATINO/A	7/24/2021	69	2	1
MZ703469	MALE	WHITE	NOT HISPANIC OR LATINO/A	7/23/2021	52	2	1
MZ703470	FEMALE	WHITE	NOT HISPANIC OR LATINO/A	7/23/2021	49	4	0
MZ703471	MALE	BLACK OR AFRICAN AMERICAN	NOT HISPANIC OR LATINO/A	7/23/2021	52	0	0
MZ703472	MALE	WHITE	NOT HISPANIC OR LATINO/A	7/24/2021	67	1	1
MZ703473	MALE	BLACK OR AFRICAN AMERICAN	NOT HISPANIC OR LATINO/A	7/24/2021	36	0	0
MZ703474	FEMALE	WHITE	NOT HISPANIC OR LATINO/A	7/22/2021	73	0	0
MZ703475	MALE	WHITE	NOT HISPANIC OR LATINO/A	7/24/2021	30	1	0
MZ703476	MALE	WHITE	NOT HISPANIC OR LATINO/A	7/24/2021	17	0	1
MZ703477	FEMALE	BLACK OR AFRICAN AMERICAN	NOT HISPANIC OR LATINO/A	7/23/2021	27	0	0
MZ703478	MALE	WHITE	NOT HISPANIC OR LATINO/A	7/21/2021	50	2	1
MZ703479	FEMALE	WHITE	NOT HISPANIC OR LATINO/A	7/22/2021	63	1	0
MZ703480	MALE	WHITE	NOT HISPANIC OR LATINO/A	7/21/2021	77	5	1
MZ703481	FEMALE	BLACK OR AFRICAN AMERICAN	NOT HISPANIC OR LATINO/A	7/21/2021	21	0	0
MZ703422	FEMALE	WHITE	NOT HISPANIC OR LATINO/A	7/21/2021	65	5	1
MZ703482	FEMALE	BLACK OR AFRICAN AMERICAN	NOT HISPANIC OR LATINO/A	7/22/2021	5	0	0
MZ703483	FEMALE	WHITE	HISPANIC OR LATINO/A	7/22/2021	27	0	1
MZ703484	MALE	WHITE	NOT HISPANIC OR LATINO/A	7/24/2021	32	2	1
MZ681785	MALE	WHITE	NOT HISPANIC OR LATINO/A	7/20/2021	60	2	0
MZ681786	FEMALE	WHITE	NOT HISPANIC OR LATINO/A	7/20/2021	31	0	1
MZ681787	MALE	WHITE	NOT HISPANIC OR LATINO/A	7/20/2021	28	2	1
MZ703485	MALE	WHITE	NOT HISPANIC OR LATINO/A	7/24/2021	31	0	1
MZ703486	MALE	WHITE	NOT HISPANIC OR LATINO/A	7/22/2021	73	4	1
MZ703487	MALE	WHITE	NOT HISPANIC OR LATINO/A	7/21/2021	14	0	1
MZ703488	MALE	WHITE	NOT HISPANIC OR LATINO/A	7/22/2021	22	0	0
MZ703489	FEMALE	WHITE	NOT HISPANIC OR LATINO/A	7/23/2021	23	3	1
MZ703490	MALE	BLACK OR AFRICAN AMERICAN	NOT HISPANIC OR LATINO/A	7/23/2021	32	0	0
MZ703491	MALE	WHITE	NOT HISPANIC OR LATINO/A	7/24/2021	64	0	0
MZ703492	MALE	WHITE	NOT HISPANIC OR LATINO/A	7/21/2021	17	2	0
MZ703493	FEMALE	WHITE	NOT HISPANIC OR LATINO/A	7/25/2021	19	2	0
MZ681788	MALE	WHITE	NOT HISPANIC OR LATINO/A	7/21/2021	19	0	0
MZ703494	FEMALE	WHITE	NOT HISPANIC OR LATINO/A	7/21/2021	55	1	1
MZ703495	MALE	WHITE	NOT HISPANIC OR LATINO/A	7/21/2021	14	0	0
MZ703496	FEMALE	WHITE	NOT HISPANIC OR LATINO/A	7/21/2021	53	1	0
MZ703497	FEMALE	WHITE	NOT HISPANIC OR LATINO/A	7/25/2021	59	0	1
MZ703498	FEMALE	WHITE	NOT HISPANIC OR LATINO/A	7/21/2021	23	0	1
MZ681789	FEMALE	BLACK OR AFRICAN AMERICAN	NOT HISPANIC OR LATINO/A	7/20/2021	25	1	1
MZ703500	FEMALE	WHITE	NOT HISPANIC OR LATINO/A	7/22/2021	31	2	1
MZ703501	MALE	WHITE	NOT HISPANIC OR LATINO/A	7/24/2021	51	0	0
MZ703502	MALE	WHITE	NOT HISPANIC OR LATINO/A	7/22/2021	59	0	0
MZ703503	MALE	WHITE	NOT HISPANIC OR LATINO/A	7/22/2021	31	0	0
MZ703504	FEMALE	BLACK OR AFRICAN AMERICAN	NOT HISPANIC OR LATINO/A	7/21/2021	53	1	0
MZ703505	FEMALE	WHITE	NOT HISPANIC OR LATINO/A	7/24/2021	37	1	1
MZ703506	FEMALE	WHITE	NOT HISPANIC OR LATINO/A	7/24/2021	40	3	1
MZ703507	FEMALE	BLACK OR AFRICAN AMERICAN	NOT HISPANIC OR LATINO/A	7/24/2021	17	0	0
MZ703508	MALE	WHITE	HISPANIC OR LATINO/A	7/25/2021	57	3	1
MZ703509	FEMALE	BLACK OR AFRICAN AMERICAN	NOT HISPANIC OR LATINO/A	7/24/2021	63	4	1
MZ703510	FEMALE	BLACK OR AFRICAN AMERICAN	NOT HISPANIC OR LATINO/A	7/24/2021	27	0	0
MZ703511	MALE	WHITE	NOT HISPANIC OR LATINO/A	7/21/2021	50	0	1
MZ703512	MALE	WHITE	NOT HISPANIC OR LATINO/A	7/23/2021	26	2	0
MZ703513	FEMALE	WHITE	NOT HISPANIC OR LATINO/A	7/24/2021	69	4	1
MZ703515	FEMALE	BLACK OR AFRICAN AMERICAN	HISPANIC OR LATINO/A	7/23/2021	25	2	1
MZ703516	MALE	WHITE	NOT HISPANIC OR LATINO/A	7/21/2021	42	3	0
MZ703517	FEMALE	BLACK OR AFRICAN AMERICAN	NOT HISPANIC OR LATINO/A	7/22/2021	34	0	1
MZ703518	MALE	WHITE	NOT HISPANIC OR LATINO/A	7/21/2021	64	3	1
MZ712883	MALE	BLACK OR AFRICAN AMERICAN	NOT HISPANIC OR LATINO/A	7/30/2021	36	0	1
MZ712884	MALE	WHITE	HISPANIC OR LATINO/A	7/30/2021	37	2	0
MZ712885	MALE	WHITE	NOT HISPANIC OR LATINO/A	7/30/2021	64	0	0
MZ712818	MALE	WHITE	NOT HISPANIC OR LATINO/A	7/30/2021	52	0	1
MZ712813	FEMALE	BLACK OR AFRICAN AMERICAN	NOT HISPANIC OR LATINO/A	7/29/2021	62	2	1
MZ712886	FEMALE	WHITE	HISPANIC OR LATINO/A	7/29/2021	32	2	1
MZ712887	MALE	WHITE	NOT HISPANIC OR LATINO/A	7/29/2021	47	4	1
MZ712814	FEMALE	WHITE	NOT HISPANIC OR LATINO/A	7/28/2021	54	2	0
MZ712888	FEMALE	WHITE	NOT HISPANIC OR LATINO/A	7/31/2021	13	1	1
MZ712889	FEMALE	WHITE	NOT HISPANIC OR LATINO/A	7/30/2021	63	3	1
MZ712817	FEMALE	WHITE	NOT HISPANIC OR LATINO/A	7/30/2021	42	2	0
MZ712819	FEMALE	WHITE	NOT HISPANIC OR LATINO/A	7/30/2021	36	2	0
MZ712820	MALE	BLACK OR AFRICAN AMERICAN	NOT HISPANIC OR LATINO/A	7/29/2021	67	2	1
MZ712890	FEMALE	WHITE	NOT HISPANIC OR LATINO/A	7/29/2021	48	2	0
MZ712891	FEMALE	BLACK OR AFRICAN AMERICAN	NOT HISPANIC OR LATINO/A	7/29/2021	20	2	0
MZ712846	MALE	WHITE	NOT HISPANIC OR LATINO/A	7/27/2021	29	0	0
MZ712821	MALE	WHITE	NOT HISPANIC OR LATINO/A	7/28/2021	58	0	0
MZ712877	MALE	WHITE	NOT HISPANIC OR LATINO/A	7/31/2021	52	2	1
MZ712878	FEMALE	WHITE	NOT HISPANIC OR LATINO/A	7/30/2021	52	2	1
MZ712892	MALE	WHITE	NOT HISPANIC OR LATINO/A	7/29/2021	19	0	0
MZ712893	FEMALE	WHITE	NOT HISPANIC OR LATINO/A	7/29/2021	24	2	0
MZ712894	FEMALE	WHITE	NOT HISPANIC OR LATINO/A	7/29/2021	32	2	0
MZ712847	MALE	WHITE	HISPANIC OR LATINO/A	7/29/2021	71	5	1
MZ712895	FEMALE	WHITE	NOT HISPANIC OR LATINO/A	7/28/2021	44	2	1
MZ712896	MALE	WHITE	NOT HISPANIC OR LATINO/A	7/28/2021	45	0	0
MZ712822	MALE	WHITE	NOT HISPANIC OR LATINO/A	7/31/2021	28	0	0
MZ712897	MALE	WHITE	NOT HISPANIC OR LATINO/A	7/29/2021	62	0	1
MZ712898	MALE	WHITE	NOT HISPANIC OR LATINO/A	7/30/2021	42	2	1
MZ712899	FEMALE	WHITE	NOT HISPANIC OR LATINO/A	7/30/2021	19	1	0
MZ712900	MALE	BLACK OR AFRICAN AMERICAN	NOT HISPANIC OR LATINO/A	7/29/2021	45	3	0
MZ712823	MALE	WHITE	NOT HISPANIC OR LATINO/A	7/29/2021	38	3	1
MZ712901	FEMALE	WHITE	NOT HISPANIC OR LATINO/A	7/29/2021	55	4	1
MZ712824	FEMALE	BLACK OR AFRICAN AMERICAN	NOT HISPANIC OR LATINO/A	7/29/2021	36	0	0
MZ712902	MALE	WHITE	NOT HISPANIC OR LATINO/A	7/28/2021	22	0	0
MZ712825	MALE	WHITE	NOT HISPANIC OR LATINO/A	7/27/2021	28	2	1
MZ712903	MALE	BLACK OR AFRICAN AMERICAN	NOT HISPANIC OR LATINO/A	7/31/2021	28	0	1
MZ712904	FEMALE	WHITE	NOT HISPANIC OR LATINO/A	7/30/2021	30	2	1
MZ712905	MALE	BLACK OR AFRICAN AMERICAN	NOT HISPANIC OR LATINO/A	7/29/2021	59	2	1
MZ712848	FEMALE	WHITE	NOT HISPANIC OR LATINO/A	7/30/2021	31	3	1
MZ712826	FEMALE	WHITE	NOT HISPANIC OR LATINO/A	7/28/2021	47	3	0
MZ712906	MALE	WHITE	NOT HISPANIC OR LATINO/A	7/29/2021	25	2	1
MZ712907	MALE	BLACK OR AFRICAN AMERICAN	NOT HISPANIC OR LATINO/A	7/29/2021	39	0	0
MZ712908	FEMALE	WHITE	NOT HISPANIC OR LATINO/A	7/28/2021	35	2	1
MZ712909	FEMALE	WHITE	NOT HISPANIC OR LATINO/A	7/28/2021	24	0	0
MZ712849	FEMALE	WHITE	NOT HISPANIC OR LATINO/A	7/30/2021	46	2	1
MZ712850	MALE	WHITE	NOT HISPANIC OR LATINO/A	7/30/2021	55	0	1
MZ712827	MALE	BLACK OR AFRICAN AMERICAN	HISPANIC OR LATINO/A	7/29/2021	30	0	0
MZ712910	MALE	PATIENT REFUSED	PATIENT REFUSED	7/29/2021	4	0	0
MZ712828	MALE	BLACK OR AFRICAN AMERICAN	NOT HISPANIC OR LATINO/A	7/27/2021	32	0	0
MZ712851	MALE	WHITE	NOT HISPANIC OR LATINO/A	7/28/2021	25	2	0
MZ712852	FEMALE	BLACK OR AFRICAN AMERICAN	HISPANIC OR LATINO/A	7/27/2021	16	2	0
MZ712912	FEMALE	WHITE	NOT HISPANIC OR LATINO/A	7/27/2021	32	0	1
MZ712815	MALE	WHITE	NOT HISPANIC OR LATINO/A	7/27/2021	34	0	0
MZ712853	FEMALE	WHITE	NOT HISPANIC OR LATINO/A	7/26/2021	32	1	1
MZ712829	MALE	BLACK OR AFRICAN AMERICAN	PATIENT REFUSED	7/26/2021	39	0	0
MZ712854	FEMALE	WHITE	NOT HISPANIC OR LATINO/A	7/27/2021	52	3	0
MZ712830	FEMALE	WHITE	NOT HISPANIC OR LATINO/A	7/28/2021	36	0	0
MZ712831	MALE	WHITE	NOT HISPANIC OR LATINO/A	7/27/2021	35	2	1
MZ712855	FEMALE	WHITE	NOT HISPANIC OR LATINO/A	7/27/2021	47	0	0
MZ712856	FEMALE	BLACK OR AFRICAN AMERICAN	NOT HISPANIC OR LATINO/A	7/27/2021	30	0	0
MZ712913	MALE	WHITE	NOT HISPANIC OR LATINO/A	7/26/2021	68	4	1
MZ712914	FEMALE	WHITE	NOT HISPANIC OR LATINO/A	7/26/2021	40	2	0
MZ712915	FEMALE	WHITE	NOT HISPANIC OR LATINO/A	7/26/2021	26	3	1
MZ712857	FEMALE	BLACK OR AFRICAN AMERICAN	NOT HISPANIC OR LATINO/A	7/31/2021	52	0	0
MZ712858	FEMALE	WHITE	NOT HISPANIC OR LATINO/A	7/28/2021	69	3	1
MZ712916	FEMALE	WHITE	NOT HISPANIC OR LATINO/A	7/27/2021	76	3	1
MZ712860	FEMALE	WHITE	NOT HISPANIC OR LATINO/A	7/26/2021	57	0	1
MZ712861	MALE	WHITE	NOT HISPANIC OR LATINO/A	7/26/2021	47	0	0
MZ712832	FEMALE	WHITE	NOT HISPANIC OR LATINO/A	7/26/2021	44	3	0
MZ712862	FEMALE	WHITE	NOT HISPANIC OR LATINO/A	7/30/2021	35	0	1
MZ712863	FEMALE	WHITE	NOT HISPANIC OR LATINO/A	7/28/2021	55	3	1
MZ712864	MALE	BLACK OR AFRICAN AMERICAN	NOT HISPANIC OR LATINO/A	7/27/2021	27	0	0
MZ712917	FEMALE	WHITE	NOT HISPANIC OR LATINO/A	7/27/2021	31	2	1
MZ712833	FEMALE	WHITE	NOT HISPANIC OR LATINO/A	7/27/2021	45	3	0
MZ712918	MALE	WHITE	NOT HISPANIC OR LATINO/A	7/26/2021	36	0	0
MZ712865	FEMALE	WHITE	NOT HISPANIC OR LATINO/A	7/26/2021	11	0	1
MZ712816	MALE	BLACK OR AFRICAN AMERICAN	NOT HISPANIC OR LATINO/A	7/26/2021	6	0	1
MZ712919	FEMALE	WHITE	NOT HISPANIC OR LATINO/A	7/26/2021	41	2	0
MZ712920	MALE	WHITE	NOT HISPANIC OR LATINO/A	7/27/2021	63	1	1
MZ712921	MALE	BLACK OR AFRICAN AMERICAN	NOT HISPANIC OR LATINO/A	7/30/2021	65	3	1
MZ712922	FEMALE	WHITE	HISPANIC OR LATINO/A	7/28/2021	39	3	1
MZ712866	FEMALE	WHITE	NOT HISPANIC OR LATINO/A	7/27/2021	44	3	1
MZ712923	FEMALE	WHITE	NOT HISPANIC OR LATINO/A	7/26/2021	44	0	1
MZ712924	MALE	WHITE	NOT HISPANIC OR LATINO/A	7/27/2021	25	2	1
MZ712925	MALE	WHITE	NOT HISPANIC OR LATINO/A	7/26/2021	49	0	0
MZ712926	FEMALE	WHITE	NOT HISPANIC OR LATINO/A	7/26/2021	33	3	1
MZ712867	MALE	BLACK OR AFRICAN AMERICAN	NOT HISPANIC OR LATINO/A	7/26/2021	29	0	1
MZ712834	FEMALE	BLACK OR AFRICAN AMERICAN	NOT HISPANIC OR LATINO/A	7/26/2021	24	2	1
MZ712927	MALE	WHITE	HISPANIC OR LATINO/A	7/26/2021	21	0	1
MZ712928	FEMALE	WHITE	NOT HISPANIC OR LATINO/A	7/27/2021	69	2	1
MZ712835	FEMALE	BLACK OR AFRICAN AMERICAN	NOT HISPANIC OR LATINO/A	8/1/2021	34	5	1
MZ712929	MALE	BLACK OR AFRICAN AMERICAN	NOT HISPANIC OR LATINO/A	7/28/2021	48	3	1
MZ712868	FEMALE	WHITE	NOT HISPANIC OR LATINO/A	7/26/2021	45	1	1
MZ712930	MALE	WHITE	NOT HISPANIC OR LATINO/A	7/27/2021	17	2	0
MZ712836	MALE	WHITE	NOT HISPANIC OR LATINO/A	7/26/2021	45	0	0
MZ712879	FEMALE	BLACK OR AFRICAN AMERICAN	NOT HISPANIC OR LATINO/A	8/1/2021	31	0	0
MZ712931	FEMALE	BLACK OR AFRICAN AMERICAN	NOT HISPANIC OR LATINO/A	7/30/2021	76	2	0
MZ712869	MALE	WHITE	NOT HISPANIC OR LATINO/A	7/31/2021	46	2	0
MZ712932	MALE	BLACK OR AFRICAN AMERICAN	NOT HISPANIC OR LATINO/A	7/31/2021	31	0	0
MZ712870	FEMALE	WHITE	NOT HISPANIC OR LATINO/A	8/1/2021	28	0	1
MZ712871	FEMALE	BLACK OR AFRICAN AMERICAN	NOT HISPANIC OR LATINO/A	7/31/2021	52	0	0
MZ712837	FEMALE	WHITE	NOT HISPANIC OR LATINO/A	7/31/2021	56	2	0
MZ712933	MALE	WHITE	PATIENT REFUSED	7/31/2021	36	2	0
MZ712872	FEMALE	WHITE	NOT HISPANIC OR LATINO/A	7/31/2021	74	3	1
MZ798311	FEMALE	BLACK OR AFRICAN AMERICAN	NOT HISPANIC OR LATINO/A	8/4/2021	21	1	1
MZ798312	MALE	WHITE	NOT HISPANIC OR LATINO/A	8/4/2021	22	0	0
MZ798313	FEMALE	WHITE	NOT HISPANIC OR LATINO/A	8/4/2021	28	2	1
MZ798314	FEMALE	WHITE	NOT HISPANIC OR LATINO/A	8/2/2021	40	0	1
MZ798315	MALE	WHITE	PATIENT REFUSED	8/1/2021	14	0	0
MZ798316	FEMALE	BLACK OR AFRICAN AMERICAN	NOT HISPANIC OR LATINO/A	8/3/2021	61	3	1
MZ798317	MALE	WHITE	NOT HISPANIC OR LATINO/A	8/3/2021	18	2	0
MZ798318	MALE	WHITE	NOT HISPANIC OR LATINO/A	8/2/2021	34	2	1
MZ798319	FEMALE	WHITE	NOT HISPANIC OR LATINO/A	8/5/2021	35	3	0
MZ798320	FEMALE	WHITE	NOT HISPANIC OR LATINO/A	8/4/2021	36	0	0
MZ798321	FEMALE	WHITE	NOT HISPANIC OR LATINO/A	8/3/2021	43	0	0
MZ798322	MALE	WHITE	NOT HISPANIC OR LATINO/A	8/1/2021	58	1	1
MZ798323	MALE	WHITE	NOT HISPANIC OR LATINO/A	8/2/2021	47	0	0
MZ798324	MALE	BLACK OR AFRICAN AMERICAN	NOT HISPANIC OR LATINO/A	1/15/2022	69	5	1
MZ798325	MALE	WHITE	NOT HISPANIC OR LATINO/A	8/3/2021	26	0	0
MZ798326	MALE	WHITE	NOT HISPANIC OR LATINO/A	8/2/2021	69	2	1
MZ798327	MALE	WHITE	NOT HISPANIC OR LATINO/A	8/2/2021	52	4	1
MZ798328	MALE	WHITE	NOT HISPANIC OR LATINO/A	8/5/2021	31	0	0
MZ798329	MALE	WHITE	NOT HISPANIC OR LATINO/A	8/4/2021	46	2	0
MZ798330	MALE	WHITE	NOT HISPANIC OR LATINO/A	8/3/2021	47	2	0
MZ798331	FEMALE	WHITE	NOT HISPANIC OR LATINO/A	8/5/2021	40	2	1
MZ798332	FEMALE	WHITE	NOT HISPANIC OR LATINO/A	8/5/2021	75	4	0
MZ798333	FEMALE	BLACK OR AFRICAN AMERICAN	NOT HISPANIC OR LATINO/A	8/4/2021	57	3	1
MZ798334	MALE	WHITE	NOT HISPANIC OR LATINO/A	8/4/2021	24	2	1
MZ798335	FEMALE	WHITE	PATIENT REFUSED	8/3/2021	33	0	0
MZ798336	FEMALE	WHITE	NOT HISPANIC OR LATINO/A	8/3/2021	39	2	0
MZ798337	FEMALE	WHITE	NOT HISPANIC OR LATINO/A	8/2/2021	57	0	0
MZ798338	MALE	WHITE	HISPANIC OR LATINO/A	8/1/2021	22	0	0
MZ798339	MALE	WHITE	NOT HISPANIC OR LATINO/A	8/2/2021	23	0	0
MZ798340	MALE	WHITE	NOT HISPANIC OR LATINO/A	8/5/2021	35	2	0
ÃƒÂ‚Ã‚Â ÃƒÂ‚Ã‚Â MZ937015	FEMALE	BLACK OR AFRICAN AMERICAN	NOT HISPANIC OR LATINO/A	8/13/2021	14	2	1
ÃƒÂ‚Ã‚Â ÃƒÂ‚Ã‚Â MZ937016	FEMALE	WHITE	NOT HISPANIC OR LATINO/A	8/17/2021	41	0	0
ÃƒÂ‚Ã‚Â ÃƒÂ‚Ã‚Â MZ937017	FEMALE	WHITE	NOT HISPANIC OR LATINO/A	8/16/2021	12	2	0
ÃƒÂ‚Ã‚Â ÃƒÂ‚Ã‚Â MZ937018	MALE	BLACK OR AFRICAN AMERICAN	NOT HISPANIC OR LATINO/A	8/18/2021	9	2	1
ÃƒÂ‚Ã‚Â ÃƒÂ‚Ã‚Â MZ937019	FEMALE	BLACK OR AFRICAN AMERICAN	NOT HISPANIC OR LATINO/A	8/18/2021	13	2	1
ÃƒÂ‚Ã‚Â ÃƒÂ‚Ã‚Â MZ937020	FEMALE	WHITE	HISPANIC OR LATINO/A	8/15/2021	20	0	1
ÃƒÂ‚Ã‚Â ÃƒÂ‚Ã‚Â MZ937021	MALE	WHITE	NOT HISPANIC OR LATINO/A	8/14/2021	34	0	0
ÃƒÂ‚Ã‚Â ÃƒÂ‚Ã‚Â MZ937022	FEMALE	BLACK OR AFRICAN AMERICAN	NOT HISPANIC OR LATINO/A	8/13/2021	17	1	1
ÃƒÂ‚Ã‚Â ÃƒÂ‚Ã‚Â MZ937023	FEMALE	BLACK OR AFRICAN AMERICAN	NOT HISPANIC OR LATINO/A	8/14/2021	36	0	0
ÃƒÂ‚Ã‚Â ÃƒÂ‚Ã‚Â MZ937024	MALE	BLACK OR AFRICAN AMERICAN	NOT HISPANIC OR LATINO/A	8/18/2021	19	3	0
ÃƒÂ‚Ã‚Â ÃƒÂ‚Ã‚Â MZ937025	FEMALE	WHITE	HISPANIC OR LATINO/A	8/13/2021	35	0	0
ÃƒÂ‚Ã‚Â ÃƒÂ‚Ã‚Â MZ937026	MALE	WHITE	NOT HISPANIC OR LATINO/A	8/13/2021	42	2	1
ÃƒÂ‚Ã‚Â ÃƒÂ‚Ã‚Â MZ937028	MALE	BLACK OR AFRICAN AMERICAN	NOT HISPANIC OR LATINO/A	8/17/2021	24	0	1
ÃƒÂ‚Ã‚Â ÃƒÂ‚Ã‚Â MZ937029	MALE	WHITE	NOT HISPANIC OR LATINO/A	8/17/2021	42	0	0
ÃƒÂ‚Ã‚Â ÃƒÂ‚Ã‚Â MZ937030	MALE	WHITE	NOT HISPANIC OR LATINO/A	8/16/2021	58	2	0
ÃƒÂ‚Ã‚Â ÃƒÂ‚Ã‚Â MZ937031	MALE	BLACK OR AFRICAN AMERICAN	NOT HISPANIC OR LATINO/A	8/15/2021	53	0	1
ÃƒÂ‚Ã‚Â ÃƒÂ‚Ã‚Â MZ937032	FEMALE	WHITE	NOT HISPANIC OR LATINO/A	8/16/2021	80	2	1
ÃƒÂ‚Ã‚Â ÃƒÂ‚Ã‚Â MZ937033	MALE	WHITE	NOT HISPANIC OR LATINO/A	8/16/2021	37	0	1
ÃƒÂ‚Ã‚Â ÃƒÂ‚Ã‚Â MZ937034	FEMALE	BLACK OR AFRICAN AMERICAN	NOT HISPANIC OR LATINO/A	8/18/2021	65	3	1
ÃƒÂ‚Ã‚Â ÃƒÂ‚Ã‚Â MZ937035	MALE	BLACK OR AFRICAN AMERICAN	NOT HISPANIC OR LATINO/A	8/15/2021	4	0	1
ÃƒÂ‚Ã‚Â ÃƒÂ‚Ã‚Â MZ937036	MALE	BLACK OR AFRICAN AMERICAN	NOT HISPANIC OR LATINO/A	8/17/2021	6	0	0
ÃƒÂ‚Ã‚Â ÃƒÂ‚Ã‚Â MZ937037	MALE	BLACK OR AFRICAN AMERICAN	NOT HISPANIC OR LATINO/A	8/14/2021	29	0	0
ÃƒÂ‚Ã‚Â ÃƒÂ‚Ã‚Â MZ937038	MALE	WHITE	NOT HISPANIC OR LATINO/A	8/14/2021	28	0	1
ÃƒÂ‚Ã‚Â ÃƒÂ‚Ã‚Â MZ937039	FEMALE	PATIENT REFUSED	HISPANIC OR LATINO/A	8/12/2021	8	0	1
ÃƒÂ‚Ã‚Â ÃƒÂ‚Ã‚Â MZ937040	MALE	WHITE	NOT HISPANIC OR LATINO/A	8/15/2021	12	3	0
ÃƒÂ‚Ã‚Â ÃƒÂ‚Ã‚Â MZ937041	MALE	BLACK OR AFRICAN AMERICAN	NOT HISPANIC OR LATINO/A	8/15/2021	14	2	1
OK287817	FEMALE	OTHER	NOT HISPANIC OR LATINO/A	9/3/2021	41	0	1
OK287818	MALE	WHITE	NOT HISPANIC OR LATINO/A	8/27/2021	75	5	1
OK287819	FEMALE	OTHER	HISPANIC OR LATINO/A	8/26/2021	4	0	0
OK287820	MALE	BLACK OR AFRICAN AMERICAN	NOT HISPANIC OR LATINO/A	9/3/2021	14	0	0
OK287821	FEMALE	WHITE	NOT HISPANIC OR LATINO/A	8/27/2021	62	5	1
OK287822	FEMALE	OTHER	NOT HISPANIC OR LATINO/A	9/3/2021	24	0	1
OK287823	FEMALE	BLACK OR AFRICAN AMERICAN	NOT HISPANIC OR LATINO/A	8/27/2021	19	0	0
OK287824	MALE	BLACK OR AFRICAN AMERICAN	NOT HISPANIC OR LATINO/A	8/27/2021	3	0	0
OK287825	FEMALE	BLACK OR AFRICAN AMERICAN	NOT HISPANIC OR LATINO/A	9/3/2021	41	0	1
OK287826	FEMALE	WHITE	NOT HISPANIC OR LATINO/A	8/27/2021	31	0	1
OK287827	FEMALE	BLACK OR AFRICAN AMERICAN	NOT HISPANIC OR LATINO/A	8/27/2021	43	3	0
OK287828	FEMALE	UNKNOWN	UNKNOWN	8/27/2021	3	0	1
OK287829	FEMALE	BLACK OR AFRICAN AMERICAN	NOT HISPANIC OR LATINO/A	8/27/2021	5	0	0
OK287830	FEMALE	BLACK OR AFRICAN AMERICAN	NOT HISPANIC OR LATINO/A	8/27/2021	25	2	0
OK287831	FEMALE	BLACK OR AFRICAN AMERICAN	NOT HISPANIC OR LATINO/A	8/27/2021	38	2	1
OK287833	FEMALE	WHITE	NOT HISPANIC OR LATINO/A	9/3/2021	12	0	0
OK287834	MALE	WHITE	NOT HISPANIC OR LATINO/A	8/24/2021	76	3	1
OK287835	MALE	WHITE	NOT HISPANIC OR LATINO/A	8/24/2021	11	2	0
OK287836	FEMALE	BLACK OR AFRICAN AMERICAN	NOT HISPANIC OR LATINO/A	8/22/2021	11	0	0
OK287837	MALE	WHITE	NOT HISPANIC OR LATINO/A	8/22/2021	72	1	0
OK287838	MALE	WHITE	NOT HISPANIC OR LATINO/A	8/24/2021	25	0	1
OK287839	FEMALE	BLACK OR AFRICAN AMERICAN	NOT HISPANIC OR LATINO/A	8/24/2021	71	3	1
OK287840	MALE	WHITE	NOT HISPANIC OR LATINO/A	9/8/2021	40	0	1
OK287841	FEMALE	WHITE	NOT HISPANIC OR LATINO/A	8/25/2021	60	4	1
OK287842	FEMALE	WHITE	NOT HISPANIC OR LATINO/A	8/26/2021	46	2	0
OK287843	FEMALE	BLACK OR AFRICAN AMERICAN	NOT HISPANIC OR LATINO/A	8/25/2021	38	3	1
OK287844	FEMALE	WHITE	NOT HISPANIC OR LATINO/A	12/31/2021	44	2	1
OK287845	FEMALE	WHITE	NOT HISPANIC OR LATINO/A	8/26/2021	29	3	1
OK287846	MALE	WHITE	NOT HISPANIC OR LATINO/A	8/25/2021	27	0	0
OK287847	FEMALE	BLACK OR AFRICAN AMERICAN	NOT HISPANIC OR LATINO/A	9/3/2021	7	0	0
OK287848	MALE	BLACK OR AFRICAN AMERICAN	NOT HISPANIC OR LATINO/A	9/4/2021	3	0	0
OK287849	MALE	WHITE	NOT HISPANIC OR LATINO/A	9/4/2021	16	0	1
OK287850	FEMALE	WHITE	NOT HISPANIC OR LATINO/A	9/3/2021	72	2	1
OK287851	FEMALE	WHITE	NOT HISPANIC OR LATINO/A	8/27/2021	51	3	1
OK287852	FEMALE	WHITE	NOT HISPANIC OR LATINO/A	8/27/2021	52	2	1
OK287853	MALE	BLACK OR AFRICAN AMERICAN	NOT HISPANIC OR LATINO/A	9/3/2021	51	0	1
OK287854	MALE	WHITE	NOT HISPANIC OR LATINO/A	8/23/2021	4	0	0
OK287855	FEMALE	WHITE	NOT HISPANIC OR LATINO/A	8/26/2021	55	0	0
OK287856	MALE	BLACK OR AFRICAN AMERICAN	NOT HISPANIC OR LATINO/A	9/4/2021	34	1	1
OK287857	FEMALE	WHITE	NOT HISPANIC OR LATINO/A	8/27/2021	20	0	1
OK287858	FEMALE	WHITE	NOT HISPANIC OR LATINO/A	8/27/2021	27	0	0
OK287859	MALE	WHITE	NOT HISPANIC OR LATINO/A	8/27/2021	22	1	1
OK287860	MALE	BLACK OR AFRICAN AMERICAN	NOT HISPANIC OR LATINO/A	8/27/2021	53	0	1
OK287861	MALE	BLACK OR AFRICAN AMERICAN	NOT HISPANIC OR LATINO/A	9/3/2021	28	0	1
OK287862	FEMALE	WHITE	NOT HISPANIC OR LATINO/A	9/9/2021	102	3	1
OK287863	FEMALE	WHITE	NOT HISPANIC OR LATINO/A	9/8/2021	78	0	1
OK287864	MALE	WHITE	HISPANIC OR LATINO/A	9/8/2021	12	0	0
OK287865	FEMALE	UNKNOWN	UNKNOWN	9/9/2021	39	0	0
OK287866	FEMALE	WHITE	NOT HISPANIC OR LATINO/A	9/9/2021	29	3	1
OK287867	FEMALE	WHITE	HISPANIC OR LATINO/A	9/8/2021	15	0	1
OK287868	FEMALE	BLACK OR AFRICAN AMERICAN	NOT HISPANIC OR LATINO/A	9/9/2021	4	0	0
OK287869	MALE	WHITE	NOT HISPANIC OR LATINO/A	9/8/2021	14	0	0
OK287870	FEMALE	WHITE	NOT HISPANIC OR LATINO/A	9/9/2021	24	4	0
OK287871	FEMALE	WHITE	HISPANIC OR LATINO/A	9/9/2021	31	0	0
OK287872	MALE	WHITE	NOT HISPANIC OR LATINO/A	9/9/2021	35	0	0
OK287873	MALE	WHITE	NOT HISPANIC OR LATINO/A	9/8/2021	41	2	1
OK287874	MALE	WHITE	NOT HISPANIC OR LATINO/A	9/8/2021	34	0	0
OK287875	MALE	WHITE	NOT HISPANIC OR LATINO/A	9/8/2021	56	0	1
OK287876	MALE	BLACK OR AFRICAN AMERICAN	NOT HISPANIC OR LATINO/A	9/9/2021	0	0	0
OK287877	FEMALE	BLACK OR AFRICAN AMERICAN	NOT HISPANIC OR LATINO/A	9/8/2021	30	2	1
OK287878	MALE	WHITE	NOT HISPANIC OR LATINO/A	9/8/2021	57	0	0
OK287879	MALE	BLACK OR AFRICAN AMERICAN	NOT HISPANIC OR LATINO/A	8/24/2021	74	0	0
OK287880	FEMALE	BLACK OR AFRICAN AMERICAN	NOT HISPANIC OR LATINO/A	9/17/2021	39	2	1
OK287881	FEMALE	WHITE	NOT HISPANIC OR LATINO/A	9/12/2021	50	0	0
OK287882	MALE	WHITE	NOT HISPANIC OR LATINO/A	9/9/2021	93	0	0
OK287883	MALE	WHITE	NOT HISPANIC OR LATINO/A	9/14/2021	53	3	1
OK287884	FEMALE	BLACK OR AFRICAN AMERICAN	NOT HISPANIC OR LATINO/A	9/11/2021	63	0	0
OK287885	MALE	WHITE	NOT HISPANIC OR LATINO/A	9/10/2021	63	1	0
OK353750	FEMALE	BLACK OR AFRICAN AMERICAN	NOT HISPANIC OR LATINO/A	9/18/2021	46	3	1
OK353751	FEMALE	BLACK OR AFRICAN AMERICAN	NOT HISPANIC OR LATINO/A	9/18/2021	48	3	1
OK353752	FEMALE	WHITE	NOT HISPANIC OR LATINO/A	9/18/2021	61	2	0
OK353753	FEMALE	BLACK OR AFRICAN AMERICAN	NOT HISPANIC OR LATINO/A	9/20/2021	69	3	1
OK353754	MALE	WHITE	NOT HISPANIC OR LATINO/A	9/21/2021	1	0	0
OK353755	MALE	WHITE	NOT HISPANIC OR LATINO/A	9/21/2021	62	3	1
OK433753	FEMALE	WHITE	NOT HISPANIC OR LATINO/A	9/30/2021	35	2	0
OK433754	FEMALE	WHITE	NOT HISPANIC OR LATINO/A	9/23/2021	56	2	1
OK433755	MALE	WHITE	NOT HISPANIC OR LATINO/A	9/24/2021	75	0	0
OK433756	FEMALE	WHITE	NOT HISPANIC OR LATINO/A	9/24/2021	68	1	1
OK433757	MALE	WHITE	NOT HISPANIC OR LATINO/A	9/24/2021	72	5	1
OK433758	FEMALE	WHITE	NOT HISPANIC OR LATINO/A	9/24/2021	63	0	1
OK433759	FEMALE	BLACK OR AFRICAN AMERICAN	NOT HISPANIC OR LATINO/A	9/24/2021	64	0	1
OK433760	MALE	WHITE	NOT HISPANIC OR LATINO/A	9/23/2021	33	2	0
OK433761	MALE	WHITE	HISPANIC OR LATINO/A	9/23/2021	4	2	1
OK433762	FEMALE	WHITE	NOT HISPANIC OR LATINO/A	9/23/2021	47	0	1
OK433763	MALE	WHITE	NOT HISPANIC OR LATINO/A	9/23/2021	58	5	1
OK433764	FEMALE	WHITE	NOT HISPANIC OR LATINO/A	9/23/2021	30	2	0
OK433765	FEMALE	WHITE	NOT HISPANIC OR LATINO/A	9/23/2021	72	4	1
OK433766	FEMALE	WHITE	NOT HISPANIC OR LATINO/A	9/23/2021	35	2	1
OK433767	MALE	WHITE	NOT HISPANIC OR LATINO/A	9/28/2021	65	0	0
OK433768	FEMALE	WHITE	NOT HISPANIC OR LATINO/A	10/1/2021	65	2	1
OK433769	FEMALE	WHITE	NOT HISPANIC OR LATINO/A	9/24/2021	74	4	1
OK510175	MALE	WHITE	NOT HISPANIC OR LATINO/A	9/30/2021	46	3	0
OK510176	MALE	BLACK OR AFRICAN AMERICAN	NOT HISPANIC OR LATINO/A	10/1/2021	48	2	0
OK510177	FEMALE	BLACK OR AFRICAN AMERICAN	NOT HISPANIC OR LATINO/A	9/30/2021	66	3	1
OK510178	FEMALE	BLACK OR AFRICAN AMERICAN	NOT HISPANIC OR LATINO/A	9/30/2021	8	0	1
OK510179	FEMALE	BLACK OR AFRICAN AMERICAN	NOT HISPANIC OR LATINO/A	10/1/2021	54	2	1
OK510180	FEMALE	BLACK OR AFRICAN AMERICAN	NOT HISPANIC OR LATINO/A	9/30/2021	9	0	0
OK510181	MALE	BLACK OR AFRICAN AMERICAN	NOT HISPANIC OR LATINO/A	9/30/2021	5	0	0
OK510182	MALE	WHITE	NOT HISPANIC OR LATINO/A	9/30/2021	66	3	1
OK510183	FEMALE	BLACK OR AFRICAN AMERICAN	NOT HISPANIC OR LATINO/A	9/30/2021	11	0	0
OK510184	FEMALE	BLACK OR AFRICAN AMERICAN	NOT HISPANIC OR LATINO/A	10/1/2021	58	4	1
OK510185	FEMALE	WHITE	PATIENT REFUSED	10/4/2021	19	2	1
OK510186	FEMALE	BLACK OR AFRICAN AMERICAN	NOT HISPANIC OR LATINO/A	10/4/2021	73	1	0
OK510187	MALE	BLACK OR AFRICAN AMERICAN	NOT HISPANIC OR LATINO/A	10/3/2021	53	2	1
OK595048	MALE	WHITE	NOT HISPANIC OR LATINO/A	10/7/2021	62	5	0
OK595049	FEMALE	BLACK OR AFRICAN AMERICAN	NOT HISPANIC OR LATINO/A	10/8/2021	8	1	0
OK595050	MALE	BLACK OR AFRICAN AMERICAN	NOT HISPANIC OR LATINO/A	10/8/2021	8	1	0
OK595051	FEMALE	WHITE	NOT HISPANIC OR LATINO/A	10/8/2021	2	0	1
OK595052	FEMALE	BLACK OR AFRICAN AMERICAN	NOT HISPANIC OR LATINO/A	10/8/2021	35	0	1
OK595053	FEMALE	WHITE	NOT HISPANIC OR LATINO/A	10/8/2021	51	3	1
OK595054	FEMALE	WHITE	NOT HISPANIC OR LATINO/A	10/13/2021	70	3	1
OK595055	FEMALE	WHITE	HISPANIC OR LATINO/A	10/13/2021	41	3	0
OK595056	MALE	WHITE	HISPANIC OR LATINO/A	10/14/2021	60	0	1
OK595058	FEMALE	OTHER	HISPANIC OR LATINO/A	10/13/2021	10	0	0
OL304273	FEMALE	WHITE	NOT HISPANIC OR LATINO/A	10/15/2021	64	0	0
OL304274	FEMALE	BLACK OR AFRICAN AMERICAN	NOT HISPANIC OR LATINO/A	10/15/2021	1	0	0
ÃƒÂ‚Ã‚Â OL304275	MALE	WHITE	NOT HISPANIC OR LATINO/A	10/15/2021	65	0	1
OL589066	MALE	WHITE	NOT HISPANIC OR LATINO/A	11/6/2021	30	2	1
OL589067	FEMALE	WHITE	NOT HISPANIC OR LATINO/A	11/6/2021	52	2	1
OL828442	MALE	WHITE	NOT HISPANIC OR LATINO/A	12/1/2021	25	0	1
OL828443	MALE	WHITE	NOT HISPANIC OR LATINO/A	12/2/2021	37	2	1
OL828444	FEMALE	WHITE	NOT HISPANIC OR LATINO/A	12/2/2021	24	0	0
OL828445	FEMALE	WHITE	NOT HISPANIC OR LATINO/A	12/2/2021	71	2	0
OL828446	FEMALE	BLACK OR AFRICAN AMERICAN	NOT HISPANIC OR LATINO/A	12/2/2021	47	2	1
OL828447	MALE	WHITE	NOT HISPANIC OR LATINO/A	12/2/2021	44	1	0
OL828448	FEMALE	WHITE	NOT HISPANIC OR LATINO/A	12/2/2021	66	2	0
OL828449	FEMALE	WHITE	NOT HISPANIC OR LATINO/A	12/2/2021	39	3	0
OL828450	FEMALE	WHITE	NOT HISPANIC OR LATINO/A	12/2/2021	31	0	0
OL828451	MALE	WHITE	NOT HISPANIC OR LATINO/A	12/2/2021	58	0	1
OL828452	MALE	WHITE	NOT HISPANIC OR LATINO/A	12/3/2021	65	0	1
OL828453	MALE	WHITE	NOT HISPANIC OR LATINO/A	12/3/2021	70	2	1
OL828454	FEMALE	WHITE	NOT HISPANIC OR LATINO/A	12/3/2021	39	2	1
OL828350	FEMALE	WHITE	NOT HISPANIC OR LATINO/A	12/3/2021	48	3	1
OL828455	FEMALE	WHITE	NOT HISPANIC OR LATINO/A	12/3/2021	20	2	1
OL828456	MALE	WHITE	NOT HISPANIC OR LATINO/A	12/3/2021	48	2	1
OL828457	MALE	WHITE	NOT HISPANIC OR LATINO/A	12/5/2021	21	0	0
OL828458	FEMALE	WHITE	NOT HISPANIC OR LATINO/A	12/3/2021	24	1	0
OL957337	MALE	WHITE	NOT HISPANIC OR LATINO/A	12/5/2021	40	2	0
OL957338	FEMALE	WHITE	NOT HISPANIC OR LATINO/A	12/5/2021	53	1	0
OL957339	MALE	WHITE	NOT HISPANIC OR LATINO/A	12/5/2021	18	0	1
OL957340	FEMALE	WHITE	NOT HISPANIC OR LATINO/A	12/4/2021	43	2	0
OL957341	FEMALE	WHITE	NOT HISPANIC OR LATINO/A	12/4/2021	17	0	1
OL957342	MALE	WHITE	NOT HISPANIC OR LATINO/A	12/4/2021	23	0	0
OL957326	FEMALE	BLACK OR AFRICAN AMERICAN	NOT HISPANIC OR LATINO/A	12/3/2021	35	2	0
OL957343	FEMALE	WHITE	NOT HISPANIC OR LATINO/A	12/6/2021	41	2	1
OL957327	MALE	BLACK OR AFRICAN AMERICAN	NOT HISPANIC OR LATINO/A	12/7/2021	21	0	0
OL957328	FEMALE	BLACK OR AFRICAN AMERICAN	NOT HISPANIC OR LATINO/A	12/7/2021	22	0	0
OL957344	FEMALE	WHITE	NOT HISPANIC OR LATINO/A	12/6/2021	15	2	1
OL957345	FEMALE	WHITE	HISPANIC OR LATINO/A	12/4/2021	47	3	1
OL957346	MALE	WHITE	NOT HISPANIC OR LATINO/A	12/6/2021	62	0	0
OL957347	FEMALE	WHITE	NOT HISPANIC OR LATINO/A	12/8/2021	57	2	1
OL957348	MALE	WHITE	NOT HISPANIC OR LATINO/A	12/8/2021	58	0	0
OL957349	FEMALE	WHITE	NOT HISPANIC OR LATINO/A	12/9/2021	61	0	0
OL957350	MALE	WHITE	NOT HISPANIC OR LATINO/A	12/9/2021	0	0	0
OL957329	MALE	BLACK OR AFRICAN AMERICAN	NOT HISPANIC OR LATINO/A	12/9/2021	20	0	0
OL957330	FEMALE	BLACK OR AFRICAN AMERICAN	NOT HISPANIC OR LATINO/A	12/9/2021	20	2	1
OL957331	FEMALE	BLACK OR AFRICAN AMERICAN	NOT HISPANIC OR LATINO/A	12/10/2021	23	0	0
OL957351	MALE	WHITE	NOT HISPANIC OR LATINO/A	12/9/2021	16	0	0
OL957352	FEMALE	WHITE	NOT HISPANIC OR LATINO/A	12/9/2021	69	3	1
OL957332	FEMALE	BLACK OR AFRICAN AMERICAN	NOT HISPANIC OR LATINO/A	12/8/2021	16	2	1
OL957353	FEMALE	BLACK OR AFRICAN AMERICAN	NOT HISPANIC OR LATINO/A	12/4/2021	21	0	0
OL957354	FEMALE	WHITE	NOT HISPANIC OR LATINO/A	12/8/2021	32	0	0
OM033234	MALE	WHITE	NOT HISPANIC OR LATINO/A	12/14/2021	39	3	0
OM033235	FEMALE	ASIAN	NOT HISPANIC OR LATINO/A	12/14/2021	0	2	1
OM033236	MALE	WHITE	NOT HISPANIC OR LATINO/A	12/13/2021	24	0	0
OM033237	FEMALE	BLACK OR AFRICAN AMERICAN	NOT HISPANIC OR LATINO/A	12/10/2021	28	0	1
OM033238	FEMALE	BLACK OR AFRICAN AMERICAN	NOT HISPANIC OR LATINO/A	12/10/2021	29	2	1
OM033239	MALE	WHITE	NOT HISPANIC OR LATINO/A	12/10/2021	23	2	1
OM033240	MALE	WHITE	HISPANIC OR LATINO/A	12/10/2021	18	0	0
OM033241	FEMALE	WHITE	HISPANIC OR LATINO/A	12/10/2021	43	0	1
OM033242	FEMALE	WHITE	NOT HISPANIC OR LATINO/A	12/10/2021	68	0	0
OM033243	FEMALE	WHITE	NOT HISPANIC OR LATINO/A	12/12/2021	51	1	0
OM033244	MALE	BLACK OR AFRICAN AMERICAN	NOT HISPANIC OR LATINO/A	12/10/2021	9	0	0
OM033245	MALE	WHITE	NOT HISPANIC OR LATINO/A	12/13/2021	56	3	1
OM033246	FEMALE	WHITE	NOT HISPANIC OR LATINO/A	12/13/2021	43	0	0
OM033247	FEMALE	WHITE	NOT HISPANIC OR LATINO/A	12/13/2021	51	2	1
OM033248	MALE	WHITE	NOT HISPANIC OR LATINO/A	12/13/2021	42	0	0
OM033249	MALE	UNKNOWN	UNKNOWN	12/14/2021	79	0	0
OM033250	FEMALE	WHITE	NOT HISPANIC OR LATINO/A	12/15/2021	18	3	1
OM033251	FEMALE	WHITE	NOT HISPANIC OR LATINO/A	12/14/2021	39	2	1
OM033252	FEMALE	BLACK OR AFRICAN AMERICAN	NOT HISPANIC OR LATINO/A	12/14/2021	51	0	1
OM033253	FEMALE	BLACK OR AFRICAN AMERICAN	NOT HISPANIC OR LATINO/A	12/14/2021	30	0	0
OM033254	MALE	WHITE	NOT HISPANIC OR LATINO/A	12/16/2021	9	2	1
OM033255	FEMALE	WHITE	NOT HISPANIC OR LATINO/A	12/14/2021	54	2	1
OM033256	MALE	PATIENT REFUSED	NOT HISPANIC OR LATINO/A	12/14/2021	35	2	0
OM033257	FEMALE	WHITE	NOT HISPANIC OR LATINO/A	12/14/2021	59	2	1
OM033258	MALE	WHITE	NOT HISPANIC OR LATINO/A	12/14/2021	25	0	0
OM033259	FEMALE	WHITE	NOT HISPANIC OR LATINO/A	12/16/2021	32	0	0
OM033260	FEMALE	WHITE	NOT HISPANIC OR LATINO/A	12/15/2021	36	0	0
OM033261	FEMALE	WHITE	NOT HISPANIC OR LATINO/A	12/15/2021	43	0	1
OM033262	FEMALE	ASIAN	NOT HISPANIC OR LATINO/A	12/15/2021	41	4	1
OM033263	FEMALE	OTHER	HISPANIC OR LATINO/A	12/14/2021	21	0	0
OM033264	MALE	BLACK OR AFRICAN AMERICAN	NOT HISPANIC OR LATINO/A	12/14/2021	17	2	0
OM033265	MALE	WHITE	NOT HISPANIC OR LATINO/A	12/14/2021	51	1	1
OM033266	FEMALE	WHITE	NOT HISPANIC OR LATINO/A	12/14/2021	24	0	0
OM033267	FEMALE	BLACK OR AFRICAN AMERICAN	NOT HISPANIC OR LATINO/A	12/15/2021	44	2	0
OM033268	MALE	WHITE	NOT HISPANIC OR LATINO/A	12/15/2021	23	0	0
OM033269	FEMALE	WHITE	HISPANIC OR LATINO/A	12/14/2021	32	0	1
[truncated: 1,091 more rows]
