# Supplementary material for: Long COVID incidence across SARS-CoV-2 lineages and identification of conserved spike targets for multivalent vaccines
Source: J Clin Transl Sci. 2025 Dec 19;9(1):e288. doi: 10.1017/cts.2025.10226 (PMC12780800; doi:10.1017/cts.2025.10226)
Supplement: Kim et al. supplementary material 3 — Kim et al. supplementary material [file S2059866125102264sup003.xlsx]

## Sheet: XBB.1.5 Spike
Rank	Seq #	Peptide start	Peptide end	Peptide	Percentile rank	Allele				String
1	1	489	497	QSYGFRPTY	0.01	HLA-A*30:02				QSYGFRPTYHLA-A*30:02
2	1	341	349	TTFASVYAW	0.01	HLA-A*32:01				TTFASVYAWHLA-A*32:01
3	1	21	29	RTQSYTNSF	0.01	HLA-A*32:01				RTQSYTNSFHLA-A*32:01
4	1	86	94	GVYFASTEK	0.01	HLA-A*11:01				GVYFASTEKHLA-A*11:01
5	1	1095	1103	GTHWFVTQR	0.01	HLA-A*31:01				GTHWFVTQRHLA-A*31:01
6	1	454	462	KSKLKPFER	0.01	HLA-A*31:01				KSKLKPFERHLA-A*31:01
7	1	1204	1212	QYIKWPWYI	0.01	HLA-A*23:01				QYIKWPWYIHLA-A*23:01
8	1	710	718	IPTNFTISV	0.01	HLA-B*51:01				IPTNFTISVHLA-B*51:01
9	1	1260	1268	VLKGVKLHY	0.01	HLA-B*15:01				VLKGVKLHYHLA-B*15:01
10	1	1061	1069	VTYVPAQEK	0.01	HLA-A*11:01				VTYVPAQEKHLA-A*11:01
11	1	81	89	LPFNDGVYF	0.01	HLA-B*53:01				LPFNDGVYFHLA-B*53:01
12	1	1204	1212	QYIKWPWYI	0.01	HLA-A*24:02				QYIKWPWYIHLA-A*24:02
13	1	621	629	HADQLTPTW	0.01	HLA-B*53:01				HADQLTPTWHLA-B*53:01
14	1	1197	1205	QELGKYEQY	0.01	HLA-B*44:02				QELGKYEQYHLA-B*44:02
15	1	450	458	RLFRKSKLK	0.01	HLA-A*03:01				RLFRKSKLKHLA-A*03:01
16	1	972	980	VLNDILSRL	0.01	HLA-A*02:03				VLNDILSRLHLA-A*02:03
17	1	773	781	NTQEVFAQV	0.01	HLA-A*68:02				NTQEVFAQVHLA-A*68:02
18	1	1012	1020	AEIRASANL	0.01	HLA-B*40:01				AEIRASANLHLA-B*40:01
19	1	683	691	VASQSIIAY	0.01	HLA-B*35:01				VASQSIIAYHLA-B*35:01
20	1	341	349	TTFASVYAW	0.01	HLA-B*58:01				TTFASVYAWHLA-B*58:01
21	1	53	61	LPFFSNVTW	0.01	HLA-B*53:01				LPFFSNVTWHLA-B*53:01
22	1	1197	1205	QELGKYEQY	0.01	HLA-B*44:03				QELGKYEQYHLA-B*44:03
23	1	81	89	LPFNDGVYF	0.01	HLA-B*35:01				LPFNDGVYFHLA-B*35:01
24	1	621	629	HADQLTPTW	0.01	HLA-B*58:01				HADQLTPTWHLA-B*58:01
25	1	341	349	TTFASVYAW	0.01	HLA-B*57:01				TTFASVYAWHLA-B*57:01
26	1	892	900	IPFAMQMAY	0.01	HLA-B*35:01				IPFAMQMAYHLA-B*35:01
27	1	861	869	LTDEMIAQY	0.01	HLA-A*01:01				LTDEMIAQYHLA-A*01:01
28	1	298	306	TLKSFTVEK	0.02	HLA-A*30:01				TLKSFTVEKHLA-A*30:01
29	1	784	792	IYKTPPIKY	0.02	HLA-A*30:02				IYKTPPIKYHLA-A*30:02
30	1	600	608	TSNQVAVLY	0.02	HLA-A*30:02				TSNQVAVLYHLA-A*30:02
31	1	1260	1268	VLKGVKLHY	0.02	HLA-A*30:02				VLKGVKLHYHLA-A*30:02
32	1	1048	1056	FPQSAPHGV	0.02	HLA-B*51:01				FPQSAPHGVHLA-B*51:01
33	1	708	716	IAIPTNFTI	0.02	HLA-B*51:01				IAIPTNFTIHLA-B*51:01
34	1	1164	1172	DISGINASV	0.02	HLA-A*68:02				DISGINASVHLA-A*68:02
35	1	265	273	YLQPRTFLL	0.02	HLA-B*08:01				YLQPRTFLLHLA-B*08:01
36	1	1016	1024	ASANLAATK	0.02	HLA-A*11:01				ASANLAATKHLA-A*11:01
37	1	86	94	GVYFASTEK	0.02	HLA-A*03:01				GVYFASTEKHLA-A*03:01
38	1	345	353	SVYAWNRKR	0.02	HLA-A*31:01				SVYAWNRKRHLA-A*31:01
39	1	714	722	FTISVTTEI	0.02	HLA-A*68:02				FTISVTTEIHLA-A*68:02
40	1	631	639	VYSTGSNVF	0.02	HLA-A*24:02				VYSTGSNVFHLA-A*24:02
41	1	298	306	TLKSFTVEK	0.02	HLA-A*03:01				TLKSFTVEKHLA-A*03:01
42	1	317	325	QPTESIVRF	0.02	HLA-B*53:01				QPTESIVRFHLA-B*53:01
43	1	246	254	TPVDSSSGW	0.02	HLA-B*53:01				TPVDSSSGWHLA-B*53:01
44	1	1061	1069	VTYVPAQEK	0.02	HLA-A*03:01				VTYVPAQEKHLA-A*03:01
45	1	317	325	QPTESIVRF	0.02	HLA-B*35:01				QPTESIVRFHLA-B*35:01
46	1	783	791	QIYKTPPIK	0.02	HLA-A*03:01				QIYKTPPIKHLA-A*03:01
47	1	265	273	YLQPRTFLL	0.02	HLA-A*02:01				YLQPRTFLLHLA-A*02:01
48	1	33	41	VYYPDKVFR	0.03	HLA-A*33:01				VYYPDKVFRHLA-A*33:01
49	1	106	114	TLDSKTQSL	0.03	HLA-B*08:01				TLDSKTQSLHLA-B*08:01
50	1	254	262	WTAGAAAYY	0.03	HLA-A*26:01				WTAGAAAYYHLA-A*26:01
51	1	776	784	EVFAQVKQI	0.03	HLA-A*68:02				EVFAQVKQIHLA-A*68:02
52	1	188	196	FVFKNIDGY	0.03	HLA-A*26:01				FVFKNIDGYHLA-A*26:01
53	1	336	344	EVFNATTFA	0.03	HLA-A*68:02				EVFNATTFAHLA-A*68:02
54	1	265	273	YLQPRTFLL	0.03	HLA-A*02:03				YLQPRTFLLHLA-A*02:03
55	1	817	825	LLFNKVTLA	0.03	HLA-A*02:03				LLFNKVTLAHLA-A*02:03
56	1	33	41	VYYPDKVFR	0.03	HLA-A*31:01				VYYPDKVFRHLA-A*31:01
57	1	106	114	TLDSKTQSL	0.03	HLA-A*02:01				TLDSKTQSLHLA-A*02:01
58	1	600	608	TSNQVAVLY	0.03	HLA-A*01:01				TSNQVAVLYHLA-A*01:01
59	1	339	347	NATTFASVY	0.03	HLA-B*35:01				NATTFASVYHLA-B*35:01
60	1	972	980	VLNDILSRL	0.03	HLA-A*02:01				VLNDILSRLHLA-A*02:01
61	1	450	458	RLFRKSKLK	0.04	HLA-A*30:01				RLFRKSKLKHLA-A*30:01
62	1	892	900	IPFAMQMAY	0.04	HLA-B*53:01				IPFAMQMAYHLA-B*53:01
63	1	444	452	NYNYLYRLF	0.04	HLA-A*23:01				NYNYLYRLFHLA-A*23:01
64	1	985	993	AEVQIDRLI	0.04	HLA-B*44:02				AEVQIDRLIHLA-B*44:02
65	1	119	127	NATNVVIKV	0.04	HLA-A*68:02				NATNVVIKVHLA-A*68:02
66	1	1133	1141	VYDPLQPEL	0.04	HLA-A*24:02				VYDPLQPELHLA-A*24:02
67	1	958	966	LVKQLSSKF	0.04	HLA-B*15:01				LVKQLSSKFHLA-B*15:01
68	1	140	148	VYQKNNKSW	0.04	HLA-A*24:02				VYQKNNKSWHLA-A*24:02
69	1	444	452	NYNYLYRLF	0.04	HLA-A*24:02				NYNYLYRLFHLA-A*24:02
70	1	265	273	YLQPRTFLL	0.04	HLA-A*02:06				YLQPRTFLLHLA-A*02:06
71	1	985	993	AEVQIDRLI	0.04	HLA-B*44:03				AEVQIDRLIHLA-B*44:03
72	1	811	819	RSFIEDLLF	0.04	HLA-B*58:01				RSFIEDLLFHLA-B*58:01
73	1	721	729	EILPVSMTK	0.04	HLA-A*68:01				EILPVSMTKHLA-A*68:01
74	1	621	629	HADQLTPTW	0.04	HLA-B*57:01				HADQLTPTWHLA-B*57:01
75	1	489	497	QSYGFRPTY	0.05	HLA-A*32:01				QSYGFRPTYHLA-A*32:01
76	1	1258	1266	EPVLKGVKL	0.05	HLA-B*08:01				EPVLKGVKLHLA-B*08:01
77	1	229	237	INITRFQTL	0.05	HLA-B*08:01				INITRFQTLHLA-B*08:01
78	1	1133	1141	VYDPLQPEL	0.05	HLA-A*23:01				VYDPLQPELHLA-A*23:01
79	1	631	639	VYSTGSNVF	0.05	HLA-A*23:01				VYSTGSNVFHLA-A*23:01
80	1	1056	1064	VVFLHVTYV	0.05	HLA-A*02:03				VVFLHVTYVHLA-A*02:03
81	1	25	33	YTNSFTRGV	0.05	HLA-A*68:02				YTNSFTRGVHLA-A*68:02
82	1	17	25	NLITRTQSY	0.05	HLA-B*15:01				NLITRTQSYHLA-B*15:01
83	1	954	962	ALNTLVKQL	0.05	HLA-A*02:03				ALNTLVKQLHLA-A*02:03
84	1	1044	1052	HLMSFPQSA	0.05	HLA-A*02:03				HLMSFPQSAHLA-A*02:03
85	1	38	46	KVFRSSVLH	0.05	HLA-A*03:01				KVFRSSVLHHLA-A*03:01
86	1	996	1004	RLQSLQTYV	0.05	HLA-A*02:01				RLQSLQTYVHLA-A*02:01
87	1	440	448	KPSGNYNYL	0.05	HLA-B*07:02				KPSGNYNYLHLA-B*07:02
88	1	783	791	QIYKTPPIK	0.06	HLA-A*30:01				QIYKTPPIKHLA-A*30:01
89	1	1061	1069	VTYVPAQEK	0.06	HLA-A*30:01				VTYVPAQEKHLA-A*30:01
90	1	374	382	KCYGVSPTK	0.06	HLA-A*30:01				KCYGVSPTKHLA-A*30:01
91	1	17	25	NLITRTQSY	0.06	HLA-A*26:01				NLITRTQSYHLA-A*26:01
92	1	119	127	NATNVVIKV	0.06	HLA-B*51:01				NATNVVIKVHLA-B*51:01
93	1	1090	1098	VFVSNGTHW	0.06	HLA-A*23:01				VFVSNGTHWHLA-A*23:01
94	1	140	148	VYQKNNKSW	0.06	HLA-A*23:01				VYQKNNKSWHLA-A*23:01
95	1	996	1004	RLQSLQTYV	0.06	HLA-A*02:03				RLQSLQTYVHLA-A*02:03
96	1	1181	1189	RLNEVAKNL	0.06	HLA-A*02:03				RLNEVAKNLHLA-A*02:03
97	1	254	262	WTAGAAAYY	0.06	HLA-A*01:01				WTAGAAAYYHLA-A*01:01
98	1	979	987	RLDKVEAEV	0.06	HLA-A*02:01				RLDKVEAEVHLA-A*02:01
99	1	971	979	SVLNDILSR	0.06	HLA-A*11:01				SVLNDILSRHLA-A*11:01
100	1	1056	1064	VVFLHVTYV	0.06	HLA-A*02:06				VVFLHVTYVHLA-A*02:06
101	1	874	882	LAGTITSGW	0.06	HLA-B*58:01				LAGTITSGWHLA-B*58:01
102	1	164	172	FEYVSQPFL	0.06	HLA-B*40:01				FEYVSQPFLHLA-B*40:01
103	1	198	206	KIYSKHTPI	0.07	HLA-A*32:01				KIYSKHTPIHLA-A*32:01
104	1	357	365	CVADYSVIY	0.07	HLA-A*26:01				CVADYSVIYHLA-A*26:01
105	1	503	511	PYRVVVLSF	0.07	HLA-A*23:01				PYRVVVLSFHLA-A*23:01
106	1	1090	1098	VFVSNGTHW	0.07	HLA-A*24:02				VFVSNGTHWHLA-A*24:02
107	1	208	216	LERDLPQGF	0.07	HLA-B*44:02				LERDLPQGFHLA-B*44:02
108	1	106	114	TLDSKTQSL	0.07	HLA-A*02:03				TLDSKTQSLHLA-A*02:03
109	1	1216	1224	FIAGLIAIV	0.07	HLA-A*02:03				FIAGLIAIVHLA-A*02:03
110	1	23	31	QSYTNSFTR	0.07	HLA-A*31:01				QSYTNSFTRHLA-A*31:01
111	1	915	923	NQKLIANQF	0.07	HLA-B*15:01				NQKLIANQFHLA-B*15:01
112	1	683	691	VASQSIIAY	0.07	HLA-B*15:01				VASQSIIAYHLA-B*15:01
113	1	298	306	TLKSFTVEK	0.07	HLA-A*11:01				TLKSFTVEKHLA-A*11:01
114	1	783	791	QIYKTPPIK	0.07	HLA-A*11:01				QIYKTPPIKHLA-A*11:01
115	1	972	980	VLNDILSRL	0.07	HLA-A*02:06				VLNDILSRLHLA-A*02:06
116	1	208	216	LERDLPQGF	0.07	HLA-B*44:03				LERDLPQGFHLA-B*44:03
117	1	23	31	QSYTNSFTR	0.07	HLA-A*68:01				QSYTNSFTRHLA-A*68:01
118	1	876	884	GTITSGWTF	0.08	HLA-A*32:01				GTITSGWTFHLA-A*32:01
119	1	294	302	ETKCTLKSF	0.08	HLA-A*26:01				ETKCTLKSFHLA-A*26:01
120	1	992	1000	LITGRLQSL	0.08	HLA-B*08:01				LITGRLQSLHLA-B*08:01
121	1	683	691	VASQSIIAY	0.08	HLA-A*30:02				VASQSIIAYHLA-A*30:02
122	1	777	785	VFAQVKQIY	0.08	HLA-A*30:02				VFAQVKQIYHLA-A*30:02
123	1	391	399	VYADSFVIR	0.08	HLA-A*33:01				VYADSFVIRHLA-A*33:01
124	1	345	353	SVYAWNRKR	0.08	HLA-A*33:01				SVYAWNRKRHLA-A*33:01
125	1	1056	1064	VVFLHVTYV	0.08	HLA-A*68:02				VVFLHVTYVHLA-A*68:02
126	1	1202	1210	YEQYIKWPW	0.08	HLA-B*44:02				YEQYIKWPWHLA-B*44:02
127	1	335	343	HEVFNATTF	0.08	HLA-B*44:03				HEVFNATTFHLA-B*44:03
128	1	695	703	LGAENSVAY	0.08	HLA-B*35:01				LGAENSVAYHLA-B*35:01
129	1	714	722	FTISVTTEI	0.08	HLA-A*02:06				FTISVTTEIHLA-A*02:06
130	1	53	61	LPFFSNVTW	0.08	HLA-B*35:01				LPFFSNVTWHLA-B*35:01
131	1	1044	1052	HLMSFPQSA	0.08	HLA-A*02:01				HLMSFPQSAHLA-A*02:01
132	1	1095	1103	GTHWFVTQR	0.08	HLA-A*11:01				GTHWFVTQRHLA-A*11:01
133	1	817	825	LLFNKVTLA	0.08	HLA-A*02:01				LLFNKVTLAHLA-A*02:01
134	1	957	965	TLVKQLSSK	0.08	HLA-A*03:01				TLVKQLSSKHLA-A*03:01
135	1	1095	1103	GTHWFVTQR	0.08	HLA-A*68:01				GTHWFVTQRHLA-A*68:01
136	1	811	819	RSFIEDLLF	0.08	HLA-B*57:01				RSFIEDLLFHLA-B*57:01
137	1	489	497	QSYGFRPTY	0.09	HLA-A*26:01				QSYGFRPTYHLA-A*26:01
138	1	341	349	TTFASVYAW	0.09	HLA-B*53:01				TTFASVYAWHLA-B*53:01
139	1	624	632	QLTPTWRVY	0.09	HLA-A*30:02				QLTPTWRVYHLA-A*30:02
140	1	158	166	SANNCTFEY	0.09	HLA-A*30:02				SANNCTFEYHLA-A*30:02
141	1	261	269	YYVGYLQPR	0.09	HLA-A*33:01				YYVGYLQPRHLA-A*33:01
142	1	8	16	LPLVSSQCV	0.09	HLA-B*51:01				LPLVSSQCVHLA-B*51:01
143	1	1097	1105	HWFVTQRNF	0.09	HLA-A*23:01				HWFVTQRNFHLA-A*23:01
144	1	564	572	DIADTTDAV	0.09	HLA-A*68:02				DIADTTDAVHLA-A*68:02
145	1	503	511	PYRVVVLSF	0.09	HLA-A*24:02				PYRVVVLSFHLA-A*24:02
146	1	825	833	ADAGFIKQY	0.09	HLA-B*44:02				ADAGFIKQYHLA-B*44:02
147	1	890	898	LQIPFAMQM	0.09	HLA-B*15:01				LQIPFAMQMHLA-B*15:01
148	1	721	729	EILPVSMTK	0.09	HLA-A*11:01				EILPVSMTKHLA-A*11:01
149	1	1202	1210	YEQYIKWPW	0.09	HLA-B*44:03				YEQYIKWPWHLA-B*44:03
150	1	460	468	FERDISTEI	0.09	HLA-B*40:01				FERDISTEIHLA-B*40:01
151	1	363	371	VIYNFAPFF	0.1	HLA-A*32:01				VIYNFAPFFHLA-A*32:01
152	1	1181	1189	RLNEVAKNL	0.1	HLA-A*32:01				RLNEVAKNLHLA-A*32:01
153	1	47	55	STQDLFLPF	0.1	HLA-A*32:01				STQDLFLPFHLA-A*32:01
154	1	630	638	RVYSTGSNV	0.1	HLA-A*30:01				RVYSTGSNVHLA-A*30:01
155	1	894	902	FAMQMAYRF	0.1	HLA-B*53:01				FAMQMAYRFHLA-B*53:01
156	1	729	737	KTSVDCTMY	0.1	HLA-A*30:02				KTSVDCTMYHLA-A*30:02
157	1	366	374	NFAPFFAFK	0.1	HLA-A*33:01				NFAPFFAFKHLA-A*33:01
158	1	570	578	DAVRDPQTL	0.1	HLA-B*51:01				DAVRDPQTLHLA-B*51:01
159	1	165	173	EYVSQPFLM	0.1	HLA-A*23:01				EYVSQPFLMHLA-A*23:01
160	1	603	611	QVAVLYQGV	0.1	HLA-A*68:02				QVAVLYQGVHLA-A*68:02
161	1	413	421	NIADYNYKL	0.1	HLA-A*68:02				NIADYNYKLHLA-A*68:02
162	1	106	114	TLDSKTQSL	0.1	HLA-A*02:06				TLDSKTQSLHLA-A*02:06
163	1	483	491	NCYSPLQSY	0.1	HLA-B*35:01				NCYSPLQSYHLA-B*35:01
164	1	267	275	QPRTFLLKY	0.1	HLA-B*35:01				QPRTFLLKYHLA-B*35:01
165	1	368	376	APFFAFKCY	0.1	HLA-B*35:01				APFFAFKCYHLA-B*35:01
166	1	1050	1058	QSAPHGVVF	0.1	HLA-B*15:01				QSAPHGVVFHLA-B*15:01
167	1	158	166	SANNCTFEY	0.1	HLA-B*35:01				SANNCTFEYHLA-B*35:01
168	1	489	497	QSYGFRPTY	0.1	HLA-B*15:01				QSYGFRPTYHLA-B*15:01
169	1	1012	1020	AEIRASANL	0.1	HLA-B*44:03				AEIRASANLHLA-B*44:03
170	1	825	833	ADAGFIKQY	0.1	HLA-B*44:03				ADAGFIKQYHLA-B*44:03
171	1	1177	1185	KEIDRLNEV	0.1	HLA-B*40:01				KEIDRLNEVHLA-B*40:01
172	1	874	882	LAGTITSGW	0.1	HLA-B*57:01				LAGTITSGWHLA-B*57:01
173	1	811	819	RSFIEDLLF	0.11	HLA-A*32:01				RSFIEDLLFHLA-A*32:01
174	1	236	244	TLLALHRSY	0.11	HLA-A*30:02				TLLALHRSYHLA-A*30:02
175	1	648	656	GAEYVNNSY	0.11	HLA-A*01:01				GAEYVNNSYHLA-A*01:01
176	1	335	343	HEVFNATTF	0.11	HLA-B*44:02				HEVFNATTFHLA-B*44:02
177	1	1012	1020	AEIRASANL	0.11	HLA-B*44:02				AEIRASANLHLA-B*44:02
178	1	165	173	EYVSQPFLM	0.11	HLA-A*24:02				EYVSQPFLMHLA-A*24:02
179	1	687	695	SIIAYTMSL	0.11	HLA-A*02:06				SIIAYTMSLHLA-A*02:06
180	1	1216	1224	FIAGLIAIV	0.11	HLA-A*02:06				FIAGLIAIVHLA-A*02:06
181	1	935	943	SSTASALGK	0.11	HLA-A*11:01				SSTASALGKHLA-A*11:01
182	1	1056	1064	VVFLHVTYV	0.11	HLA-A*02:01				VVFLHVTYVHLA-A*02:01
183	1	335	343	HEVFNATTF	0.11	HLA-B*40:01				HEVFNATTFHLA-B*40:01
184	1	1050	1058	QSAPHGVVF	0.11	HLA-B*58:01				QSAPHGVVFHLA-B*58:01
185	1	1169	1177	NASVVNIQK	0.11	HLA-A*68:01				NASVVNIQKHLA-A*68:01
186	1	362	370	SVIYNFAPF	0.12	HLA-A*26:01				SVIYNFAPFHLA-A*26:01
187	1	27	35	NSFTRGVYY	0.12	HLA-A*26:01				NSFTRGVYYHLA-A*26:01
188	1	874	882	LAGTITSGW	0.12	HLA-B*53:01				LAGTITSGWHLA-B*53:01
189	1	501	509	HQPYRVVVL	0.12	HLA-B*08:01				HQPYRVVVLHLA-B*08:01
190	1	27	35	NSFTRGVYY	0.12	HLA-A*30:02				NSFTRGVYYHLA-A*30:02
191	1	861	869	LTDEMIAQY	0.12	HLA-A*30:02				LTDEMIAQYHLA-A*30:02
192	1	81	89	LPFNDGVYF	0.12	HLA-B*51:01				LPFNDGVYFHLA-B*51:01
193	1	729	737	KTSVDCTMY	0.12	HLA-A*01:01				KTSVDCTMYHLA-A*01:01
194	1	911	919	VLYENQKLI	0.12	HLA-A*02:03				VLYENQKLIHLA-A*02:03
195	1	1097	1105	HWFVTQRNF	0.12	HLA-A*24:02				HWFVTQRNFHLA-A*24:02
196	1	188	196	FVFKNIDGY	0.12	HLA-B*35:01				FVFKNIDGYHLA-B*35:01
197	1	971	979	SVLNDILSR	0.12	HLA-A*31:01				SVLNDILSRHLA-A*31:01
198	1	236	244	TLLALHRSY	0.12	HLA-B*15:01				TLLALHRSYHLA-B*15:01
199	1	624	632	QLTPTWRVY	0.12	HLA-B*15:01				QLTPTWRVYHLA-B*15:01
200	1	816	824	DLLFNKVTL	0.13	HLA-B*08:01				DLLFNKVTLHLA-B*08:01
201	1	445	453	YNYLYRLFR	0.13	HLA-A*33:01				YNYLYRLFRHLA-A*33:01
202	1	483	491	NCYSPLQSY	0.13	HLA-A*30:02				NCYSPLQSYHLA-A*30:02
203	1	192	200	NIDGYFKIY	0.13	HLA-A*01:01				NIDGYFKIYHLA-A*01:01
204	1	489	497	QSYGFRPTY	0.13	HLA-B*35:01				QSYGFRPTYHLA-B*35:01
205	1	522	530	GPKKSTNLV	0.13	HLA-B*07:02				GPKKSTNLVHLA-B*07:02
206	1	894	902	FAMQMAYRF	0.13	HLA-B*35:01				FAMQMAYRFHLA-B*35:01
207	1	985	993	AEVQIDRLI	0.13	HLA-B*40:01				AEVQIDRLIHLA-B*40:01
208	1	600	608	TSNQVAVLY	0.14	HLA-A*26:01				TSNQVAVLYHLA-A*26:01
209	1	198	206	KIYSKHTPI	0.14	HLA-A*30:01				KIYSKHTPIHLA-A*30:01
210	1	525	533	KSTNLVKNK	0.14	HLA-A*30:01				KSTNLVKNKHLA-A*30:01
211	1	54	62	PFFSNVTWF	0.14	HLA-A*23:01				PFFSNVTWFHLA-A*23:01
212	1	27	35	NSFTRGVYY	0.14	HLA-A*01:01				NSFTRGVYYHLA-A*01:01
213	1	996	1004	RLQSLQTYV	0.14	HLA-A*02:06				RLQSLQTYVHLA-A*02:06
214	1	671	679	QTQTKSHRR	0.14	HLA-A*31:01				QTQTKSHRRHLA-A*31:01
215	1	546	554	GVLTESNKK	0.14	HLA-A*11:01				GVLTESNKKHLA-A*11:01
216	1	345	353	SVYAWNRKR	0.14	HLA-A*68:01				SVYAWNRKRHLA-A*68:01
217	1	1091	1099	FVSNGTHWF	0.15	HLA-A*26:01				FVSNGTHWFHLA-A*26:01
218	1	454	462	KSKLKPFER	0.15	HLA-A*30:01				KSKLKPFERHLA-A*30:01
219	1	237	245	LLALHRSYL	0.15	HLA-B*08:01				LLALHRSYLHLA-B*08:01
220	1	671	679	QTQTKSHRR	0.15	HLA-A*33:01				QTQTKSHRRHLA-A*33:01
221	1	158	166	SANNCTFEY	0.15	HLA-A*01:01				SANNCTFEYHLA-A*01:01
222	1	890	898	LQIPFAMQM	0.15	HLA-A*02:06				LQIPFAMQMHLA-A*02:06
223	1	600	608	TSNQVAVLY	0.15	HLA-B*35:01				TSNQVAVLYHLA-B*35:01
224	1	773	781	NTQEVFAQV	0.15	HLA-A*02:06				NTQEVFAQVHLA-A*02:06
225	1	621	629	HADQLTPTW	0.15	HLA-B*35:01				HADQLTPTWHLA-B*35:01
226	1	21	29	RTQSYTNSF	0.15	HLA-B*58:01				RTQSYTNSFHLA-B*58:01
227	1	876	884	GTITSGWTF	0.15	HLA-B*58:01				GTITSGWTFHLA-B*58:01
228	1	1205	1213	YIKWPWYIW	0.16	HLA-A*32:01				YIKWPWYIWHLA-A*32:01
229	1	861	869	LTDEMIAQY	0.16	HLA-A*26:01				LTDEMIAQYHLA-A*26:01
230	1	1016	1024	ASANLAATK	0.16	HLA-A*30:01				ASANLAATKHLA-A*30:01
231	1	38	46	KVFRSSVLH	0.16	HLA-A*30:01				KVFRSSVLHHLA-A*30:01
232	1	1133	1141	VYDPLQPEL	0.16	HLA-B*08:01				VYDPLQPELHLA-B*08:01
233	1	343	351	FASVYAWNR	0.16	HLA-A*33:01				FASVYAWNRHLA-A*33:01
234	1	1143	1151	SFKEELDKY	0.16	HLA-A*30:02				SFKEELDKYHLA-A*30:02
235	1	919	927	IANQFNSAI	0.16	HLA-B*51:01				IANQFNSAIHLA-B*51:01
236	1	1050	1058	QSAPHGVVF	0.16	HLA-B*35:01				QSAPHGVVFHLA-B*35:01
237	1	857	865	LPPLLTDEM	0.16	HLA-B*35:01				LPPLLTDEMHLA-B*35:01
238	1	1181	1189	RLNEVAKNL	0.16	HLA-A*02:01				RLNEVAKNLHLA-A*02:01
239	1	954	962	ALNTLVKQL	0.16	HLA-A*02:01				ALNTLVKQLHLA-A*02:01
240	1	391	399	VYADSFVIR	0.16	HLA-A*31:01				VYADSFVIRHLA-A*31:01
241	1	23	31	QSYTNSFTR	0.16	HLA-A*11:01				QSYTNSFTRHLA-A*11:01
242	1	776	784	EVFAQVKQI	0.17	HLA-A*26:01				EVFAQVKQIHLA-A*26:01
243	1	483	491	NCYSPLQSY	0.17	HLA-A*26:01				NCYSPLQSYHLA-A*26:01
244	1	86	94	GVYFASTEK	0.17	HLA-A*30:01				GVYFASTEKHLA-A*30:01
245	1	264	272	GYLQPRTFL	0.17	HLA-A*23:01				GYLQPRTFLHLA-A*23:01
246	1	130	138	FQFCNDPFL	0.17	HLA-A*02:06				FQFCNDPFLHLA-A*02:06
247	1	1044	1052	HLMSFPQSA	0.17	HLA-A*02:06				HLMSFPQSAHLA-A*02:06
248	1	1216	1224	FIAGLIAIV	0.17	HLA-A*02:01				FIAGLIAIVHLA-A*02:01
249	1	146	154	KSWMESEFR	0.17	HLA-A*31:01				KSWMESEFRHLA-A*31:01
250	1	489	497	QSYGFRPTY	0.17	HLA-B*57:01				QSYGFRPTYHLA-B*57:01
251	1	673	681	QTKSHRRAR	0.18	HLA-A*33:01				QTKSHRRARHLA-A*33:01
252	1	662	670	IGAGICASY	0.18	HLA-A*30:02				IGAGICASYHLA-A*30:02
253	1	17	25	NLITRTQSY	0.18	HLA-A*30:02				NLITRTQSYHLA-A*30:02
254	1	353	361	RISNCVADY	0.18	HLA-A*30:02				RISNCVADYHLA-A*30:02
255	1	254	262	WTAGAAAYY	0.18	HLA-A*30:02				WTAGAAAYYHLA-A*30:02
256	1	700	708	SVAYSNNSI	0.18	HLA-A*68:02				SVAYSNNSIHLA-A*68:02
257	1	308	316	IYQTSNFRV	0.18	HLA-A*24:02				IYQTSNFRVHLA-A*24:02
258	1	264	272	GYLQPRTFL	0.18	HLA-A*24:02				GYLQPRTFLHLA-A*24:02
259	1	1035	1043	RVDFCGKGY	0.18	HLA-A*01:01				RVDFCGKGYHLA-A*01:01
260	1	357	365	CVADYSVIY	0.18	HLA-B*35:01				CVADYSVIYHLA-B*35:01
261	1	246	254	TPVDSSSGW	0.18	HLA-B*35:01				TPVDSSSGWHLA-B*35:01
262	1	413	421	NIADYNYKL	0.18	HLA-A*02:06				NIADYNYKLHLA-A*02:06
263	1	1188	1196	NLNESLIDL	0.18	HLA-A*02:01				NLNESLIDLHLA-A*02:01
264	1	853	861	GLTVLPPLL	0.18	HLA-A*02:01				GLTVLPPLLHLA-A*02:01
265	1	823	831	TLADAGFIK	0.18	HLA-A*11:01				TLADAGFIKHLA-A*11:01
266	1	409	417	GQTGNIADY	0.18	HLA-B*15:01				GQTGNIADYHLA-B*15:01
267	1	21	29	RTQSYTNSF	0.18	HLA-B*57:01				RTQSYTNSFHLA-B*57:01
268	1	744	752	ECSNLLLQY	0.19	HLA-A*26:01				ECSNLLLQYHLA-A*26:01
269	1	683	691	VASQSIIAY	0.19	HLA-B*53:01				VASQSIIAYHLA-B*53:01
270	1	189	197	VFKNIDGYF	0.19	HLA-A*23:01				VFKNIDGYFHLA-A*23:01
271	1	784	792	IYKTPPIKY	0.19	HLA-A*23:01				IYKTPPIKYHLA-A*23:01
272	1	317	325	QPTESIVRF	0.19	HLA-B*51:01				QPTESIVRFHLA-B*51:01
273	1	1216	1224	FIAGLIAIV	0.19	HLA-A*68:02				FIAGLIAIVHLA-A*68:02
274	1	784	792	IYKTPPIKY	0.19	HLA-A*24:02				IYKTPPIKYHLA-A*24:02
275	1	133	141	CNDPFLDVY	0.19	HLA-A*01:01				CNDPFLDVYHLA-A*01:01
276	1	817	825	LLFNKVTLA	0.19	HLA-A*02:06				LLFNKVTLAHLA-A*02:06
277	1	979	987	RLDKVEAEV	0.19	HLA-A*02:06				RLDKVEAEVHLA-A*02:06
278	1	21	29	RTQSYTNSF	0.19	HLA-B*15:01				RTQSYTNSFHLA-B*15:01
279	1	345	353	SVYAWNRKR	0.19	HLA-A*03:01				SVYAWNRKRHLA-A*03:01
280	1	600	608	TSNQVAVLY	0.19	HLA-B*58:01				TSNQVAVLYHLA-B*58:01
281	1	1048	1056	FPQSAPHGV	0.2	HLA-B*53:01				FPQSAPHGVHLA-B*53:01
282	1	550	558	ESNKKFLPF	0.2	HLA-B*08:01				ESNKKFLPFHLA-B*08:01
283	1	231	239	ITRFQTLLA	0.2	HLA-A*30:01				ITRFQTLLAHLA-A*30:01
284	1	1035	1043	RVDFCGKGY	0.2	HLA-A*30:02				RVDFCGKGYHLA-A*30:02
285	1	53	61	LPFFSNVTW	0.2	HLA-B*51:01				LPFFSNVTWHLA-B*51:01
286	1	59	67	VTWFHAIHV	0.2	HLA-A*68:02				VTWFHAIHVHLA-A*68:02
287	1	75	83	RFDNPALPF	0.2	HLA-A*24:02				RFDNPALPFHLA-A*24:02
288	1	687	695	SIIAYTMSL	0.2	HLA-A*02:03				SIIAYTMSLHLA-A*02:03
289	1	32	40	GVYYPDKVF	0.2	HLA-B*15:01				GVYYPDKVFHLA-B*15:01
290	1	374	382	KCYGVSPTK	0.2	HLA-A*03:01				KCYGVSPTKHLA-A*03:01
291	1	1016	1024	ASANLAATK	0.2	HLA-A*03:01				ASANLAATKHLA-A*03:01
292	1	1050	1058	QSAPHGVVF	0.2	HLA-B*57:01				QSAPHGVVFHLA-B*57:01
293	1	971	979	SVLNDILSR	0.2	HLA-A*68:01				SVLNDILSRHLA-A*68:01
294	1	876	884	GTITSGWTF	0.2	HLA-B*57:01				GTITSGWTFHLA-B*57:01
295	1	714	722	FTISVTTEI	0.21	HLA-A*26:01				FTISVTTEIHLA-A*26:01
296	1	505	513	RVVVLSFEL	0.21	HLA-A*32:01				RVVVLSFELHLA-A*32:01
297	1	687	695	SIIAYTMSL	0.21	HLA-A*32:01				SIIAYTMSLHLA-A*32:01
298	1	1050	1058	QSAPHGVVF	0.21	HLA-A*32:01				QSAPHGVVFHLA-A*32:01
299	1	47	55	STQDLFLPF	0.21	HLA-A*26:01				STQDLFLPFHLA-A*26:01
300	1	265	273	YLQPRTFLL	0.21	HLA-A*32:01				YLQPRTFLLHLA-A*32:01
301	1	706	714	NSIAIPTNF	0.21	HLA-A*26:01				NSIAIPTNFHLA-A*26:01
302	1	267	275	QPRTFLLKY	0.21	HLA-B*53:01				QPRTFLLKYHLA-B*53:01
303	1	75	83	RFDNPALPF	0.21	HLA-A*23:01				RFDNPALPFHLA-A*23:01
304	1	489	497	QSYGFRPTY	0.21	HLA-A*30:01				QSYGFRPTYHLA-A*30:01
305	1	23	31	QSYTNSFTR	0.21	HLA-A*33:01				QSYTNSFTRHLA-A*33:01
306	1	189	197	VFKNIDGYF	0.21	HLA-A*24:02				VFKNIDGYFHLA-A*24:02
307	1	882	890	WTFGAGAAL	0.21	HLA-A*68:02				WTFGAGAALHLA-A*68:02
308	1	599	607	NTSNQVAVL	0.21	HLA-A*68:02				NTSNQVAVLHLA-A*68:02
309	1	936	944	STASALGKL	0.21	HLA-A*68:02				STASALGKLHLA-A*68:02
310	1	861	869	LTDEMIAQY	0.21	HLA-B*35:01				LTDEMIAQYHLA-B*35:01
311	1	1258	1266	EPVLKGVKL	0.21	HLA-B*07:02				EPVLKGVKLHLA-B*07:02
312	1	687	695	SIIAYTMSL	0.21	HLA-A*02:01				SIIAYTMSLHLA-A*02:01
313	1	288	296	ALDPLSETK	0.21	HLA-A*11:01				ALDPLSETKHLA-A*11:01
314	1	525	533	KSTNLVKNK	0.21	HLA-A*11:01				KSTNLVKNKHLA-A*11:01
315	1	344	352	ASVYAWNRK	0.21	HLA-A*11:01				ASVYAWNRKHLA-A*11:01
316	1	345	353	SVYAWNRKR	0.21	HLA-A*11:01				SVYAWNRKRHLA-A*11:01
317	1	188	196	FVFKNIDGY	0.21	HLA-B*15:01				FVFKNIDGYHLA-B*15:01
318	1	44	52	VLHSTQDLF	0.21	HLA-B*15:01				VLHSTQDLFHLA-B*15:01
319	1	708	716	IAIPTNFTI	0.21	HLA-B*58:01				IAIPTNFTIHLA-B*58:01
320	1	489	497	QSYGFRPTY	0.21	HLA-B*58:01				QSYGFRPTYHLA-B*58:01
321	1	449	457	YRLFRKSKL	0.22	HLA-B*08:01				YRLFRKSKLHLA-B*08:01
322	1	1002	1010	TYVTQQLIR	0.22	HLA-A*33:01				TYVTQQLIRHLA-A*33:01
323	1	54	62	PFFSNVTWF	0.22	HLA-A*24:02				PFFSNVTWFHLA-A*24:02
324	1	108	116	DSKTQSLLI	0.22	HLA-B*51:01				DSKTQSLLIHLA-B*51:01
325	1	27	35	NSFTRGVYY	0.22	HLA-B*35:01				NSFTRGVYYHLA-B*35:01
326	1	1253	1261	DEDDSEPVL	0.22	HLA-B*40:01				DEDDSEPVLHLA-B*40:01
327	1	1055	1063	GVVFLHVTY	0.22	HLA-B*15:01				GVVFLHVTYHLA-B*15:01
328	1	550	558	ESNKKFLPF	0.23	HLA-A*26:01				ESNKKFLPFHLA-A*26:01
329	1	188	196	FVFKNIDGY	0.23	HLA-A*30:02				FVFKNIDGYHLA-A*30:02
330	1	903	911	NGIGVTQNV	0.23	HLA-A*68:02				NGIGVTQNVHLA-A*68:02
331	1	17	25	NLITRTQSY	0.23	HLA-B*35:01				NLITRTQSYHLA-B*35:01
332	1	122	130	NVVIKVCEF	0.24	HLA-A*26:01				NVVIKVCEFHLA-A*26:01
333	1	621	629	HADQLTPTW	0.24	HLA-A*32:01				HADQLTPTWHLA-A*32:01
334	1	375	383	CYGVSPTKL	0.24	HLA-A*24:02				CYGVSPTKLHLA-A*24:02
335	1	409	417	GQTGNIADY	0.24	HLA-A*30:02				GQTGNIADYHLA-A*30:02
336	1	257	265	GAAAYYVGY	0.24	HLA-A*30:02				GAAAYYVGYHLA-A*30:02
337	1	441	449	PSGNYNYLY	0.24	HLA-A*01:01				PSGNYNYLYHLA-A*01:01
338	1	630	638	RVYSTGSNV	0.24	HLA-A*02:03				RVYSTGSNVHLA-A*02:03
339	1	717	725	SVTTEILPV	0.24	HLA-A*02:06				SVTTEILPVHLA-A*02:06
340	1	413	421	NIADYNYKL	0.24	HLA-A*02:01				NIADYNYKLHLA-A*02:01
341	1	673	681	QTKSHRRAR	0.24	HLA-A*31:01				QTKSHRRARHLA-A*31:01
342	1	683	691	VASQSIIAY	0.25	HLA-A*26:01				VASQSIIAYHLA-A*26:01
343	1	1260	1268	VLKGVKLHY	0.25	HLA-A*32:01				VLKGVKLHYHLA-A*32:01
344	1	570	578	DAVRDPQTL	0.25	HLA-B*53:01				DAVRDPQTLHLA-B*53:01
345	1	308	316	IYQTSNFRV	0.25	HLA-A*23:01				IYQTSNFRVHLA-A*23:01
346	1	1095	1103	GTHWFVTQR	0.25	HLA-A*33:01				GTHWFVTQRHLA-A*33:01
347	1	1177	1185	KEIDRLNEV	0.25	HLA-B*44:02				KEIDRLNEVHLA-B*44:02
348	1	683	691	VASQSIIAY	0.25	HLA-A*01:01				VASQSIIAYHLA-A*01:01
349	1	888	896	AALQIPFAM	0.25	HLA-B*35:01				AALQIPFAMHLA-B*35:01
350	1	1048	1056	FPQSAPHGV	0.25	HLA-B*07:02				FPQSAPHGVHLA-B*07:02
351	1	782	790	KQIYKTPPI	0.25	HLA-A*02:06				KQIYKTPPIHLA-A*02:06
352	1	307	315	GIYQTSNFR	0.25	HLA-A*11:01				GIYQTSNFRHLA-A*11:01
353	1	799	807	SQILPDPSK	0.25	HLA-A*11:01				SQILPDPSKHLA-A*11:01
354	1	307	315	GIYQTSNFR	0.25	HLA-A*31:01				GIYQTSNFRHLA-A*31:01
355	1	706	714	NSIAIPTNF	0.25	HLA-B*58:01				NSIAIPTNFHLA-B*58:01
356	1	958	966	LVKQLSSKF	0.26	HLA-A*26:01				LVKQLSSKFHLA-A*26:01
357	1	710	718	IPTNFTISV	0.26	HLA-B*53:01				IPTNFTISVHLA-B*53:01
358	1	751	759	QYGSFCTQL	0.26	HLA-A*24:02				QYGSFCTQLHLA-A*24:02
359	1	148	156	WMESEFRVY	0.26	HLA-A*01:01				WMESEFRVYHLA-A*01:01
360	1	911	919	VLYENQKLI	0.26	HLA-A*02:01				VLYENQKLIHLA-A*02:01
361	1	1109	1117	QIITTDNTF	0.26	HLA-B*15:01				QIITTDNTFHLA-B*15:01
362	1	685	693	SQSIIAYTM	0.26	HLA-B*15:01				SQSIIAYTMHLA-B*15:01
363	1	525	533	KSTNLVKNK	0.26	HLA-A*03:01				KSTNLVKNKHLA-A*03:01
364	1	1050	1058	QSAPHGVVF	0.27	HLA-A*26:01				QSAPHGVVFHLA-A*26:01
365	1	359	367	ADYSVIYNF	0.27	HLA-B*44:02				ADYSVIYNFHLA-B*44:02
366	1	634	642	TGSNVFQTR	0.27	HLA-A*33:01				TGSNVFQTRHLA-A*33:01
367	1	21	29	RTQSYTNSF	0.27	HLA-A*30:02				RTQSYTNSFHLA-A*30:02
368	1	194	202	DGYFKIYSK	0.27	HLA-A*33:01				DGYFKIYSKHLA-A*33:01
369	1	710	718	IPTNFTISV	0.27	HLA-B*35:01				IPTNFTISVHLA-B*35:01
370	1	710	718	IPTNFTISV	0.27	HLA-B*07:02				IPTNFTISVHLA-B*07:02
371	1	317	325	QPTESIVRF	0.27	HLA-B*07:02				QPTESIVRFHLA-B*07:02
372	1	1260	1268	VLKGVKLHY	0.27	HLA-A*03:01				VLKGVKLHYHLA-A*03:01
373	1	706	714	NSIAIPTNF	0.28	HLA-B*53:01				NSIAIPTNFHLA-B*53:01
374	1	448	456	LYRLFRKSK	0.28	HLA-A*30:01				LYRLFRKSKHLA-A*30:01
375	1	675	683	KSHRRARSV	0.28	HLA-A*30:01				KSHRRARSVHLA-A*30:01
376	1	687	695	SIIAYTMSL	0.28	HLA-A*68:02				SIIAYTMSLHLA-A*68:02
377	1	359	367	ADYSVIYNF	0.28	HLA-B*44:03				ADYSVIYNFHLA-B*44:03
378	1	933	941	SLSSTASAL	0.28	HLA-A*02:03				SLSSTASALHLA-A*02:03
379	1	894	902	FAMQMAYRF	0.28	HLA-B*58:01				FAMQMAYRFHLA-B*58:01
380	1	823	831	TLADAGFIK	0.28	HLA-A*03:01				TLADAGFIKHLA-A*03:01
381	1	32	40	GVYYPDKVF	0.29	HLA-A*32:01				GVYYPDKVFHLA-A*32:01
382	1	236	244	TLLALHRSY	0.29	HLA-A*32:01				TLLALHRSYHLA-A*32:01
383	1	782	790	KQIYKTPPI	0.29	HLA-A*32:01				KQIYKTPPIHLA-A*32:01
384	1	708	716	IAIPTNFTI	0.29	HLA-B*53:01				IAIPTNFTIHLA-B*53:01
385	1	1055	1063	GVVFLHVTY	0.29	HLA-A*30:02				GVVFLHVTYHLA-A*30:02
386	1	1048	1056	FPQSAPHGV	0.29	HLA-B*35:01				FPQSAPHGVHLA-B*35:01
387	1	198	206	KIYSKHTPI	0.29	HLA-A*02:03				KIYSKHTPIHLA-A*02:03
388	1	952	960	AQALNTLVK	0.29	HLA-A*11:01				AQALNTLVKHLA-A*11:01
389	1	307	315	GIYQTSNFR	0.29	HLA-A*03:01				GIYQTSNFRHLA-A*03:01
390	1	671	679	QTQTKSHRR	0.29	HLA-A*68:01				QTQTKSHRRHLA-A*68:01
391	1	265	273	YLQPRTFLL	0.3	HLA-A*23:01				YLQPRTFLLHLA-A*23:01
392	1	529	537	LVKNKCVNF	0.3	HLA-B*08:01				LVKNKCVNFHLA-B*08:01
393	1	357	365	CVADYSVIY	0.3	HLA-A*01:01				CVADYSVIYHLA-A*01:01
394	1	1171	1179	SVVNIQKEI	0.3	HLA-A*68:02				SVVNIQKEIHLA-A*68:02
395	1	1177	1185	KEIDRLNEV	0.3	HLA-B*44:03				KEIDRLNEVHLA-B*44:03
396	1	38	46	KVFRSSVLH	0.3	HLA-A*11:01				KVFRSSVLHHLA-A*11:01
397	1	753	761	GSFCTQLKR	0.3	HLA-A*11:01				GSFCTQLKRHLA-A*11:01
398	1	721	729	EILPVSMTK	0.3	HLA-A*03:01				EILPVSMTKHLA-A*03:01
399	1	1061	1069	VTYVPAQEK	0.3	HLA-A*68:01				VTYVPAQEKHLA-A*68:01
400	1	1055	1063	GVVFLHVTY	0.31	HLA-A*26:01				GVVFLHVTYHLA-A*26:01
401	1	972	980	VLNDILSRL	0.31	HLA-A*32:01				VLNDILSRLHLA-A*32:01
402	1	687	695	SIIAYTMSL	0.31	HLA-B*08:01				SIIAYTMSLHLA-B*08:01
403	1	865	873	MIAQYTSAL	0.31	HLA-B*08:01				MIAQYTSALHLA-B*08:01
404	1	452	460	FRKSKLKPF	0.31	HLA-B*08:01				FRKSKLKPFHLA-B*08:01
405	1	357	365	CVADYSVIY	0.31	HLA-A*30:02				CVADYSVIYHLA-A*30:02
406	1	357	365	CVADYSVIY	0.31	HLA-B*15:01				CVADYSVIYHLA-B*15:01
407	1	288	296	ALDPLSETK	0.31	HLA-A*03:01				ALDPLSETKHLA-A*03:01
408	1	751	759	QYGSFCTQL	0.32	HLA-A*23:01				QYGSFCTQLHLA-A*23:01
409	1	829	837	FIKQYGDCL	0.32	HLA-B*08:01				FIKQYGDCLHLA-B*08:01
410	1	198	206	KIYSKHTPI	0.32	HLA-B*08:01				KIYSKHTPIHLA-B*08:01
411	1	744	752	ECSNLLLQY	0.32	HLA-A*01:01				ECSNLLLQYHLA-A*01:01
412	1	489	497	QSYGFRPTY	0.32	HLA-A*01:01				QSYGFRPTYHLA-A*01:01
413	1	1001	1009	QTYVTQQLI	0.32	HLA-A*68:02				QTYVTQQLIHLA-A*68:02
414	1	225	233	LPIGINITR	0.32	HLA-A*33:01				LPIGINITRHLA-A*33:01
415	1	1256	1264	DSEPVLKGV	0.32	HLA-A*68:02				DSEPVLKGVHLA-A*68:02
416	1	570	578	DAVRDPQTL	0.32	HLA-B*35:01				DAVRDPQTLHLA-B*35:01
417	1	1188	1196	NLNESLIDL	0.32	HLA-A*02:03				NLNESLIDLHLA-A*02:03
418	1	714	722	FTISVTTEI	0.32	HLA-A*02:03				FTISVTTEIHLA-A*02:03
419	1	148	156	WMESEFRVY	0.32	HLA-B*15:01				WMESEFRVYHLA-B*15:01
420	1	339	347	NATTFASVY	0.33	HLA-A*26:01				NATTFASVYHLA-A*26:01
421	1	630	638	RVYSTGSNV	0.33	HLA-A*32:01				RVYSTGSNVHLA-A*32:01
422	1	265	273	YLQPRTFLL	0.33	HLA-A*24:02				YLQPRTFLLHLA-A*24:02
423	1	679	687	RARSVASQS	0.33	HLA-A*30:01				RARSVASQSHLA-A*30:01
424	1	512	520	ELLHAPATV	0.33	HLA-A*68:02				ELLHAPATVHLA-A*68:02
425	1	38	46	KVFRSSVLH	0.33	HLA-A*30:02				KVFRSSVLHHLA-A*30:02
426	1	156	164	YSSANNCTF	0.33	HLA-B*35:01				YSSANNCTFHLA-B*35:01
427	1	1017	1025	SANLAATKM	0.33	HLA-B*35:01				SANLAATKMHLA-B*35:01
428	1	648	656	GAEYVNNSY	0.33	HLA-B*35:01				GAEYVNNSYHLA-B*35:01
429	1	237	245	LLALHRSYL	0.33	HLA-A*02:03				LLALHRSYLHLA-A*02:03
430	1	758	766	QLKRALTGI	0.33	HLA-A*02:03				QLKRALTGIHLA-A*02:03
431	1	814	822	IEDLLFNKV	0.33	HLA-B*40:01				IEDLLFNKVHLA-B*40:01
432	1	957	965	TLVKQLSSK	0.33	HLA-A*11:01				TLVKQLSSKHLA-A*11:01
433	1	683	691	VASQSIIAY	0.33	HLA-B*58:01				VASQSIIAYHLA-B*58:01
434	1	53	61	LPFFSNVTW	0.33	HLA-B*58:01				LPFFSNVTWHLA-B*58:01
435	1	857	865	LPPLLTDEM	0.34	HLA-B*53:01				LPPLLTDEMHLA-B*53:01
436	1	1258	1266	EPVLKGVKL	0.34	HLA-B*53:01				EPVLKGVKLHLA-B*53:01
437	1	37	45	DKVFRSSVL	0.34	HLA-B*08:01				DKVFRSSVLHLA-B*08:01
438	1	799	807	SQILPDPSK	0.34	HLA-A*30:01				SQILPDPSKHLA-A*30:01
439	1	865	873	MIAQYTSAL	0.34	HLA-A*68:02				MIAQYTSALHLA-A*68:02
440	1	643	651	AGCLIGAEY	0.34	HLA-A*30:02				AGCLIGAEYHLA-A*30:02
441	1	1258	1266	EPVLKGVKL	0.34	HLA-B*51:01				EPVLKGVKLHLA-B*51:01
442	1	1091	1099	FVSNGTHWF	0.34	HLA-B*35:01				FVSNGTHWFHLA-B*35:01
443	1	776	784	EVFAQVKQI	0.34	HLA-B*51:01				EVFAQVKQIHLA-B*51:01
444	1	744	752	ECSNLLLQY	0.34	HLA-B*35:01				ECSNLLLQYHLA-B*35:01
445	1	508	516	VLSFELLHA	0.34	HLA-A*02:03				VLSFELLHAHLA-A*02:03
446	1	979	987	RLDKVEAEV	0.34	HLA-A*02:03				RLDKVEAEVHLA-A*02:03
447	1	420	428	KLPDDFTGC	0.34	HLA-A*02:06				KLPDDFTGCHLA-A*02:06
448	1	156	164	YSSANNCTF	0.34	HLA-B*58:01				YSSANNCTFHLA-B*58:01
449	1	634	642	TGSNVFQTR	0.34	HLA-A*31:01				TGSNVFQTRHLA-A*31:01
450	1	600	608	TSNQVAVLY	0.34	HLA-B*57:01				TSNQVAVLYHLA-B*57:01
451	1	687	695	SIIAYTMSL	0.35	HLA-A*26:01				SIIAYTMSLHLA-A*26:01
452	1	958	966	LVKQLSSKF	0.35	HLA-A*32:01				LVKQLSSKFHLA-A*32:01
453	1	1109	1117	QIITTDNTF	0.35	HLA-B*35:01				QIITTDNTFHLA-B*35:01
454	1	630	638	RVYSTGSNV	0.35	HLA-A*02:06				RVYSTGSNVHLA-A*02:06
455	1	59	67	VTWFHAIHV	0.35	HLA-A*02:06				VTWFHAIHVHLA-A*02:06
456	1	779	787	AQVKQIYKT	0.35	HLA-A*02:06				AQVKQIYKTHLA-A*02:06
457	1	600	608	TSNQVAVLY	0.35	HLA-B*15:01				TSNQVAVLYHLA-B*15:01
458	1	848	856	AQKFNGLTV	0.35	HLA-B*15:01				AQKFNGLTVHLA-B*15:01
459	1	861	869	LTDEMIAQY	0.35	HLA-B*58:01				LTDEMIAQYHLA-B*58:01
460	1	341	349	TTFASVYAW	0.36	HLA-A*26:01				TTFASVYAWHLA-A*26:01
461	1	446	454	NYLYRLFRK	0.36	HLA-A*33:01				NYLYRLFRKHLA-A*33:01
462	1	1000	1008	LQTYVTQQL	0.36	HLA-A*02:06				LQTYVTQQLHLA-A*02:06
463	1	25	33	YTNSFTRGV	0.36	HLA-A*02:06				YTNSFTRGVHLA-A*02:06
464	1	1095	1103	GTHWFVTQR	0.36	HLA-A*03:01				GTHWFVTQRHLA-A*03:01
465	1	66	74	HVSGTNGTK	0.36	HLA-A*68:01				HVSGTNGTKHLA-A*68:01
466	1	882	890	WTFGAGAAL	0.37	HLA-A*26:01				WTFGAGAALHLA-A*26:01
467	1	890	898	LQIPFAMQM	0.37	HLA-A*32:01				LQIPFAMQMHLA-A*32:01
468	1	346	354	VYAWNRKRI	0.37	HLA-A*24:02				VYAWNRKRIHLA-A*24:02
469	1	702	710	AYSNNSIAI	0.37	HLA-A*24:02				AYSNNSIAIHLA-A*24:02
470	1	971	979	SVLNDILSR	0.37	HLA-A*33:01				SVLNDILSRHLA-A*33:01
471	1	491	499	YGFRPTYGV	0.37	HLA-A*68:02				YGFRPTYGVHLA-A*68:02
472	1	714	722	FTISVTTEI	0.37	HLA-B*51:01				FTISVTTEIHLA-B*51:01
473	1	1205	1213	YIKWPWYIW	0.37	HLA-B*57:01				YIKWPWYIWHLA-B*57:01
474	1	1055	1063	GVVFLHVTY	0.38	HLA-A*32:01				GVVFLHVTYHLA-A*32:01
475	1	894	902	FAMQMAYRF	0.38	HLA-A*23:01				FAMQMAYRFHLA-A*23:01
476	1	363	371	VIYNFAPFF	0.38	HLA-A*23:01				VIYNFAPFFHLA-A*23:01
477	1	320	328	ESIVRFPNI	0.38	HLA-A*68:02				ESIVRFPNIHLA-A*68:02
478	1	995	1003	GRLQSLQTY	0.38	HLA-A*30:02				GRLQSLQTYHLA-A*30:02
479	1	706	714	NSIAIPTNF	0.38	HLA-B*35:01				NSIAIPTNFHLA-B*35:01
480	1	939	947	SALGKLQDV	0.38	HLA-A*02:06				SALGKLQDVHLA-A*02:06
481	1	1090	1098	VFVSNGTHW	0.38	HLA-B*58:01				VFVSNGTHWHLA-B*58:01
482	1	13	21	SQCVNLITR	0.38	HLA-A*31:01				SQCVNLITRHLA-A*31:01
483	1	298	306	TLKSFTVEK	0.38	HLA-A*31:01				TLKSFTVEKHLA-A*31:01
484	1	225	233	LPIGINITR	0.38	HLA-A*68:01				LPIGINITRHLA-A*68:01
485	1	44	52	VLHSTQDLF	0.39	HLA-A*32:01				VLHSTQDLFHLA-A*32:01
486	1	375	383	CYGVSPTKL	0.39	HLA-A*23:01				CYGVSPTKLHLA-A*23:01
487	1	21	29	RTQSYTNSF	0.39	HLA-A*24:02				RTQSYTNSFHLA-A*24:02
488	1	730	738	TSVDCTMYI	0.39	HLA-A*68:02				TSVDCTMYIHLA-A*68:02
489	1	695	703	LGAENSVAY	0.39	HLA-A*30:02				LGAENSVAYHLA-A*30:02
490	1	648	656	GAEYVNNSY	0.39	HLA-A*30:02				GAEYVNNSYHLA-A*30:02
491	1	254	262	WTAGAAAYY	0.39	HLA-B*35:01				WTAGAAAYYHLA-B*35:01
492	1	1003	1011	YVTQQLIRA	0.39	HLA-A*02:06				YVTQQLIRAHLA-A*02:06
493	1	921	929	NQFNSAIGK	0.39	HLA-A*11:01				NQFNSAIGKHLA-A*11:01
494	1	450	458	RLFRKSKLK	0.39	HLA-A*11:01				RLFRKSKLKHLA-A*11:01
495	1	428	436	CVIAWNSNK	0.39	HLA-A*11:01				CVIAWNSNKHLA-A*11:01
496	1	1050	1058	QSAPHGVVF	0.4	HLA-B*53:01				QSAPHGVVFHLA-B*53:01
497	1	163	171	TFEYVSQPF	0.4	HLA-A*24:02				TFEYVSQPFHLA-A*24:02
498	1	1185	1193	VAKNLNESL	0.4	HLA-B*08:01				VAKNLNESLHLA-B*08:01
499	1	951	959	NAQALNTLV	0.4	HLA-B*51:01				NAQALNTLVHLA-B*51:01
500	1	865	873	MIAQYTSAL	0.4	HLA-A*02:03				MIAQYTSALHLA-A*02:03
501	1	208	216	LERDLPQGF	0.4	HLA-B*40:01				LERDLPQGFHLA-B*40:01
502	1	714	722	FTISVTTEI	0.4	HLA-A*02:01				FTISVTTEIHLA-A*02:01
503	1	1177	1185	KEIDRLNEV	0.4	HLA-A*02:06				KEIDRLNEVHLA-A*02:06
504	1	489	497	QSYGFRPTY	0.4	HLA-A*11:01				QSYGFRPTYHLA-A*11:01
505	1	876	884	GTITSGWTF	0.4	HLA-B*15:01				GTITSGWTFHLA-B*15:01
506	1	546	554	GVLTESNKK	0.4	HLA-A*03:01				GVLTESNKKHLA-A*03:01
507	1	935	943	SSTASALGK	0.4	HLA-A*03:01				SSTASALGKHLA-A*03:01
508	1	936	944	STASALGKL	0.41	HLA-A*26:01				STASALGKLHLA-A*26:01
509	1	600	608	TSNQVAVLY	0.41	HLA-B*53:01				TSNQVAVLYHLA-B*53:01
510	1	365	373	YNFAPFFAF	0.41	HLA-A*23:01				YNFAPFFAFHLA-A*23:01
511	1	876	884	GTITSGWTF	0.41	HLA-A*23:01				GTITSGWTFHLA-A*23:01
512	1	1091	1099	FVSNGTHWF	0.41	HLA-B*53:01				FVSNGTHWFHLA-B*53:01
513	1	368	376	APFFAFKCY	0.41	HLA-B*53:01				APFFAFKCYHLA-B*53:01
514	1	17	25	NLITRTQSY	0.41	HLA-B*08:01				NLITRTQSYHLA-B*08:01
515	1	211	219	DLPQGFSAL	0.41	HLA-B*08:01				DLPQGFSALHLA-B*08:01
516	1	1010	1018	RAAEIRASA	0.41	HLA-A*30:01				RAAEIRASAHLA-A*30:01
517	1	835	843	DCLGDIAAR	0.41	HLA-A*33:01				DCLGDIAARHLA-A*33:01
518	1	1085	1093	FPREGVFVS	0.41	HLA-B*35:01				FPREGVFVSHLA-B*35:01
519	1	905	913	IGVTQNVLY	0.41	HLA-A*30:02				IGVTQNVLYHLA-A*30:02
520	1	130	138	FQFCNDPFL	0.41	HLA-A*02:01				FQFCNDPFLHLA-A*02:01
521	1	450	458	RLFRKSKLK	0.41	HLA-A*31:01				RLFRKSKLKHLA-A*31:01
522	1	708	716	IAIPTNFTI	0.41	HLA-B*57:01				IAIPTNFTIHLA-B*57:01
523	1	192	200	NIDGYFKIY	0.42	HLA-A*26:01				NIDGYFKIYHLA-A*26:01
524	1	339	347	NATTFASVY	0.42	HLA-B*53:01				NATTFASVYHLA-B*53:01
525	1	1258	1266	EPVLKGVKL	0.42	HLA-B*35:01				EPVLKGVKLHLA-B*35:01
526	1	89	97	FASTEKSNI	0.42	HLA-B*51:01				FASTEKSNIHLA-B*51:01
527	1	25	33	YTNSFTRGV	0.42	HLA-A*02:03				YTNSFTRGVHLA-A*02:03
528	1	695	703	LGAENSVAY	0.42	HLA-B*15:01				LGAENSVAYHLA-B*15:01
529	1	483	491	NCYSPLQSY	0.42	HLA-B*15:01				NCYSPLQSYHLA-B*15:01
530	1	336	344	EVFNATTFA	0.43	HLA-A*26:01				EVFNATTFAHLA-A*26:01
531	1	624	632	QLTPTWRVY	0.43	HLA-A*32:01				QLTPTWRVYHLA-A*32:01
532	1	717	725	SVTTEILPV	0.43	HLA-A*68:02				SVTTEILPVHLA-A*68:02
533	1	946	954	DVVNHNAQA	0.43	HLA-A*68:02				DVVNHNAQAHLA-A*68:02
534	1	1126	1134	IGIVNNTVY	0.43	HLA-B*35:01				IGIVNNTVYHLA-B*35:01
535	1	1260	1268	VLKGVKLHY	0.43	HLA-A*30:01				VLKGVKLHYHLA-A*30:01
536	1	421	429	LPDDFTGCV	0.43	HLA-B*51:01				LPDDFTGCVHLA-B*51:01
537	1	892	900	IPFAMQMAY	0.43	HLA-B*51:01				IPFAMQMAYHLA-B*51:01
538	1	81	89	LPFNDGVYF	0.43	HLA-B*07:02				LPFNDGVYFHLA-B*07:02
539	1	204	212	TPINLERDL	0.43	HLA-B*07:02				TPINLERDLHLA-B*07:02
540	1	865	873	MIAQYTSAL	0.43	HLA-B*07:02				MIAQYTSALHLA-B*07:02
541	1	217	225	SALEPLVDL	0.43	HLA-A*02:06				SALEPLVDLHLA-A*02:06
542	1	445	453	YNYLYRLFR	0.43	HLA-A*31:01				YNYLYRLFRHLA-A*31:01
543	1	706	714	NSIAIPTNF	0.43	HLA-B*57:01				NSIAIPTNFHLA-B*57:01
544	1	298	306	TLKSFTVEK	0.43	HLA-A*68:01				TLKSFTVEKHLA-A*68:01
545	1	1109	1117	QIITTDNTF	0.44	HLA-A*26:01				QIITTDNTFHLA-A*26:01
546	1	257	265	GAAAYYVGY	0.44	HLA-A*26:01				GAAAYYVGYHLA-A*26:01
547	1	911	919	VLYENQKLI	0.44	HLA-A*32:01				VLYENQKLIHLA-A*32:01
548	1	685	693	SQSIIAYTM	0.44	HLA-A*32:01				SQSIIAYTMHLA-A*32:01
549	1	460	468	FERDISTEI	0.44	HLA-B*44:02				FERDISTEIHLA-B*44:02
550	1	460	468	FERDISTEI	0.44	HLA-B*44:03				FERDISTEIHLA-B*44:03
551	1	1052	1060	APHGVVFLH	0.44	HLA-B*35:01				APHGVVFLHHLA-B*35:01
552	1	33	41	VYYPDKVFR	0.44	HLA-A*30:01				VYYPDKVFRHLA-A*30:01
553	1	320	328	ESIVRFPNI	0.44	HLA-B*51:01				ESIVRFPNIHLA-B*51:01
554	1	458	466	KPFERDIST	0.44	HLA-B*07:02				KPFERDISTHLA-B*07:02
555	1	778	786	FAQVKQIYK	0.44	HLA-A*11:01				FAQVKQIYKHLA-A*11:01
556	1	971	979	SVLNDILSR	0.44	HLA-A*03:01				SVLNDILSRHLA-A*03:01
557	1	753	761	GSFCTQLKR	0.44	HLA-A*31:01				GSFCTQLKRHLA-A*31:01
558	1	773	781	NTQEVFAQV	0.45	HLA-A*26:01				NTQEVFAQVHLA-A*26:01
559	1	21	29	RTQSYTNSF	0.45	HLA-A*23:01				RTQSYTNSFHLA-A*23:01
560	1	485	493	YSPLQSYGF	0.45	HLA-A*24:02				YSPLQSYGFHLA-A*24:02
561	1	621	629	HADQLTPTW	0.45	HLA-A*01:01				HADQLTPTWHLA-A*01:01
562	1	614	622	TEVPVAIHA	0.45	HLA-B*44:03				TEVPVAIHAHLA-B*44:03
563	1	952	960	AQALNTLVK	0.45	HLA-A*30:01				AQALNTLVKHLA-A*30:01
564	1	200	208	YSKHTPINL	0.45	HLA-A*30:01				YSKHTPINLHLA-A*30:01
565	1	1056	1064	VVFLHVTYV	0.45	HLA-B*51:01				VVFLHVTYVHLA-B*51:01
566	1	1167	1175	GINASVVNI	0.45	HLA-A*02:03				GINASVVNIHLA-A*02:03
567	1	508	516	VLSFELLHA	0.45	HLA-A*02:01				VLSFELLHAHLA-A*02:01
568	1	261	269	YYVGYLQPR	0.45	HLA-A*31:01				YYVGYLQPRHLA-A*31:01
569	1	343	351	FASVYAWNR	0.45	HLA-A*68:01				FASVYAWNRHLA-A*68:01
570	1	1056	1064	VVFLHVTYV	0.46	HLA-A*32:01				VVFLHVTYVHLA-A*32:01
571	1	708	716	IAIPTNFTI	0.46	HLA-A*32:01				IAIPTNFTIHLA-A*32:01
572	1	1001	1009	QTYVTQQLI	0.46	HLA-A*32:01				QTYVTQQLIHLA-A*32:01
573	1	954	962	ALNTLVKQL	0.46	HLA-A*32:01				ALNTLVKQLHLA-A*32:01
574	1	163	171	TFEYVSQPF	0.46	HLA-A*23:01				TFEYVSQPFHLA-A*23:01
575	1	1000	1008	LQTYVTQQL	0.46	HLA-B*15:01				LQTYVTQQLHLA-B*15:01
576	1	362	370	SVIYNFAPF	0.47	HLA-A*32:01				SVIYNFAPFHLA-A*32:01
577	1	263	271	VGYLQPRTF	0.47	HLA-A*23:01				VGYLQPRTFHLA-A*23:01
578	1	1208	1216	WPWYIWLGF	0.47	HLA-B*53:01				WPWYIWLGFHLA-B*53:01
579	1	903	911	NGIGVTQNV	0.47	HLA-B*51:01				NGIGVTQNVHLA-B*51:01
580	1	853	861	GLTVLPPLL	0.47	HLA-A*02:03				GLTVLPPLLHLA-A*02:03
581	1	512	520	ELLHAPATV	0.47	HLA-A*02:03				ELLHAPATVHLA-A*02:03
582	1	729	737	KTSVDCTMY	0.47	HLA-B*58:01				KTSVDCTMYHLA-B*58:01
583	1	708	716	IAIPTNFTI	0.47	HLA-A*02:06				IAIPTNFTIHLA-A*02:06
584	1	867	875	AQYTSALLA	0.47	HLA-A*02:06				AQYTSALLAHLA-A*02:06
585	1	442	450	SGNYNYLYR	0.47	HLA-A*31:01				SGNYNYLYRHLA-A*31:01
586	1	634	642	TGSNVFQTR	0.47	HLA-A*68:01				TGSNVFQTRHLA-A*68:01
587	1	1260	1268	VLKGVKLHY	0.48	HLA-A*26:01				VLKGVKLHYHLA-A*26:01
588	1	390	398	NVYADSFVI	0.48	HLA-A*68:02				NVYADSFVIHLA-A*68:02
589	1	420	428	KLPDDFTGC	0.48	HLA-A*02:01				KLPDDFTGCHLA-A*02:01
590	1	512	520	ELLHAPATV	0.48	HLA-A*02:01				ELLHAPATVHLA-A*02:01
591	1	1188	1196	NLNESLIDL	0.48	HLA-A*02:06				NLNESLIDLHLA-A*02:06
592	1	91	99	STEKSNIIR	0.48	HLA-A*68:01				STEKSNIIRHLA-A*68:01
593	1	996	1004	RLQSLQTYV	0.49	HLA-A*32:01				RLQSLQTYVHLA-A*32:01
594	1	93	101	EKSNIIRGW	0.49	HLA-B*44:02				EKSNIIRGWHLA-B*44:02
595	1	188	196	FVFKNIDGY	0.49	HLA-A*01:01				FVFKNIDGYHLA-A*01:01
596	1	93	101	EKSNIIRGW	0.49	HLA-B*44:03				EKSNIIRGWHLA-B*44:03
597	1	721	729	EILPVSMTK	0.49	HLA-A*33:01				EILPVSMTKHLA-A*33:01
598	1	857	865	LPPLLTDEM	0.49	HLA-B*51:01				LPPLLTDEMHLA-B*51:01
599	1	769	777	EQDKNTQEV	0.49	HLA-A*02:06				EQDKNTQEVHLA-A*02:06
600	1	428	436	CVIAWNSNK	0.49	HLA-A*03:01				CVIAWNSNKHLA-A*03:01
601	1	75	83	RFDNPALPF	0.5	HLA-A*32:01				RFDNPALPFHLA-A*32:01
602	1	1090	1098	VFVSNGTHW	0.5	HLA-B*53:01				VFVSNGTHWHLA-B*53:01
603	1	861	869	LTDEMIAQY	0.5	HLA-B*53:01				LTDEMIAQYHLA-B*53:01
604	1	44	52	VLHSTQDLF	0.5	HLA-A*24:02				VLHSTQDLFHLA-A*24:02
605	1	580	588	ILDITPCSF	0.5	HLA-A*01:01				ILDITPCSFHLA-A*01:01
606	1	719	727	TTEILPVSM	0.5	HLA-A*01:01				TTEILPVSMHLA-A*01:01
607	1	17	25	NLITRTQSY	0.5	HLA-A*01:01				NLITRTQSYHLA-A*01:01
608	1	954	962	ALNTLVKQL	0.5	HLA-A*02:06				ALNTLVKQLHLA-A*02:06
609	1	307	315	GIYQTSNFR	0.5	HLA-A*68:01				GIYQTSNFRHLA-A*68:01
610	1	876	884	GTITSGWTF	0.51	HLA-A*26:01				GTITSGWTFHLA-A*26:01
611	1	317	325	QPTESIVRF	0.51	HLA-A*26:01				QPTESIVRFHLA-A*26:01
612	1	865	873	MIAQYTSAL	0.51	HLA-A*26:01				MIAQYTSALHLA-A*26:01
613	1	706	714	NSIAIPTNF	0.51	HLA-A*32:01				NSIAIPTNFHLA-A*32:01
614	1	44	52	VLHSTQDLF	0.51	HLA-A*23:01				VLHSTQDLFHLA-A*23:01
615	1	894	902	FAMQMAYRF	0.51	HLA-B*51:01				FAMQMAYRFHLA-B*51:01
616	1	1181	1189	RLNEVAKNL	0.51	HLA-A*02:06				RLNEVAKNLHLA-A*02:06
617	1	47	55	STQDLFLPF	0.51	HLA-B*15:01				STQDLFLPFHLA-B*15:01
618	1	952	960	AQALNTLVK	0.51	HLA-A*03:01				AQALNTLVKHLA-A*03:01
619	1	267	275	QPRTFLLKY	0.52	HLA-A*26:01				QPRTFLLKYHLA-A*26:01
620	1	346	354	VYAWNRKRI	0.52	HLA-A*23:01				VYAWNRKRIHLA-A*23:01
621	1	106	114	TLDSKTQSL	0.52	HLA-A*01:01				TLDSKTQSLHLA-A*01:01
622	1	200	208	YSKHTPINL	0.52	HLA-B*08:01				YSKHTPINLHLA-B*08:01
623	1	35	43	YPDKVFRSS	0.52	HLA-B*35:01				YPDKVFRSSHLA-B*35:01
624	1	407	415	APGQTGNIA	0.52	HLA-B*07:02				APGQTGNIAHLA-B*07:02
625	1	47	55	STQDLFLPF	0.52	HLA-B*58:01				STQDLFLPFHLA-B*58:01
626	1	27	35	NSFTRGVYY	0.52	HLA-B*15:01				NSFTRGVYYHLA-B*15:01
627	1	553	561	KKFLPFQQF	0.53	HLA-A*32:01				KKFLPFQQFHLA-A*32:01
628	1	188	196	FVFKNIDGY	0.53	HLA-B*53:01				FVFKNIDGYHLA-B*53:01
629	1	330	338	NLCPFHEVF	0.53	HLA-A*23:01				NLCPFHEVFHLA-A*23:01
630	1	47	55	STQDLFLPF	0.53	HLA-A*23:01				STQDLFLPFHLA-A*23:01
631	1	770	778	QDKNTQEVF	0.53	HLA-B*44:02				QDKNTQEVFHLA-B*44:02
632	1	1208	1216	WPWYIWLGF	0.53	HLA-B*35:01				WPWYIWLGFHLA-B*35:01
633	1	1010	1018	RAAEIRASA	0.53	HLA-B*07:02				RAAEIRASAHLA-B*07:02
634	1	420	428	KLPDDFTGC	0.53	HLA-A*02:03				KLPDDFTGCHLA-A*02:03
635	1	66	74	HVSGTNGTK	0.53	HLA-A*03:01				HVSGTNGTKHLA-A*03:01
636	1	624	632	QLTPTWRVY	0.54	HLA-A*26:01				QLTPTWRVYHLA-A*26:01
637	1	204	212	TPINLERDL	0.54	HLA-B*35:01				TPINLERDLHLA-B*35:01
638	1	463	471	DISTEIYQA	0.54	HLA-A*68:02				DISTEIYQAHLA-A*68:02
639	1	1001	1009	QTYVTQQLI	0.54	HLA-B*58:01				QTYVTQQLIHLA-B*58:01
640	1	1133	1141	VYDPLQPEL	0.54	HLA-A*02:06				VYDPLQPELHLA-A*02:06
641	1	894	902	FAMQMAYRF	0.54	HLA-B*57:01				FAMQMAYRFHLA-B*57:01
642	1	53	61	LPFFSNVTW	0.54	HLA-B*57:01				LPFFSNVTWHLA-B*57:01
643	1	1063	1071	YVPAQEKNF	0.55	HLA-A*26:01				YVPAQEKNFHLA-A*26:01
644	1	1164	1172	DISGINASV	0.55	HLA-A*26:01				DISGINASVHLA-A*26:01
645	1	365	373	YNFAPFFAF	0.55	HLA-A*32:01				YNFAPFFAFHLA-A*32:01
646	1	38	46	KVFRSSVLH	0.55	HLA-A*32:01				KVFRSSVLHHLA-A*32:01
647	1	122	130	NVVIKVCEF	0.55	HLA-B*08:01				NVVIKVCEFHLA-B*08:01
648	1	1055	1063	GVVFLHVTY	0.55	HLA-B*35:01				GVVFLHVTYHLA-B*35:01
649	1	662	670	IGAGICASY	0.55	HLA-B*35:01				IGAGICASYHLA-B*35:01
650	1	1124	1132	VVIGIVNNT	0.55	HLA-A*68:02				VVIGIVNNTHLA-A*68:02
651	1	263	271	VGYLQPRTF	0.55	HLA-B*58:01				VGYLQPRTFHLA-B*58:01
652	1	529	537	LVKNKCVNF	0.55	HLA-B*15:01				LVKNKCVNFHLA-B*15:01
653	1	194	202	DGYFKIYSK	0.55	HLA-A*68:01				DGYFKIYSKHLA-A*68:01
654	1	158	166	SANNCTFEY	0.56	HLA-A*26:01				SANNCTFEYHLA-A*26:01
655	1	211	219	DLPQGFSAL	0.56	HLA-A*26:01				DLPQGFSALHLA-A*26:01
656	1	388	396	FTNVYADSF	0.56	HLA-B*35:01				FTNVYADSFHLA-B*35:01
657	1	1051	1059	SAPHGVVFL	0.56	HLA-A*68:02				SAPHGVVFLHLA-A*68:02
658	1	1256	1264	DSEPVLKGV	0.56	HLA-B*51:01				DSEPVLKGVHLA-B*51:01
659	1	621	629	HADQLTPTW	0.56	HLA-B*51:01				HADQLTPTWHLA-B*51:01
660	1	501	509	HQPYRVVVL	0.56	HLA-B*15:01				HQPYRVVVLHLA-B*15:01
661	1	547	555	VLTESNKKF	0.56	HLA-B*15:01				VLTESNKKFHLA-B*15:01
662	1	330	338	NLCPFHEVF	0.56	HLA-B*15:01				NLCPFHEVFHLA-B*15:01
663	1	47	55	STQDLFLPF	0.56	HLA-B*57:01				STQDLFLPFHLA-B*57:01
664	1	263	271	VGYLQPRTF	0.56	HLA-B*57:01				VGYLQPRTFHLA-B*57:01
665	1	825	833	ADAGFIKQY	0.57	HLA-A*26:01				ADAGFIKQYHLA-A*26:01
666	1	263	271	VGYLQPRTF	0.57	HLA-A*32:01				VGYLQPRTFHLA-A*32:01
667	1	204	212	TPINLERDL	0.57	HLA-B*53:01				TPINLERDLHLA-B*53:01
668	1	695	703	LGAENSVAY	0.57	HLA-A*01:01				LGAENSVAYHLA-A*01:01
669	1	236	244	TLLALHRSY	0.57	HLA-B*35:01				TLLALHRSYHLA-B*35:01
670	1	148	156	WMESEFRVY	0.57	HLA-A*30:02				WMESEFRVYHLA-A*30:02
671	1	192	200	NIDGYFKIY	0.57	HLA-A*30:02				NIDGYFKIYHLA-A*30:02
672	1	1221	1229	IAIVMVTIM	0.57	HLA-B*51:01				IAIVMVTIMHLA-B*51:01
673	1	413	421	NIADYNYKL	0.58	HLA-A*26:01				NIADYNYKLHLA-A*26:01
674	1	1143	1151	SFKEELDKY	0.58	HLA-A*26:01				SFKEELDKYHLA-A*26:01
675	1	440	448	KPSGNYNYL	0.58	HLA-B*53:01				KPSGNYNYLHLA-B*53:01
676	1	975	983	DILSRLDKV	0.58	HLA-A*68:02				DILSRLDKVHLA-A*68:02
677	1	893	901	PFAMQMAYR	0.58	HLA-A*33:01				PFAMQMAYRHLA-A*33:01
678	1	784	792	IYKTPPIKY	0.58	HLA-A*30:01				IYKTPPIKYHLA-A*30:01
679	1	992	1000	LITGRLQSL	0.58	HLA-A*02:03				LITGRLQSLHLA-A*02:03
680	1	1205	1213	YIKWPWYIW	0.58	HLA-B*58:01				YIKWPWYIWHLA-B*58:01
681	1	853	861	GLTVLPPLL	0.58	HLA-A*02:06				GLTVLPPLLHLA-A*02:06
682	1	485	493	YSPLQSYGF	0.59	HLA-A*23:01				YSPLQSYGFHLA-A*23:01
683	1	965	973	KFGAISSVL	0.59	HLA-A*24:02				KFGAISSVLHLA-A*24:02
684	1	257	265	GAAAYYVGY	0.59	HLA-B*35:01				GAAAYYVGYHLA-B*35:01
685	1	151	159	SEFRVYSSA	0.59	HLA-B*40:01				SEFRVYSSAHLA-B*40:01
686	1	21	29	RTQSYTNSF	0.59	HLA-A*30:01				RTQSYTNSFHLA-A*30:01
687	1	813	821	FIEDLLFNK	0.59	HLA-A*11:01				FIEDLLFNKHLA-A*11:01
688	1	374	382	KCYGVSPTK	0.59	HLA-A*11:01				KCYGVSPTKHLA-A*11:01
689	1	80	88	ALPFNDGVY	0.59	HLA-B*15:01				ALPFNDGVYHLA-B*15:01
690	1	811	819	RSFIEDLLF	0.6	HLA-A*23:01				RSFIEDLLFHLA-A*23:01
691	1	894	902	FAMQMAYRF	0.6	HLA-A*24:02				FAMQMAYRFHLA-A*24:02
692	1	876	884	GTITSGWTF	0.6	HLA-A*24:02				GTITSGWTFHLA-A*24:02
693	1	1169	1177	NASVVNIQK	0.6	HLA-A*11:01				NASVVNIQKHLA-A*11:01
694	1	600	608	TSNQVAVLY	0.6	HLA-A*11:01				TSNQVAVLYHLA-A*11:01
695	1	553	561	KKFLPFQQF	0.61	HLA-A*23:01				KKFLPFQQFHLA-A*23:01
696	1	706	714	NSIAIPTNF	0.61	HLA-A*23:01				NSIAIPTNFHLA-A*23:01
697	1	489	497	QSYGFRPTY	0.61	HLA-B*53:01				QSYGFRPTYHLA-B*53:01
698	1	339	347	NATTFASVY	0.61	HLA-A*01:01				NATTFASVYHLA-A*01:01
699	1	961	969	QLSSKFGAI	0.61	HLA-B*08:01				QLSSKFGAIHLA-B*08:01
700	1	975	983	DILSRLDKV	0.61	HLA-B*08:01				DILSRLDKVHLA-B*08:01
701	1	106	114	TLDSKTQSL	0.61	HLA-B*07:02				TLDSKTQSLHLA-B*07:02
702	1	825	833	ADAGFIKQY	0.61	HLA-A*30:02				ADAGFIKQYHLA-A*30:02
703	1	66	74	HVSGTNGTK	0.61	HLA-A*11:01				HVSGTNGTKHLA-A*11:01
704	1	614	622	TEVPVAIHA	0.62	HLA-B*44:02				TEVPVAIHAHLA-B*44:02
705	1	660	668	IPIGAGICA	0.62	HLA-B*35:01				IPIGAGICAHLA-B*35:01
706	1	1092	1100	VSNGTHWFV	0.62	HLA-A*68:02				VSNGTHWFVHLA-A*68:02
707	1	497	505	YGVGHQPYR	0.62	HLA-A*33:01				YGVGHQPYRHLA-A*33:01
708	1	257	265	GAAAYYVGY	0.62	HLA-B*15:01				GAAAYYVGYHLA-B*15:01
709	1	141	149	YQKNNKSWM	0.62	HLA-B*15:01				YQKNNKSWMHLA-B*15:01
710	1	362	370	SVIYNFAPF	0.62	HLA-B*15:01				SVIYNFAPFHLA-B*15:01
711	1	38	46	KVFRSSVLH	0.62	HLA-A*31:01				KVFRSSVLHHLA-A*31:01
712	1	158	166	SANNCTFEY	0.63	HLA-B*53:01				SANNCTFEYHLA-B*53:01
713	1	156	164	YSSANNCTF	0.63	HLA-B*53:01				YSSANNCTFHLA-B*53:01
714	1	437	445	LDSKPSGNY	0.63	HLA-A*01:01				LDSKPSGNYHLA-A*01:01
715	1	477	485	NGVAGPNCY	0.63	HLA-B*35:01				NGVAGPNCYHLA-B*35:01
716	1	192	200	NIDGYFKIY	0.63	HLA-B*35:01				NIDGYFKIYHLA-B*35:01
717	1	148	156	WMESEFRVY	0.63	HLA-B*35:01				WMESEFRVYHLA-B*35:01
718	1	865	873	MIAQYTSAL	0.63	HLA-B*35:01				MIAQYTSALHLA-B*35:01
719	1	1133	1141	VYDPLQPEL	0.63	HLA-A*30:02				VYDPLQPELHLA-A*30:02
720	1	26	34	TNSFTRGVY	0.63	HLA-A*30:02				TNSFTRGVYHLA-A*30:02
721	1	1097	1105	HWFVTQRNF	0.63	HLA-A*30:02				HWFVTQRNFHLA-A*30:02
722	1	921	929	NQFNSAIGK	0.63	HLA-A*03:01				NQFNSAIGKHLA-A*03:01
723	1	483	491	NCYSPLQSY	0.64	HLA-B*53:01				NCYSPLQSYHLA-B*53:01
724	1	621	629	HADQLTPTW	0.64	HLA-B*44:02				HADQLTPTWHLA-B*44:02
725	1	48	56	TQDLFLPFF	0.64	HLA-A*23:01				TQDLFLPFFHLA-A*23:01
726	1	330	338	NLCPFHEVF	0.64	HLA-A*24:02				NLCPFHEVFHLA-A*24:02
727	1	164	172	FEYVSQPFL	0.64	HLA-B*44:03				FEYVSQPFLHLA-B*44:03
728	1	825	833	ADAGFIKQY	0.64	HLA-A*01:01				ADAGFIKQYHLA-A*01:01
729	1	151	159	SEFRVYSSA	0.64	HLA-B*44:03				SEFRVYSSAHLA-B*44:03
730	1	744	752	ECSNLLLQY	0.64	HLA-A*30:02				ECSNLLLQYHLA-A*30:02
731	1	673	681	QTKSHRRAR	0.64	HLA-A*30:01				QTKSHRRARHLA-A*30:01
732	1	717	725	SVTTEILPV	0.64	HLA-A*02:03				SVTTEILPVHLA-A*02:03
733	1	140	148	VYQKNNKSW	0.64	HLA-B*58:01				VYQKNNKSWHLA-B*58:01
734	1	266	274	LQPRTFLLK	0.64	HLA-A*11:01				LQPRTFLLKHLA-A*11:01
735	1	236	244	TLLALHRSY	0.65	HLA-A*26:01				TLLALHRSYHLA-A*26:01
736	1	483	491	NCYSPLQSY	0.65	HLA-A*01:01				NCYSPLQSYHLA-A*01:01
737	1	255	263	TAGAAAYYV	0.65	HLA-A*68:02				TAGAAAYYVHLA-A*68:02
738	1	932	940	DSLSSTASA	0.65	HLA-A*68:02				DSLSSTASAHLA-A*68:02
739	1	773	781	NTQEVFAQV	0.65	HLA-B*51:01				NTQEVFAQVHLA-B*51:01
740	1	263	271	VGYLQPRTF	0.65	HLA-B*51:01				VGYLQPRTFHLA-B*51:01
741	1	935	943	SSTASALGK	0.65	HLA-A*30:01				SSTASALGKHLA-A*30:01
742	1	254	262	WTAGAAAYY	0.65	HLA-B*15:01				WTAGAAAYYHLA-B*15:01
743	1	428	436	CVIAWNSNK	0.65	HLA-A*68:01				CVIAWNSNKHLA-A*68:01
744	1	86	94	GVYFASTEK	0.65	HLA-A*68:01				GVYFASTEKHLA-A*68:01
745	1	1016	1024	ASANLAATK	0.65	HLA-A*68:01				ASANLAATKHLA-A*68:01
746	1	915	923	NQKLIANQF	0.66	HLA-B*44:02				NQKLIANQFHLA-B*44:02
747	1	182	190	FKNLREFVF	0.66	HLA-B*08:01				FKNLREFVFHLA-B*08:01
748	1	614	622	TEVPVAIHA	0.66	HLA-B*40:01				TEVPVAIHAHLA-B*40:01
749	1	630	638	RVYSTGSNV	0.66	HLA-A*68:02				RVYSTGSNVHLA-A*68:02
750	1	233	241	RFQTLLALH	0.66	HLA-A*30:02				RFQTLLALHHLA-A*30:02
751	1	183	191	KNLREFVFK	0.66	HLA-A*30:01				KNLREFVFKHLA-A*30:01
752	1	571	579	AVRDPQTLE	0.66	HLA-A*30:01				AVRDPQTLEHLA-A*30:01
753	1	933	941	SLSSTASAL	0.66	HLA-A*02:01				SLSSTASALHLA-A*02:01
754	1	413	421	NIADYNYKL	0.66	HLA-A*02:03				NIADYNYKLHLA-A*02:03
755	1	119	127	NATNVVIKV	0.66	HLA-A*02:06				NATNVVIKVHLA-A*02:06
756	1	683	691	VASQSIIAY	0.66	HLA-B*57:01				VASQSIIAYHLA-B*57:01
757	1	1090	1098	VFVSNGTHW	0.66	HLA-B*57:01				VFVSNGTHWHLA-B*57:01
758	1	59	67	VTWFHAIHV	0.67	HLA-A*32:01				VTWFHAIHVHLA-A*32:01
759	1	600	608	TSNQVAVLY	0.67	HLA-A*32:01				TSNQVAVLYHLA-A*32:01
760	1	147	155	SWMESEFRV	0.67	HLA-A*24:02				SWMESEFRVHLA-A*24:02
761	1	770	778	QDKNTQEVF	0.67	HLA-B*44:03				QDKNTQEVFHLA-B*44:03
762	1	1260	1268	VLKGVKLHY	0.67	HLA-A*01:01				VLKGVKLHYHLA-A*01:01
763	1	362	370	SVIYNFAPF	0.67	HLA-B*35:01				SVIYNFAPFHLA-B*35:01
764	1	47	55	STQDLFLPF	0.67	HLA-B*35:01				STQDLFLPFHLA-B*35:01
765	1	708	716	IAIPTNFTI	0.67	HLA-A*68:02				IAIPTNFTIHLA-A*68:02
766	1	878	886	ITSGWTFGA	0.67	HLA-A*68:02				ITSGWTFGAHLA-A*68:02
767	1	496	504	TYGVGHQPY	0.67	HLA-A*30:02				TYGVGHQPYHLA-A*30:02
768	1	606	614	VLYQGVNCT	0.67	HLA-A*02:03				VLYQGVNCTHLA-A*02:03
769	1	662	670	IGAGICASY	0.67	HLA-B*15:01				IGAGICASYHLA-B*15:01
770	1	799	807	SQILPDPSK	0.67	HLA-A*03:01				SQILPDPSKHLA-A*03:01
771	1	958	966	LVKQLSSKF	0.67	HLA-B*57:01				LVKQLSSKFHLA-B*57:01
772	1	564	572	DIADTTDAV	0.68	HLA-A*26:01				DIADTTDAVHLA-A*26:01
773	1	1203	1211	EQYIKWPWY	0.68	HLA-A*26:01				EQYIKWPWYHLA-A*26:01
774	1	147	155	SWMESEFRV	0.68	HLA-A*23:01				SWMESEFRVHLA-A*23:01
775	1	1050	1058	QSAPHGVVF	0.68	HLA-A*24:02				QSAPHGVVFHLA-A*24:02
776	1	363	371	VIYNFAPFF	0.68	HLA-A*24:02				VIYNFAPFFHLA-A*24:02
777	1	1046	1054	MSFPQSAPH	0.68	HLA-B*35:01				MSFPQSAPHHLA-B*35:01
778	1	951	959	NAQALNTLV	0.68	HLA-A*68:02				NAQALNTLVHLA-A*68:02
779	1	66	74	HVSGTNGTK	0.68	HLA-A*30:01				HVSGTNGTKHLA-A*30:01
780	1	773	781	NTQEVFAQV	0.68	HLA-A*02:03				NTQEVFAQVHLA-A*02:03
781	1	865	873	MIAQYTSAL	0.68	HLA-A*02:06				MIAQYTSALHLA-A*02:06
782	1	685	693	SQSIIAYTM	0.68	HLA-A*02:06				SQSIIAYTMHLA-A*02:06
783	1	91	99	STEKSNIIR	0.68	HLA-A*11:01				STEKSNIIRHLA-A*11:01
784	1	1001	1009	QTYVTQQLI	0.68	HLA-B*57:01				QTYVTQQLIHLA-B*57:01
785	1	388	396	FTNVYADSF	0.69	HLA-B*53:01				FTNVYADSFHLA-B*53:01
786	1	702	710	AYSNNSIAI	0.69	HLA-A*23:01				AYSNNSIAIHLA-A*23:01
787	1	388	396	FTNVYADSF	0.69	HLA-A*01:01				FTNVYADSFHLA-A*01:01
788	1	365	373	YNFAPFFAF	0.69	HLA-B*35:01				YNFAPFFAFHLA-B*35:01
789	1	1001	1009	QTYVTQQLI	0.69	HLA-B*51:01				QTYVTQQLIHLA-B*51:01
790	1	195	203	GYFKIYSKH	0.69	HLA-A*30:02				GYFKIYSKHHLA-A*30:02
791	1	811	819	RSFIEDLLF	0.69	HLA-B*15:01				RSFIEDLLFHLA-B*15:01
792	1	300	308	KSFTVEKGI	0.69	HLA-B*57:01				KSFTVEKGIHLA-B*57:01
793	1	366	374	NFAPFFAFK	0.69	HLA-A*68:01				NFAPFFAFKHLA-A*68:01
794	1	823	831	TLADAGFIK	0.69	HLA-A*68:01				TLADAGFIKHLA-A*68:01
795	1	580	588	ILDITPCSF	0.7	HLA-A*32:01				ILDITPCSFHLA-A*32:01
796	1	151	159	SEFRVYSSA	0.7	HLA-B*44:02				SEFRVYSSAHLA-B*44:02
797	1	1109	1117	QIITTDNTF	0.7	HLA-B*53:01				QIITTDNTFHLA-B*53:01
798	1	1050	1058	QSAPHGVVF	0.7	HLA-A*23:01				QSAPHGVVFHLA-A*23:01
799	1	1212	1220	IWLGFIAGL	0.7	HLA-A*23:01				IWLGFIAGLHLA-A*23:01
800	1	1197	1205	QELGKYEQY	0.7	HLA-B*40:01				QELGKYEQYHLA-B*40:01
801	1	884	892	FGAGAALQI	0.7	HLA-B*51:01				FGAGAALQIHLA-B*51:01
802	1	411	419	TGNIADYNY	0.7	HLA-A*30:02				TGNIADYNYHLA-A*30:02
803	1	55	63	FFSNVTWFH	0.7	HLA-A*33:01				FFSNVTWFHHLA-A*33:01
804	1	300	308	KSFTVEKGI	0.7	HLA-B*58:01				KSFTVEKGIHLA-B*58:01
805	1	892	900	IPFAMQMAY	0.71	HLA-A*26:01				IPFAMQMAYHLA-A*26:01
806	1	1133	1141	VYDPLQPEL	0.71	HLA-B*53:01				VYDPLQPELHLA-B*53:01
807	1	250	258	SSSGWTAGA	0.71	HLA-A*68:02				SSSGWTAGAHLA-A*68:02
808	1	811	819	RSFIEDLLF	0.71	HLA-A*30:02				RSFIEDLLFHLA-A*30:02
809	1	1082	1090	KAHFPREGV	0.71	HLA-A*30:01				KAHFPREGVHLA-A*30:01
810	1	366	374	NFAPFFAFK	0.71	HLA-A*30:01				NFAPFFAFKHLA-A*30:01
811	1	344	352	ASVYAWNRK	0.71	HLA-A*30:01				ASVYAWNRKHLA-A*30:01
812	1	154	162	RVYSSANNC	0.71	HLA-A*30:01				RVYSSANNCHLA-A*30:01
813	1	773	781	NTQEVFAQV	0.71	HLA-A*02:01				NTQEVFAQVHLA-A*02:01
814	1	497	505	YGVGHQPYR	0.71	HLA-A*31:01				YGVGHQPYRHLA-A*31:01
815	1	861	869	LTDEMIAQY	0.71	HLA-B*57:01				LTDEMIAQYHLA-B*57:01
816	1	1027	1035	ECVLGQSKR	0.71	HLA-A*68:01				ECVLGQSKRHLA-A*68:01
817	1	21	29	RTQSYTNSF	0.72	HLA-A*26:01				RTQSYTNSFHLA-A*26:01
818	1	888	896	AALQIPFAM	0.72	HLA-A*32:01				AALQIPFAMHLA-A*32:01
819	1	965	973	KFGAISSVL	0.72	HLA-A*23:01				KFGAISSVLHLA-A*23:01
820	1	341	349	TTFASVYAW	0.72	HLA-A*23:01				TTFASVYAWHLA-A*23:01
821	1	365	373	YNFAPFFAF	0.72	HLA-A*24:02				YNFAPFFAFHLA-A*24:02
822	1	48	56	TQDLFLPFF	0.72	HLA-A*24:02				TQDLFLPFFHLA-A*24:02
823	1	915	923	NQKLIANQF	0.72	HLA-B*44:03				NQKLIANQFHLA-B*44:03
824	1	693	701	MSLGAENSV	0.72	HLA-A*68:02				MSLGAENSVHLA-A*68:02
825	1	338	346	FNATTFASV	0.72	HLA-A*68:02				FNATTFASVHLA-A*68:02
826	1	267	275	QPRTFLLKY	0.72	HLA-B*07:02				QPRTFLLKYHLA-B*07:02
827	1	53	61	LPFFSNVTW	0.72	HLA-B*07:02				LPFFSNVTWHLA-B*07:02
828	1	866	874	IAQYTSALL	0.72	HLA-B*51:01				IAQYTSALLHLA-B*51:01
829	1	522	530	GPKKSTNLV	0.72	HLA-B*51:01				GPKKSTNLVHLA-B*51:01
830	1	454	462	KSKLKPFER	0.72	HLA-A*33:01				KSKLKPFERHLA-A*33:01
831	1	555	563	FLPFQQFGR	0.72	HLA-A*33:01				FLPFQQFGRHLA-A*33:01
832	1	1095	1103	GTHWFVTQR	0.72	HLA-A*30:01				GTHWFVTQRHLA-A*30:01
833	1	729	737	KTSVDCTMY	0.72	HLA-B*57:01				KTSVDCTMYHLA-B*57:01
834	1	388	396	FTNVYADSF	0.73	HLA-A*26:01				FTNVYADSFHLA-A*26:01
835	1	164	172	FEYVSQPFL	0.73	HLA-B*44:02				FEYVSQPFLHLA-B*44:02
836	1	547	555	VLTESNKKF	0.73	HLA-A*32:01				VLTESNKKFHLA-A*32:01
837	1	48	56	TQDLFLPFF	0.73	HLA-A*32:01				TQDLFLPFFHLA-A*32:01
838	1	47	55	STQDLFLPF	0.73	HLA-A*24:02				STQDLFLPFHLA-A*24:02
839	1	263	271	VGYLQPRTF	0.73	HLA-A*24:02				VGYLQPRTFHLA-A*24:02
840	1	623	631	DQLTPTWRV	0.73	HLA-A*68:02				DQLTPTWRVHLA-A*68:02
841	1	266	274	LQPRTFLLK	0.73	HLA-A*30:01				LQPRTFLLKHLA-A*30:01
842	1	59	67	VTWFHAIHV	0.73	HLA-A*02:01				VTWFHAIHVHLA-A*02:01
843	1	140	148	VYQKNNKSW	0.74	HLA-A*32:01				VYQKNNKSWHLA-A*32:01
844	1	8	16	LPLVSSQCV	0.74	HLA-B*53:01				LPLVSSQCVHLA-B*53:01
845	1	744	752	ECSNLLLQY	0.74	HLA-B*53:01				ECSNLLLQYHLA-B*53:01
846	1	439	447	SKPSGNYNY	0.74	HLA-A*30:02				SKPSGNYNYHLA-A*30:02
847	1	1126	1134	IGIVNNTVY	0.74	HLA-A*30:02				IGIVNNTVYHLA-A*30:02
848	1	388	396	FTNVYADSF	0.74	HLA-B*58:01				FTNVYADSFHLA-B*58:01
849	1	717	725	SVTTEILPV	0.74	HLA-A*02:01				SVTTEILPVHLA-A*02:01
850	1	512	520	ELLHAPATV	0.74	HLA-A*02:06				ELLHAPATVHLA-A*02:06
851	1	848	856	AQKFNGLTV	0.74	HLA-A*02:06				AQKFNGLTVHLA-A*02:06
852	1	553	561	KKFLPFQQF	0.74	HLA-B*15:01				KKFLPFQQFHLA-B*15:01
853	1	777	785	VFAQVKQIY	0.74	HLA-B*15:01				VFAQVKQIYHLA-B*15:01
854	1	366	374	NFAPFFAFK	0.74	HLA-A*31:01				NFAPFFAFKHLA-A*31:01
855	1	1204	1212	QYIKWPWYI	0.75	HLA-A*32:01				QYIKWPWYIHLA-A*32:01
856	1	802	810	LPDPSKPSK	0.75	HLA-B*35:01				LPDPSKPSKHLA-B*35:01
857	1	225	233	LPIGINITR	0.75	HLA-B*35:01				LPIGINITRHLA-B*35:01
858	1	320	328	ESIVRFPNI	0.75	HLA-B*08:01				ESIVRFPNIHLA-B*08:01
859	1	35	43	YPDKVFRSS	0.75	HLA-B*51:01				YPDKVFRSSHLA-B*51:01
860	1	301	309	SFTVEKGIY	0.75	HLA-A*30:02				SFTVEKGIYHLA-A*30:02
861	1	1058	1066	FLHVTYVPA	0.75	HLA-A*02:03				FLHVTYVPAHLA-A*02:03
862	1	25	33	YTNSFTRGV	0.76	HLA-A*26:01				YTNSFTRGVHLA-A*26:01
863	1	330	338	NLCPFHEVF	0.76	HLA-A*32:01				NLCPFHEVFHLA-A*32:01
864	1	621	629	HADQLTPTW	0.76	HLA-A*23:01				HADQLTPTWHLA-A*23:01
865	1	621	629	HADQLTPTW	0.76	HLA-B*44:03				HADQLTPTWHLA-B*44:03
866	1	915	923	NQKLIANQF	0.76	HLA-B*08:01				NQKLIANQFHLA-B*08:01
867	1	335	343	HEVFNATTF	0.76	HLA-B*35:01				HEVFNATTFHLA-B*35:01
868	1	246	254	TPVDSSSGW	0.76	HLA-B*07:02				TPVDSSSGWHLA-B*07:02
869	1	778	786	FAQVKQIYK	0.76	HLA-A*30:01				FAQVKQIYKHLA-A*30:01
870	1	888	896	AALQIPFAM	0.76	HLA-B*58:01				AALQIPFAMHLA-B*58:01
871	1	848	856	AQKFNGLTV	0.76	HLA-A*02:03				AQKFNGLTVHLA-A*02:03
872	1	623	631	DQLTPTWRV	0.76	HLA-A*02:06				DQLTPTWRVHLA-A*02:06
873	1	992	1000	LITGRLQSL	0.76	HLA-A*02:06				LITGRLQSLHLA-A*02:06
874	1	580	588	ILDITPCSF	0.76	HLA-B*15:01				ILDITPCSFHLA-B*15:01
875	1	1126	1134	IGIVNNTVY	0.76	HLA-B*15:01				IGIVNNTVYHLA-B*15:01
876	1	489	497	QSYGFRPTY	0.76	HLA-A*03:01				QSYGFRPTYHLA-A*03:01
877	1	254	262	WTAGAAAYY	0.76	HLA-A*68:01				WTAGAAAYYHLA-A*68:01
878	1	742	750	STECSNLLL	0.77	HLA-A*01:01				STECSNLLLHLA-A*01:01
879	1	638	646	VFQTRAGCL	0.77	HLA-B*08:01				VFQTRAGCLHLA-B*08:01
880	1	1133	1141	VYDPLQPEL	0.77	HLA-B*07:02				VYDPLQPELHLA-B*07:02
881	1	508	516	VLSFELLHA	0.77	HLA-A*02:06				VLSFELLHAHLA-A*02:06
882	1	894	902	FAMQMAYRF	0.78	HLA-A*32:01				FAMQMAYRFHLA-A*32:01
883	1	1050	1058	QSAPHGVVF	0.78	HLA-A*01:01				QSAPHGVVFHLA-A*01:01
884	1	846	854	ICAQKFNGL	0.78	HLA-B*08:01				ICAQKFNGLHLA-B*08:01
885	1	298	306	TLKSFTVEK	0.78	HLA-A*33:01				TLKSFTVEKHLA-A*33:01
886	1	263	271	VGYLQPRTF	0.79	HLA-B*53:01				VGYLQPRTFHLA-B*53:01
887	1	1052	1060	APHGVVFLH	0.79	HLA-B*53:01				APHGVVFLHHLA-B*53:01
888	1	1140	1148	ELDSFKEEL	0.79	HLA-B*08:01				ELDSFKEELHLA-B*08:01
889	1	857	865	LPPLLTDEM	0.79	HLA-B*07:02				LPPLLTDEMHLA-B*07:02
890	1	1046	1054	MSFPQSAPH	0.79	HLA-A*30:02				MSFPQSAPHHLA-A*30:02
891	1	623	631	DQLTPTWRV	0.79	HLA-B*51:01				DQLTPTWRVHLA-B*51:01
892	1	75	83	RFDNPALPF	0.79	HLA-A*30:02				RFDNPALPFHLA-A*30:02
893	1	1091	1099	FVSNGTHWF	0.79	HLA-B*15:01				FVSNGTHWFHLA-B*15:01
894	1	266	274	LQPRTFLLK	0.79	HLA-A*03:01				LQPRTFLLKHLA-A*03:01
895	1	778	786	FAQVKQIYK	0.79	HLA-A*68:01				FAQVKQIYKHLA-A*68:01
896	1	1044	1052	HLMSFPQSA	0.8	HLA-B*08:01				HLMSFPQSAHLA-B*08:01
897	1	1085	1093	FPREGVFVS	0.8	HLA-B*07:02				FPREGVFVSHLA-B*07:02
898	1	217	225	SALEPLVDL	0.8	HLA-B*51:01				SALEPLVDLHLA-B*51:01
899	1	491	499	YGFRPTYGV	0.8	HLA-B*51:01				YGFRPTYGVHLA-B*51:01
900	1	1098	1106	WFVTQRNFY	0.8	HLA-A*30:02				WFVTQRNFYHLA-A*30:02
901	1	1133	1141	VYDPLQPEL	0.8	HLA-A*02:01				VYDPLQPELHLA-A*02:01
902	1	156	164	YSSANNCTF	0.8	HLA-B*57:01				YSSANNCTFHLA-B*57:01
903	1	894	902	FAMQMAYRF	0.81	HLA-A*26:01				FAMQMAYRFHLA-A*26:01
904	1	697	705	AENSVAYSN	0.81	HLA-B*44:03				AENSVAYSNHLA-B*44:03
905	1	1200	1208	GKYEQYIKW	0.81	HLA-B*44:03				GKYEQYIKWHLA-B*44:03
906	1	1063	1071	YVPAQEKNF	0.81	HLA-A*24:02				YVPAQEKNFHLA-A*24:02
907	1	1006	1014	QQLIRAAEI	0.81	HLA-B*08:01				QQLIRAAEIHLA-B*08:01
908	1	456	464	KLKPFERDI	0.81	HLA-A*02:03				KLKPFERDIHLA-A*02:03
909	1	507	515	VVLSFELLH	0.81	HLA-A*11:01				VVLSFELLHHLA-A*11:01
910	1	27	35	NSFTRGVYY	0.81	HLA-A*68:01				NSFTRGVYYHLA-A*68:01
911	1	813	821	FIEDLLFNK	0.81	HLA-A*68:01				FIEDLLFNKHLA-A*68:01
912	1	1046	1054	MSFPQSAPH	0.82	HLA-A*26:01				MSFPQSAPHHLA-A*26:01
913	1	821	829	KVTLADAGF	0.82	HLA-A*32:01				KVTLADAGFHLA-A*32:01
914	1	47	55	STQDLFLPF	0.82	HLA-A*01:01				STQDLFLPFHLA-A*01:01
915	1	580	588	ILDITPCSF	0.82	HLA-B*35:01				ILDITPCSFHLA-B*35:01
916	1	682	690	SVASQSIIA	0.82	HLA-A*68:02				SVASQSIIAHLA-A*68:02
917	1	681	689	RSVASQSII	0.82	HLA-B*58:01				RSVASQSIIHLA-B*58:01
918	1	345	353	SVYAWNRKR	0.82	HLA-A*30:01				SVYAWNRKRHLA-A*30:01
919	1	782	790	KQIYKTPPI	0.82	HLA-A*02:03				KQIYKTPPIHLA-A*02:03
920	1	208	216	LERDLPQGF	0.82	HLA-B*15:01				LERDLPQGFHLA-B*15:01
921	1	363	371	VIYNFAPFF	0.83	HLA-A*26:01				VIYNFAPFFHLA-A*26:01
922	1	359	367	ADYSVIYNF	0.83	HLA-A*32:01				ADYSVIYNFHLA-A*32:01
923	1	300	308	KSFTVEKGI	0.83	HLA-A*32:01				KSFTVEKGIHLA-A*32:01
924	1	580	588	ILDITPCSF	0.83	HLA-A*24:02				ILDITPCSFHLA-A*24:02
925	1	330	338	NLCPFHEVF	0.83	HLA-B*35:01				NLCPFHEVFHLA-B*35:01
926	1	395	403	SFVIRGNEV	0.83	HLA-B*08:01				SFVIRGNEVHLA-B*08:01
927	1	802	810	LPDPSKPSK	0.83	HLA-B*07:02				LPDPSKPSKHLA-B*07:02
928	1	1050	1058	QSAPHGVVF	0.83	HLA-A*30:02				QSAPHGVVFHLA-A*30:02
929	1	339	347	NATTFASVY	0.83	HLA-A*30:02				NATTFASVYHLA-A*30:02
930	1	505	513	RVVVLSFEL	0.83	HLA-A*02:06				RVVVLSFELHLA-A*02:06
931	1	1002	1010	TYVTQQLIR	0.83	HLA-A*31:01				TYVTQQLIRHLA-A*31:01
932	1	814	822	IEDLLFNKV	0.84	HLA-B*44:02				IEDLLFNKVHLA-B*44:02
933	1	1167	1175	GINASVVNI	0.84	HLA-A*32:01				GINASVVNIHLA-A*32:01
934	1	1090	1098	VFVSNGTHW	0.84	HLA-A*32:01				VFVSNGTHWHLA-A*32:01
935	1	958	966	LVKQLSSKF	0.84	HLA-B*53:01				LVKQLSSKFHLA-B*53:01
936	1	777	785	VFAQVKQIY	0.84	HLA-A*23:01				VFAQVKQIYHLA-A*23:01
937	1	323	331	VRFPNITNL	0.84	HLA-A*23:01				VRFPNITNLHLA-A*23:01
938	1	281	289	ITDAVDCAL	0.84	HLA-A*01:01				ITDAVDCALHLA-A*01:01
939	1	440	448	KPSGNYNYL	0.84	HLA-B*35:01				KPSGNYNYLHLA-B*35:01
940	1	122	130	NVVIKVCEF	0.84	HLA-B*35:01				NVVIKVCEFHLA-B*35:01
941	1	570	578	DAVRDPQTL	0.84	HLA-B*08:01				DAVRDPQTLHLA-B*08:01
942	1	211	219	DLPQGFSAL	0.84	HLA-A*68:02				DLPQGFSALHLA-A*68:02
943	1	253	261	GWTAGAAAY	0.84	HLA-A*30:02				GWTAGAAAYHLA-A*30:02
944	1	721	729	EILPVSMTK	0.84	HLA-A*30:01				EILPVSMTKHLA-A*30:01
945	1	670	678	YQTQTKSHR	0.84	HLA-A*31:01				YQTQTKSHRHLA-A*31:01
946	1	697	705	AENSVAYSN	0.85	HLA-B*44:02				AENSVAYSNHLA-B*44:02
947	1	1109	1117	QIITTDNTF	0.85	HLA-A*32:01				QIITTDNTFHLA-A*32:01
948	1	27	35	NSFTRGVYY	0.85	HLA-B*53:01				NSFTRGVYYHLA-B*53:01
949	1	1253	1261	DEDDSEPVL	0.85	HLA-B*44:03				DEDDSEPVLHLA-B*44:03
950	1	34	42	YYPDKVFRS	0.85	HLA-A*24:02				YYPDKVFRSHLA-A*24:02
951	1	621	629	HADQLTPTW	0.85	HLA-A*24:02				HADQLTPTWHLA-A*24:02
952	1	777	785	VFAQVKQIY	0.85	HLA-A*24:02				VFAQVKQIYHLA-A*24:02
953	1	624	632	QLTPTWRVY	0.85	HLA-B*35:01				QLTPTWRVYHLA-B*35:01
954	1	905	913	IGVTQNVLY	0.85	HLA-B*35:01				IGVTQNVLYHLA-B*35:01
955	1	777	785	VFAQVKQIY	0.85	HLA-B*35:01				VFAQVKQIYHLA-B*35:01
956	1	869	877	YTSALLAGT	0.85	HLA-A*68:02				YTSALLAGTHLA-A*68:02
957	1	621	629	HADQLTPTW	0.86	HLA-A*26:01				HADQLTPTWHLA-A*26:01
958	1	706	714	NSIAIPTNF	0.86	HLA-A*24:02				NSIAIPTNFHLA-A*24:02
959	1	21	29	RTQSYTNSF	0.86	HLA-A*01:01				RTQSYTNSFHLA-A*01:01
960	1	230	238	NITRFQTLL	0.86	HLA-A*68:02				NITRFQTLLHLA-A*68:02
961	1	1197	1205	QELGKYEQY	0.86	HLA-A*30:02				QELGKYEQYHLA-A*30:02
962	1	198	206	KIYSKHTPI	0.86	HLA-A*02:06				KIYSKHTPIHLA-A*02:06
963	1	911	919	VLYENQKLI	0.86	HLA-A*02:06				VLYENQKLIHLA-A*02:06
964	1	643	651	AGCLIGAEY	0.86	HLA-B*15:01				AGCLIGAEYHLA-B*15:01
965	1	344	352	ASVYAWNRK	0.86	HLA-A*03:01				ASVYAWNRKHLA-A*03:01
966	1	23	31	QSYTNSFTR	0.86	HLA-A*03:01				QSYTNSFTRHLA-A*03:01
967	1	805	813	PSKPSKRSF	0.86	HLA-B*57:01				PSKPSKRSFHLA-B*57:01
968	1	599	607	NTSNQVAVL	0.87	HLA-A*26:01				NTSNQVAVLHLA-A*26:01
969	1	47	55	STQDLFLPF	0.87	HLA-A*30:02				STQDLFLPFHLA-A*30:02
970	1	1091	1099	FVSNGTHWF	0.87	HLA-B*58:01				FVSNGTHWFHLA-B*58:01
971	1	39	47	VFRSSVLHS	0.87	HLA-A*30:01				VFRSSVLHSHLA-A*30:01
972	1	848	856	AQKFNGLTV	0.87	HLA-A*30:01				AQKFNGLTVHLA-A*30:01
973	1	608	616	YQGVNCTEV	0.87	HLA-A*02:06				YQGVNCTEVHLA-A*02:06
974	1	491	499	YGFRPTYGV	0.87	HLA-A*02:06				YGFRPTYGVHLA-A*02:06
975	1	200	208	YSKHTPINL	0.87	HLA-B*57:01				YSKHTPINLHLA-B*57:01
976	1	140	148	VYQKNNKSW	0.87	HLA-B*57:01				VYQKNNKSWHLA-B*57:01
977	1	497	505	YGVGHQPYR	0.87	HLA-A*68:01				YGVGHQPYRHLA-A*68:01
978	1	915	923	NQKLIANQF	0.88	HLA-A*23:01				NQKLIANQFHLA-A*23:01
979	1	685	693	SQSIIAYTM	0.88	HLA-B*40:01				SQSIIAYTMHLA-B*40:01
980	1	200	208	YSKHTPINL	0.88	HLA-A*68:02				YSKHTPINLHLA-A*68:02
981	1	35	43	YPDKVFRSS	0.88	HLA-B*07:02				YPDKVFRSSHLA-B*07:02
982	1	363	371	VIYNFAPFF	0.88	HLA-A*30:02				VIYNFAPFFHLA-A*30:02
983	1	1027	1035	ECVLGQSKR	0.88	HLA-A*33:01				ECVLGQSKRHLA-A*33:01
984	1	1056	1064	VVFLHVTYV	0.88	HLA-A*30:01				VVFLHVTYVHLA-A*30:01
985	1	899	907	AYRFNGIGV	0.88	HLA-A*30:01				AYRFNGIGVHLA-A*30:01
986	1	335	343	HEVFNATTF	0.88	HLA-B*15:01				HEVFNATTFHLA-B*15:01
987	1	1203	1211	EQYIKWPWY	0.88	HLA-B*15:01				EQYIKWPWYHLA-B*15:01
988	1	263	271	VGYLQPRTF	0.88	HLA-B*15:01				VGYLQPRTFHLA-B*15:01
989	1	525	533	KSTNLVKNK	0.88	HLA-A*31:01				KSTNLVKNKHLA-A*31:01
990	1	456	464	KLKPFERDI	0.89	HLA-A*32:01				KLKPFERDIHLA-A*32:01
991	1	1171	1179	SVVNIQKEI	0.89	HLA-A*32:01				SVVNIQKEIHLA-A*32:01
992	1	888	896	AALQIPFAM	0.89	HLA-B*53:01				AALQIPFAMHLA-B*53:01
993	1	656	664	YECDIPIGA	0.89	HLA-B*40:01				YECDIPIGAHLA-B*40:01
994	1	580	588	ILDITPCSF	0.89	HLA-B*08:01				ILDITPCSFHLA-B*08:01
995	1	897	905	QMAYRFNGI	0.89	HLA-B*08:01				QMAYRFNGIHLA-B*08:01
996	1	892	900	IPFAMQMAY	0.89	HLA-B*07:02				IPFAMQMAYHLA-B*07:02
997	1	714	722	FTISVTTEI	0.89	HLA-B*58:01				FTISVTTEIHLA-B*58:01
998	1	791	799	KYFGGFNFS	0.89	HLA-A*30:01				KYFGGFNFSHLA-A*30:01
999	1	580	588	ILDITPCSF	0.9	HLA-A*23:01				ILDITPCSFHLA-A*23:01
1000	1	288	296	ALDPLSETK	0.9	HLA-A*01:01				ALDPLSETKHLA-A*01:01
1001	1	954	962	ALNTLVKQL	0.9	HLA-B*08:01				ALNTLVKQLHLA-B*08:01
1002	1	1048	1056	FPQSAPHGV	0.9	HLA-B*08:01				FPQSAPHGVHLA-B*08:01
1003	1	1203	1211	EQYIKWPWY	0.9	HLA-A*30:02				EQYIKWPWYHLA-A*30:02
1004	1	507	515	VVLSFELLH	0.9	HLA-A*03:01				VVLSFELLHHLA-A*03:01
1005	1	783	791	QIYKTPPIK	0.9	HLA-A*68:01				QIYKTPPIKHLA-A*68:01
1006	1	547	555	VLTESNKKF	0.91	HLA-A*23:01				VLTESNKKFHLA-A*23:01
1007	1	51	59	LFLPFFSNV	0.91	HLA-A*23:01				LFLPFFSNVHLA-A*23:01
1008	1	811	819	RSFIEDLLF	0.91	HLA-A*24:02				RSFIEDLLFHLA-A*24:02
1009	1	882	890	WTFGAGAAL	0.91	HLA-B*35:01				WTFGAGAALHLA-B*35:01
1010	1	675	683	KSHRRARSV	0.91	HLA-B*08:01				KSHRRARSVHLA-B*08:01
1011	1	1092	1100	VSNGTHWFV	0.91	HLA-B*58:01				VSNGTHWFVHLA-B*58:01
1012	1	940	948	ALGKLQDVV	0.91	HLA-A*02:01				ALGKLQDVVHLA-A*02:01
1013	1	865	873	MIAQYTSAL	0.91	HLA-A*02:01				MIAQYTSALHLA-A*02:01
1014	1	671	679	QTQTKSHRR	0.91	HLA-A*11:01				QTQTKSHRRHLA-A*11:01
1015	1	146	154	KSWMESEFR	0.91	HLA-A*11:01				KSWMESEFRHLA-A*11:01
1016	1	1066	1074	AQEKNFTTA	0.91	HLA-A*02:06				AQEKNFTTAHLA-A*02:06
1017	1	706	714	NSIAIPTNF	0.91	HLA-B*15:01				NSIAIPTNFHLA-B*15:01
1018	1	188	196	FVFKNIDGY	0.91	HLA-A*68:01				FVFKNIDGYHLA-A*68:01
1019	1	489	497	QSYGFRPTY	0.91	HLA-A*68:01				QSYGFRPTYHLA-A*68:01
1020	1	714	722	FTISVTTEI	0.92	HLA-A*32:01				FTISVTTEIHLA-A*32:01
1021	1	53	61	LPFFSNVTW	0.92	HLA-A*32:01				LPFFSNVTWHLA-A*32:01
1022	1	915	923	NQKLIANQF	0.92	HLA-A*24:02				NQKLIANQFHLA-A*24:02
1023	1	1037	1045	DFCGKGYHL	0.92	HLA-B*08:01				DFCGKGYHLHLA-B*08:01
1024	1	933	941	SLSSTASAL	0.92	HLA-B*07:02				SLSSTASALHLA-B*07:02
1025	1	158	166	SANNCTFEY	0.92	HLA-B*58:01				SANNCTFEYHLA-B*58:01
1026	1	782	790	KQIYKTPPI	0.92	HLA-A*02:01				KQIYKTPPIHLA-A*02:01
1027	1	1091	1099	FVSNGTHWF	0.93	HLA-A*32:01				FVSNGTHWFHLA-A*32:01
1028	1	1133	1141	VYDPLQPEL	0.93	HLA-B*35:01				VYDPLQPELHLA-B*35:01
1029	1	1221	1229	IAIVMVTIM	0.93	HLA-B*35:01				IAIVMVTIMHLA-B*35:01
1030	1	307	315	GIYQTSNFR	0.93	HLA-A*33:01				GIYQTSNFRHLA-A*33:01
1031	1	1150	1158	KYFKNHTSP	0.93	HLA-A*30:01				KYFKNHTSPHLA-A*30:01
1032	1	961	969	QLSSKFGAI	0.93	HLA-A*02:03				QLSSKFGAIHLA-A*02:03
1033	1	158	166	SANNCTFEY	0.93	HLA-A*11:01				SANNCTFEYHLA-A*11:01
1034	1	1124	1132	VVIGIVNNT	0.93	HLA-A*02:06				VVIGIVNNTHLA-A*02:06
1035	1	753	761	GSFCTQLKR	0.93	HLA-A*03:01				GSFCTQLKRHLA-A*03:01
1036	1	1133	1141	VYDPLQPEL	0.94	HLA-A*32:01				VYDPLQPELHLA-A*32:01
1037	1	683	691	VASQSIIAY	0.94	HLA-A*32:01				VASQSIIAYHLA-A*32:01
1038	1	1205	1213	YIKWPWYIW	0.94	HLA-B*53:01				YIKWPWYIWHLA-B*53:01
1039	1	1063	1071	YVPAQEKNF	0.94	HLA-A*23:01				YVPAQEKNFHLA-A*23:01
1040	1	553	561	KKFLPFQQF	0.94	HLA-A*24:02				KKFLPFQQFHLA-A*24:02
1041	1	624	632	QLTPTWRVY	0.94	HLA-A*01:01				QLTPTWRVYHLA-A*01:01
1042	1	1048	1056	FPQSAPHGV	0.94	HLA-A*68:02				FPQSAPHGVHLA-A*68:02
1043	1	630	638	RVYSTGSNV	0.94	HLA-A*30:02				RVYSTGSNVHLA-A*30:02
1044	1	486	494	SPLQSYGFR	0.94	HLA-A*33:01				SPLQSYGFRHLA-A*33:01
1045	1	1253	1261	DEDDSEPVL	0.95	HLA-B*44:02				DEDDSEPVLHLA-B*44:02
1046	1	785	793	YKTPPIKYF	0.95	HLA-A*23:01				YKTPPIKYFHLA-A*23:01
1047	1	958	966	LVKQLSSKF	0.95	HLA-B*35:01				LVKQLSSKFHLA-B*35:01
1048	1	406	414	IAPGQTGNI	0.95	HLA-B*51:01				IAPGQTGNIHLA-B*51:01
1049	1	988	996	QIDRLITGR	0.95	HLA-A*33:01				QIDRLITGRHLA-A*33:01
1050	1	1200	1208	GKYEQYIKW	0.96	HLA-B*44:02				GKYEQYIKWHLA-B*44:02
1051	1	106	114	TLDSKTQSL	0.96	HLA-A*32:01				TLDSKTQSLHLA-A*32:01
1052	1	421	429	LPDDFTGCV	0.96	HLA-B*53:01				LPDDFTGCVHLA-B*53:01
1053	1	306	314	KGIYQTSNF	0.96	HLA-A*32:01				KGIYQTSNFHLA-A*32:01
1054	1	8	16	LPLVSSQCV	0.96	HLA-B*35:01				LPLVSSQCVHLA-B*35:01
1055	1	550	558	ESNKKFLPF	0.96	HLA-B*35:01				ESNKKFLPFHLA-B*35:01
1056	1	626	634	TPTWRVYST	0.96	HLA-B*07:02				TPTWRVYSTHLA-B*07:02
1057	1	947	955	VVNHNAQAL	0.96	HLA-B*07:02				VVNHNAQALHLA-B*07:02
1058	1	1003	1011	YVTQQLIRA	0.96	HLA-A*68:02				YVTQQLIRAHLA-A*68:02
1059	1	782	790	KQIYKTPPI	0.96	HLA-A*30:01				KQIYKTPPIHLA-A*30:01
1060	1	921	929	NQFNSAIGK	0.96	HLA-A*30:01				NQFNSAIGKHLA-A*30:01
1061	1	27	35	NSFTRGVYY	0.96	HLA-A*11:01				NSFTRGVYYHLA-A*11:01
1062	1	861	869	LTDEMIAQY	0.96	HLA-B*15:01				LTDEMIAQYHLA-B*15:01
1063	1	555	563	FLPFQQFGR	0.96	HLA-A*68:01				FLPFQQFGRHLA-A*68:01
1064	1	547	555	VLTESNKKF	0.97	HLA-A*24:02				VLTESNKKFHLA-A*24:02
1065	1	156	164	YSSANNCTF	0.97	HLA-A*01:01				YSSANNCTFHLA-A*01:01
1066	1	992	1000	LITGRLQSL	0.97	HLA-B*07:02				LITGRLQSLHLA-B*07:02
1067	1	80	88	ALPFNDGVY	0.97	HLA-A*30:02				ALPFNDGVYHLA-A*30:02
1068	1	200	208	YSKHTPINL	0.97	HLA-B*58:01				YSKHTPINLHLA-B*58:01
1069	1	198	206	KIYSKHTPI	0.97	HLA-A*02:01				KIYSKHTPIHLA-A*02:01
1070	1	498	506	GVGHQPYRV	0.97	HLA-A*02:01				GVGHQPYRVHLA-A*02:01
1071	1	630	638	RVYSTGSNV	0.97	HLA-A*02:01				RVYSTGSNVHLA-A*02:01
1072	1	988	996	QIDRLITGR	0.97	HLA-A*68:01				QIDRLITGRHLA-A*68:01
1073	1	753	761	GSFCTQLKR	0.97	HLA-A*68:01				GSFCTQLKRHLA-A*68:01
1074	1	600	608	TSNQVAVLY	0.97	HLA-A*68:01				TSNQVAVLYHLA-A*68:01
1075	1	865	873	MIAQYTSAL	0.98	HLA-A*32:01				MIAQYTSALHLA-A*32:01
1076	1	1091	1099	FVSNGTHWF	0.98	HLA-A*24:02				FVSNGTHWFHLA-A*24:02
1077	1	496	504	TYGVGHQPY	0.98	HLA-A*24:02				TYGVGHQPYHLA-A*24:02
1078	1	263	271	VGYLQPRTF	0.98	HLA-B*08:01				VGYLQPRTFHLA-B*08:01
1079	1	340	348	ATTFASVYA	0.98	HLA-A*68:02				ATTFASVYAHLA-A*68:02
1080	1	246	254	TPVDSSSGW	0.98	HLA-B*58:01				TPVDSSSGWHLA-B*58:01
1081	1	606	614	VLYQGVNCT	0.98	HLA-A*02:01				VLYQGVNCTHLA-A*02:01
1082	1	1171	1179	SVVNIQKEI	0.98	HLA-A*02:06				SVVNIQKEIHLA-A*02:06
1083	1	498	506	GVGHQPYRV	0.98	HLA-A*02:06				GVGHQPYRVHLA-A*02:06
1084	1	843	851	RDLICAQKF	0.99	HLA-B*44:02				RDLICAQKFHLA-B*44:02
1085	1	246	254	TPVDSSSGW	0.99	HLA-B*44:02				TPVDSSSGWHLA-B*44:02
1086	1	784	792	IYKTPPIKY	0.99	HLA-A*26:01				IYKTPPIKYHLA-A*26:01
1087	1	946	954	DVVNHNAQA	0.99	HLA-A*26:01				DVVNHNAQAHLA-A*26:01
1088	1	365	373	YNFAPFFAF	0.99	HLA-A*26:01				YNFAPFFAFHLA-A*26:01
1089	1	246	254	TPVDSSSGW	0.99	HLA-A*26:01				TPVDSSSGWHLA-A*26:01
1090	1	811	819	RSFIEDLLF	0.99	HLA-B*53:01				RSFIEDLLFHLA-B*53:01
1091	1	802	810	LPDPSKPSK	0.99	HLA-B*53:01				LPDPSKPSKHLA-B*53:01
1092	1	35	43	YPDKVFRSS	0.99	HLA-B*53:01				YPDKVFRSSHLA-B*53:01
1093	1	47	55	STQDLFLPF	0.99	HLA-B*53:01				STQDLFLPFHLA-B*53:01
1094	1	1136	1144	PLQPELDSF	0.99	HLA-A*24:02				PLQPELDSFHLA-A*24:02
1095	1	747	755	NLLLQYGSF	0.99	HLA-B*08:01				NLLLQYGSFHLA-B*08:01
1096	1	1184	1192	EVAKNLNES	0.99	HLA-A*68:02				EVAKNLNESHLA-A*68:02
1097	1	390	398	NVYADSFVI	0.99	HLA-B*51:01				NVYADSFVIHLA-B*51:01
1098	1	499	507	VGHQPYRVV	0.99	HLA-B*51:01				VGHQPYRVVHLA-B*51:01
1099	1	1133	1141	VYDPLQPEL	0.99	HLA-B*58:01				VYDPLQPELHLA-B*58:01
1100	1	167	175	VSQPFLMDL	0.99	HLA-B*58:01				VSQPFLMDLHLA-B*58:01
1101	1	890	898	LQIPFAMQM	0.99	HLA-A*02:01				LQIPFAMQMHLA-A*02:01
1102	1	963	971	SSKFGAISS	0.99	HLA-A*30:01				SSKFGAISSHLA-A*30:01
1103	1	115	123	LIVNNATNV	0.99	HLA-A*02:03				LIVNNATNVHLA-A*02:03
1104	1	814	822	IEDLLFNKV	1	HLA-B*44:03				IEDLLFNKVHLA-B*44:03
1105	1	219	227	LEPLVDLPI	1	HLA-B*40:01				LEPLVDLPIHLA-B*40:01
1106	1	341	349	TTFASVYAW	1	HLA-B*35:01				TTFASVYAWHLA-B*35:01
1107	1	411	419	TGNIADYNY	1	HLA-B*35:01				TGNIADYNYHLA-B*35:01
1108	1	1217	1225	IAGLIAIVM	1	HLA-B*35:01				IAGLIAIVMHLA-B*35:01
1109	1	975	983	DILSRLDKV	1	HLA-B*51:01				DILSRLDKVHLA-B*51:01

## Sheet: XBB.1 Spike
Rank	Seq #	Peptide start	Peptide end	Peptide	Percentile rank	Allele				String
1	1	489	497	QSYGFRPTY	0.01	HLA-A*30:02				QSYGFRPTYHLA-A*30:02
2	1	341	349	TTFASVYAW	0.01	HLA-A*32:01				TTFASVYAWHLA-A*32:01
3	1	21	29	RTQSYTNSF	0.01	HLA-A*32:01				RTQSYTNSFHLA-A*32:01
4	1	86	94	GVYFASTEK	0.01	HLA-A*11:01				GVYFASTEKHLA-A*11:01
5	1	1095	1103	GTHWFVTQR	0.01	HLA-A*31:01				GTHWFVTQRHLA-A*31:01
6	1	454	462	KSNLKPFER	0.01	HLA-A*31:01				KSNLKPFERHLA-A*31:01
7	1	1204	1212	QYIKWPWYI	0.01	HLA-A*23:01				QYIKWPWYIHLA-A*23:01
8	1	710	718	IPTNFTISV	0.01	HLA-B*51:01				IPTNFTISVHLA-B*51:01
9	1	1260	1268	VLKGVKLHY	0.01	HLA-B*15:01				VLKGVKLHYHLA-B*15:01
10	1	1061	1069	VTYVPAQEK	0.01	HLA-A*11:01				VTYVPAQEKHLA-A*11:01
11	1	81	89	LPFNDGVYF	0.01	HLA-B*53:01				LPFNDGVYFHLA-B*53:01
12	1	1204	1212	QYIKWPWYI	0.01	HLA-A*24:02				QYIKWPWYIHLA-A*24:02
13	1	621	629	HADQLTPTW	0.01	HLA-B*53:01				HADQLTPTWHLA-B*53:01
14	1	1197	1205	QELGKYEQY	0.01	HLA-B*44:02				QELGKYEQYHLA-B*44:02
15	1	972	980	VLNDILSRL	0.01	HLA-A*02:03				VLNDILSRLHLA-A*02:03
16	1	773	781	NTQEVFAQV	0.01	HLA-A*68:02				NTQEVFAQVHLA-A*68:02
17	1	1012	1020	AEIRASANL	0.01	HLA-B*40:01				AEIRASANLHLA-B*40:01
18	1	450	458	RLFRKSNLK	0.01	HLA-A*03:01				RLFRKSNLKHLA-A*03:01
19	1	683	691	VASQSIIAY	0.01	HLA-B*35:01				VASQSIIAYHLA-B*35:01
20	1	341	349	TTFASVYAW	0.01	HLA-B*58:01				TTFASVYAWHLA-B*58:01
21	1	53	61	LPFFSNVTW	0.01	HLA-B*53:01				LPFFSNVTWHLA-B*53:01
22	1	1197	1205	QELGKYEQY	0.01	HLA-B*44:03				QELGKYEQYHLA-B*44:03
23	1	81	89	LPFNDGVYF	0.01	HLA-B*35:01				LPFNDGVYFHLA-B*35:01
24	1	621	629	HADQLTPTW	0.01	HLA-B*58:01				HADQLTPTWHLA-B*58:01
25	1	341	349	TTFASVYAW	0.01	HLA-B*57:01				TTFASVYAWHLA-B*57:01
26	1	892	900	IPFAMQMAY	0.01	HLA-B*35:01				IPFAMQMAYHLA-B*35:01
27	1	861	869	LTDEMIAQY	0.01	HLA-A*01:01				LTDEMIAQYHLA-A*01:01
28	1	298	306	TLKSFTVEK	0.02	HLA-A*30:01				TLKSFTVEKHLA-A*30:01
29	1	450	458	RLFRKSNLK	0.02	HLA-A*30:01				RLFRKSNLKHLA-A*30:01
30	1	784	792	IYKTPPIKY	0.02	HLA-A*30:02				IYKTPPIKYHLA-A*30:02
31	1	600	608	TSNQVAVLY	0.02	HLA-A*30:02				TSNQVAVLYHLA-A*30:02
32	1	1260	1268	VLKGVKLHY	0.02	HLA-A*30:02				VLKGVKLHYHLA-A*30:02
33	1	1048	1056	FPQSAPHGV	0.02	HLA-B*51:01				FPQSAPHGVHLA-B*51:01
34	1	708	716	IAIPTNFTI	0.02	HLA-B*51:01				IAIPTNFTIHLA-B*51:01
35	1	1164	1172	DISGINASV	0.02	HLA-A*68:02				DISGINASVHLA-A*68:02
36	1	265	273	YLQPRTFLL	0.02	HLA-B*08:01				YLQPRTFLLHLA-B*08:01
37	1	1016	1024	ASANLAATK	0.02	HLA-A*11:01				ASANLAATKHLA-A*11:01
38	1	86	94	GVYFASTEK	0.02	HLA-A*03:01				GVYFASTEKHLA-A*03:01
39	1	345	353	SVYAWNRKR	0.02	HLA-A*31:01				SVYAWNRKRHLA-A*31:01
40	1	714	722	FTISVTTEI	0.02	HLA-A*68:02				FTISVTTEIHLA-A*68:02
41	1	631	639	VYSTGSNVF	0.02	HLA-A*24:02				VYSTGSNVFHLA-A*24:02
42	1	298	306	TLKSFTVEK	0.02	HLA-A*03:01				TLKSFTVEKHLA-A*03:01
43	1	317	325	QPTESIVRF	0.02	HLA-B*53:01				QPTESIVRFHLA-B*53:01
44	1	246	254	TPVDSSSGW	0.02	HLA-B*53:01				TPVDSSSGWHLA-B*53:01
45	1	1061	1069	VTYVPAQEK	0.02	HLA-A*03:01				VTYVPAQEKHLA-A*03:01
46	1	317	325	QPTESIVRF	0.02	HLA-B*35:01				QPTESIVRFHLA-B*35:01
47	1	783	791	QIYKTPPIK	0.02	HLA-A*03:01				QIYKTPPIKHLA-A*03:01
48	1	265	273	YLQPRTFLL	0.02	HLA-A*02:01				YLQPRTFLLHLA-A*02:01
49	1	33	41	VYYPDKVFR	0.03	HLA-A*33:01				VYYPDKVFRHLA-A*33:01
50	1	106	114	TLDSKTQSL	0.03	HLA-B*08:01				TLDSKTQSLHLA-B*08:01
51	1	254	262	WTAGAAAYY	0.03	HLA-A*26:01				WTAGAAAYYHLA-A*26:01
52	1	776	784	EVFAQVKQI	0.03	HLA-A*68:02				EVFAQVKQIHLA-A*68:02
53	1	188	196	FVFKNIDGY	0.03	HLA-A*26:01				FVFKNIDGYHLA-A*26:01
54	1	336	344	EVFNATTFA	0.03	HLA-A*68:02				EVFNATTFAHLA-A*68:02
55	1	265	273	YLQPRTFLL	0.03	HLA-A*02:03				YLQPRTFLLHLA-A*02:03
56	1	817	825	LLFNKVTLA	0.03	HLA-A*02:03				LLFNKVTLAHLA-A*02:03
57	1	33	41	VYYPDKVFR	0.03	HLA-A*31:01				VYYPDKVFRHLA-A*31:01
58	1	106	114	TLDSKTQSL	0.03	HLA-A*02:01				TLDSKTQSLHLA-A*02:01
59	1	600	608	TSNQVAVLY	0.03	HLA-A*01:01				TSNQVAVLYHLA-A*01:01
60	1	339	347	NATTFASVY	0.03	HLA-B*35:01				NATTFASVYHLA-B*35:01
61	1	972	980	VLNDILSRL	0.03	HLA-A*02:01				VLNDILSRLHLA-A*02:01
62	1	892	900	IPFAMQMAY	0.04	HLA-B*53:01				IPFAMQMAYHLA-B*53:01
63	1	444	452	NYNYLYRLF	0.04	HLA-A*23:01				NYNYLYRLFHLA-A*23:01
64	1	985	993	AEVQIDRLI	0.04	HLA-B*44:02				AEVQIDRLIHLA-B*44:02
65	1	119	127	NATNVVIKV	0.04	HLA-A*68:02				NATNVVIKVHLA-A*68:02
66	1	1133	1141	VYDPLQPEL	0.04	HLA-A*24:02				VYDPLQPELHLA-A*24:02
67	1	958	966	LVKQLSSKF	0.04	HLA-B*15:01				LVKQLSSKFHLA-B*15:01
68	1	140	148	VYQKNNKSW	0.04	HLA-A*24:02				VYQKNNKSWHLA-A*24:02
69	1	444	452	NYNYLYRLF	0.04	HLA-A*24:02				NYNYLYRLFHLA-A*24:02
70	1	265	273	YLQPRTFLL	0.04	HLA-A*02:06				YLQPRTFLLHLA-A*02:06
71	1	985	993	AEVQIDRLI	0.04	HLA-B*44:03				AEVQIDRLIHLA-B*44:03
72	1	811	819	RSFIEDLLF	0.04	HLA-B*58:01				RSFIEDLLFHLA-B*58:01
73	1	721	729	EILPVSMTK	0.04	HLA-A*68:01				EILPVSMTKHLA-A*68:01
74	1	621	629	HADQLTPTW	0.04	HLA-B*57:01				HADQLTPTWHLA-B*57:01
75	1	489	497	QSYGFRPTY	0.05	HLA-A*32:01				QSYGFRPTYHLA-A*32:01
76	1	413	421	KIADYNYKL	0.05	HLA-A*32:01				KIADYNYKLHLA-A*32:01
77	1	1258	1266	EPVLKGVKL	0.05	HLA-B*08:01				EPVLKGVKLHLA-B*08:01
78	1	229	237	INITRFQTL	0.05	HLA-B*08:01				INITRFQTLHLA-B*08:01
79	1	1133	1141	VYDPLQPEL	0.05	HLA-A*23:01				VYDPLQPELHLA-A*23:01
80	1	631	639	VYSTGSNVF	0.05	HLA-A*23:01				VYSTGSNVFHLA-A*23:01
81	1	1056	1064	VVFLHVTYV	0.05	HLA-A*02:03				VVFLHVTYVHLA-A*02:03
82	1	25	33	YTNSFTRGV	0.05	HLA-A*68:02				YTNSFTRGVHLA-A*68:02
83	1	17	25	NLITRTQSY	0.05	HLA-B*15:01				NLITRTQSYHLA-B*15:01
84	1	954	962	ALNTLVKQL	0.05	HLA-A*02:03				ALNTLVKQLHLA-A*02:03
85	1	1044	1052	HLMSFPQSA	0.05	HLA-A*02:03				HLMSFPQSAHLA-A*02:03
86	1	38	46	KVFRSSVLH	0.05	HLA-A*03:01				KVFRSSVLHHLA-A*03:01
87	1	413	421	KIADYNYKL	0.05	HLA-A*02:01				KIADYNYKLHLA-A*02:01
88	1	996	1004	RLQSLQTYV	0.05	HLA-A*02:01				RLQSLQTYVHLA-A*02:01
89	1	413	421	KIADYNYKL	0.05	HLA-A*02:06				KIADYNYKLHLA-A*02:06
90	1	783	791	QIYKTPPIK	0.06	HLA-A*30:01				QIYKTPPIKHLA-A*30:01
91	1	1061	1069	VTYVPAQEK	0.06	HLA-A*30:01				VTYVPAQEKHLA-A*30:01
92	1	374	382	KCYGVSPTK	0.06	HLA-A*30:01				KCYGVSPTKHLA-A*30:01
93	1	17	25	NLITRTQSY	0.06	HLA-A*26:01				NLITRTQSYHLA-A*26:01
94	1	119	127	NATNVVIKV	0.06	HLA-B*51:01				NATNVVIKVHLA-B*51:01
95	1	1090	1098	VFVSNGTHW	0.06	HLA-A*23:01				VFVSNGTHWHLA-A*23:01
96	1	140	148	VYQKNNKSW	0.06	HLA-A*23:01				VYQKNNKSWHLA-A*23:01
97	1	996	1004	RLQSLQTYV	0.06	HLA-A*02:03				RLQSLQTYVHLA-A*02:03
98	1	1181	1189	RLNEVAKNL	0.06	HLA-A*02:03				RLNEVAKNLHLA-A*02:03
99	1	254	262	WTAGAAAYY	0.06	HLA-A*01:01				WTAGAAAYYHLA-A*01:01
100	1	979	987	RLDKVEAEV	0.06	HLA-A*02:01				RLDKVEAEVHLA-A*02:01
101	1	971	979	SVLNDILSR	0.06	HLA-A*11:01				SVLNDILSRHLA-A*11:01
102	1	1056	1064	VVFLHVTYV	0.06	HLA-A*02:06				VVFLHVTYVHLA-A*02:06
103	1	874	882	LAGTITSGW	0.06	HLA-B*58:01				LAGTITSGWHLA-B*58:01
104	1	164	172	FEYVSQPFL	0.06	HLA-B*40:01				FEYVSQPFLHLA-B*40:01
105	1	198	206	KIYSKHTPI	0.07	HLA-A*32:01				KIYSKHTPIHLA-A*32:01
106	1	357	365	CVADYSVIY	0.07	HLA-A*26:01				CVADYSVIYHLA-A*26:01
107	1	503	511	PYRVVVLSF	0.07	HLA-A*23:01				PYRVVVLSFHLA-A*23:01
108	1	1090	1098	VFVSNGTHW	0.07	HLA-A*24:02				VFVSNGTHWHLA-A*24:02
109	1	208	216	LERDLPQGF	0.07	HLA-B*44:02				LERDLPQGFHLA-B*44:02
110	1	106	114	TLDSKTQSL	0.07	HLA-A*02:03				TLDSKTQSLHLA-A*02:03
111	1	1216	1224	FIAGLIAIV	0.07	HLA-A*02:03				FIAGLIAIVHLA-A*02:03
112	1	23	31	QSYTNSFTR	0.07	HLA-A*31:01				QSYTNSFTRHLA-A*31:01
113	1	915	923	NQKLIANQF	0.07	HLA-B*15:01				NQKLIANQFHLA-B*15:01
114	1	683	691	VASQSIIAY	0.07	HLA-B*15:01				VASQSIIAYHLA-B*15:01
115	1	298	306	TLKSFTVEK	0.07	HLA-A*11:01				TLKSFTVEKHLA-A*11:01
116	1	783	791	QIYKTPPIK	0.07	HLA-A*11:01				QIYKTPPIKHLA-A*11:01
117	1	972	980	VLNDILSRL	0.07	HLA-A*02:06				VLNDILSRLHLA-A*02:06
118	1	208	216	LERDLPQGF	0.07	HLA-B*44:03				LERDLPQGFHLA-B*44:03
119	1	23	31	QSYTNSFTR	0.07	HLA-A*68:01				QSYTNSFTRHLA-A*68:01
120	1	876	884	GTITSGWTF	0.08	HLA-A*32:01				GTITSGWTFHLA-A*32:01
121	1	294	302	ETKCTLKSF	0.08	HLA-A*26:01				ETKCTLKSFHLA-A*26:01
122	1	992	1000	LITGRLQSL	0.08	HLA-B*08:01				LITGRLQSLHLA-B*08:01
123	1	683	691	VASQSIIAY	0.08	HLA-A*30:02				VASQSIIAYHLA-A*30:02
124	1	777	785	VFAQVKQIY	0.08	HLA-A*30:02				VFAQVKQIYHLA-A*30:02
125	1	391	399	VYADSFVIR	0.08	HLA-A*33:01				VYADSFVIRHLA-A*33:01
126	1	345	353	SVYAWNRKR	0.08	HLA-A*33:01				SVYAWNRKRHLA-A*33:01
127	1	1056	1064	VVFLHVTYV	0.08	HLA-A*68:02				VVFLHVTYVHLA-A*68:02
128	1	1202	1210	YEQYIKWPW	0.08	HLA-B*44:02				YEQYIKWPWHLA-B*44:02
129	1	335	343	HEVFNATTF	0.08	HLA-B*44:03				HEVFNATTFHLA-B*44:03
130	1	409	417	GQTGKIADY	0.08	HLA-B*15:01				GQTGKIADYHLA-B*15:01
131	1	695	703	LGAENSVAY	0.08	HLA-B*35:01				LGAENSVAYHLA-B*35:01
132	1	714	722	FTISVTTEI	0.08	HLA-A*02:06				FTISVTTEIHLA-A*02:06
133	1	53	61	LPFFSNVTW	0.08	HLA-B*35:01				LPFFSNVTWHLA-B*35:01
134	1	1044	1052	HLMSFPQSA	0.08	HLA-A*02:01				HLMSFPQSAHLA-A*02:01
135	1	1095	1103	GTHWFVTQR	0.08	HLA-A*11:01				GTHWFVTQRHLA-A*11:01
136	1	817	825	LLFNKVTLA	0.08	HLA-A*02:01				LLFNKVTLAHLA-A*02:01
137	1	957	965	TLVKQLSSK	0.08	HLA-A*03:01				TLVKQLSSKHLA-A*03:01
138	1	1095	1103	GTHWFVTQR	0.08	HLA-A*68:01				GTHWFVTQRHLA-A*68:01
139	1	811	819	RSFIEDLLF	0.08	HLA-B*57:01				RSFIEDLLFHLA-B*57:01
140	1	489	497	QSYGFRPTY	0.09	HLA-A*26:01				QSYGFRPTYHLA-A*26:01
141	1	341	349	TTFASVYAW	0.09	HLA-B*53:01				TTFASVYAWHLA-B*53:01
142	1	624	632	QLTPTWRVY	0.09	HLA-A*30:02				QLTPTWRVYHLA-A*30:02
143	1	158	166	SANNCTFEY	0.09	HLA-A*30:02				SANNCTFEYHLA-A*30:02
144	1	261	269	YYVGYLQPR	0.09	HLA-A*33:01				YYVGYLQPRHLA-A*33:01
145	1	8	16	LPLVSSQCV	0.09	HLA-B*51:01				LPLVSSQCVHLA-B*51:01
146	1	1097	1105	HWFVTQRNF	0.09	HLA-A*23:01				HWFVTQRNFHLA-A*23:01
147	1	564	572	DIADTTDAV	0.09	HLA-A*68:02				DIADTTDAVHLA-A*68:02
148	1	503	511	PYRVVVLSF	0.09	HLA-A*24:02				PYRVVVLSFHLA-A*24:02
149	1	825	833	ADAGFIKQY	0.09	HLA-B*44:02				ADAGFIKQYHLA-B*44:02
150	1	890	898	LQIPFAMQM	0.09	HLA-B*15:01				LQIPFAMQMHLA-B*15:01
151	1	721	729	EILPVSMTK	0.09	HLA-A*11:01				EILPVSMTKHLA-A*11:01
152	1	1202	1210	YEQYIKWPW	0.09	HLA-B*44:03				YEQYIKWPWHLA-B*44:03
153	1	460	468	FERDISTEI	0.09	HLA-B*40:01				FERDISTEIHLA-B*40:01
154	1	363	371	VIYNFAPFF	0.1	HLA-A*32:01				VIYNFAPFFHLA-A*32:01
155	1	1181	1189	RLNEVAKNL	0.1	HLA-A*32:01				RLNEVAKNLHLA-A*32:01
156	1	47	55	STQDLFLPF	0.1	HLA-A*32:01				STQDLFLPFHLA-A*32:01
157	1	630	638	RVYSTGSNV	0.1	HLA-A*30:01				RVYSTGSNVHLA-A*30:01
158	1	894	902	FAMQMAYRF	0.1	HLA-B*53:01				FAMQMAYRFHLA-B*53:01
159	1	729	737	KTSVDCTMY	0.1	HLA-A*30:02				KTSVDCTMYHLA-A*30:02
160	1	366	374	NFAPFFAFK	0.1	HLA-A*33:01				NFAPFFAFKHLA-A*33:01
161	1	570	578	DAVRDPQTL	0.1	HLA-B*51:01				DAVRDPQTLHLA-B*51:01
162	1	165	173	EYVSQPFLM	0.1	HLA-A*23:01				EYVSQPFLMHLA-A*23:01
163	1	603	611	QVAVLYQGV	0.1	HLA-A*68:02				QVAVLYQGVHLA-A*68:02
164	1	106	114	TLDSKTQSL	0.1	HLA-A*02:06				TLDSKTQSLHLA-A*02:06
165	1	483	491	NCYSPLQSY	0.1	HLA-B*35:01				NCYSPLQSYHLA-B*35:01
166	1	267	275	QPRTFLLKY	0.1	HLA-B*35:01				QPRTFLLKYHLA-B*35:01
167	1	368	376	APFFAFKCY	0.1	HLA-B*35:01				APFFAFKCYHLA-B*35:01
168	1	1050	1058	QSAPHGVVF	0.1	HLA-B*15:01				QSAPHGVVFHLA-B*15:01
169	1	158	166	SANNCTFEY	0.1	HLA-B*35:01				SANNCTFEYHLA-B*35:01
170	1	489	497	QSYGFRPTY	0.1	HLA-B*15:01				QSYGFRPTYHLA-B*15:01
171	1	1012	1020	AEIRASANL	0.1	HLA-B*44:03				AEIRASANLHLA-B*44:03
172	1	825	833	ADAGFIKQY	0.1	HLA-B*44:03				ADAGFIKQYHLA-B*44:03
173	1	1177	1185	KEIDRLNEV	0.1	HLA-B*40:01				KEIDRLNEVHLA-B*40:01
174	1	874	882	LAGTITSGW	0.1	HLA-B*57:01				LAGTITSGWHLA-B*57:01
175	1	811	819	RSFIEDLLF	0.11	HLA-A*32:01				RSFIEDLLFHLA-A*32:01
176	1	236	244	TLLALHRSY	0.11	HLA-A*30:02				TLLALHRSYHLA-A*30:02
177	1	648	656	GAEYVNNSY	0.11	HLA-A*01:01				GAEYVNNSYHLA-A*01:01
178	1	335	343	HEVFNATTF	0.11	HLA-B*44:02				HEVFNATTFHLA-B*44:02
179	1	1012	1020	AEIRASANL	0.11	HLA-B*44:02				AEIRASANLHLA-B*44:02
180	1	165	173	EYVSQPFLM	0.11	HLA-A*24:02				EYVSQPFLMHLA-A*24:02
181	1	687	695	SIIAYTMSL	0.11	HLA-A*02:06				SIIAYTMSLHLA-A*02:06
182	1	1216	1224	FIAGLIAIV	0.11	HLA-A*02:06				FIAGLIAIVHLA-A*02:06
183	1	405	413	QIAPGQTGK	0.11	HLA-A*11:01				QIAPGQTGKHLA-A*11:01
184	1	935	943	SSTASALGK	0.11	HLA-A*11:01				SSTASALGKHLA-A*11:01
185	1	1056	1064	VVFLHVTYV	0.11	HLA-A*02:01				VVFLHVTYVHLA-A*02:01
186	1	335	343	HEVFNATTF	0.11	HLA-B*40:01				HEVFNATTFHLA-B*40:01
187	1	1050	1058	QSAPHGVVF	0.11	HLA-B*58:01				QSAPHGVVFHLA-B*58:01
188	1	1169	1177	NASVVNIQK	0.11	HLA-A*68:01				NASVVNIQKHLA-A*68:01
189	1	362	370	SVIYNFAPF	0.12	HLA-A*26:01				SVIYNFAPFHLA-A*26:01
190	1	27	35	NSFTRGVYY	0.12	HLA-A*26:01				NSFTRGVYYHLA-A*26:01
191	1	874	882	LAGTITSGW	0.12	HLA-B*53:01				LAGTITSGWHLA-B*53:01
192	1	501	509	HQPYRVVVL	0.12	HLA-B*08:01				HQPYRVVVLHLA-B*08:01
193	1	27	35	NSFTRGVYY	0.12	HLA-A*30:02				NSFTRGVYYHLA-A*30:02
194	1	861	869	LTDEMIAQY	0.12	HLA-A*30:02				LTDEMIAQYHLA-A*30:02
195	1	81	89	LPFNDGVYF	0.12	HLA-B*51:01				LPFNDGVYFHLA-B*51:01
196	1	729	737	KTSVDCTMY	0.12	HLA-A*01:01				KTSVDCTMYHLA-A*01:01
197	1	911	919	VLYENQKLI	0.12	HLA-A*02:03				VLYENQKLIHLA-A*02:03
198	1	1097	1105	HWFVTQRNF	0.12	HLA-A*24:02				HWFVTQRNFHLA-A*24:02
199	1	188	196	FVFKNIDGY	0.12	HLA-B*35:01				FVFKNIDGYHLA-B*35:01
200	1	971	979	SVLNDILSR	0.12	HLA-A*31:01				SVLNDILSRHLA-A*31:01
201	1	236	244	TLLALHRSY	0.12	HLA-B*15:01				TLLALHRSYHLA-B*15:01
202	1	624	632	QLTPTWRVY	0.12	HLA-B*15:01				QLTPTWRVYHLA-B*15:01
203	1	816	824	DLLFNKVTL	0.13	HLA-B*08:01				DLLFNKVTLHLA-B*08:01
204	1	445	453	YNYLYRLFR	0.13	HLA-A*33:01				YNYLYRLFRHLA-A*33:01
205	1	483	491	NCYSPLQSY	0.13	HLA-A*30:02				NCYSPLQSYHLA-A*30:02
206	1	192	200	NIDGYFKIY	0.13	HLA-A*01:01				NIDGYFKIYHLA-A*01:01
207	1	489	497	QSYGFRPTY	0.13	HLA-B*35:01				QSYGFRPTYHLA-B*35:01
208	1	522	530	GPKKSTNLV	0.13	HLA-B*07:02				GPKKSTNLVHLA-B*07:02
209	1	894	902	FAMQMAYRF	0.13	HLA-B*35:01				FAMQMAYRFHLA-B*35:01
210	1	985	993	AEVQIDRLI	0.13	HLA-B*40:01				AEVQIDRLIHLA-B*40:01
211	1	600	608	TSNQVAVLY	0.14	HLA-A*26:01				TSNQVAVLYHLA-A*26:01
212	1	198	206	KIYSKHTPI	0.14	HLA-A*30:01				KIYSKHTPIHLA-A*30:01
213	1	525	533	KSTNLVKNK	0.14	HLA-A*30:01				KSTNLVKNKHLA-A*30:01
214	1	54	62	PFFSNVTWF	0.14	HLA-A*23:01				PFFSNVTWFHLA-A*23:01
215	1	27	35	NSFTRGVYY	0.14	HLA-A*01:01				NSFTRGVYYHLA-A*01:01
216	1	996	1004	RLQSLQTYV	0.14	HLA-A*02:06				RLQSLQTYVHLA-A*02:06
217	1	671	679	QTQTKSHRR	0.14	HLA-A*31:01				QTQTKSHRRHLA-A*31:01
218	1	546	554	GVLTESNKK	0.14	HLA-A*11:01				GVLTESNKKHLA-A*11:01
219	1	405	413	QIAPGQTGK	0.14	HLA-A*03:01				QIAPGQTGKHLA-A*03:01
220	1	345	353	SVYAWNRKR	0.14	HLA-A*68:01				SVYAWNRKRHLA-A*68:01
221	1	1091	1099	FVSNGTHWF	0.15	HLA-A*26:01				FVSNGTHWFHLA-A*26:01
222	1	237	245	LLALHRSYL	0.15	HLA-B*08:01				LLALHRSYLHLA-B*08:01
223	1	671	679	QTQTKSHRR	0.15	HLA-A*33:01				QTQTKSHRRHLA-A*33:01
224	1	158	166	SANNCTFEY	0.15	HLA-A*01:01				SANNCTFEYHLA-A*01:01
225	1	890	898	LQIPFAMQM	0.15	HLA-A*02:06				LQIPFAMQMHLA-A*02:06
226	1	600	608	TSNQVAVLY	0.15	HLA-B*35:01				TSNQVAVLYHLA-B*35:01
227	1	773	781	NTQEVFAQV	0.15	HLA-A*02:06				NTQEVFAQVHLA-A*02:06
228	1	621	629	HADQLTPTW	0.15	HLA-B*35:01				HADQLTPTWHLA-B*35:01
229	1	21	29	RTQSYTNSF	0.15	HLA-B*58:01				RTQSYTNSFHLA-B*58:01
230	1	876	884	GTITSGWTF	0.15	HLA-B*58:01				GTITSGWTFHLA-B*58:01
231	1	1205	1213	YIKWPWYIW	0.16	HLA-A*32:01				YIKWPWYIWHLA-A*32:01
232	1	861	869	LTDEMIAQY	0.16	HLA-A*26:01				LTDEMIAQYHLA-A*26:01
233	1	1016	1024	ASANLAATK	0.16	HLA-A*30:01				ASANLAATKHLA-A*30:01
234	1	38	46	KVFRSSVLH	0.16	HLA-A*30:01				KVFRSSVLHHLA-A*30:01
235	1	1133	1141	VYDPLQPEL	0.16	HLA-B*08:01				VYDPLQPELHLA-B*08:01
236	1	343	351	FASVYAWNR	0.16	HLA-A*33:01				FASVYAWNRHLA-A*33:01
237	1	1143	1151	SFKEELDKY	0.16	HLA-A*30:02				SFKEELDKYHLA-A*30:02
238	1	919	927	IANQFNSAI	0.16	HLA-B*51:01				IANQFNSAIHLA-B*51:01
239	1	1050	1058	QSAPHGVVF	0.16	HLA-B*35:01				QSAPHGVVFHLA-B*35:01
240	1	857	865	LPPLLTDEM	0.16	HLA-B*35:01				LPPLLTDEMHLA-B*35:01
241	1	1181	1189	RLNEVAKNL	0.16	HLA-A*02:01				RLNEVAKNLHLA-A*02:01
242	1	954	962	ALNTLVKQL	0.16	HLA-A*02:01				ALNTLVKQLHLA-A*02:01
243	1	391	399	VYADSFVIR	0.16	HLA-A*31:01				VYADSFVIRHLA-A*31:01
244	1	450	458	RLFRKSNLK	0.16	HLA-A*11:01				RLFRKSNLKHLA-A*11:01
245	1	23	31	QSYTNSFTR	0.16	HLA-A*11:01				QSYTNSFTRHLA-A*11:01
246	1	776	784	EVFAQVKQI	0.17	HLA-A*26:01				EVFAQVKQIHLA-A*26:01
247	1	483	491	NCYSPLQSY	0.17	HLA-A*26:01				NCYSPLQSYHLA-A*26:01
248	1	86	94	GVYFASTEK	0.17	HLA-A*30:01				GVYFASTEKHLA-A*30:01
249	1	264	272	GYLQPRTFL	0.17	HLA-A*23:01				GYLQPRTFLHLA-A*23:01
250	1	130	138	FQFCNDPFL	0.17	HLA-A*02:06				FQFCNDPFLHLA-A*02:06
251	1	1044	1052	HLMSFPQSA	0.17	HLA-A*02:06				HLMSFPQSAHLA-A*02:06
252	1	1216	1224	FIAGLIAIV	0.17	HLA-A*02:01				FIAGLIAIVHLA-A*02:01
253	1	146	154	KSWMESEFR	0.17	HLA-A*31:01				KSWMESEFRHLA-A*31:01
254	1	489	497	QSYGFRPTY	0.17	HLA-B*57:01				QSYGFRPTYHLA-B*57:01
255	1	673	681	QTKSHRRAR	0.18	HLA-A*33:01				QTKSHRRARHLA-A*33:01
256	1	662	670	IGAGICASY	0.18	HLA-A*30:02				IGAGICASYHLA-A*30:02
257	1	17	25	NLITRTQSY	0.18	HLA-A*30:02				NLITRTQSYHLA-A*30:02
258	1	353	361	RISNCVADY	0.18	HLA-A*30:02				RISNCVADYHLA-A*30:02
259	1	254	262	WTAGAAAYY	0.18	HLA-A*30:02				WTAGAAAYYHLA-A*30:02
260	1	700	708	SVAYSNNSI	0.18	HLA-A*68:02				SVAYSNNSIHLA-A*68:02
261	1	308	316	IYQTSNFRV	0.18	HLA-A*24:02				IYQTSNFRVHLA-A*24:02
262	1	264	272	GYLQPRTFL	0.18	HLA-A*24:02				GYLQPRTFLHLA-A*24:02
263	1	1035	1043	RVDFCGKGY	0.18	HLA-A*01:01				RVDFCGKGYHLA-A*01:01
264	1	357	365	CVADYSVIY	0.18	HLA-B*35:01				CVADYSVIYHLA-B*35:01
265	1	246	254	TPVDSSSGW	0.18	HLA-B*35:01				TPVDSSSGWHLA-B*35:01
266	1	1188	1196	NLNESLIDL	0.18	HLA-A*02:01				NLNESLIDLHLA-A*02:01
267	1	853	861	GLTVLPPLL	0.18	HLA-A*02:01				GLTVLPPLLHLA-A*02:01
268	1	823	831	TLADAGFIK	0.18	HLA-A*11:01				TLADAGFIKHLA-A*11:01
269	1	21	29	RTQSYTNSF	0.18	HLA-B*57:01				RTQSYTNSFHLA-B*57:01
270	1	744	752	ECSNLLLQY	0.19	HLA-A*26:01				ECSNLLLQYHLA-A*26:01
271	1	683	691	VASQSIIAY	0.19	HLA-B*53:01				VASQSIIAYHLA-B*53:01
272	1	189	197	VFKNIDGYF	0.19	HLA-A*23:01				VFKNIDGYFHLA-A*23:01
273	1	784	792	IYKTPPIKY	0.19	HLA-A*23:01				IYKTPPIKYHLA-A*23:01
274	1	317	325	QPTESIVRF	0.19	HLA-B*51:01				QPTESIVRFHLA-B*51:01
275	1	1216	1224	FIAGLIAIV	0.19	HLA-A*68:02				FIAGLIAIVHLA-A*68:02
276	1	784	792	IYKTPPIKY	0.19	HLA-A*24:02				IYKTPPIKYHLA-A*24:02
277	1	133	141	CNDPFLDVY	0.19	HLA-A*01:01				CNDPFLDVYHLA-A*01:01
278	1	817	825	LLFNKVTLA	0.19	HLA-A*02:06				LLFNKVTLAHLA-A*02:06
279	1	979	987	RLDKVEAEV	0.19	HLA-A*02:06				RLDKVEAEVHLA-A*02:06
280	1	413	421	KIADYNYKL	0.19	HLA-A*02:03				KIADYNYKLHLA-A*02:03
281	1	21	29	RTQSYTNSF	0.19	HLA-B*15:01				RTQSYTNSFHLA-B*15:01
282	1	345	353	SVYAWNRKR	0.19	HLA-A*03:01				SVYAWNRKRHLA-A*03:01
283	1	600	608	TSNQVAVLY	0.19	HLA-B*58:01				TSNQVAVLYHLA-B*58:01
284	1	1048	1056	FPQSAPHGV	0.2	HLA-B*53:01				FPQSAPHGVHLA-B*53:01
285	1	550	558	ESNKKFLPF	0.2	HLA-B*08:01				ESNKKFLPFHLA-B*08:01
286	1	231	239	ITRFQTLLA	0.2	HLA-A*30:01				ITRFQTLLAHLA-A*30:01
287	1	1035	1043	RVDFCGKGY	0.2	HLA-A*30:02				RVDFCGKGYHLA-A*30:02
288	1	53	61	LPFFSNVTW	0.2	HLA-B*51:01				LPFFSNVTWHLA-B*51:01
289	1	59	67	VTWFHAIHV	0.2	HLA-A*68:02				VTWFHAIHVHLA-A*68:02
290	1	75	83	RFDNPALPF	0.2	HLA-A*24:02				RFDNPALPFHLA-A*24:02
291	1	687	695	SIIAYTMSL	0.2	HLA-A*02:03				SIIAYTMSLHLA-A*02:03
292	1	32	40	GVYYPDKVF	0.2	HLA-B*15:01				GVYYPDKVFHLA-B*15:01
293	1	374	382	KCYGVSPTK	0.2	HLA-A*03:01				KCYGVSPTKHLA-A*03:01
294	1	1016	1024	ASANLAATK	0.2	HLA-A*03:01				ASANLAATKHLA-A*03:01
295	1	1050	1058	QSAPHGVVF	0.2	HLA-B*57:01				QSAPHGVVFHLA-B*57:01
296	1	971	979	SVLNDILSR	0.2	HLA-A*68:01				SVLNDILSRHLA-A*68:01
297	1	876	884	GTITSGWTF	0.2	HLA-B*57:01				GTITSGWTFHLA-B*57:01
298	1	714	722	FTISVTTEI	0.21	HLA-A*26:01				FTISVTTEIHLA-A*26:01
299	1	505	513	RVVVLSFEL	0.21	HLA-A*32:01				RVVVLSFELHLA-A*32:01
300	1	687	695	SIIAYTMSL	0.21	HLA-A*32:01				SIIAYTMSLHLA-A*32:01
301	1	1050	1058	QSAPHGVVF	0.21	HLA-A*32:01				QSAPHGVVFHLA-A*32:01
302	1	47	55	STQDLFLPF	0.21	HLA-A*26:01				STQDLFLPFHLA-A*26:01
303	1	265	273	YLQPRTFLL	0.21	HLA-A*32:01				YLQPRTFLLHLA-A*32:01
304	1	706	714	NSIAIPTNF	0.21	HLA-A*26:01				NSIAIPTNFHLA-A*26:01
305	1	267	275	QPRTFLLKY	0.21	HLA-B*53:01				QPRTFLLKYHLA-B*53:01
306	1	75	83	RFDNPALPF	0.21	HLA-A*23:01				RFDNPALPFHLA-A*23:01
307	1	489	497	QSYGFRPTY	0.21	HLA-A*30:01				QSYGFRPTYHLA-A*30:01
308	1	23	31	QSYTNSFTR	0.21	HLA-A*33:01				QSYTNSFTRHLA-A*33:01
309	1	409	417	GQTGKIADY	0.21	HLA-A*30:02				GQTGKIADYHLA-A*30:02
310	1	189	197	VFKNIDGYF	0.21	HLA-A*24:02				VFKNIDGYFHLA-A*24:02
311	1	882	890	WTFGAGAAL	0.21	HLA-A*68:02				WTFGAGAALHLA-A*68:02
312	1	599	607	NTSNQVAVL	0.21	HLA-A*68:02				NTSNQVAVLHLA-A*68:02
313	1	936	944	STASALGKL	0.21	HLA-A*68:02				STASALGKLHLA-A*68:02
314	1	861	869	LTDEMIAQY	0.21	HLA-B*35:01				LTDEMIAQYHLA-B*35:01
315	1	1258	1266	EPVLKGVKL	0.21	HLA-B*07:02				EPVLKGVKLHLA-B*07:02
316	1	687	695	SIIAYTMSL	0.21	HLA-A*02:01				SIIAYTMSLHLA-A*02:01
317	1	288	296	ALDPLSETK	0.21	HLA-A*11:01				ALDPLSETKHLA-A*11:01
318	1	525	533	KSTNLVKNK	0.21	HLA-A*11:01				KSTNLVKNKHLA-A*11:01
319	1	344	352	ASVYAWNRK	0.21	HLA-A*11:01				ASVYAWNRKHLA-A*11:01
320	1	345	353	SVYAWNRKR	0.21	HLA-A*11:01				SVYAWNRKRHLA-A*11:01
321	1	188	196	FVFKNIDGY	0.21	HLA-B*15:01				FVFKNIDGYHLA-B*15:01
322	1	44	52	VLHSTQDLF	0.21	HLA-B*15:01				VLHSTQDLFHLA-B*15:01
323	1	708	716	IAIPTNFTI	0.21	HLA-B*58:01				IAIPTNFTIHLA-B*58:01
324	1	489	497	QSYGFRPTY	0.21	HLA-B*58:01				QSYGFRPTYHLA-B*58:01
325	1	1002	1010	TYVTQQLIR	0.22	HLA-A*33:01				TYVTQQLIRHLA-A*33:01
326	1	54	62	PFFSNVTWF	0.22	HLA-A*24:02				PFFSNVTWFHLA-A*24:02
327	1	108	116	DSKTQSLLI	0.22	HLA-B*51:01				DSKTQSLLIHLA-B*51:01
328	1	27	35	NSFTRGVYY	0.22	HLA-B*35:01				NSFTRGVYYHLA-B*35:01
329	1	1253	1261	DEDDSEPVL	0.22	HLA-B*40:01				DEDDSEPVLHLA-B*40:01
330	1	1055	1063	GVVFLHVTY	0.22	HLA-B*15:01				GVVFLHVTYHLA-B*15:01
331	1	396	404	FVIRGNEVR	0.22	HLA-A*68:01				FVIRGNEVRHLA-A*68:01
332	1	550	558	ESNKKFLPF	0.23	HLA-A*26:01				ESNKKFLPFHLA-A*26:01
333	1	188	196	FVFKNIDGY	0.23	HLA-A*30:02				FVFKNIDGYHLA-A*30:02
334	1	903	911	NGIGVTQNV	0.23	HLA-A*68:02				NGIGVTQNVHLA-A*68:02
335	1	17	25	NLITRTQSY	0.23	HLA-B*35:01				NLITRTQSYHLA-B*35:01
336	1	122	130	NVVIKVCEF	0.24	HLA-A*26:01				NVVIKVCEFHLA-A*26:01
337	1	621	629	HADQLTPTW	0.24	HLA-A*32:01				HADQLTPTWHLA-A*32:01
338	1	375	383	CYGVSPTKL	0.24	HLA-A*24:02				CYGVSPTKLHLA-A*24:02
339	1	257	265	GAAAYYVGY	0.24	HLA-A*30:02				GAAAYYVGYHLA-A*30:02
340	1	630	638	RVYSTGSNV	0.24	HLA-A*02:03				RVYSTGSNVHLA-A*02:03
341	1	717	725	SVTTEILPV	0.24	HLA-A*02:06				SVTTEILPVHLA-A*02:06
342	1	673	681	QTKSHRRAR	0.24	HLA-A*31:01				QTKSHRRARHLA-A*31:01
343	1	683	691	VASQSIIAY	0.25	HLA-A*26:01				VASQSIIAYHLA-A*26:01
344	1	1260	1268	VLKGVKLHY	0.25	HLA-A*32:01				VLKGVKLHYHLA-A*32:01
345	1	570	578	DAVRDPQTL	0.25	HLA-B*53:01				DAVRDPQTLHLA-B*53:01
346	1	308	316	IYQTSNFRV	0.25	HLA-A*23:01				IYQTSNFRVHLA-A*23:01
347	1	1095	1103	GTHWFVTQR	0.25	HLA-A*33:01				GTHWFVTQRHLA-A*33:01
348	1	1177	1185	KEIDRLNEV	0.25	HLA-B*44:02				KEIDRLNEVHLA-B*44:02
349	1	683	691	VASQSIIAY	0.25	HLA-A*01:01				VASQSIIAYHLA-A*01:01
350	1	888	896	AALQIPFAM	0.25	HLA-B*35:01				AALQIPFAMHLA-B*35:01
351	1	1048	1056	FPQSAPHGV	0.25	HLA-B*07:02				FPQSAPHGVHLA-B*07:02
352	1	782	790	KQIYKTPPI	0.25	HLA-A*02:06				KQIYKTPPIHLA-A*02:06
353	1	307	315	GIYQTSNFR	0.25	HLA-A*11:01				GIYQTSNFRHLA-A*11:01
354	1	799	807	SQILPDPSK	0.25	HLA-A*11:01				SQILPDPSKHLA-A*11:01
355	1	307	315	GIYQTSNFR	0.25	HLA-A*31:01				GIYQTSNFRHLA-A*31:01
356	1	706	714	NSIAIPTNF	0.25	HLA-B*58:01				NSIAIPTNFHLA-B*58:01
357	1	958	966	LVKQLSSKF	0.26	HLA-A*26:01				LVKQLSSKFHLA-A*26:01
358	1	710	718	IPTNFTISV	0.26	HLA-B*53:01				IPTNFTISVHLA-B*53:01
359	1	449	457	YRLFRKSNL	0.26	HLA-B*08:01				YRLFRKSNLHLA-B*08:01
360	1	751	759	QYGSFCTQL	0.26	HLA-A*24:02				QYGSFCTQLHLA-A*24:02
361	1	148	156	WMESEFRVY	0.26	HLA-A*01:01				WMESEFRVYHLA-A*01:01
362	1	911	919	VLYENQKLI	0.26	HLA-A*02:01				VLYENQKLIHLA-A*02:01
363	1	1109	1117	QIITTDNTF	0.26	HLA-B*15:01				QIITTDNTFHLA-B*15:01
364	1	685	693	SQSIIAYTM	0.26	HLA-B*15:01				SQSIIAYTMHLA-B*15:01
365	1	450	458	RLFRKSNLK	0.26	HLA-A*31:01				RLFRKSNLKHLA-A*31:01
366	1	525	533	KSTNLVKNK	0.26	HLA-A*03:01				KSTNLVKNKHLA-A*03:01
367	1	1050	1058	QSAPHGVVF	0.27	HLA-A*26:01				QSAPHGVVFHLA-A*26:01
368	1	359	367	ADYSVIYNF	0.27	HLA-B*44:02				ADYSVIYNFHLA-B*44:02
369	1	634	642	TGSNVFQTR	0.27	HLA-A*33:01				TGSNVFQTRHLA-A*33:01
370	1	21	29	RTQSYTNSF	0.27	HLA-A*30:02				RTQSYTNSFHLA-A*30:02
371	1	194	202	DGYFKIYSK	0.27	HLA-A*33:01				DGYFKIYSKHLA-A*33:01
372	1	710	718	IPTNFTISV	0.27	HLA-B*35:01				IPTNFTISVHLA-B*35:01
373	1	710	718	IPTNFTISV	0.27	HLA-B*07:02				IPTNFTISVHLA-B*07:02
374	1	317	325	QPTESIVRF	0.27	HLA-B*07:02				QPTESIVRFHLA-B*07:02
375	1	1260	1268	VLKGVKLHY	0.27	HLA-A*03:01				VLKGVKLHYHLA-A*03:01
376	1	706	714	NSIAIPTNF	0.28	HLA-B*53:01				NSIAIPTNFHLA-B*53:01
377	1	675	683	KSHRRARSV	0.28	HLA-A*30:01				KSHRRARSVHLA-A*30:01
378	1	441	449	VGGNYNYLY	0.28	HLA-A*30:02				VGGNYNYLYHLA-A*30:02
379	1	687	695	SIIAYTMSL	0.28	HLA-A*68:02				SIIAYTMSLHLA-A*68:02
380	1	359	367	ADYSVIYNF	0.28	HLA-B*44:03				ADYSVIYNFHLA-B*44:03
381	1	933	941	SLSSTASAL	0.28	HLA-A*02:03				SLSSTASALHLA-A*02:03
382	1	894	902	FAMQMAYRF	0.28	HLA-B*58:01				FAMQMAYRFHLA-B*58:01
383	1	823	831	TLADAGFIK	0.28	HLA-A*03:01				TLADAGFIKHLA-A*03:01
384	1	32	40	GVYYPDKVF	0.29	HLA-A*32:01				GVYYPDKVFHLA-A*32:01
385	1	236	244	TLLALHRSY	0.29	HLA-A*32:01				TLLALHRSYHLA-A*32:01
386	1	782	790	KQIYKTPPI	0.29	HLA-A*32:01				KQIYKTPPIHLA-A*32:01
387	1	708	716	IAIPTNFTI	0.29	HLA-B*53:01				IAIPTNFTIHLA-B*53:01
388	1	1055	1063	GVVFLHVTY	0.29	HLA-A*30:02				GVVFLHVTYHLA-A*30:02
389	1	1048	1056	FPQSAPHGV	0.29	HLA-B*35:01				FPQSAPHGVHLA-B*35:01
390	1	198	206	KIYSKHTPI	0.29	HLA-A*02:03				KIYSKHTPIHLA-A*02:03
391	1	952	960	AQALNTLVK	0.29	HLA-A*11:01				AQALNTLVKHLA-A*11:01
392	1	307	315	GIYQTSNFR	0.29	HLA-A*03:01				GIYQTSNFRHLA-A*03:01
393	1	671	679	QTQTKSHRR	0.29	HLA-A*68:01				QTQTKSHRRHLA-A*68:01
394	1	265	273	YLQPRTFLL	0.3	HLA-A*23:01				YLQPRTFLLHLA-A*23:01
395	1	529	537	LVKNKCVNF	0.3	HLA-B*08:01				LVKNKCVNFHLA-B*08:01
396	1	357	365	CVADYSVIY	0.3	HLA-A*01:01				CVADYSVIYHLA-A*01:01
397	1	1171	1179	SVVNIQKEI	0.3	HLA-A*68:02				SVVNIQKEIHLA-A*68:02
398	1	1177	1185	KEIDRLNEV	0.3	HLA-B*44:03				KEIDRLNEVHLA-B*44:03
399	1	38	46	KVFRSSVLH	0.3	HLA-A*11:01				KVFRSSVLHHLA-A*11:01
400	1	753	761	GSFCTQLKR	0.3	HLA-A*11:01				GSFCTQLKRHLA-A*11:01
401	1	721	729	EILPVSMTK	0.3	HLA-A*03:01				EILPVSMTKHLA-A*03:01
402	1	1061	1069	VTYVPAQEK	0.3	HLA-A*68:01				VTYVPAQEKHLA-A*68:01
403	1	1055	1063	GVVFLHVTY	0.31	HLA-A*26:01				GVVFLHVTYHLA-A*26:01
404	1	972	980	VLNDILSRL	0.31	HLA-A*32:01				VLNDILSRLHLA-A*32:01
405	1	687	695	SIIAYTMSL	0.31	HLA-B*08:01				SIIAYTMSLHLA-B*08:01
406	1	865	873	MIAQYTSAL	0.31	HLA-B*08:01				MIAQYTSALHLA-B*08:01
407	1	357	365	CVADYSVIY	0.31	HLA-A*30:02				CVADYSVIYHLA-A*30:02
408	1	357	365	CVADYSVIY	0.31	HLA-B*15:01				CVADYSVIYHLA-B*15:01
409	1	288	296	ALDPLSETK	0.31	HLA-A*03:01				ALDPLSETKHLA-A*03:01
410	1	751	759	QYGSFCTQL	0.32	HLA-A*23:01				QYGSFCTQLHLA-A*23:01
411	1	829	837	FIKQYGDCL	0.32	HLA-B*08:01				FIKQYGDCLHLA-B*08:01
412	1	198	206	KIYSKHTPI	0.32	HLA-B*08:01				KIYSKHTPIHLA-B*08:01
413	1	744	752	ECSNLLLQY	0.32	HLA-A*01:01				ECSNLLLQYHLA-A*01:01
414	1	489	497	QSYGFRPTY	0.32	HLA-A*01:01				QSYGFRPTYHLA-A*01:01
415	1	1001	1009	QTYVTQQLI	0.32	HLA-A*68:02				QTYVTQQLIHLA-A*68:02
416	1	225	233	LPIGINITR	0.32	HLA-A*33:01				LPIGINITRHLA-A*33:01
417	1	1256	1264	DSEPVLKGV	0.32	HLA-A*68:02				DSEPVLKGVHLA-A*68:02
418	1	570	578	DAVRDPQTL	0.32	HLA-B*35:01				DAVRDPQTLHLA-B*35:01
419	1	1188	1196	NLNESLIDL	0.32	HLA-A*02:03				NLNESLIDLHLA-A*02:03
420	1	714	722	FTISVTTEI	0.32	HLA-A*02:03				FTISVTTEIHLA-A*02:03
421	1	148	156	WMESEFRVY	0.32	HLA-B*15:01				WMESEFRVYHLA-B*15:01
422	1	405	413	QIAPGQTGK	0.32	HLA-A*68:01				QIAPGQTGKHLA-A*68:01
423	1	339	347	NATTFASVY	0.33	HLA-A*26:01				NATTFASVYHLA-A*26:01
424	1	630	638	RVYSTGSNV	0.33	HLA-A*32:01				RVYSTGSNVHLA-A*32:01
425	1	265	273	YLQPRTFLL	0.33	HLA-A*24:02				YLQPRTFLLHLA-A*24:02
426	1	679	687	RARSVASQS	0.33	HLA-A*30:01				RARSVASQSHLA-A*30:01
427	1	512	520	ELLHAPATV	0.33	HLA-A*68:02				ELLHAPATVHLA-A*68:02
428	1	38	46	KVFRSSVLH	0.33	HLA-A*30:02				KVFRSSVLHHLA-A*30:02
429	1	156	164	YSSANNCTF	0.33	HLA-B*35:01				YSSANNCTFHLA-B*35:01
430	1	1017	1025	SANLAATKM	0.33	HLA-B*35:01				SANLAATKMHLA-B*35:01
431	1	648	656	GAEYVNNSY	0.33	HLA-B*35:01				GAEYVNNSYHLA-B*35:01
432	1	237	245	LLALHRSYL	0.33	HLA-A*02:03				LLALHRSYLHLA-A*02:03
433	1	758	766	QLKRALTGI	0.33	HLA-A*02:03				QLKRALTGIHLA-A*02:03
434	1	814	822	IEDLLFNKV	0.33	HLA-B*40:01				IEDLLFNKVHLA-B*40:01
435	1	957	965	TLVKQLSSK	0.33	HLA-A*11:01				TLVKQLSSKHLA-A*11:01
436	1	683	691	VASQSIIAY	0.33	HLA-B*58:01				VASQSIIAYHLA-B*58:01
437	1	53	61	LPFFSNVTW	0.33	HLA-B*58:01				LPFFSNVTWHLA-B*58:01
438	1	857	865	LPPLLTDEM	0.34	HLA-B*53:01				LPPLLTDEMHLA-B*53:01
439	1	1258	1266	EPVLKGVKL	0.34	HLA-B*53:01				EPVLKGVKLHLA-B*53:01
440	1	37	45	DKVFRSSVL	0.34	HLA-B*08:01				DKVFRSSVLHLA-B*08:01
441	1	799	807	SQILPDPSK	0.34	HLA-A*30:01				SQILPDPSKHLA-A*30:01
442	1	865	873	MIAQYTSAL	0.34	HLA-A*68:02				MIAQYTSALHLA-A*68:02
443	1	643	651	AGCLIGAEY	0.34	HLA-A*30:02				AGCLIGAEYHLA-A*30:02
444	1	1258	1266	EPVLKGVKL	0.34	HLA-B*51:01				EPVLKGVKLHLA-B*51:01
445	1	1091	1099	FVSNGTHWF	0.34	HLA-B*35:01				FVSNGTHWFHLA-B*35:01
446	1	776	784	EVFAQVKQI	0.34	HLA-B*51:01				EVFAQVKQIHLA-B*51:01
447	1	744	752	ECSNLLLQY	0.34	HLA-B*35:01				ECSNLLLQYHLA-B*35:01
448	1	508	516	VLSFELLHA	0.34	HLA-A*02:03				VLSFELLHAHLA-A*02:03
449	1	979	987	RLDKVEAEV	0.34	HLA-A*02:03				RLDKVEAEVHLA-A*02:03
450	1	420	428	KLPDDFTGC	0.34	HLA-A*02:06				KLPDDFTGCHLA-A*02:06
451	1	156	164	YSSANNCTF	0.34	HLA-B*58:01				YSSANNCTFHLA-B*58:01
452	1	634	642	TGSNVFQTR	0.34	HLA-A*31:01				TGSNVFQTRHLA-A*31:01
453	1	600	608	TSNQVAVLY	0.34	HLA-B*57:01				TSNQVAVLYHLA-B*57:01
454	1	687	695	SIIAYTMSL	0.35	HLA-A*26:01				SIIAYTMSLHLA-A*26:01
455	1	958	966	LVKQLSSKF	0.35	HLA-A*32:01				LVKQLSSKFHLA-A*32:01
456	1	1109	1117	QIITTDNTF	0.35	HLA-B*35:01				QIITTDNTFHLA-B*35:01
457	1	630	638	RVYSTGSNV	0.35	HLA-A*02:06				RVYSTGSNVHLA-A*02:06
458	1	59	67	VTWFHAIHV	0.35	HLA-A*02:06				VTWFHAIHVHLA-A*02:06
459	1	779	787	AQVKQIYKT	0.35	HLA-A*02:06				AQVKQIYKTHLA-A*02:06
460	1	600	608	TSNQVAVLY	0.35	HLA-B*15:01				TSNQVAVLYHLA-B*15:01
461	1	848	856	AQKFNGLTV	0.35	HLA-B*15:01				AQKFNGLTVHLA-B*15:01
462	1	861	869	LTDEMIAQY	0.35	HLA-B*58:01				LTDEMIAQYHLA-B*58:01
463	1	341	349	TTFASVYAW	0.36	HLA-A*26:01				TTFASVYAWHLA-A*26:01
464	1	446	454	NYLYRLFRK	0.36	HLA-A*33:01				NYLYRLFRKHLA-A*33:01
465	1	1000	1008	LQTYVTQQL	0.36	HLA-A*02:06				LQTYVTQQLHLA-A*02:06
466	1	25	33	YTNSFTRGV	0.36	HLA-A*02:06				YTNSFTRGVHLA-A*02:06
467	1	1095	1103	GTHWFVTQR	0.36	HLA-A*03:01				GTHWFVTQRHLA-A*03:01
468	1	66	74	HVSGTNGTK	0.36	HLA-A*68:01				HVSGTNGTKHLA-A*68:01
469	1	882	890	WTFGAGAAL	0.37	HLA-A*26:01				WTFGAGAALHLA-A*26:01
470	1	890	898	LQIPFAMQM	0.37	HLA-A*32:01				LQIPFAMQMHLA-A*32:01
471	1	346	354	VYAWNRKRI	0.37	HLA-A*24:02				VYAWNRKRIHLA-A*24:02
472	1	702	710	AYSNNSIAI	0.37	HLA-A*24:02				AYSNNSIAIHLA-A*24:02
473	1	971	979	SVLNDILSR	0.37	HLA-A*33:01				SVLNDILSRHLA-A*33:01
474	1	491	499	YGFRPTYGV	0.37	HLA-A*68:02				YGFRPTYGVHLA-A*68:02
475	1	714	722	FTISVTTEI	0.37	HLA-B*51:01				FTISVTTEIHLA-B*51:01
476	1	1205	1213	YIKWPWYIW	0.37	HLA-B*57:01				YIKWPWYIWHLA-B*57:01
477	1	1055	1063	GVVFLHVTY	0.38	HLA-A*32:01				GVVFLHVTYHLA-A*32:01
478	1	894	902	FAMQMAYRF	0.38	HLA-A*23:01				FAMQMAYRFHLA-A*23:01
479	1	363	371	VIYNFAPFF	0.38	HLA-A*23:01				VIYNFAPFFHLA-A*23:01
480	1	320	328	ESIVRFPNI	0.38	HLA-A*68:02				ESIVRFPNIHLA-A*68:02
481	1	995	1003	GRLQSLQTY	0.38	HLA-A*30:02				GRLQSLQTYHLA-A*30:02
482	1	706	714	NSIAIPTNF	0.38	HLA-B*35:01				NSIAIPTNFHLA-B*35:01
483	1	939	947	SALGKLQDV	0.38	HLA-A*02:06				SALGKLQDVHLA-A*02:06
484	1	1090	1098	VFVSNGTHW	0.38	HLA-B*58:01				VFVSNGTHWHLA-B*58:01
485	1	13	21	SQCVNLITR	0.38	HLA-A*31:01				SQCVNLITRHLA-A*31:01
486	1	298	306	TLKSFTVEK	0.38	HLA-A*31:01				TLKSFTVEKHLA-A*31:01
487	1	225	233	LPIGINITR	0.38	HLA-A*68:01				LPIGINITRHLA-A*68:01
488	1	44	52	VLHSTQDLF	0.39	HLA-A*32:01				VLHSTQDLFHLA-A*32:01
489	1	375	383	CYGVSPTKL	0.39	HLA-A*23:01				CYGVSPTKLHLA-A*23:01
490	1	21	29	RTQSYTNSF	0.39	HLA-A*24:02				RTQSYTNSFHLA-A*24:02
491	1	730	738	TSVDCTMYI	0.39	HLA-A*68:02				TSVDCTMYIHLA-A*68:02
492	1	695	703	LGAENSVAY	0.39	HLA-A*30:02				LGAENSVAYHLA-A*30:02
493	1	439	447	SKVGGNYNY	0.39	HLA-A*30:02				SKVGGNYNYHLA-A*30:02
494	1	648	656	GAEYVNNSY	0.39	HLA-A*30:02				GAEYVNNSYHLA-A*30:02
495	1	254	262	WTAGAAAYY	0.39	HLA-B*35:01				WTAGAAAYYHLA-B*35:01
496	1	1003	1011	YVTQQLIRA	0.39	HLA-A*02:06				YVTQQLIRAHLA-A*02:06
497	1	921	929	NQFNSAIGK	0.39	HLA-A*11:01				NQFNSAIGKHLA-A*11:01
498	1	1050	1058	QSAPHGVVF	0.4	HLA-B*53:01				QSAPHGVVFHLA-B*53:01
499	1	163	171	TFEYVSQPF	0.4	HLA-A*24:02				TFEYVSQPFHLA-A*24:02
500	1	1185	1193	VAKNLNESL	0.4	HLA-B*08:01				VAKNLNESLHLA-B*08:01
501	1	951	959	NAQALNTLV	0.4	HLA-B*51:01				NAQALNTLVHLA-B*51:01
502	1	865	873	MIAQYTSAL	0.4	HLA-A*02:03				MIAQYTSALHLA-A*02:03
503	1	208	216	LERDLPQGF	0.4	HLA-B*40:01				LERDLPQGFHLA-B*40:01
504	1	714	722	FTISVTTEI	0.4	HLA-A*02:01				FTISVTTEIHLA-A*02:01
505	1	1177	1185	KEIDRLNEV	0.4	HLA-A*02:06				KEIDRLNEVHLA-A*02:06
506	1	454	462	KSNLKPFER	0.4	HLA-A*11:01				KSNLKPFERHLA-A*11:01
507	1	489	497	QSYGFRPTY	0.4	HLA-A*11:01				QSYGFRPTYHLA-A*11:01
508	1	876	884	GTITSGWTF	0.4	HLA-B*15:01				GTITSGWTFHLA-B*15:01
509	1	546	554	GVLTESNKK	0.4	HLA-A*03:01				GVLTESNKKHLA-A*03:01
510	1	935	943	SSTASALGK	0.4	HLA-A*03:01				SSTASALGKHLA-A*03:01
511	1	936	944	STASALGKL	0.41	HLA-A*26:01				STASALGKLHLA-A*26:01
512	1	600	608	TSNQVAVLY	0.41	HLA-B*53:01				TSNQVAVLYHLA-B*53:01
513	1	365	373	YNFAPFFAF	0.41	HLA-A*23:01				YNFAPFFAFHLA-A*23:01
514	1	876	884	GTITSGWTF	0.41	HLA-A*23:01				GTITSGWTFHLA-A*23:01
515	1	1091	1099	FVSNGTHWF	0.41	HLA-B*53:01				FVSNGTHWFHLA-B*53:01
516	1	368	376	APFFAFKCY	0.41	HLA-B*53:01				APFFAFKCYHLA-B*53:01
517	1	17	25	NLITRTQSY	0.41	HLA-B*08:01				NLITRTQSYHLA-B*08:01
518	1	211	219	DLPQGFSAL	0.41	HLA-B*08:01				DLPQGFSALHLA-B*08:01
519	1	1010	1018	RAAEIRASA	0.41	HLA-A*30:01				RAAEIRASAHLA-A*30:01
520	1	835	843	DCLGDIAAR	0.41	HLA-A*33:01				DCLGDIAARHLA-A*33:01
521	1	1085	1093	FPREGVFVS	0.41	HLA-B*35:01				FPREGVFVSHLA-B*35:01
522	1	905	913	IGVTQNVLY	0.41	HLA-A*30:02				IGVTQNVLYHLA-A*30:02
523	1	130	138	FQFCNDPFL	0.41	HLA-A*02:01				FQFCNDPFLHLA-A*02:01
524	1	708	716	IAIPTNFTI	0.41	HLA-B*57:01				IAIPTNFTIHLA-B*57:01
525	1	192	200	NIDGYFKIY	0.42	HLA-A*26:01				NIDGYFKIYHLA-A*26:01
526	1	339	347	NATTFASVY	0.42	HLA-B*53:01				NATTFASVYHLA-B*53:01
527	1	1258	1266	EPVLKGVKL	0.42	HLA-B*35:01				EPVLKGVKLHLA-B*35:01
528	1	89	97	FASTEKSNI	0.42	HLA-B*51:01				FASTEKSNIHLA-B*51:01
529	1	25	33	YTNSFTRGV	0.42	HLA-A*02:03				YTNSFTRGVHLA-A*02:03
530	1	695	703	LGAENSVAY	0.42	HLA-B*15:01				LGAENSVAYHLA-B*15:01
531	1	483	491	NCYSPLQSY	0.42	HLA-B*15:01				NCYSPLQSYHLA-B*15:01
532	1	336	344	EVFNATTFA	0.43	HLA-A*26:01				EVFNATTFAHLA-A*26:01
533	1	624	632	QLTPTWRVY	0.43	HLA-A*32:01				QLTPTWRVYHLA-A*32:01
534	1	717	725	SVTTEILPV	0.43	HLA-A*68:02				SVTTEILPVHLA-A*68:02
535	1	946	954	DVVNHNAQA	0.43	HLA-A*68:02				DVVNHNAQAHLA-A*68:02
536	1	1126	1134	IGIVNNTVY	0.43	HLA-B*35:01				IGIVNNTVYHLA-B*35:01
537	1	1260	1268	VLKGVKLHY	0.43	HLA-A*30:01				VLKGVKLHYHLA-A*30:01
538	1	421	429	LPDDFTGCV	0.43	HLA-B*51:01				LPDDFTGCVHLA-B*51:01
539	1	892	900	IPFAMQMAY	0.43	HLA-B*51:01				IPFAMQMAYHLA-B*51:01
540	1	81	89	LPFNDGVYF	0.43	HLA-B*07:02				LPFNDGVYFHLA-B*07:02
541	1	204	212	TPINLERDL	0.43	HLA-B*07:02				TPINLERDLHLA-B*07:02
542	1	865	873	MIAQYTSAL	0.43	HLA-B*07:02				MIAQYTSALHLA-B*07:02
543	1	217	225	SALEPLVDL	0.43	HLA-A*02:06				SALEPLVDLHLA-A*02:06
544	1	445	453	YNYLYRLFR	0.43	HLA-A*31:01				YNYLYRLFRHLA-A*31:01
545	1	706	714	NSIAIPTNF	0.43	HLA-B*57:01				NSIAIPTNFHLA-B*57:01
546	1	298	306	TLKSFTVEK	0.43	HLA-A*68:01				TLKSFTVEKHLA-A*68:01
547	1	1109	1117	QIITTDNTF	0.44	HLA-A*26:01				QIITTDNTFHLA-A*26:01
548	1	257	265	GAAAYYVGY	0.44	HLA-A*26:01				GAAAYYVGYHLA-A*26:01
549	1	911	919	VLYENQKLI	0.44	HLA-A*32:01				VLYENQKLIHLA-A*32:01
550	1	685	693	SQSIIAYTM	0.44	HLA-A*32:01				SQSIIAYTMHLA-A*32:01
551	1	460	468	FERDISTEI	0.44	HLA-B*44:02				FERDISTEIHLA-B*44:02
552	1	460	468	FERDISTEI	0.44	HLA-B*44:03				FERDISTEIHLA-B*44:03
553	1	1052	1060	APHGVVFLH	0.44	HLA-B*35:01				APHGVVFLHHLA-B*35:01
554	1	33	41	VYYPDKVFR	0.44	HLA-A*30:01				VYYPDKVFRHLA-A*30:01
555	1	320	328	ESIVRFPNI	0.44	HLA-B*51:01				ESIVRFPNIHLA-B*51:01
556	1	458	466	KPFERDIST	0.44	HLA-B*07:02				KPFERDISTHLA-B*07:02
557	1	778	786	FAQVKQIYK	0.44	HLA-A*11:01				FAQVKQIYKHLA-A*11:01
558	1	971	979	SVLNDILSR	0.44	HLA-A*03:01				SVLNDILSRHLA-A*03:01
559	1	753	761	GSFCTQLKR	0.44	HLA-A*31:01				GSFCTQLKRHLA-A*31:01
560	1	773	781	NTQEVFAQV	0.45	HLA-A*26:01				NTQEVFAQVHLA-A*26:01
561	1	21	29	RTQSYTNSF	0.45	HLA-A*23:01				RTQSYTNSFHLA-A*23:01
562	1	485	493	YSPLQSYGF	0.45	HLA-A*24:02				YSPLQSYGFHLA-A*24:02
563	1	621	629	HADQLTPTW	0.45	HLA-A*01:01				HADQLTPTWHLA-A*01:01
564	1	614	622	TEVPVAIHA	0.45	HLA-B*44:03				TEVPVAIHAHLA-B*44:03
565	1	952	960	AQALNTLVK	0.45	HLA-A*30:01				AQALNTLVKHLA-A*30:01
566	1	200	208	YSKHTPINL	0.45	HLA-A*30:01				YSKHTPINLHLA-A*30:01
567	1	1056	1064	VVFLHVTYV	0.45	HLA-B*51:01				VVFLHVTYVHLA-B*51:01
568	1	1167	1175	GINASVVNI	0.45	HLA-A*02:03				GINASVVNIHLA-A*02:03
569	1	508	516	VLSFELLHA	0.45	HLA-A*02:01				VLSFELLHAHLA-A*02:01
570	1	261	269	YYVGYLQPR	0.45	HLA-A*31:01				YYVGYLQPRHLA-A*31:01
571	1	343	351	FASVYAWNR	0.45	HLA-A*68:01				FASVYAWNRHLA-A*68:01
572	1	1056	1064	VVFLHVTYV	0.46	HLA-A*32:01				VVFLHVTYVHLA-A*32:01
573	1	708	716	IAIPTNFTI	0.46	HLA-A*32:01				IAIPTNFTIHLA-A*32:01
574	1	1001	1009	QTYVTQQLI	0.46	HLA-A*32:01				QTYVTQQLIHLA-A*32:01
575	1	954	962	ALNTLVKQL	0.46	HLA-A*32:01				ALNTLVKQLHLA-A*32:01
576	1	163	171	TFEYVSQPF	0.46	HLA-A*23:01				TFEYVSQPFHLA-A*23:01
577	1	1000	1008	LQTYVTQQL	0.46	HLA-B*15:01				LQTYVTQQLHLA-B*15:01
578	1	362	370	SVIYNFAPF	0.47	HLA-A*32:01				SVIYNFAPFHLA-A*32:01
579	1	263	271	VGYLQPRTF	0.47	HLA-A*23:01				VGYLQPRTFHLA-A*23:01
580	1	1208	1216	WPWYIWLGF	0.47	HLA-B*53:01				WPWYIWLGFHLA-B*53:01
581	1	454	462	KSNLKPFER	0.47	HLA-A*30:01				KSNLKPFERHLA-A*30:01
582	1	903	911	NGIGVTQNV	0.47	HLA-B*51:01				NGIGVTQNVHLA-B*51:01
583	1	853	861	GLTVLPPLL	0.47	HLA-A*02:03				GLTVLPPLLHLA-A*02:03
584	1	512	520	ELLHAPATV	0.47	HLA-A*02:03				ELLHAPATVHLA-A*02:03
585	1	729	737	KTSVDCTMY	0.47	HLA-B*58:01				KTSVDCTMYHLA-B*58:01
586	1	708	716	IAIPTNFTI	0.47	HLA-A*02:06				IAIPTNFTIHLA-A*02:06
587	1	867	875	AQYTSALLA	0.47	HLA-A*02:06				AQYTSALLAHLA-A*02:06
588	1	634	642	TGSNVFQTR	0.47	HLA-A*68:01				TGSNVFQTRHLA-A*68:01
589	1	1260	1268	VLKGVKLHY	0.48	HLA-A*26:01				VLKGVKLHYHLA-A*26:01
590	1	390	398	NVYADSFVI	0.48	HLA-A*68:02				NVYADSFVIHLA-A*68:02
591	1	420	428	KLPDDFTGC	0.48	HLA-A*02:01				KLPDDFTGCHLA-A*02:01
592	1	512	520	ELLHAPATV	0.48	HLA-A*02:01				ELLHAPATVHLA-A*02:01
593	1	1188	1196	NLNESLIDL	0.48	HLA-A*02:06				NLNESLIDLHLA-A*02:06
594	1	91	99	STEKSNIIR	0.48	HLA-A*68:01				STEKSNIIRHLA-A*68:01
595	1	996	1004	RLQSLQTYV	0.49	HLA-A*32:01				RLQSLQTYVHLA-A*32:01
596	1	93	101	EKSNIIRGW	0.49	HLA-B*44:02				EKSNIIRGWHLA-B*44:02
597	1	188	196	FVFKNIDGY	0.49	HLA-A*01:01				FVFKNIDGYHLA-A*01:01
598	1	93	101	EKSNIIRGW	0.49	HLA-B*44:03				EKSNIIRGWHLA-B*44:03
599	1	721	729	EILPVSMTK	0.49	HLA-A*33:01				EILPVSMTKHLA-A*33:01
600	1	857	865	LPPLLTDEM	0.49	HLA-B*51:01				LPPLLTDEMHLA-B*51:01
601	1	407	415	APGQTGKIA	0.49	HLA-B*07:02				APGQTGKIAHLA-B*07:02
602	1	769	777	EQDKNTQEV	0.49	HLA-A*02:06				EQDKNTQEVHLA-A*02:06
603	1	75	83	RFDNPALPF	0.5	HLA-A*32:01				RFDNPALPFHLA-A*32:01
604	1	1090	1098	VFVSNGTHW	0.5	HLA-B*53:01				VFVSNGTHWHLA-B*53:01
605	1	861	869	LTDEMIAQY	0.5	HLA-B*53:01				LTDEMIAQYHLA-B*53:01
606	1	44	52	VLHSTQDLF	0.5	HLA-A*24:02				VLHSTQDLFHLA-A*24:02
607	1	580	588	ILDITPCSF	0.5	HLA-A*01:01				ILDITPCSFHLA-A*01:01
608	1	719	727	TTEILPVSM	0.5	HLA-A*01:01				TTEILPVSMHLA-A*01:01
609	1	17	25	NLITRTQSY	0.5	HLA-A*01:01				NLITRTQSYHLA-A*01:01
610	1	477	485	NGVAGSNCY	0.5	HLA-B*35:01				NGVAGSNCYHLA-B*35:01
611	1	954	962	ALNTLVKQL	0.5	HLA-A*02:06				ALNTLVKQLHLA-A*02:06
612	1	307	315	GIYQTSNFR	0.5	HLA-A*68:01				GIYQTSNFRHLA-A*68:01
613	1	876	884	GTITSGWTF	0.51	HLA-A*26:01				GTITSGWTFHLA-A*26:01
614	1	317	325	QPTESIVRF	0.51	HLA-A*26:01				QPTESIVRFHLA-A*26:01
615	1	865	873	MIAQYTSAL	0.51	HLA-A*26:01				MIAQYTSALHLA-A*26:01
616	1	706	714	NSIAIPTNF	0.51	HLA-A*32:01				NSIAIPTNFHLA-A*32:01
617	1	44	52	VLHSTQDLF	0.51	HLA-A*23:01				VLHSTQDLFHLA-A*23:01
618	1	894	902	FAMQMAYRF	0.51	HLA-B*51:01				FAMQMAYRFHLA-B*51:01
619	1	1181	1189	RLNEVAKNL	0.51	HLA-A*02:06				RLNEVAKNLHLA-A*02:06
620	1	47	55	STQDLFLPF	0.51	HLA-B*15:01				STQDLFLPFHLA-B*15:01
621	1	952	960	AQALNTLVK	0.51	HLA-A*03:01				AQALNTLVKHLA-A*03:01
622	1	267	275	QPRTFLLKY	0.52	HLA-A*26:01				QPRTFLLKYHLA-A*26:01
623	1	346	354	VYAWNRKRI	0.52	HLA-A*23:01				VYAWNRKRIHLA-A*23:01
624	1	106	114	TLDSKTQSL	0.52	HLA-A*01:01				TLDSKTQSLHLA-A*01:01
625	1	200	208	YSKHTPINL	0.52	HLA-B*08:01				YSKHTPINLHLA-B*08:01
626	1	35	43	YPDKVFRSS	0.52	HLA-B*35:01				YPDKVFRSSHLA-B*35:01
627	1	47	55	STQDLFLPF	0.52	HLA-B*58:01				STQDLFLPFHLA-B*58:01
628	1	27	35	NSFTRGVYY	0.52	HLA-B*15:01				NSFTRGVYYHLA-B*15:01
629	1	553	561	KKFLPFQQF	0.53	HLA-A*32:01				KKFLPFQQFHLA-A*32:01
630	1	188	196	FVFKNIDGY	0.53	HLA-B*53:01				FVFKNIDGYHLA-B*53:01
631	1	330	338	NLCPFHEVF	0.53	HLA-A*23:01				NLCPFHEVFHLA-A*23:01
632	1	47	55	STQDLFLPF	0.53	HLA-A*23:01				STQDLFLPFHLA-A*23:01
633	1	770	778	QDKNTQEVF	0.53	HLA-B*44:02				QDKNTQEVFHLA-B*44:02
634	1	1208	1216	WPWYIWLGF	0.53	HLA-B*35:01				WPWYIWLGFHLA-B*35:01
635	1	1010	1018	RAAEIRASA	0.53	HLA-B*07:02				RAAEIRASAHLA-B*07:02
636	1	420	428	KLPDDFTGC	0.53	HLA-A*02:03				KLPDDFTGCHLA-A*02:03
637	1	66	74	HVSGTNGTK	0.53	HLA-A*03:01				HVSGTNGTKHLA-A*03:01
638	1	624	632	QLTPTWRVY	0.54	HLA-A*26:01				QLTPTWRVYHLA-A*26:01
639	1	204	212	TPINLERDL	0.54	HLA-B*35:01				TPINLERDLHLA-B*35:01
640	1	463	471	DISTEIYQA	0.54	HLA-A*68:02				DISTEIYQAHLA-A*68:02
641	1	1001	1009	QTYVTQQLI	0.54	HLA-B*58:01				QTYVTQQLIHLA-B*58:01
642	1	1133	1141	VYDPLQPEL	0.54	HLA-A*02:06				VYDPLQPELHLA-A*02:06
643	1	894	902	FAMQMAYRF	0.54	HLA-B*57:01				FAMQMAYRFHLA-B*57:01
644	1	53	61	LPFFSNVTW	0.54	HLA-B*57:01				LPFFSNVTWHLA-B*57:01
645	1	1063	1071	YVPAQEKNF	0.55	HLA-A*26:01				YVPAQEKNFHLA-A*26:01
646	1	1164	1172	DISGINASV	0.55	HLA-A*26:01				DISGINASVHLA-A*26:01
647	1	365	373	YNFAPFFAF	0.55	HLA-A*32:01				YNFAPFFAFHLA-A*32:01
648	1	38	46	KVFRSSVLH	0.55	HLA-A*32:01				KVFRSSVLHHLA-A*32:01
649	1	122	130	NVVIKVCEF	0.55	HLA-B*08:01				NVVIKVCEFHLA-B*08:01
650	1	1055	1063	GVVFLHVTY	0.55	HLA-B*35:01				GVVFLHVTYHLA-B*35:01
651	1	662	670	IGAGICASY	0.55	HLA-B*35:01				IGAGICASYHLA-B*35:01
652	1	1124	1132	VVIGIVNNT	0.55	HLA-A*68:02				VVIGIVNNTHLA-A*68:02
653	1	263	271	VGYLQPRTF	0.55	HLA-B*58:01				VGYLQPRTFHLA-B*58:01
654	1	529	537	LVKNKCVNF	0.55	HLA-B*15:01				LVKNKCVNFHLA-B*15:01
655	1	194	202	DGYFKIYSK	0.55	HLA-A*68:01				DGYFKIYSKHLA-A*68:01
656	1	158	166	SANNCTFEY	0.56	HLA-A*26:01				SANNCTFEYHLA-A*26:01
657	1	211	219	DLPQGFSAL	0.56	HLA-A*26:01				DLPQGFSALHLA-A*26:01
658	1	388	396	FTNVYADSF	0.56	HLA-B*35:01				FTNVYADSFHLA-B*35:01
659	1	1051	1059	SAPHGVVFL	0.56	HLA-A*68:02				SAPHGVVFLHLA-A*68:02
660	1	1256	1264	DSEPVLKGV	0.56	HLA-B*51:01				DSEPVLKGVHLA-B*51:01
661	1	621	629	HADQLTPTW	0.56	HLA-B*51:01				HADQLTPTWHLA-B*51:01
662	1	501	509	HQPYRVVVL	0.56	HLA-B*15:01				HQPYRVVVLHLA-B*15:01
663	1	547	555	VLTESNKKF	0.56	HLA-B*15:01				VLTESNKKFHLA-B*15:01
664	1	330	338	NLCPFHEVF	0.56	HLA-B*15:01				NLCPFHEVFHLA-B*15:01
665	1	47	55	STQDLFLPF	0.56	HLA-B*57:01				STQDLFLPFHLA-B*57:01
666	1	263	271	VGYLQPRTF	0.56	HLA-B*57:01				VGYLQPRTFHLA-B*57:01
667	1	825	833	ADAGFIKQY	0.57	HLA-A*26:01				ADAGFIKQYHLA-A*26:01
668	1	263	271	VGYLQPRTF	0.57	HLA-A*32:01				VGYLQPRTFHLA-A*32:01
669	1	204	212	TPINLERDL	0.57	HLA-B*53:01				TPINLERDLHLA-B*53:01
670	1	695	703	LGAENSVAY	0.57	HLA-A*01:01				LGAENSVAYHLA-A*01:01
671	1	236	244	TLLALHRSY	0.57	HLA-B*35:01				TLLALHRSYHLA-B*35:01
672	1	148	156	WMESEFRVY	0.57	HLA-A*30:02				WMESEFRVYHLA-A*30:02
673	1	192	200	NIDGYFKIY	0.57	HLA-A*30:02				NIDGYFKIYHLA-A*30:02
674	1	1221	1229	IAIVMVTIM	0.57	HLA-B*51:01				IAIVMVTIMHLA-B*51:01
675	1	1143	1151	SFKEELDKY	0.58	HLA-A*26:01				SFKEELDKYHLA-A*26:01
676	1	975	983	DILSRLDKV	0.58	HLA-A*68:02				DILSRLDKVHLA-A*68:02
677	1	893	901	PFAMQMAYR	0.58	HLA-A*33:01				PFAMQMAYRHLA-A*33:01
678	1	784	792	IYKTPPIKY	0.58	HLA-A*30:01				IYKTPPIKYHLA-A*30:01
679	1	992	1000	LITGRLQSL	0.58	HLA-A*02:03				LITGRLQSLHLA-A*02:03
680	1	1205	1213	YIKWPWYIW	0.58	HLA-B*58:01				YIKWPWYIWHLA-B*58:01
681	1	853	861	GLTVLPPLL	0.58	HLA-A*02:06				GLTVLPPLLHLA-A*02:06
682	1	485	493	YSPLQSYGF	0.59	HLA-A*23:01				YSPLQSYGFHLA-A*23:01
683	1	965	973	KFGAISSVL	0.59	HLA-A*24:02				KFGAISSVLHLA-A*24:02
684	1	257	265	GAAAYYVGY	0.59	HLA-B*35:01				GAAAYYVGYHLA-B*35:01
685	1	151	159	SEFRVYSSA	0.59	HLA-B*40:01				SEFRVYSSAHLA-B*40:01
686	1	21	29	RTQSYTNSF	0.59	HLA-A*30:01				RTQSYTNSFHLA-A*30:01
687	1	813	821	FIEDLLFNK	0.59	HLA-A*11:01				FIEDLLFNKHLA-A*11:01
688	1	374	382	KCYGVSPTK	0.59	HLA-A*11:01				KCYGVSPTKHLA-A*11:01
689	1	80	88	ALPFNDGVY	0.59	HLA-B*15:01				ALPFNDGVYHLA-B*15:01
690	1	811	819	RSFIEDLLF	0.6	HLA-A*23:01				RSFIEDLLFHLA-A*23:01
691	1	894	902	FAMQMAYRF	0.6	HLA-A*24:02				FAMQMAYRFHLA-A*24:02
692	1	876	884	GTITSGWTF	0.6	HLA-A*24:02				GTITSGWTFHLA-A*24:02
693	1	1169	1177	NASVVNIQK	0.6	HLA-A*11:01				NASVVNIQKHLA-A*11:01
694	1	600	608	TSNQVAVLY	0.6	HLA-A*11:01				TSNQVAVLYHLA-A*11:01
695	1	553	561	KKFLPFQQF	0.61	HLA-A*23:01				KKFLPFQQFHLA-A*23:01
696	1	706	714	NSIAIPTNF	0.61	HLA-A*23:01				NSIAIPTNFHLA-A*23:01
697	1	489	497	QSYGFRPTY	0.61	HLA-B*53:01				QSYGFRPTYHLA-B*53:01
698	1	339	347	NATTFASVY	0.61	HLA-A*01:01				NATTFASVYHLA-A*01:01
699	1	961	969	QLSSKFGAI	0.61	HLA-B*08:01				QLSSKFGAIHLA-B*08:01
700	1	975	983	DILSRLDKV	0.61	HLA-B*08:01				DILSRLDKVHLA-B*08:01
701	1	106	114	TLDSKTQSL	0.61	HLA-B*07:02				TLDSKTQSLHLA-B*07:02
702	1	825	833	ADAGFIKQY	0.61	HLA-A*30:02				ADAGFIKQYHLA-A*30:02
703	1	66	74	HVSGTNGTK	0.61	HLA-A*11:01				HVSGTNGTKHLA-A*11:01
704	1	614	622	TEVPVAIHA	0.62	HLA-B*44:02				TEVPVAIHAHLA-B*44:02
705	1	660	668	IPIGAGICA	0.62	HLA-B*35:01				IPIGAGICAHLA-B*35:01
706	1	1092	1100	VSNGTHWFV	0.62	HLA-A*68:02				VSNGTHWFVHLA-A*68:02
707	1	497	505	YGVGHQPYR	0.62	HLA-A*33:01				YGVGHQPYRHLA-A*33:01
708	1	257	265	GAAAYYVGY	0.62	HLA-B*15:01				GAAAYYVGYHLA-B*15:01
709	1	141	149	YQKNNKSWM	0.62	HLA-B*15:01				YQKNNKSWMHLA-B*15:01
710	1	362	370	SVIYNFAPF	0.62	HLA-B*15:01				SVIYNFAPFHLA-B*15:01
711	1	38	46	KVFRSSVLH	0.62	HLA-A*31:01				KVFRSSVLHHLA-A*31:01
712	1	158	166	SANNCTFEY	0.63	HLA-B*53:01				SANNCTFEYHLA-B*53:01
713	1	156	164	YSSANNCTF	0.63	HLA-B*53:01				YSSANNCTFHLA-B*53:01
714	1	192	200	NIDGYFKIY	0.63	HLA-B*35:01				NIDGYFKIYHLA-B*35:01
715	1	148	156	WMESEFRVY	0.63	HLA-B*35:01				WMESEFRVYHLA-B*35:01
716	1	865	873	MIAQYTSAL	0.63	HLA-B*35:01				MIAQYTSALHLA-B*35:01
717	1	1133	1141	VYDPLQPEL	0.63	HLA-A*30:02				VYDPLQPELHLA-A*30:02
718	1	26	34	TNSFTRGVY	0.63	HLA-A*30:02				TNSFTRGVYHLA-A*30:02
719	1	1097	1105	HWFVTQRNF	0.63	HLA-A*30:02				HWFVTQRNFHLA-A*30:02
720	1	921	929	NQFNSAIGK	0.63	HLA-A*03:01				NQFNSAIGKHLA-A*03:01
721	1	483	491	NCYSPLQSY	0.64	HLA-B*53:01				NCYSPLQSYHLA-B*53:01
722	1	621	629	HADQLTPTW	0.64	HLA-B*44:02				HADQLTPTWHLA-B*44:02
723	1	48	56	TQDLFLPFF	0.64	HLA-A*23:01				TQDLFLPFFHLA-A*23:01
724	1	330	338	NLCPFHEVF	0.64	HLA-A*24:02				NLCPFHEVFHLA-A*24:02
725	1	164	172	FEYVSQPFL	0.64	HLA-B*44:03				FEYVSQPFLHLA-B*44:03
726	1	825	833	ADAGFIKQY	0.64	HLA-A*01:01				ADAGFIKQYHLA-A*01:01
727	1	151	159	SEFRVYSSA	0.64	HLA-B*44:03				SEFRVYSSAHLA-B*44:03
728	1	744	752	ECSNLLLQY	0.64	HLA-A*30:02				ECSNLLLQYHLA-A*30:02
729	1	673	681	QTKSHRRAR	0.64	HLA-A*30:01				QTKSHRRARHLA-A*30:01
730	1	717	725	SVTTEILPV	0.64	HLA-A*02:03				SVTTEILPVHLA-A*02:03
731	1	140	148	VYQKNNKSW	0.64	HLA-B*58:01				VYQKNNKSWHLA-B*58:01
732	1	266	274	LQPRTFLLK	0.64	HLA-A*11:01				LQPRTFLLKHLA-A*11:01
733	1	236	244	TLLALHRSY	0.65	HLA-A*26:01				TLLALHRSYHLA-A*26:01
734	1	483	491	NCYSPLQSY	0.65	HLA-A*01:01				NCYSPLQSYHLA-A*01:01
735	1	255	263	TAGAAAYYV	0.65	HLA-A*68:02				TAGAAAYYVHLA-A*68:02
736	1	932	940	DSLSSTASA	0.65	HLA-A*68:02				DSLSSTASAHLA-A*68:02
737	1	773	781	NTQEVFAQV	0.65	HLA-B*51:01				NTQEVFAQVHLA-B*51:01
738	1	263	271	VGYLQPRTF	0.65	HLA-B*51:01				VGYLQPRTFHLA-B*51:01
739	1	935	943	SSTASALGK	0.65	HLA-A*30:01				SSTASALGKHLA-A*30:01
740	1	254	262	WTAGAAAYY	0.65	HLA-B*15:01				WTAGAAAYYHLA-B*15:01
741	1	86	94	GVYFASTEK	0.65	HLA-A*68:01				GVYFASTEKHLA-A*68:01
742	1	1016	1024	ASANLAATK	0.65	HLA-A*68:01				ASANLAATKHLA-A*68:01
743	1	915	923	NQKLIANQF	0.66	HLA-B*44:02				NQKLIANQFHLA-B*44:02
744	1	182	190	FKNLREFVF	0.66	HLA-B*08:01				FKNLREFVFHLA-B*08:01
745	1	614	622	TEVPVAIHA	0.66	HLA-B*40:01				TEVPVAIHAHLA-B*40:01
746	1	630	638	RVYSTGSNV	0.66	HLA-A*68:02				RVYSTGSNVHLA-A*68:02
747	1	406	414	IAPGQTGKI	0.66	HLA-B*51:01				IAPGQTGKIHLA-B*51:01
748	1	233	241	RFQTLLALH	0.66	HLA-A*30:02				RFQTLLALHHLA-A*30:02
749	1	183	191	KNLREFVFK	0.66	HLA-A*30:01				KNLREFVFKHLA-A*30:01
750	1	571	579	AVRDPQTLE	0.66	HLA-A*30:01				AVRDPQTLEHLA-A*30:01
751	1	933	941	SLSSTASAL	0.66	HLA-A*02:01				SLSSTASALHLA-A*02:01
752	1	119	127	NATNVVIKV	0.66	HLA-A*02:06				NATNVVIKVHLA-A*02:06
753	1	683	691	VASQSIIAY	0.66	HLA-B*57:01				VASQSIIAYHLA-B*57:01
754	1	1090	1098	VFVSNGTHW	0.66	HLA-B*57:01				VFVSNGTHWHLA-B*57:01
755	1	59	67	VTWFHAIHV	0.67	HLA-A*32:01				VTWFHAIHVHLA-A*32:01
756	1	600	608	TSNQVAVLY	0.67	HLA-A*32:01				TSNQVAVLYHLA-A*32:01
757	1	147	155	SWMESEFRV	0.67	HLA-A*24:02				SWMESEFRVHLA-A*24:02
758	1	770	778	QDKNTQEVF	0.67	HLA-B*44:03				QDKNTQEVFHLA-B*44:03
759	1	1260	1268	VLKGVKLHY	0.67	HLA-A*01:01				VLKGVKLHYHLA-A*01:01
760	1	362	370	SVIYNFAPF	0.67	HLA-B*35:01				SVIYNFAPFHLA-B*35:01
761	1	47	55	STQDLFLPF	0.67	HLA-B*35:01				STQDLFLPFHLA-B*35:01
762	1	708	716	IAIPTNFTI	0.67	HLA-A*68:02				IAIPTNFTIHLA-A*68:02
763	1	878	886	ITSGWTFGA	0.67	HLA-A*68:02				ITSGWTFGAHLA-A*68:02
764	1	496	504	TYGVGHQPY	0.67	HLA-A*30:02				TYGVGHQPYHLA-A*30:02
765	1	606	614	VLYQGVNCT	0.67	HLA-A*02:03				VLYQGVNCTHLA-A*02:03
766	1	662	670	IGAGICASY	0.67	HLA-B*15:01				IGAGICASYHLA-B*15:01
767	1	799	807	SQILPDPSK	0.67	HLA-A*03:01				SQILPDPSKHLA-A*03:01
768	1	958	966	LVKQLSSKF	0.67	HLA-B*57:01				LVKQLSSKFHLA-B*57:01
769	1	564	572	DIADTTDAV	0.68	HLA-A*26:01				DIADTTDAVHLA-A*26:01
770	1	1203	1211	EQYIKWPWY	0.68	HLA-A*26:01				EQYIKWPWYHLA-A*26:01
771	1	440	448	KVGGNYNYL	0.68	HLA-A*32:01				KVGGNYNYLHLA-A*32:01
772	1	147	155	SWMESEFRV	0.68	HLA-A*23:01				SWMESEFRVHLA-A*23:01
773	1	1050	1058	QSAPHGVVF	0.68	HLA-A*24:02				QSAPHGVVFHLA-A*24:02
774	1	363	371	VIYNFAPFF	0.68	HLA-A*24:02				VIYNFAPFFHLA-A*24:02
775	1	1046	1054	MSFPQSAPH	0.68	HLA-B*35:01				MSFPQSAPHHLA-B*35:01
776	1	951	959	NAQALNTLV	0.68	HLA-A*68:02				NAQALNTLVHLA-A*68:02
777	1	66	74	HVSGTNGTK	0.68	HLA-A*30:01				HVSGTNGTKHLA-A*30:01
778	1	773	781	NTQEVFAQV	0.68	HLA-A*02:03				NTQEVFAQVHLA-A*02:03
779	1	865	873	MIAQYTSAL	0.68	HLA-A*02:06				MIAQYTSALHLA-A*02:06
780	1	685	693	SQSIIAYTM	0.68	HLA-A*02:06				SQSIIAYTMHLA-A*02:06
781	1	91	99	STEKSNIIR	0.68	HLA-A*11:01				STEKSNIIRHLA-A*11:01
782	1	1001	1009	QTYVTQQLI	0.68	HLA-B*57:01				QTYVTQQLIHLA-B*57:01
783	1	388	396	FTNVYADSF	0.69	HLA-B*53:01				FTNVYADSFHLA-B*53:01
784	1	702	710	AYSNNSIAI	0.69	HLA-A*23:01				AYSNNSIAIHLA-A*23:01
785	1	388	396	FTNVYADSF	0.69	HLA-A*01:01				FTNVYADSFHLA-A*01:01
786	1	365	373	YNFAPFFAF	0.69	HLA-B*35:01				YNFAPFFAFHLA-B*35:01
787	1	1001	1009	QTYVTQQLI	0.69	HLA-B*51:01				QTYVTQQLIHLA-B*51:01
788	1	195	203	GYFKIYSKH	0.69	HLA-A*30:02				GYFKIYSKHHLA-A*30:02
789	1	811	819	RSFIEDLLF	0.69	HLA-B*15:01				RSFIEDLLFHLA-B*15:01
790	1	300	308	KSFTVEKGI	0.69	HLA-B*57:01				KSFTVEKGIHLA-B*57:01
791	1	366	374	NFAPFFAFK	0.69	HLA-A*68:01				NFAPFFAFKHLA-A*68:01
792	1	823	831	TLADAGFIK	0.69	HLA-A*68:01				TLADAGFIKHLA-A*68:01
793	1	580	588	ILDITPCSF	0.7	HLA-A*32:01				ILDITPCSFHLA-A*32:01
794	1	151	159	SEFRVYSSA	0.7	HLA-B*44:02				SEFRVYSSAHLA-B*44:02
795	1	1109	1117	QIITTDNTF	0.7	HLA-B*53:01				QIITTDNTFHLA-B*53:01
796	1	1050	1058	QSAPHGVVF	0.7	HLA-A*23:01				QSAPHGVVFHLA-A*23:01
797	1	1212	1220	IWLGFIAGL	0.7	HLA-A*23:01				IWLGFIAGLHLA-A*23:01
798	1	1197	1205	QELGKYEQY	0.7	HLA-B*40:01				QELGKYEQYHLA-B*40:01
799	1	884	892	FGAGAALQI	0.7	HLA-B*51:01				FGAGAALQIHLA-B*51:01
800	1	55	63	FFSNVTWFH	0.7	HLA-A*33:01				FFSNVTWFHHLA-A*33:01
801	1	300	308	KSFTVEKGI	0.7	HLA-B*58:01				KSFTVEKGIHLA-B*58:01
802	1	892	900	IPFAMQMAY	0.71	HLA-A*26:01				IPFAMQMAYHLA-A*26:01
803	1	1133	1141	VYDPLQPEL	0.71	HLA-B*53:01				VYDPLQPELHLA-B*53:01
804	1	250	258	SSSGWTAGA	0.71	HLA-A*68:02				SSSGWTAGAHLA-A*68:02
805	1	411	419	TGKIADYNY	0.71	HLA-A*30:02				TGKIADYNYHLA-A*30:02
806	1	811	819	RSFIEDLLF	0.71	HLA-A*30:02				RSFIEDLLFHLA-A*30:02
807	1	1082	1090	KAHFPREGV	0.71	HLA-A*30:01				KAHFPREGVHLA-A*30:01
808	1	366	374	NFAPFFAFK	0.71	HLA-A*30:01				NFAPFFAFKHLA-A*30:01
809	1	344	352	ASVYAWNRK	0.71	HLA-A*30:01				ASVYAWNRKHLA-A*30:01
810	1	154	162	RVYSSANNC	0.71	HLA-A*30:01				RVYSSANNCHLA-A*30:01
811	1	773	781	NTQEVFAQV	0.71	HLA-A*02:01				NTQEVFAQVHLA-A*02:01
812	1	497	505	YGVGHQPYR	0.71	HLA-A*31:01				YGVGHQPYRHLA-A*31:01
813	1	861	869	LTDEMIAQY	0.71	HLA-B*57:01				LTDEMIAQYHLA-B*57:01
814	1	1027	1035	ECVLGQSKR	0.71	HLA-A*68:01				ECVLGQSKRHLA-A*68:01
815	1	21	29	RTQSYTNSF	0.72	HLA-A*26:01				RTQSYTNSFHLA-A*26:01
816	1	888	896	AALQIPFAM	0.72	HLA-A*32:01				AALQIPFAMHLA-A*32:01
817	1	965	973	KFGAISSVL	0.72	HLA-A*23:01				KFGAISSVLHLA-A*23:01
818	1	341	349	TTFASVYAW	0.72	HLA-A*23:01				TTFASVYAWHLA-A*23:01
819	1	365	373	YNFAPFFAF	0.72	HLA-A*24:02				YNFAPFFAFHLA-A*24:02
820	1	48	56	TQDLFLPFF	0.72	HLA-A*24:02				TQDLFLPFFHLA-A*24:02
821	1	915	923	NQKLIANQF	0.72	HLA-B*44:03				NQKLIANQFHLA-B*44:03
822	1	437	445	LDSKVGGNY	0.72	HLA-A*01:01				LDSKVGGNYHLA-A*01:01
823	1	693	701	MSLGAENSV	0.72	HLA-A*68:02				MSLGAENSVHLA-A*68:02
824	1	338	346	FNATTFASV	0.72	HLA-A*68:02				FNATTFASVHLA-A*68:02
825	1	267	275	QPRTFLLKY	0.72	HLA-B*07:02				QPRTFLLKYHLA-B*07:02
826	1	53	61	LPFFSNVTW	0.72	HLA-B*07:02				LPFFSNVTWHLA-B*07:02
827	1	866	874	IAQYTSALL	0.72	HLA-B*51:01				IAQYTSALLHLA-B*51:01
828	1	522	530	GPKKSTNLV	0.72	HLA-B*51:01				GPKKSTNLVHLA-B*51:01
829	1	555	563	FLPFQQFGR	0.72	HLA-A*33:01				FLPFQQFGRHLA-A*33:01
830	1	1095	1103	GTHWFVTQR	0.72	HLA-A*30:01				GTHWFVTQRHLA-A*30:01
831	1	729	737	KTSVDCTMY	0.72	HLA-B*57:01				KTSVDCTMYHLA-B*57:01
832	1	388	396	FTNVYADSF	0.73	HLA-A*26:01				FTNVYADSFHLA-A*26:01
833	1	164	172	FEYVSQPFL	0.73	HLA-B*44:02				FEYVSQPFLHLA-B*44:02
834	1	547	555	VLTESNKKF	0.73	HLA-A*32:01				VLTESNKKFHLA-A*32:01
835	1	48	56	TQDLFLPFF	0.73	HLA-A*32:01				TQDLFLPFFHLA-A*32:01
836	1	47	55	STQDLFLPF	0.73	HLA-A*24:02				STQDLFLPFHLA-A*24:02
837	1	263	271	VGYLQPRTF	0.73	HLA-A*24:02				VGYLQPRTFHLA-A*24:02
838	1	623	631	DQLTPTWRV	0.73	HLA-A*68:02				DQLTPTWRVHLA-A*68:02
839	1	396	404	FVIRGNEVR	0.73	HLA-A*33:01				FVIRGNEVRHLA-A*33:01
840	1	266	274	LQPRTFLLK	0.73	HLA-A*30:01				LQPRTFLLKHLA-A*30:01
841	1	59	67	VTWFHAIHV	0.73	HLA-A*02:01				VTWFHAIHVHLA-A*02:01
842	1	140	148	VYQKNNKSW	0.74	HLA-A*32:01				VYQKNNKSWHLA-A*32:01
843	1	8	16	LPLVSSQCV	0.74	HLA-B*53:01				LPLVSSQCVHLA-B*53:01
844	1	744	752	ECSNLLLQY	0.74	HLA-B*53:01				ECSNLLLQYHLA-B*53:01
845	1	1126	1134	IGIVNNTVY	0.74	HLA-A*30:02				IGIVNNTVYHLA-A*30:02
846	1	388	396	FTNVYADSF	0.74	HLA-B*58:01				FTNVYADSFHLA-B*58:01
847	1	717	725	SVTTEILPV	0.74	HLA-A*02:01				SVTTEILPVHLA-A*02:01
848	1	512	520	ELLHAPATV	0.74	HLA-A*02:06				ELLHAPATVHLA-A*02:06
849	1	848	856	AQKFNGLTV	0.74	HLA-A*02:06				AQKFNGLTVHLA-A*02:06
850	1	553	561	KKFLPFQQF	0.74	HLA-B*15:01				KKFLPFQQFHLA-B*15:01
851	1	777	785	VFAQVKQIY	0.74	HLA-B*15:01				VFAQVKQIYHLA-B*15:01
852	1	366	374	NFAPFFAFK	0.74	HLA-A*31:01				NFAPFFAFKHLA-A*31:01
853	1	1204	1212	QYIKWPWYI	0.75	HLA-A*32:01				QYIKWPWYIHLA-A*32:01
854	1	802	810	LPDPSKPSK	0.75	HLA-B*35:01				LPDPSKPSKHLA-B*35:01
855	1	225	233	LPIGINITR	0.75	HLA-B*35:01				LPIGINITRHLA-B*35:01
856	1	320	328	ESIVRFPNI	0.75	HLA-B*08:01				ESIVRFPNIHLA-B*08:01
857	1	35	43	YPDKVFRSS	0.75	HLA-B*51:01				YPDKVFRSSHLA-B*51:01
858	1	301	309	SFTVEKGIY	0.75	HLA-A*30:02				SFTVEKGIYHLA-A*30:02
859	1	1058	1066	FLHVTYVPA	0.75	HLA-A*02:03				FLHVTYVPAHLA-A*02:03
860	1	25	33	YTNSFTRGV	0.76	HLA-A*26:01				YTNSFTRGVHLA-A*26:01
861	1	330	338	NLCPFHEVF	0.76	HLA-A*32:01				NLCPFHEVFHLA-A*32:01
862	1	621	629	HADQLTPTW	0.76	HLA-A*23:01				HADQLTPTWHLA-A*23:01
863	1	621	629	HADQLTPTW	0.76	HLA-B*44:03				HADQLTPTWHLA-B*44:03
864	1	915	923	NQKLIANQF	0.76	HLA-B*08:01				NQKLIANQFHLA-B*08:01
865	1	335	343	HEVFNATTF	0.76	HLA-B*35:01				HEVFNATTFHLA-B*35:01
866	1	246	254	TPVDSSSGW	0.76	HLA-B*07:02				TPVDSSSGWHLA-B*07:02
867	1	778	786	FAQVKQIYK	0.76	HLA-A*30:01				FAQVKQIYKHLA-A*30:01
868	1	888	896	AALQIPFAM	0.76	HLA-B*58:01				AALQIPFAMHLA-B*58:01
869	1	848	856	AQKFNGLTV	0.76	HLA-A*02:03				AQKFNGLTVHLA-A*02:03
870	1	623	631	DQLTPTWRV	0.76	HLA-A*02:06				DQLTPTWRVHLA-A*02:06
871	1	992	1000	LITGRLQSL	0.76	HLA-A*02:06				LITGRLQSLHLA-A*02:06
872	1	580	588	ILDITPCSF	0.76	HLA-B*15:01				ILDITPCSFHLA-B*15:01
873	1	1126	1134	IGIVNNTVY	0.76	HLA-B*15:01				IGIVNNTVYHLA-B*15:01
874	1	454	462	KSNLKPFER	0.76	HLA-A*03:01				KSNLKPFERHLA-A*03:01
875	1	489	497	QSYGFRPTY	0.76	HLA-A*03:01				QSYGFRPTYHLA-A*03:01
876	1	254	262	WTAGAAAYY	0.76	HLA-A*68:01				WTAGAAAYYHLA-A*68:01
877	1	742	750	STECSNLLL	0.77	HLA-A*01:01				STECSNLLLHLA-A*01:01
878	1	638	646	VFQTRAGCL	0.77	HLA-B*08:01				VFQTRAGCLHLA-B*08:01
879	1	1133	1141	VYDPLQPEL	0.77	HLA-B*07:02				VYDPLQPELHLA-B*07:02
880	1	508	516	VLSFELLHA	0.77	HLA-A*02:06				VLSFELLHAHLA-A*02:06
881	1	442	450	GGNYNYLYR	0.77	HLA-A*31:01				GGNYNYLYRHLA-A*31:01
882	1	894	902	FAMQMAYRF	0.78	HLA-A*32:01				FAMQMAYRFHLA-A*32:01
883	1	1050	1058	QSAPHGVVF	0.78	HLA-A*01:01				QSAPHGVVFHLA-A*01:01
884	1	846	854	ICAQKFNGL	0.78	HLA-B*08:01				ICAQKFNGLHLA-B*08:01
885	1	413	421	KIADYNYKL	0.78	HLA-A*68:02				KIADYNYKLHLA-A*68:02
886	1	298	306	TLKSFTVEK	0.78	HLA-A*33:01				TLKSFTVEKHLA-A*33:01
887	1	263	271	VGYLQPRTF	0.79	HLA-B*53:01				VGYLQPRTFHLA-B*53:01
888	1	1052	1060	APHGVVFLH	0.79	HLA-B*53:01				APHGVVFLHHLA-B*53:01
889	1	1140	1148	ELDSFKEEL	0.79	HLA-B*08:01				ELDSFKEELHLA-B*08:01
890	1	857	865	LPPLLTDEM	0.79	HLA-B*07:02				LPPLLTDEMHLA-B*07:02
891	1	1046	1054	MSFPQSAPH	0.79	HLA-A*30:02				MSFPQSAPHHLA-A*30:02
892	1	623	631	DQLTPTWRV	0.79	HLA-B*51:01				DQLTPTWRVHLA-B*51:01
893	1	75	83	RFDNPALPF	0.79	HLA-A*30:02				RFDNPALPFHLA-A*30:02
894	1	1091	1099	FVSNGTHWF	0.79	HLA-B*15:01				FVSNGTHWFHLA-B*15:01
895	1	266	274	LQPRTFLLK	0.79	HLA-A*03:01				LQPRTFLLKHLA-A*03:01
896	1	778	786	FAQVKQIYK	0.79	HLA-A*68:01				FAQVKQIYKHLA-A*68:01
897	1	1044	1052	HLMSFPQSA	0.8	HLA-B*08:01				HLMSFPQSAHLA-B*08:01
898	1	1085	1093	FPREGVFVS	0.8	HLA-B*07:02				FPREGVFVSHLA-B*07:02
899	1	217	225	SALEPLVDL	0.8	HLA-B*51:01				SALEPLVDLHLA-B*51:01
900	1	491	499	YGFRPTYGV	0.8	HLA-B*51:01				YGFRPTYGVHLA-B*51:01
901	1	1098	1106	WFVTQRNFY	0.8	HLA-A*30:02				WFVTQRNFYHLA-A*30:02
902	1	454	462	KSNLKPFER	0.8	HLA-A*33:01				KSNLKPFERHLA-A*33:01
903	1	405	413	QIAPGQTGK	0.8	HLA-A*30:01				QIAPGQTGKHLA-A*30:01
904	1	1133	1141	VYDPLQPEL	0.8	HLA-A*02:01				VYDPLQPELHLA-A*02:01
905	1	156	164	YSSANNCTF	0.8	HLA-B*57:01				YSSANNCTFHLA-B*57:01
906	1	894	902	FAMQMAYRF	0.81	HLA-A*26:01				FAMQMAYRFHLA-A*26:01
907	1	697	705	AENSVAYSN	0.81	HLA-B*44:03				AENSVAYSNHLA-B*44:03
908	1	1200	1208	GKYEQYIKW	0.81	HLA-B*44:03				GKYEQYIKWHLA-B*44:03
909	1	1063	1071	YVPAQEKNF	0.81	HLA-A*24:02				YVPAQEKNFHLA-A*24:02
910	1	1006	1014	QQLIRAAEI	0.81	HLA-B*08:01				QQLIRAAEIHLA-B*08:01
911	1	507	515	VVLSFELLH	0.81	HLA-A*11:01				VVLSFELLHHLA-A*11:01
912	1	27	35	NSFTRGVYY	0.81	HLA-A*68:01				NSFTRGVYYHLA-A*68:01
913	1	813	821	FIEDLLFNK	0.81	HLA-A*68:01				FIEDLLFNKHLA-A*68:01
914	1	1046	1054	MSFPQSAPH	0.82	HLA-A*26:01				MSFPQSAPHHLA-A*26:01
915	1	821	829	KVTLADAGF	0.82	HLA-A*32:01				KVTLADAGFHLA-A*32:01
916	1	47	55	STQDLFLPF	0.82	HLA-A*01:01				STQDLFLPFHLA-A*01:01
917	1	580	588	ILDITPCSF	0.82	HLA-B*35:01				ILDITPCSFHLA-B*35:01
918	1	682	690	SVASQSIIA	0.82	HLA-A*68:02				SVASQSIIAHLA-A*68:02
919	1	681	689	RSVASQSII	0.82	HLA-B*58:01				RSVASQSIIHLA-B*58:01
920	1	345	353	SVYAWNRKR	0.82	HLA-A*30:01				SVYAWNRKRHLA-A*30:01
921	1	782	790	KQIYKTPPI	0.82	HLA-A*02:03				KQIYKTPPIHLA-A*02:03
922	1	208	216	LERDLPQGF	0.82	HLA-B*15:01				LERDLPQGFHLA-B*15:01
923	1	363	371	VIYNFAPFF	0.83	HLA-A*26:01				VIYNFAPFFHLA-A*26:01
924	1	359	367	ADYSVIYNF	0.83	HLA-A*32:01				ADYSVIYNFHLA-A*32:01
925	1	300	308	KSFTVEKGI	0.83	HLA-A*32:01				KSFTVEKGIHLA-A*32:01
926	1	580	588	ILDITPCSF	0.83	HLA-A*24:02				ILDITPCSFHLA-A*24:02
927	1	330	338	NLCPFHEVF	0.83	HLA-B*35:01				NLCPFHEVFHLA-B*35:01
928	1	395	403	SFVIRGNEV	0.83	HLA-B*08:01				SFVIRGNEVHLA-B*08:01
929	1	802	810	LPDPSKPSK	0.83	HLA-B*07:02				LPDPSKPSKHLA-B*07:02
930	1	1050	1058	QSAPHGVVF	0.83	HLA-A*30:02				QSAPHGVVFHLA-A*30:02
931	1	339	347	NATTFASVY	0.83	HLA-A*30:02				NATTFASVYHLA-A*30:02
932	1	505	513	RVVVLSFEL	0.83	HLA-A*02:06				RVVVLSFELHLA-A*02:06
933	1	1002	1010	TYVTQQLIR	0.83	HLA-A*31:01				TYVTQQLIRHLA-A*31:01
934	1	814	822	IEDLLFNKV	0.84	HLA-B*44:02				IEDLLFNKVHLA-B*44:02
935	1	1167	1175	GINASVVNI	0.84	HLA-A*32:01				GINASVVNIHLA-A*32:01
936	1	1090	1098	VFVSNGTHW	0.84	HLA-A*32:01				VFVSNGTHWHLA-A*32:01
937	1	958	966	LVKQLSSKF	0.84	HLA-B*53:01				LVKQLSSKFHLA-B*53:01
938	1	777	785	VFAQVKQIY	0.84	HLA-A*23:01				VFAQVKQIYHLA-A*23:01
939	1	323	331	VRFPNITNL	0.84	HLA-A*23:01				VRFPNITNLHLA-A*23:01
940	1	281	289	ITDAVDCAL	0.84	HLA-A*01:01				ITDAVDCALHLA-A*01:01
941	1	122	130	NVVIKVCEF	0.84	HLA-B*35:01				NVVIKVCEFHLA-B*35:01
942	1	570	578	DAVRDPQTL	0.84	HLA-B*08:01				DAVRDPQTLHLA-B*08:01
943	1	433	441	NSNNLDSKV	0.84	HLA-A*68:02				NSNNLDSKVHLA-A*68:02
944	1	211	219	DLPQGFSAL	0.84	HLA-A*68:02				DLPQGFSALHLA-A*68:02
945	1	253	261	GWTAGAAAY	0.84	HLA-A*30:02				GWTAGAAAYHLA-A*30:02
946	1	721	729	EILPVSMTK	0.84	HLA-A*30:01				EILPVSMTKHLA-A*30:01
947	1	670	678	YQTQTKSHR	0.84	HLA-A*31:01				YQTQTKSHRHLA-A*31:01
948	1	697	705	AENSVAYSN	0.85	HLA-B*44:02				AENSVAYSNHLA-B*44:02
949	1	1109	1117	QIITTDNTF	0.85	HLA-A*32:01				QIITTDNTFHLA-A*32:01
950	1	27	35	NSFTRGVYY	0.85	HLA-B*53:01				NSFTRGVYYHLA-B*53:01
951	1	1253	1261	DEDDSEPVL	0.85	HLA-B*44:03				DEDDSEPVLHLA-B*44:03
952	1	34	42	YYPDKVFRS	0.85	HLA-A*24:02				YYPDKVFRSHLA-A*24:02
953	1	621	629	HADQLTPTW	0.85	HLA-A*24:02				HADQLTPTWHLA-A*24:02
954	1	777	785	VFAQVKQIY	0.85	HLA-A*24:02				VFAQVKQIYHLA-A*24:02
955	1	624	632	QLTPTWRVY	0.85	HLA-B*35:01				QLTPTWRVYHLA-B*35:01
956	1	905	913	IGVTQNVLY	0.85	HLA-B*35:01				IGVTQNVLYHLA-B*35:01
957	1	777	785	VFAQVKQIY	0.85	HLA-B*35:01				VFAQVKQIYHLA-B*35:01
958	1	869	877	YTSALLAGT	0.85	HLA-A*68:02				YTSALLAGTHLA-A*68:02
959	1	621	629	HADQLTPTW	0.86	HLA-A*26:01				HADQLTPTWHLA-A*26:01
960	1	706	714	NSIAIPTNF	0.86	HLA-A*24:02				NSIAIPTNFHLA-A*24:02
961	1	21	29	RTQSYTNSF	0.86	HLA-A*01:01				RTQSYTNSFHLA-A*01:01
962	1	230	238	NITRFQTLL	0.86	HLA-A*68:02				NITRFQTLLHLA-A*68:02
963	1	1197	1205	QELGKYEQY	0.86	HLA-A*30:02				QELGKYEQYHLA-A*30:02
964	1	198	206	KIYSKHTPI	0.86	HLA-A*02:06				KIYSKHTPIHLA-A*02:06
965	1	911	919	VLYENQKLI	0.86	HLA-A*02:06				VLYENQKLIHLA-A*02:06
966	1	643	651	AGCLIGAEY	0.86	HLA-B*15:01				AGCLIGAEYHLA-B*15:01
967	1	344	352	ASVYAWNRK	0.86	HLA-A*03:01				ASVYAWNRKHLA-A*03:01
968	1	23	31	QSYTNSFTR	0.86	HLA-A*03:01				QSYTNSFTRHLA-A*03:01
969	1	805	813	PSKPSKRSF	0.86	HLA-B*57:01				PSKPSKRSFHLA-B*57:01
970	1	599	607	NTSNQVAVL	0.87	HLA-A*26:01				NTSNQVAVLHLA-A*26:01
971	1	47	55	STQDLFLPF	0.87	HLA-A*30:02				STQDLFLPFHLA-A*30:02
972	1	1091	1099	FVSNGTHWF	0.87	HLA-B*58:01				FVSNGTHWFHLA-B*58:01
973	1	39	47	VFRSSVLHS	0.87	HLA-A*30:01				VFRSSVLHSHLA-A*30:01
974	1	848	856	AQKFNGLTV	0.87	HLA-A*30:01				AQKFNGLTVHLA-A*30:01
975	1	608	616	YQGVNCTEV	0.87	HLA-A*02:06				YQGVNCTEVHLA-A*02:06
976	1	491	499	YGFRPTYGV	0.87	HLA-A*02:06				YGFRPTYGVHLA-A*02:06
977	1	200	208	YSKHTPINL	0.87	HLA-B*57:01				YSKHTPINLHLA-B*57:01
978	1	140	148	VYQKNNKSW	0.87	HLA-B*57:01				VYQKNNKSWHLA-B*57:01
979	1	497	505	YGVGHQPYR	0.87	HLA-A*68:01				YGVGHQPYRHLA-A*68:01
980	1	915	923	NQKLIANQF	0.88	HLA-A*23:01				NQKLIANQFHLA-A*23:01
981	1	685	693	SQSIIAYTM	0.88	HLA-B*40:01				SQSIIAYTMHLA-B*40:01
982	1	200	208	YSKHTPINL	0.88	HLA-A*68:02				YSKHTPINLHLA-A*68:02
983	1	35	43	YPDKVFRSS	0.88	HLA-B*07:02				YPDKVFRSSHLA-B*07:02
984	1	363	371	VIYNFAPFF	0.88	HLA-A*30:02				VIYNFAPFFHLA-A*30:02
985	1	1027	1035	ECVLGQSKR	0.88	HLA-A*33:01				ECVLGQSKRHLA-A*33:01
986	1	1056	1064	VVFLHVTYV	0.88	HLA-A*30:01				VVFLHVTYVHLA-A*30:01
987	1	899	907	AYRFNGIGV	0.88	HLA-A*30:01				AYRFNGIGVHLA-A*30:01
988	1	335	343	HEVFNATTF	0.88	HLA-B*15:01				HEVFNATTFHLA-B*15:01
989	1	1203	1211	EQYIKWPWY	0.88	HLA-B*15:01				EQYIKWPWYHLA-B*15:01
990	1	263	271	VGYLQPRTF	0.88	HLA-B*15:01				VGYLQPRTFHLA-B*15:01
991	1	525	533	KSTNLVKNK	0.88	HLA-A*31:01				KSTNLVKNKHLA-A*31:01
992	1	1171	1179	SVVNIQKEI	0.89	HLA-A*32:01				SVVNIQKEIHLA-A*32:01
993	1	888	896	AALQIPFAM	0.89	HLA-B*53:01				AALQIPFAMHLA-B*53:01
994	1	656	664	YECDIPIGA	0.89	HLA-B*40:01				YECDIPIGAHLA-B*40:01
995	1	580	588	ILDITPCSF	0.89	HLA-B*08:01				ILDITPCSFHLA-B*08:01
996	1	897	905	QMAYRFNGI	0.89	HLA-B*08:01				QMAYRFNGIHLA-B*08:01
997	1	892	900	IPFAMQMAY	0.89	HLA-B*07:02				IPFAMQMAYHLA-B*07:02
998	1	714	722	FTISVTTEI	0.89	HLA-B*58:01				FTISVTTEIHLA-B*58:01
999	1	791	799	KYFGGFNFS	0.89	HLA-A*30:01				KYFGGFNFSHLA-A*30:01
1000	1	580	588	ILDITPCSF	0.9	HLA-A*23:01				ILDITPCSFHLA-A*23:01
1001	1	288	296	ALDPLSETK	0.9	HLA-A*01:01				ALDPLSETKHLA-A*01:01
1002	1	954	962	ALNTLVKQL	0.9	HLA-B*08:01				ALNTLVKQLHLA-B*08:01
1003	1	1048	1056	FPQSAPHGV	0.9	HLA-B*08:01				FPQSAPHGVHLA-B*08:01
1004	1	1203	1211	EQYIKWPWY	0.9	HLA-A*30:02				EQYIKWPWYHLA-A*30:02
1005	1	507	515	VVLSFELLH	0.9	HLA-A*03:01				VVLSFELLHHLA-A*03:01
1006	1	783	791	QIYKTPPIK	0.9	HLA-A*68:01				QIYKTPPIKHLA-A*68:01
1007	1	547	555	VLTESNKKF	0.91	HLA-A*23:01				VLTESNKKFHLA-A*23:01
1008	1	51	59	LFLPFFSNV	0.91	HLA-A*23:01				LFLPFFSNVHLA-A*23:01
1009	1	811	819	RSFIEDLLF	0.91	HLA-A*24:02				RSFIEDLLFHLA-A*24:02
1010	1	882	890	WTFGAGAAL	0.91	HLA-B*35:01				WTFGAGAALHLA-B*35:01
1011	1	675	683	KSHRRARSV	0.91	HLA-B*08:01				KSHRRARSVHLA-B*08:01
1012	1	1092	1100	VSNGTHWFV	0.91	HLA-B*58:01				VSNGTHWFVHLA-B*58:01
1013	1	940	948	ALGKLQDVV	0.91	HLA-A*02:01				ALGKLQDVVHLA-A*02:01
1014	1	865	873	MIAQYTSAL	0.91	HLA-A*02:01				MIAQYTSALHLA-A*02:01
1015	1	671	679	QTQTKSHRR	0.91	HLA-A*11:01				QTQTKSHRRHLA-A*11:01
1016	1	146	154	KSWMESEFR	0.91	HLA-A*11:01				KSWMESEFRHLA-A*11:01
1017	1	1066	1074	AQEKNFTTA	0.91	HLA-A*02:06				AQEKNFTTAHLA-A*02:06
1018	1	706	714	NSIAIPTNF	0.91	HLA-B*15:01				NSIAIPTNFHLA-B*15:01
1019	1	188	196	FVFKNIDGY	0.91	HLA-A*68:01				FVFKNIDGYHLA-A*68:01
1020	1	489	497	QSYGFRPTY	0.91	HLA-A*68:01				QSYGFRPTYHLA-A*68:01
1021	1	714	722	FTISVTTEI	0.92	HLA-A*32:01				FTISVTTEIHLA-A*32:01
1022	1	53	61	LPFFSNVTW	0.92	HLA-A*32:01				LPFFSNVTWHLA-A*32:01
1023	1	915	923	NQKLIANQF	0.92	HLA-A*24:02				NQKLIANQFHLA-A*24:02
1024	1	1037	1045	DFCGKGYHL	0.92	HLA-B*08:01				DFCGKGYHLHLA-B*08:01
1025	1	933	941	SLSSTASAL	0.92	HLA-B*07:02				SLSSTASALHLA-B*07:02
1026	1	158	166	SANNCTFEY	0.92	HLA-B*58:01				SANNCTFEYHLA-B*58:01
1027	1	782	790	KQIYKTPPI	0.92	HLA-A*02:01				KQIYKTPPIHLA-A*02:01
1028	1	1091	1099	FVSNGTHWF	0.93	HLA-A*32:01				FVSNGTHWFHLA-A*32:01
1029	1	1133	1141	VYDPLQPEL	0.93	HLA-B*35:01				VYDPLQPELHLA-B*35:01
1030	1	1221	1229	IAIVMVTIM	0.93	HLA-B*35:01				IAIVMVTIMHLA-B*35:01
1031	1	307	315	GIYQTSNFR	0.93	HLA-A*33:01				GIYQTSNFRHLA-A*33:01
1032	1	1150	1158	KYFKNHTSP	0.93	HLA-A*30:01				KYFKNHTSPHLA-A*30:01
1033	1	961	969	QLSSKFGAI	0.93	HLA-A*02:03				QLSSKFGAIHLA-A*02:03
1034	1	158	166	SANNCTFEY	0.93	HLA-A*11:01				SANNCTFEYHLA-A*11:01
1035	1	1124	1132	VVIGIVNNT	0.93	HLA-A*02:06				VVIGIVNNTHLA-A*02:06
1036	1	753	761	GSFCTQLKR	0.93	HLA-A*03:01				GSFCTQLKRHLA-A*03:01
1037	1	1133	1141	VYDPLQPEL	0.94	HLA-A*32:01				VYDPLQPELHLA-A*32:01
1038	1	683	691	VASQSIIAY	0.94	HLA-A*32:01				VASQSIIAYHLA-A*32:01
1039	1	1205	1213	YIKWPWYIW	0.94	HLA-B*53:01				YIKWPWYIWHLA-B*53:01
1040	1	1063	1071	YVPAQEKNF	0.94	HLA-A*23:01				YVPAQEKNFHLA-A*23:01
1041	1	553	561	KKFLPFQQF	0.94	HLA-A*24:02				KKFLPFQQFHLA-A*24:02
1042	1	624	632	QLTPTWRVY	0.94	HLA-A*01:01				QLTPTWRVYHLA-A*01:01
1043	1	1048	1056	FPQSAPHGV	0.94	HLA-A*68:02				FPQSAPHGVHLA-A*68:02
1044	1	630	638	RVYSTGSNV	0.94	HLA-A*30:02				RVYSTGSNVHLA-A*30:02
1045	1	486	494	SPLQSYGFR	0.94	HLA-A*33:01				SPLQSYGFRHLA-A*33:01
1046	1	1253	1261	DEDDSEPVL	0.95	HLA-B*44:02				DEDDSEPVLHLA-B*44:02
1047	1	785	793	YKTPPIKYF	0.95	HLA-A*23:01				YKTPPIKYFHLA-A*23:01
1048	1	958	966	LVKQLSSKF	0.95	HLA-B*35:01				LVKQLSSKFHLA-B*35:01
1049	1	988	996	QIDRLITGR	0.95	HLA-A*33:01				QIDRLITGRHLA-A*33:01
1050	1	1200	1208	GKYEQYIKW	0.96	HLA-B*44:02				GKYEQYIKWHLA-B*44:02
1051	1	106	114	TLDSKTQSL	0.96	HLA-A*32:01				TLDSKTQSLHLA-A*32:01
1052	1	421	429	LPDDFTGCV	0.96	HLA-B*53:01				LPDDFTGCVHLA-B*53:01
1053	1	306	314	KGIYQTSNF	0.96	HLA-A*32:01				KGIYQTSNFHLA-A*32:01
1054	1	8	16	LPLVSSQCV	0.96	HLA-B*35:01				LPLVSSQCVHLA-B*35:01
1055	1	550	558	ESNKKFLPF	0.96	HLA-B*35:01				ESNKKFLPFHLA-B*35:01
1056	1	626	634	TPTWRVYST	0.96	HLA-B*07:02				TPTWRVYSTHLA-B*07:02
1057	1	947	955	VVNHNAQAL	0.96	HLA-B*07:02				VVNHNAQALHLA-B*07:02
1058	1	1003	1011	YVTQQLIRA	0.96	HLA-A*68:02				YVTQQLIRAHLA-A*68:02
1059	1	782	790	KQIYKTPPI	0.96	HLA-A*30:01				KQIYKTPPIHLA-A*30:01
1060	1	921	929	NQFNSAIGK	0.96	HLA-A*30:01				NQFNSAIGKHLA-A*30:01
1061	1	27	35	NSFTRGVYY	0.96	HLA-A*11:01				NSFTRGVYYHLA-A*11:01
1062	1	861	869	LTDEMIAQY	0.96	HLA-B*15:01				LTDEMIAQYHLA-B*15:01
1063	1	555	563	FLPFQQFGR	0.96	HLA-A*68:01				FLPFQQFGRHLA-A*68:01
1064	1	547	555	VLTESNKKF	0.97	HLA-A*24:02				VLTESNKKFHLA-A*24:02
1065	1	156	164	YSSANNCTF	0.97	HLA-A*01:01				YSSANNCTFHLA-A*01:01
1066	1	992	1000	LITGRLQSL	0.97	HLA-B*07:02				LITGRLQSLHLA-B*07:02
1067	1	80	88	ALPFNDGVY	0.97	HLA-A*30:02				ALPFNDGVYHLA-A*30:02
1068	1	200	208	YSKHTPINL	0.97	HLA-B*58:01				YSKHTPINLHLA-B*58:01
1069	1	198	206	KIYSKHTPI	0.97	HLA-A*02:01				KIYSKHTPIHLA-A*02:01
1070	1	498	506	GVGHQPYRV	0.97	HLA-A*02:01				GVGHQPYRVHLA-A*02:01
1071	1	630	638	RVYSTGSNV	0.97	HLA-A*02:01				RVYSTGSNVHLA-A*02:01
1072	1	988	996	QIDRLITGR	0.97	HLA-A*68:01				QIDRLITGRHLA-A*68:01
1073	1	753	761	GSFCTQLKR	0.97	HLA-A*68:01				GSFCTQLKRHLA-A*68:01
1074	1	600	608	TSNQVAVLY	0.97	HLA-A*68:01				TSNQVAVLYHLA-A*68:01
1075	1	865	873	MIAQYTSAL	0.98	HLA-A*32:01				MIAQYTSALHLA-A*32:01
1076	1	1091	1099	FVSNGTHWF	0.98	HLA-A*24:02				FVSNGTHWFHLA-A*24:02
1077	1	496	504	TYGVGHQPY	0.98	HLA-A*24:02				TYGVGHQPYHLA-A*24:02
1078	1	441	449	VGGNYNYLY	0.98	HLA-A*01:01				VGGNYNYLYHLA-A*01:01
1079	1	263	271	VGYLQPRTF	0.98	HLA-B*08:01				VGYLQPRTFHLA-B*08:01
1080	1	340	348	ATTFASVYA	0.98	HLA-A*68:02				ATTFASVYAHLA-A*68:02
1081	1	246	254	TPVDSSSGW	0.98	HLA-B*58:01				TPVDSSSGWHLA-B*58:01
1082	1	606	614	VLYQGVNCT	0.98	HLA-A*02:01				VLYQGVNCTHLA-A*02:01
1083	1	1171	1179	SVVNIQKEI	0.98	HLA-A*02:06				SVVNIQKEIHLA-A*02:06
1084	1	498	506	GVGHQPYRV	0.98	HLA-A*02:06				GVGHQPYRVHLA-A*02:06
1085	1	843	851	RDLICAQKF	0.99	HLA-B*44:02				RDLICAQKFHLA-B*44:02
1086	1	246	254	TPVDSSSGW	0.99	HLA-B*44:02				TPVDSSSGWHLA-B*44:02
1087	1	784	792	IYKTPPIKY	0.99	HLA-A*26:01				IYKTPPIKYHLA-A*26:01
1088	1	946	954	DVVNHNAQA	0.99	HLA-A*26:01				DVVNHNAQAHLA-A*26:01
1089	1	365	373	YNFAPFFAF	0.99	HLA-A*26:01				YNFAPFFAFHLA-A*26:01
1090	1	246	254	TPVDSSSGW	0.99	HLA-A*26:01				TPVDSSSGWHLA-A*26:01
1091	1	811	819	RSFIEDLLF	0.99	HLA-B*53:01				RSFIEDLLFHLA-B*53:01
1092	1	802	810	LPDPSKPSK	0.99	HLA-B*53:01				LPDPSKPSKHLA-B*53:01
1093	1	35	43	YPDKVFRSS	0.99	HLA-B*53:01				YPDKVFRSSHLA-B*53:01
1094	1	47	55	STQDLFLPF	0.99	HLA-B*53:01				STQDLFLPFHLA-B*53:01
1095	1	1136	1144	PLQPELDSF	0.99	HLA-A*24:02				PLQPELDSFHLA-A*24:02
1096	1	747	755	NLLLQYGSF	0.99	HLA-B*08:01				NLLLQYGSFHLA-B*08:01
1097	1	1184	1192	EVAKNLNES	0.99	HLA-A*68:02				EVAKNLNESHLA-A*68:02
1098	1	390	398	NVYADSFVI	0.99	HLA-B*51:01				NVYADSFVIHLA-B*51:01
1099	1	499	507	VGHQPYRVV	0.99	HLA-B*51:01				VGHQPYRVVHLA-B*51:01
1100	1	1133	1141	VYDPLQPEL	0.99	HLA-B*58:01				VYDPLQPELHLA-B*58:01
1101	1	167	175	VSQPFLMDL	0.99	HLA-B*58:01				VSQPFLMDLHLA-B*58:01
1102	1	890	898	LQIPFAMQM	0.99	HLA-A*02:01				LQIPFAMQMHLA-A*02:01
1103	1	963	971	SSKFGAISS	0.99	HLA-A*30:01				SSKFGAISSHLA-A*30:01
1104	1	115	123	LIVNNATNV	0.99	HLA-A*02:03				LIVNNATNVHLA-A*02:03
1105	1	814	822	IEDLLFNKV	1	HLA-B*44:03				IEDLLFNKVHLA-B*44:03
1106	1	219	227	LEPLVDLPI	1	HLA-B*40:01				LEPLVDLPIHLA-B*40:01
1107	1	341	349	TTFASVYAW	1	HLA-B*35:01				TTFASVYAWHLA-B*35:01
1108	1	1217	1225	IAGLIAIVM	1	HLA-B*35:01				IAGLIAIVMHLA-B*35:01
1109	1	975	983	DILSRLDKV	1	HLA-B*51:01				DILSRLDKVHLA-B*51:01

## Sheet: BQ.1.1 Spike
Rank	Seq #	Peptide start	Peptide end	Peptide	Percentile rank	Allele				String
1	1	488	496	QSYGFRPTY	0.01	HLA-A*30:02				QSYGFRPTYHLA-A*30:02
2	1	340	348	TTFASVYAW	0.01	HLA-A*32:01				TTFASVYAWHLA-A*32:01
3	1	21	29	RTQSYTNSF	0.01	HLA-A*32:01				RTQSYTNSFHLA-A*32:01
4	1	84	92	GVYFASTEK	0.01	HLA-A*11:01				GVYFASTEKHLA-A*11:01
5	1	1094	1102	GTHWFVTQR	0.01	HLA-A*31:01				GTHWFVTQRHLA-A*31:01
6	1	453	461	KSKLKPFER	0.01	HLA-A*31:01				KSKLKPFERHLA-A*31:01
7	1	1203	1211	QYIKWPWYI	0.01	HLA-A*23:01				QYIKWPWYIHLA-A*23:01
8	1	709	717	IPTNFTISV	0.01	HLA-B*51:01				IPTNFTISVHLA-B*51:01
9	1	1259	1267	VLKGVKLHY	0.01	HLA-B*15:01				VLKGVKLHYHLA-B*15:01
10	1	1060	1068	VTYVPAQEK	0.01	HLA-A*11:01				VTYVPAQEKHLA-A*11:01
11	1	79	87	LPFNDGVYF	0.01	HLA-B*53:01				LPFNDGVYFHLA-B*53:01
12	1	1203	1211	QYIKWPWYI	0.01	HLA-A*24:02				QYIKWPWYIHLA-A*24:02
13	1	620	628	HADQLTPTW	0.01	HLA-B*53:01				HADQLTPTWHLA-B*53:01
14	1	1196	1204	QELGKYEQY	0.01	HLA-B*44:02				QELGKYEQYHLA-B*44:02
15	1	449	457	RLFRKSKLK	0.01	HLA-A*03:01				RLFRKSKLKHLA-A*03:01
16	1	971	979	VLNDILSRL	0.01	HLA-A*02:03				VLNDILSRLHLA-A*02:03
17	1	772	780	NTQEVFAQV	0.01	HLA-A*68:02				NTQEVFAQVHLA-A*68:02
18	1	1011	1019	AEIRASANL	0.01	HLA-B*40:01				AEIRASANLHLA-B*40:01
19	1	682	690	VASQSIIAY	0.01	HLA-B*35:01				VASQSIIAYHLA-B*35:01
20	1	340	348	TTFASVYAW	0.01	HLA-B*58:01				TTFASVYAWHLA-B*58:01
21	1	53	61	LPFFSNVTW	0.01	HLA-B*53:01				LPFFSNVTWHLA-B*53:01
22	1	1196	1204	QELGKYEQY	0.01	HLA-B*44:03				QELGKYEQYHLA-B*44:03
23	1	79	87	LPFNDGVYF	0.01	HLA-B*35:01				LPFNDGVYFHLA-B*35:01
24	1	620	628	HADQLTPTW	0.01	HLA-B*58:01				HADQLTPTWHLA-B*58:01
25	1	340	348	TTFASVYAW	0.01	HLA-B*57:01				TTFASVYAWHLA-B*57:01
26	1	891	899	IPFAMQMAY	0.01	HLA-B*35:01				IPFAMQMAYHLA-B*35:01
27	1	860	868	LTDEMIAQY	0.01	HLA-A*01:01				LTDEMIAQYHLA-A*01:01
28	1	297	305	TLKSFTVEK	0.02	HLA-A*30:01				TLKSFTVEKHLA-A*30:01
29	1	783	791	IYKTPPIKY	0.02	HLA-A*30:02				IYKTPPIKYHLA-A*30:02
30	1	599	607	TSNQVAVLY	0.02	HLA-A*30:02				TSNQVAVLYHLA-A*30:02
31	1	1259	1267	VLKGVKLHY	0.02	HLA-A*30:02				VLKGVKLHYHLA-A*30:02
32	1	1047	1055	FPQSAPHGV	0.02	HLA-B*51:01				FPQSAPHGVHLA-B*51:01
33	1	707	715	IAIPTNFTI	0.02	HLA-B*51:01				IAIPTNFTIHLA-B*51:01
34	1	1163	1171	DISGINASV	0.02	HLA-A*68:02				DISGINASVHLA-A*68:02
35	1	264	272	YLQPRTFLL	0.02	HLA-B*08:01				YLQPRTFLLHLA-B*08:01
36	1	1015	1023	ASANLAATK	0.02	HLA-A*11:01				ASANLAATKHLA-A*11:01
37	1	84	92	GVYFASTEK	0.02	HLA-A*03:01				GVYFASTEKHLA-A*03:01
38	1	344	352	SVYAWNRKR	0.02	HLA-A*31:01				SVYAWNRKRHLA-A*31:01
39	1	713	721	FTISVTTEI	0.02	HLA-A*68:02				FTISVTTEIHLA-A*68:02
40	1	630	638	VYSTGSNVF	0.02	HLA-A*24:02				VYSTGSNVFHLA-A*24:02
41	1	297	305	TLKSFTVEK	0.02	HLA-A*03:01				TLKSFTVEKHLA-A*03:01
42	1	316	324	QPTESIVRF	0.02	HLA-B*53:01				QPTESIVRFHLA-B*53:01
43	1	1060	1068	VTYVPAQEK	0.02	HLA-A*03:01				VTYVPAQEKHLA-A*03:01
44	1	316	324	QPTESIVRF	0.02	HLA-B*35:01				QPTESIVRFHLA-B*35:01
45	1	782	790	QIYKTPPIK	0.02	HLA-A*03:01				QIYKTPPIKHLA-A*03:01
46	1	264	272	YLQPRTFLL	0.02	HLA-A*02:01				YLQPRTFLLHLA-A*02:01
47	1	33	41	VYYPDKVFR	0.03	HLA-A*33:01				VYYPDKVFRHLA-A*33:01
48	1	104	112	TLDSKTQSL	0.03	HLA-B*08:01				TLDSKTQSLHLA-B*08:01
49	1	245	253	TPGDSSSGW	0.03	HLA-B*53:01				TPGDSSSGWHLA-B*53:01
50	1	253	261	WTAGAAAYY	0.03	HLA-A*26:01				WTAGAAAYYHLA-A*26:01
51	1	775	783	EVFAQVKQI	0.03	HLA-A*68:02				EVFAQVKQIHLA-A*68:02
52	1	187	195	FVFKNIDGY	0.03	HLA-A*26:01				FVFKNIDGYHLA-A*26:01
53	1	335	343	EVFNATTFA	0.03	HLA-A*68:02				EVFNATTFAHLA-A*68:02
54	1	264	272	YLQPRTFLL	0.03	HLA-A*02:03				YLQPRTFLLHLA-A*02:03
55	1	816	824	LLFNKVTLA	0.03	HLA-A*02:03				LLFNKVTLAHLA-A*02:03
56	1	33	41	VYYPDKVFR	0.03	HLA-A*31:01				VYYPDKVFRHLA-A*31:01
57	1	104	112	TLDSKTQSL	0.03	HLA-A*02:01				TLDSKTQSLHLA-A*02:01
58	1	599	607	TSNQVAVLY	0.03	HLA-A*01:01				TSNQVAVLYHLA-A*01:01
59	1	338	346	NATTFASVY	0.03	HLA-B*35:01				NATTFASVYHLA-B*35:01
60	1	971	979	VLNDILSRL	0.03	HLA-A*02:01				VLNDILSRLHLA-A*02:01
61	1	447	455	RYRLFRKSK	0.04	HLA-A*30:01				RYRLFRKSKHLA-A*30:01
62	1	449	457	RLFRKSKLK	0.04	HLA-A*30:01				RLFRKSKLKHLA-A*30:01
63	1	438	446	STVGGNYNY	0.04	HLA-A*30:02				STVGGNYNYHLA-A*30:02
64	1	891	899	IPFAMQMAY	0.04	HLA-B*53:01				IPFAMQMAYHLA-B*53:01
65	1	356	364	CVADYSVLY	0.04	HLA-A*26:01				CVADYSVLYHLA-A*26:01
66	1	984	992	AEVQIDRLI	0.04	HLA-B*44:02				AEVQIDRLIHLA-B*44:02
67	1	438	446	STVGGNYNY	0.04	HLA-A*26:01				STVGGNYNYHLA-A*26:01
68	1	117	125	NATNVVIKV	0.04	HLA-A*68:02				NATNVVIKVHLA-A*68:02
69	1	139	147	YYHKNNKSW	0.04	HLA-A*24:02				YYHKNNKSWHLA-A*24:02
70	1	1132	1140	VYDPLQPEL	0.04	HLA-A*24:02				VYDPLQPELHLA-A*24:02
71	1	957	965	LVKQLSSKF	0.04	HLA-B*15:01				LVKQLSSKFHLA-B*15:01
72	1	264	272	YLQPRTFLL	0.04	HLA-A*02:06				YLQPRTFLLHLA-A*02:06
73	1	984	992	AEVQIDRLI	0.04	HLA-B*44:03				AEVQIDRLIHLA-B*44:03
74	1	810	818	RSFIEDLLF	0.04	HLA-B*58:01				RSFIEDLLFHLA-B*58:01
75	1	720	728	EILPVSMTK	0.04	HLA-A*68:01				EILPVSMTKHLA-A*68:01
76	1	620	628	HADQLTPTW	0.04	HLA-B*57:01				HADQLTPTWHLA-B*57:01
77	1	488	496	QSYGFRPTY	0.05	HLA-A*32:01				QSYGFRPTYHLA-A*32:01
78	1	1257	1265	EPVLKGVKL	0.05	HLA-B*08:01				EPVLKGVKLHLA-B*08:01
79	1	228	236	INITRFQTL	0.05	HLA-B*08:01				INITRFQTLHLA-B*08:01
80	1	139	147	YYHKNNKSW	0.05	HLA-A*23:01				YYHKNNKSWHLA-A*23:01
81	1	1132	1140	VYDPLQPEL	0.05	HLA-A*23:01				VYDPLQPELHLA-A*23:01
82	1	630	638	VYSTGSNVF	0.05	HLA-A*23:01				VYSTGSNVFHLA-A*23:01
83	1	1055	1063	VVFLHVTYV	0.05	HLA-A*02:03				VVFLHVTYVHLA-A*02:03
84	1	25	33	YTNSFTRGV	0.05	HLA-A*68:02				YTNSFTRGVHLA-A*68:02
85	1	17	25	NLITRTQSY	0.05	HLA-B*15:01				NLITRTQSYHLA-B*15:01
86	1	953	961	ALNTLVKQL	0.05	HLA-A*02:03				ALNTLVKQLHLA-A*02:03
87	1	1043	1051	HLMSFPQSA	0.05	HLA-A*02:03				HLMSFPQSAHLA-A*02:03
88	1	38	46	KVFRSSVLH	0.05	HLA-A*03:01				KVFRSSVLHHLA-A*03:01
89	1	995	1003	RLQSLQTYV	0.05	HLA-A*02:01				RLQSLQTYVHLA-A*02:01
90	1	782	790	QIYKTPPIK	0.06	HLA-A*30:01				QIYKTPPIKHLA-A*30:01
91	1	1060	1068	VTYVPAQEK	0.06	HLA-A*30:01				VTYVPAQEKHLA-A*30:01
92	1	373	381	KCYGVSPTK	0.06	HLA-A*30:01				KCYGVSPTKHLA-A*30:01
93	1	17	25	NLITRTQSY	0.06	HLA-A*26:01				NLITRTQSYHLA-A*26:01
94	1	117	125	NATNVVIKV	0.06	HLA-B*51:01				NATNVVIKVHLA-B*51:01
95	1	1089	1097	VFVSNGTHW	0.06	HLA-A*23:01				VFVSNGTHWHLA-A*23:01
96	1	995	1003	RLQSLQTYV	0.06	HLA-A*02:03				RLQSLQTYVHLA-A*02:03
97	1	1180	1188	RLNEVAKNL	0.06	HLA-A*02:03				RLNEVAKNLHLA-A*02:03
98	1	484	492	YFPLQSYGF	0.06	HLA-A*24:02				YFPLQSYGFHLA-A*24:02
99	1	253	261	WTAGAAAYY	0.06	HLA-A*01:01				WTAGAAAYYHLA-A*01:01
100	1	978	986	RLDKVEAEV	0.06	HLA-A*02:01				RLDKVEAEVHLA-A*02:01
101	1	970	978	SVLNDILSR	0.06	HLA-A*11:01				SVLNDILSRHLA-A*11:01
102	1	1055	1063	VVFLHVTYV	0.06	HLA-A*02:06				VVFLHVTYVHLA-A*02:06
103	1	873	881	LAGTITSGW	0.06	HLA-B*58:01				LAGTITSGWHLA-B*58:01
104	1	163	171	FEYVSQPFL	0.06	HLA-B*40:01				FEYVSQPFLHLA-B*40:01
105	1	197	205	KIYSKHTPI	0.07	HLA-A*32:01				KIYSKHTPIHLA-A*32:01
106	1	362	370	VLYNFAPFF	0.07	HLA-A*32:01				VLYNFAPFFHLA-A*32:01
107	1	502	510	PYRVVVLSF	0.07	HLA-A*23:01				PYRVVVLSFHLA-A*23:01
108	1	1089	1097	VFVSNGTHW	0.07	HLA-A*24:02				VFVSNGTHWHLA-A*24:02
109	1	104	112	TLDSKTQSL	0.07	HLA-A*02:03				TLDSKTQSLHLA-A*02:03
110	1	1215	1223	FIAGLIAIV	0.07	HLA-A*02:03				FIAGLIAIVHLA-A*02:03
111	1	23	31	QSYTNSFTR	0.07	HLA-A*31:01				QSYTNSFTRHLA-A*31:01
112	1	914	922	NQKLIANQF	0.07	HLA-B*15:01				NQKLIANQFHLA-B*15:01
113	1	682	690	VASQSIIAY	0.07	HLA-B*15:01				VASQSIIAYHLA-B*15:01
114	1	297	305	TLKSFTVEK	0.07	HLA-A*11:01				TLKSFTVEKHLA-A*11:01
115	1	782	790	QIYKTPPIK	0.07	HLA-A*11:01				QIYKTPPIKHLA-A*11:01
116	1	971	979	VLNDILSRL	0.07	HLA-A*02:06				VLNDILSRLHLA-A*02:06
117	1	23	31	QSYTNSFTR	0.07	HLA-A*68:01				QSYTNSFTRHLA-A*68:01
118	1	875	883	GTITSGWTF	0.08	HLA-A*32:01				GTITSGWTFHLA-A*32:01
119	1	293	301	ETKCTLKSF	0.08	HLA-A*26:01				ETKCTLKSFHLA-A*26:01
120	1	991	999	LITGRLQSL	0.08	HLA-B*08:01				LITGRLQSLHLA-B*08:01
121	1	682	690	VASQSIIAY	0.08	HLA-A*30:02				VASQSIIAYHLA-A*30:02
122	1	776	784	VFAQVKQIY	0.08	HLA-A*30:02				VFAQVKQIYHLA-A*30:02
123	1	390	398	VYADSFVIR	0.08	HLA-A*33:01				VYADSFVIRHLA-A*33:01
124	1	344	352	SVYAWNRKR	0.08	HLA-A*33:01				SVYAWNRKRHLA-A*33:01
125	1	1055	1063	VVFLHVTYV	0.08	HLA-A*68:02				VVFLHVTYVHLA-A*68:02
126	1	484	492	YFPLQSYGF	0.08	HLA-A*23:01				YFPLQSYGFHLA-A*23:01
127	1	1201	1209	YEQYIKWPW	0.08	HLA-B*44:02				YEQYIKWPWHLA-B*44:02
128	1	694	702	LGAENSVAY	0.08	HLA-B*35:01				LGAENSVAYHLA-B*35:01
129	1	713	721	FTISVTTEI	0.08	HLA-A*02:06				FTISVTTEIHLA-A*02:06
130	1	53	61	LPFFSNVTW	0.08	HLA-B*35:01				LPFFSNVTWHLA-B*35:01
131	1	1043	1051	HLMSFPQSA	0.08	HLA-A*02:01				HLMSFPQSAHLA-A*02:01
132	1	1094	1102	GTHWFVTQR	0.08	HLA-A*11:01				GTHWFVTQRHLA-A*11:01
133	1	816	824	LLFNKVTLA	0.08	HLA-A*02:01				LLFNKVTLAHLA-A*02:01
134	1	956	964	TLVKQLSSK	0.08	HLA-A*03:01				TLVKQLSSKHLA-A*03:01
135	1	1094	1102	GTHWFVTQR	0.08	HLA-A*68:01				GTHWFVTQRHLA-A*68:01
136	1	810	818	RSFIEDLLF	0.08	HLA-B*57:01				RSFIEDLLFHLA-B*57:01
137	1	488	496	QSYGFRPTY	0.09	HLA-A*26:01				QSYGFRPTYHLA-A*26:01
138	1	340	348	TTFASVYAW	0.09	HLA-B*53:01				TTFASVYAWHLA-B*53:01
139	1	623	631	QLTPTWRVY	0.09	HLA-A*30:02				QLTPTWRVYHLA-A*30:02
140	1	157	165	SANNCTFEY	0.09	HLA-A*30:02				SANNCTFEYHLA-A*30:02
141	1	260	268	YYVGYLQPR	0.09	HLA-A*33:01				YYVGYLQPRHLA-A*33:01
142	1	8	16	LPLVSSQCV	0.09	HLA-B*51:01				LPLVSSQCVHLA-B*51:01
143	1	1096	1104	HWFVTQRNF	0.09	HLA-A*23:01				HWFVTQRNFHLA-A*23:01
144	1	563	571	DIADTTDAV	0.09	HLA-A*68:02				DIADTTDAVHLA-A*68:02
145	1	502	510	PYRVVVLSF	0.09	HLA-A*24:02				PYRVVVLSFHLA-A*24:02
146	1	824	832	ADAGFIKQY	0.09	HLA-B*44:02				ADAGFIKQYHLA-B*44:02
147	1	889	897	LQIPFAMQM	0.09	HLA-B*15:01				LQIPFAMQMHLA-B*15:01
148	1	720	728	EILPVSMTK	0.09	HLA-A*11:01				EILPVSMTKHLA-A*11:01
149	1	1201	1209	YEQYIKWPW	0.09	HLA-B*44:03				YEQYIKWPWHLA-B*44:03
150	1	459	467	FERDISTEI	0.09	HLA-B*40:01				FERDISTEIHLA-B*40:01
151	1	1180	1188	RLNEVAKNL	0.1	HLA-A*32:01				RLNEVAKNLHLA-A*32:01
152	1	47	55	STQDLFLPF	0.1	HLA-A*32:01				STQDLFLPFHLA-A*32:01
153	1	629	637	RVYSTGSNV	0.1	HLA-A*30:01				RVYSTGSNVHLA-A*30:01
154	1	893	901	FAMQMAYRF	0.1	HLA-B*53:01				FAMQMAYRFHLA-B*53:01
155	1	728	736	KTSVDCTMY	0.1	HLA-A*30:02				KTSVDCTMYHLA-A*30:02
156	1	365	373	NFAPFFAFK	0.1	HLA-A*33:01				NFAPFFAFKHLA-A*33:01
157	1	569	577	DAVRDPQTL	0.1	HLA-B*51:01				DAVRDPQTLHLA-B*51:01
158	1	164	172	EYVSQPFLM	0.1	HLA-A*23:01				EYVSQPFLMHLA-A*23:01
159	1	602	610	QVAVLYQGV	0.1	HLA-A*68:02				QVAVLYQGVHLA-A*68:02
160	1	412	420	NIADYNYKL	0.1	HLA-A*68:02				NIADYNYKLHLA-A*68:02
161	1	104	112	TLDSKTQSL	0.1	HLA-A*02:06				TLDSKTQSLHLA-A*02:06
162	1	266	274	QPRTFLLKY	0.1	HLA-B*35:01				QPRTFLLKYHLA-B*35:01
163	1	367	375	APFFAFKCY	0.1	HLA-B*35:01				APFFAFKCYHLA-B*35:01
164	1	1049	1057	QSAPHGVVF	0.1	HLA-B*15:01				QSAPHGVVFHLA-B*15:01
165	1	157	165	SANNCTFEY	0.1	HLA-B*35:01				SANNCTFEYHLA-B*35:01
166	1	488	496	QSYGFRPTY	0.1	HLA-B*15:01				QSYGFRPTYHLA-B*15:01
167	1	1011	1019	AEIRASANL	0.1	HLA-B*44:03				AEIRASANLHLA-B*44:03
168	1	824	832	ADAGFIKQY	0.1	HLA-B*44:03				ADAGFIKQYHLA-B*44:03
169	1	1176	1184	KEIDRLNEV	0.1	HLA-B*40:01				KEIDRLNEVHLA-B*40:01
170	1	873	881	LAGTITSGW	0.1	HLA-B*57:01				LAGTITSGWHLA-B*57:01
171	1	810	818	RSFIEDLLF	0.11	HLA-A*32:01				RSFIEDLLFHLA-A*32:01
172	1	235	243	TLLALHRSY	0.11	HLA-A*30:02				TLLALHRSYHLA-A*30:02
173	1	356	364	CVADYSVLY	0.11	HLA-A*01:01				CVADYSVLYHLA-A*01:01
174	1	647	655	GAEYVNNSY	0.11	HLA-A*01:01				GAEYVNNSYHLA-A*01:01
175	1	1011	1019	AEIRASANL	0.11	HLA-B*44:02				AEIRASANLHLA-B*44:02
176	1	164	172	EYVSQPFLM	0.11	HLA-A*24:02				EYVSQPFLMHLA-A*24:02
177	1	686	694	SIIAYTMSL	0.11	HLA-A*02:06				SIIAYTMSLHLA-A*02:06
178	1	1215	1223	FIAGLIAIV	0.11	HLA-A*02:06				FIAGLIAIVHLA-A*02:06
179	1	203	211	TPINLGRDL	0.11	HLA-B*07:02				TPINLGRDLHLA-B*07:02
180	1	177	185	KQGNFKNLR	0.11	HLA-A*31:01				KQGNFKNLRHLA-A*31:01
181	1	934	942	SSTASALGK	0.11	HLA-A*11:01				SSTASALGKHLA-A*11:01
182	1	1055	1063	VVFLHVTYV	0.11	HLA-A*02:01				VVFLHVTYVHLA-A*02:01
183	1	1049	1057	QSAPHGVVF	0.11	HLA-B*58:01				QSAPHGVVFHLA-B*58:01
184	1	1168	1176	NASVVNIQK	0.11	HLA-A*68:01				NASVVNIQKHLA-A*68:01
185	1	27	35	NSFTRGVYY	0.12	HLA-A*26:01				NSFTRGVYYHLA-A*26:01
186	1	873	881	LAGTITSGW	0.12	HLA-B*53:01				LAGTITSGWHLA-B*53:01
187	1	500	508	HQPYRVVVL	0.12	HLA-B*08:01				HQPYRVVVLHLA-B*08:01
188	1	27	35	NSFTRGVYY	0.12	HLA-A*30:02				NSFTRGVYYHLA-A*30:02
189	1	860	868	LTDEMIAQY	0.12	HLA-A*30:02				LTDEMIAQYHLA-A*30:02
190	1	79	87	LPFNDGVYF	0.12	HLA-B*51:01				LPFNDGVYFHLA-B*51:01
191	1	728	736	KTSVDCTMY	0.12	HLA-A*01:01				KTSVDCTMYHLA-A*01:01
192	1	438	446	STVGGNYNY	0.12	HLA-A*01:01				STVGGNYNYHLA-A*01:01
193	1	910	918	VLYENQKLI	0.12	HLA-A*02:03				VLYENQKLIHLA-A*02:03
194	1	1096	1104	HWFVTQRNF	0.12	HLA-A*24:02				HWFVTQRNFHLA-A*24:02
195	1	443	451	NYNYRYRLF	0.12	HLA-A*24:02				NYNYRYRLFHLA-A*24:02
196	1	187	195	FVFKNIDGY	0.12	HLA-B*35:01				FVFKNIDGYHLA-B*35:01
197	1	970	978	SVLNDILSR	0.12	HLA-A*31:01				SVLNDILSRHLA-A*31:01
198	1	235	243	TLLALHRSY	0.12	HLA-B*15:01				TLLALHRSYHLA-B*15:01
199	1	623	631	QLTPTWRVY	0.12	HLA-B*15:01				QLTPTWRVYHLA-B*15:01
200	1	815	823	DLLFNKVTL	0.13	HLA-B*08:01				DLLFNKVTLHLA-B*08:01
201	1	191	199	NIDGYFKIY	0.13	HLA-A*01:01				NIDGYFKIYHLA-A*01:01
202	1	488	496	QSYGFRPTY	0.13	HLA-B*35:01				QSYGFRPTYHLA-B*35:01
203	1	521	529	GPKKSTNLV	0.13	HLA-B*07:02				GPKKSTNLVHLA-B*07:02
204	1	893	901	FAMQMAYRF	0.13	HLA-B*35:01				FAMQMAYRFHLA-B*35:01
205	1	984	992	AEVQIDRLI	0.13	HLA-B*40:01				AEVQIDRLIHLA-B*40:01
206	1	599	607	TSNQVAVLY	0.14	HLA-A*26:01				TSNQVAVLYHLA-A*26:01
207	1	197	205	KIYSKHTPI	0.14	HLA-A*30:01				KIYSKHTPIHLA-A*30:01
208	1	524	532	KSTNLVKNK	0.14	HLA-A*30:01				KSTNLVKNKHLA-A*30:01
209	1	54	62	PFFSNVTWF	0.14	HLA-A*23:01				PFFSNVTWFHLA-A*23:01
210	1	73	81	RFDNPVLPF	0.14	HLA-A*23:01				RFDNPVLPFHLA-A*23:01
211	1	443	451	NYNYRYRLF	0.14	HLA-A*23:01				NYNYRYRLFHLA-A*23:01
212	1	27	35	NSFTRGVYY	0.14	HLA-A*01:01				NSFTRGVYYHLA-A*01:01
213	1	73	81	RFDNPVLPF	0.14	HLA-A*24:02				RFDNPVLPFHLA-A*24:02
214	1	995	1003	RLQSLQTYV	0.14	HLA-A*02:06				RLQSLQTYVHLA-A*02:06
215	1	670	678	QTQTKSHRR	0.14	HLA-A*31:01				QTQTKSHRRHLA-A*31:01
216	1	545	553	GVLTESNKK	0.14	HLA-A*11:01				GVLTESNKKHLA-A*11:01
217	1	344	352	SVYAWNRKR	0.14	HLA-A*68:01				SVYAWNRKRHLA-A*68:01
218	1	1090	1098	FVSNGTHWF	0.15	HLA-A*26:01				FVSNGTHWFHLA-A*26:01
219	1	453	461	KSKLKPFER	0.15	HLA-A*30:01				KSKLKPFERHLA-A*30:01
220	1	236	244	LLALHRSYL	0.15	HLA-B*08:01				LLALHRSYLHLA-B*08:01
221	1	670	678	QTQTKSHRR	0.15	HLA-A*33:01				QTQTKSHRRHLA-A*33:01
222	1	444	452	YNYRYRLFR	0.15	HLA-A*33:01				YNYRYRLFRHLA-A*33:01
223	1	356	364	CVADYSVLY	0.15	HLA-A*30:02				CVADYSVLYHLA-A*30:02
224	1	157	165	SANNCTFEY	0.15	HLA-A*01:01				SANNCTFEYHLA-A*01:01
225	1	889	897	LQIPFAMQM	0.15	HLA-A*02:06				LQIPFAMQMHLA-A*02:06
226	1	599	607	TSNQVAVLY	0.15	HLA-B*35:01				TSNQVAVLYHLA-B*35:01
227	1	772	780	NTQEVFAQV	0.15	HLA-A*02:06				NTQEVFAQVHLA-A*02:06
228	1	620	628	HADQLTPTW	0.15	HLA-B*35:01				HADQLTPTWHLA-B*35:01
229	1	21	29	RTQSYTNSF	0.15	HLA-B*58:01				RTQSYTNSFHLA-B*58:01
230	1	875	883	GTITSGWTF	0.15	HLA-B*58:01				GTITSGWTFHLA-B*58:01
231	1	1204	1212	YIKWPWYIW	0.16	HLA-A*32:01				YIKWPWYIWHLA-A*32:01
232	1	860	868	LTDEMIAQY	0.16	HLA-A*26:01				LTDEMIAQYHLA-A*26:01
233	1	1015	1023	ASANLAATK	0.16	HLA-A*30:01				ASANLAATKHLA-A*30:01
234	1	38	46	KVFRSSVLH	0.16	HLA-A*30:01				KVFRSSVLHHLA-A*30:01
235	1	1132	1140	VYDPLQPEL	0.16	HLA-B*08:01				VYDPLQPELHLA-B*08:01
236	1	342	350	FASVYAWNR	0.16	HLA-A*33:01				FASVYAWNRHLA-A*33:01
237	1	1142	1150	SFKEELDKY	0.16	HLA-A*30:02				SFKEELDKYHLA-A*30:02
238	1	918	926	IANQFNSAI	0.16	HLA-B*51:01				IANQFNSAIHLA-B*51:01
239	1	1049	1057	QSAPHGVVF	0.16	HLA-B*35:01				QSAPHGVVFHLA-B*35:01
240	1	482	490	NCYFPLQSY	0.16	HLA-B*35:01				NCYFPLQSYHLA-B*35:01
241	1	856	864	LPPLLTDEM	0.16	HLA-B*35:01				LPPLLTDEMHLA-B*35:01
242	1	1180	1188	RLNEVAKNL	0.16	HLA-A*02:01				RLNEVAKNLHLA-A*02:01
243	1	953	961	ALNTLVKQL	0.16	HLA-A*02:01				ALNTLVKQLHLA-A*02:01
244	1	390	398	VYADSFVIR	0.16	HLA-A*31:01				VYADSFVIRHLA-A*31:01
245	1	23	31	QSYTNSFTR	0.16	HLA-A*11:01				QSYTNSFTRHLA-A*11:01
246	1	775	783	EVFAQVKQI	0.17	HLA-A*26:01				EVFAQVKQIHLA-A*26:01
247	1	84	92	GVYFASTEK	0.17	HLA-A*30:01				GVYFASTEKHLA-A*30:01
248	1	263	271	GYLQPRTFL	0.17	HLA-A*23:01				GYLQPRTFLHLA-A*23:01
249	1	128	136	FQFCNDPFL	0.17	HLA-A*02:06				FQFCNDPFLHLA-A*02:06
250	1	1043	1051	HLMSFPQSA	0.17	HLA-A*02:06				HLMSFPQSAHLA-A*02:06
251	1	1215	1223	FIAGLIAIV	0.17	HLA-A*02:01				FIAGLIAIVHLA-A*02:01
252	1	145	153	KSWMESEFR	0.17	HLA-A*31:01				KSWMESEFRHLA-A*31:01
253	1	488	496	QSYGFRPTY	0.17	HLA-B*57:01				QSYGFRPTYHLA-B*57:01
254	1	672	680	QTKSHRRAR	0.18	HLA-A*33:01				QTKSHRRARHLA-A*33:01
255	1	661	669	IGAGICASY	0.18	HLA-A*30:02				IGAGICASYHLA-A*30:02
256	1	17	25	NLITRTQSY	0.18	HLA-A*30:02				NLITRTQSYHLA-A*30:02
257	1	352	360	RISNCVADY	0.18	HLA-A*30:02				RISNCVADYHLA-A*30:02
258	1	253	261	WTAGAAAYY	0.18	HLA-A*30:02				WTAGAAAYYHLA-A*30:02
259	1	699	707	SVAYSNNSI	0.18	HLA-A*68:02				SVAYSNNSIHLA-A*68:02
260	1	307	315	IYQTSNFRV	0.18	HLA-A*24:02				IYQTSNFRVHLA-A*24:02
261	1	263	271	GYLQPRTFL	0.18	HLA-A*24:02				GYLQPRTFLHLA-A*24:02
262	1	1034	1042	RVDFCGKGY	0.18	HLA-A*01:01				RVDFCGKGYHLA-A*01:01
263	1	412	420	NIADYNYKL	0.18	HLA-A*02:06				NIADYNYKLHLA-A*02:06
264	1	1187	1195	NLNESLIDL	0.18	HLA-A*02:01				NLNESLIDLHLA-A*02:01
265	1	852	860	GLTVLPPLL	0.18	HLA-A*02:01				GLTVLPPLLHLA-A*02:01
266	1	822	830	TLADAGFIK	0.18	HLA-A*11:01				TLADAGFIKHLA-A*11:01
267	1	408	416	GQTGNIADY	0.18	HLA-B*15:01				GQTGNIADYHLA-B*15:01
268	1	137	145	DVYYHKNNK	0.18	HLA-A*68:01				DVYYHKNNKHLA-A*68:01
269	1	21	29	RTQSYTNSF	0.18	HLA-B*57:01				RTQSYTNSFHLA-B*57:01
270	1	743	751	ECSNLLLQY	0.19	HLA-A*26:01				ECSNLLLQYHLA-A*26:01
271	1	682	690	VASQSIIAY	0.19	HLA-B*53:01				VASQSIIAYHLA-B*53:01
272	1	188	196	VFKNIDGYF	0.19	HLA-A*23:01				VFKNIDGYFHLA-A*23:01
273	1	783	791	IYKTPPIKY	0.19	HLA-A*23:01				IYKTPPIKYHLA-A*23:01
274	1	316	324	QPTESIVRF	0.19	HLA-B*51:01				QPTESIVRFHLA-B*51:01
275	1	1215	1223	FIAGLIAIV	0.19	HLA-A*68:02				FIAGLIAIVHLA-A*68:02
276	1	783	791	IYKTPPIKY	0.19	HLA-A*24:02				IYKTPPIKYHLA-A*24:02
277	1	131	139	CNDPFLDVY	0.19	HLA-A*01:01				CNDPFLDVYHLA-A*01:01
278	1	816	824	LLFNKVTLA	0.19	HLA-A*02:06				LLFNKVTLAHLA-A*02:06
279	1	978	986	RLDKVEAEV	0.19	HLA-A*02:06				RLDKVEAEVHLA-A*02:06
280	1	334	342	DEVFNATTF	0.19	HLA-B*44:03				DEVFNATTFHLA-B*44:03
281	1	21	29	RTQSYTNSF	0.19	HLA-B*15:01				RTQSYTNSFHLA-B*15:01
282	1	344	352	SVYAWNRKR	0.19	HLA-A*03:01				SVYAWNRKRHLA-A*03:01
283	1	599	607	TSNQVAVLY	0.19	HLA-B*58:01				TSNQVAVLYHLA-B*58:01
284	1	439	447	TVGGNYNYR	0.19	HLA-A*68:01				TVGGNYNYRHLA-A*68:01
285	1	1047	1055	FPQSAPHGV	0.2	HLA-B*53:01				FPQSAPHGVHLA-B*53:01
286	1	549	557	ESNKKFLPF	0.2	HLA-B*08:01				ESNKKFLPFHLA-B*08:01
287	1	230	238	ITRFQTLLA	0.2	HLA-A*30:01				ITRFQTLLAHLA-A*30:01
288	1	1034	1042	RVDFCGKGY	0.2	HLA-A*30:02				RVDFCGKGYHLA-A*30:02
289	1	53	61	LPFFSNVTW	0.2	HLA-B*51:01				LPFFSNVTWHLA-B*51:01
290	1	686	694	SIIAYTMSL	0.2	HLA-A*02:03				SIIAYTMSLHLA-A*02:03
291	1	32	40	GVYYPDKVF	0.2	HLA-B*15:01				GVYYPDKVFHLA-B*15:01
292	1	373	381	KCYGVSPTK	0.2	HLA-A*03:01				KCYGVSPTKHLA-A*03:01
293	1	1015	1023	ASANLAATK	0.2	HLA-A*03:01				ASANLAATKHLA-A*03:01
294	1	1049	1057	QSAPHGVVF	0.2	HLA-B*57:01				QSAPHGVVFHLA-B*57:01
295	1	970	978	SVLNDILSR	0.2	HLA-A*68:01				SVLNDILSRHLA-A*68:01
296	1	875	883	GTITSGWTF	0.2	HLA-B*57:01				GTITSGWTFHLA-B*57:01
297	1	713	721	FTISVTTEI	0.21	HLA-A*26:01				FTISVTTEIHLA-A*26:01
298	1	504	512	RVVVLSFEL	0.21	HLA-A*32:01				RVVVLSFELHLA-A*32:01
299	1	686	694	SIIAYTMSL	0.21	HLA-A*32:01				SIIAYTMSLHLA-A*32:01
300	1	1049	1057	QSAPHGVVF	0.21	HLA-A*32:01				QSAPHGVVFHLA-A*32:01
301	1	47	55	STQDLFLPF	0.21	HLA-A*26:01				STQDLFLPFHLA-A*26:01
302	1	264	272	YLQPRTFLL	0.21	HLA-A*32:01				YLQPRTFLLHLA-A*32:01
303	1	705	713	NSIAIPTNF	0.21	HLA-A*26:01				NSIAIPTNFHLA-A*26:01
304	1	266	274	QPRTFLLKY	0.21	HLA-B*53:01				QPRTFLLKYHLA-B*53:01
305	1	488	496	QSYGFRPTY	0.21	HLA-A*30:01				QSYGFRPTYHLA-A*30:01
306	1	23	31	QSYTNSFTR	0.21	HLA-A*33:01				QSYTNSFTRHLA-A*33:01
307	1	188	196	VFKNIDGYF	0.21	HLA-A*24:02				VFKNIDGYFHLA-A*24:02
308	1	881	889	WTFGAGAAL	0.21	HLA-A*68:02				WTFGAGAALHLA-A*68:02
309	1	598	606	NTSNQVAVL	0.21	HLA-A*68:02				NTSNQVAVLHLA-A*68:02
310	1	935	943	STASALGKL	0.21	HLA-A*68:02				STASALGKLHLA-A*68:02
311	1	860	868	LTDEMIAQY	0.21	HLA-B*35:01				LTDEMIAQYHLA-B*35:01
312	1	1257	1265	EPVLKGVKL	0.21	HLA-B*07:02				EPVLKGVKLHLA-B*07:02
313	1	686	694	SIIAYTMSL	0.21	HLA-A*02:01				SIIAYTMSLHLA-A*02:01
314	1	287	295	ALDPLSETK	0.21	HLA-A*11:01				ALDPLSETKHLA-A*11:01
315	1	524	532	KSTNLVKNK	0.21	HLA-A*11:01				KSTNLVKNKHLA-A*11:01
316	1	343	351	ASVYAWNRK	0.21	HLA-A*11:01				ASVYAWNRKHLA-A*11:01
317	1	344	352	SVYAWNRKR	0.21	HLA-A*11:01				SVYAWNRKRHLA-A*11:01
318	1	187	195	FVFKNIDGY	0.21	HLA-B*15:01				FVFKNIDGYHLA-B*15:01
319	1	44	52	VLHSTQDLF	0.21	HLA-B*15:01				VLHSTQDLFHLA-B*15:01
320	1	707	715	IAIPTNFTI	0.21	HLA-B*58:01				IAIPTNFTIHLA-B*58:01
321	1	488	496	QSYGFRPTY	0.21	HLA-B*58:01				QSYGFRPTYHLA-B*58:01
322	1	448	456	YRLFRKSKL	0.22	HLA-B*08:01				YRLFRKSKLHLA-B*08:01
323	1	1001	1009	TYVTQQLIR	0.22	HLA-A*33:01				TYVTQQLIRHLA-A*33:01
324	1	54	62	PFFSNVTWF	0.22	HLA-A*24:02				PFFSNVTWFHLA-A*24:02
325	1	106	114	DSKTQSLLI	0.22	HLA-B*51:01				DSKTQSLLIHLA-B*51:01
326	1	27	35	NSFTRGVYY	0.22	HLA-B*35:01				NSFTRGVYYHLA-B*35:01
327	1	356	364	CVADYSVLY	0.22	HLA-B*35:01				CVADYSVLYHLA-B*35:01
328	1	1252	1260	DEDDSEPVL	0.22	HLA-B*40:01				DEDDSEPVLHLA-B*40:01
329	1	1054	1062	GVVFLHVTY	0.22	HLA-B*15:01				GVVFLHVTYHLA-B*15:01
330	1	482	490	NCYFPLQSY	0.23	HLA-A*26:01				NCYFPLQSYHLA-A*26:01
331	1	549	557	ESNKKFLPF	0.23	HLA-A*26:01				ESNKKFLPFHLA-A*26:01
332	1	187	195	FVFKNIDGY	0.23	HLA-A*30:02				FVFKNIDGYHLA-A*30:02
333	1	902	910	NGIGVTQNV	0.23	HLA-A*68:02				NGIGVTQNVHLA-A*68:02
334	1	334	342	DEVFNATTF	0.23	HLA-B*44:02				DEVFNATTFHLA-B*44:02
335	1	17	25	NLITRTQSY	0.23	HLA-B*35:01				NLITRTQSYHLA-B*35:01
336	1	120	128	NVVIKVCEF	0.24	HLA-A*26:01				NVVIKVCEFHLA-A*26:01
337	1	620	628	HADQLTPTW	0.24	HLA-A*32:01				HADQLTPTWHLA-A*32:01
338	1	374	382	CYGVSPTKL	0.24	HLA-A*24:02				CYGVSPTKLHLA-A*24:02
339	1	408	416	GQTGNIADY	0.24	HLA-A*30:02				GQTGNIADYHLA-A*30:02
340	1	482	490	NCYFPLQSY	0.24	HLA-A*30:02				NCYFPLQSYHLA-A*30:02
341	1	256	264	GAAAYYVGY	0.24	HLA-A*30:02				GAAAYYVGYHLA-A*30:02
342	1	629	637	RVYSTGSNV	0.24	HLA-A*02:03				RVYSTGSNVHLA-A*02:03
343	1	716	724	SVTTEILPV	0.24	HLA-A*02:06				SVTTEILPVHLA-A*02:06
344	1	412	420	NIADYNYKL	0.24	HLA-A*02:01				NIADYNYKLHLA-A*02:01
345	1	672	680	QTKSHRRAR	0.24	HLA-A*31:01				QTKSHRRARHLA-A*31:01
346	1	682	690	VASQSIIAY	0.25	HLA-A*26:01				VASQSIIAYHLA-A*26:01
347	1	1259	1267	VLKGVKLHY	0.25	HLA-A*32:01				VLKGVKLHYHLA-A*32:01
348	1	569	577	DAVRDPQTL	0.25	HLA-B*53:01				DAVRDPQTLHLA-B*53:01
349	1	307	315	IYQTSNFRV	0.25	HLA-A*23:01				IYQTSNFRVHLA-A*23:01
350	1	362	370	VLYNFAPFF	0.25	HLA-A*23:01				VLYNFAPFFHLA-A*23:01
351	1	1094	1102	GTHWFVTQR	0.25	HLA-A*33:01				GTHWFVTQRHLA-A*33:01
352	1	1176	1184	KEIDRLNEV	0.25	HLA-B*44:02				KEIDRLNEVHLA-B*44:02
353	1	682	690	VASQSIIAY	0.25	HLA-A*01:01				VASQSIIAYHLA-A*01:01
354	1	887	895	AALQIPFAM	0.25	HLA-B*35:01				AALQIPFAMHLA-B*35:01
355	1	1047	1055	FPQSAPHGV	0.25	HLA-B*07:02				FPQSAPHGVHLA-B*07:02
356	1	781	789	KQIYKTPPI	0.25	HLA-A*02:06				KQIYKTPPIHLA-A*02:06
357	1	306	314	GIYQTSNFR	0.25	HLA-A*11:01				GIYQTSNFRHLA-A*11:01
358	1	798	806	SQILPDPSK	0.25	HLA-A*11:01				SQILPDPSKHLA-A*11:01
359	1	306	314	GIYQTSNFR	0.25	HLA-A*31:01				GIYQTSNFRHLA-A*31:01
360	1	705	713	NSIAIPTNF	0.25	HLA-B*58:01				NSIAIPTNFHLA-B*58:01
361	1	957	965	LVKQLSSKF	0.26	HLA-A*26:01				LVKQLSSKFHLA-A*26:01
362	1	709	717	IPTNFTISV	0.26	HLA-B*53:01				IPTNFTISVHLA-B*53:01
363	1	750	758	QYGSFCTQL	0.26	HLA-A*24:02				QYGSFCTQLHLA-A*24:02
364	1	147	155	WMESEFRVY	0.26	HLA-A*01:01				WMESEFRVYHLA-A*01:01
365	1	910	918	VLYENQKLI	0.26	HLA-A*02:01				VLYENQKLIHLA-A*02:01
366	1	1108	1116	QIITTDNTF	0.26	HLA-B*15:01				QIITTDNTFHLA-B*15:01
367	1	684	692	SQSIIAYTM	0.26	HLA-B*15:01				SQSIIAYTMHLA-B*15:01
368	1	524	532	KSTNLVKNK	0.26	HLA-A*03:01				KSTNLVKNKHLA-A*03:01
369	1	1049	1057	QSAPHGVVF	0.27	HLA-A*26:01				QSAPHGVVFHLA-A*26:01
370	1	633	641	TGSNVFQTR	0.27	HLA-A*33:01				TGSNVFQTRHLA-A*33:01
371	1	21	29	RTQSYTNSF	0.27	HLA-A*30:02				RTQSYTNSFHLA-A*30:02
372	1	193	201	DGYFKIYSK	0.27	HLA-A*33:01				DGYFKIYSKHLA-A*33:01
373	1	137	145	DVYYHKNNK	0.27	HLA-A*33:01				DVYYHKNNKHLA-A*33:01
374	1	709	717	IPTNFTISV	0.27	HLA-B*35:01				IPTNFTISVHLA-B*35:01
375	1	709	717	IPTNFTISV	0.27	HLA-B*07:02				IPTNFTISVHLA-B*07:02
376	1	316	324	QPTESIVRF	0.27	HLA-B*07:02				QPTESIVRFHLA-B*07:02
377	1	1259	1267	VLKGVKLHY	0.27	HLA-A*03:01				VLKGVKLHYHLA-A*03:01
378	1	705	713	NSIAIPTNF	0.28	HLA-B*53:01				NSIAIPTNFHLA-B*53:01
379	1	674	682	KSHRRARSV	0.28	HLA-A*30:01				KSHRRARSVHLA-A*30:01
380	1	686	694	SIIAYTMSL	0.28	HLA-A*68:02				SIIAYTMSLHLA-A*68:02
381	1	932	940	SLSSTASAL	0.28	HLA-A*02:03				SLSSTASALHLA-A*02:03
382	1	893	901	FAMQMAYRF	0.28	HLA-B*58:01				FAMQMAYRFHLA-B*58:01
383	1	822	830	TLADAGFIK	0.28	HLA-A*03:01				TLADAGFIKHLA-A*03:01
384	1	32	40	GVYYPDKVF	0.29	HLA-A*32:01				GVYYPDKVFHLA-A*32:01
385	1	235	243	TLLALHRSY	0.29	HLA-A*32:01				TLLALHRSYHLA-A*32:01
386	1	781	789	KQIYKTPPI	0.29	HLA-A*32:01				KQIYKTPPIHLA-A*32:01
387	1	438	446	STVGGNYNY	0.29	HLA-A*32:01				STVGGNYNYHLA-A*32:01
388	1	707	715	IAIPTNFTI	0.29	HLA-B*53:01				IAIPTNFTIHLA-B*53:01
389	1	1054	1062	GVVFLHVTY	0.29	HLA-A*30:02				GVVFLHVTYHLA-A*30:02
390	1	1047	1055	FPQSAPHGV	0.29	HLA-B*35:01				FPQSAPHGVHLA-B*35:01
391	1	197	205	KIYSKHTPI	0.29	HLA-A*02:03				KIYSKHTPIHLA-A*02:03
392	1	951	959	AQALNTLVK	0.29	HLA-A*11:01				AQALNTLVKHLA-A*11:01
393	1	64	72	AISGTNGTK	0.29	HLA-A*03:01				AISGTNGTKHLA-A*03:01
394	1	306	314	GIYQTSNFR	0.29	HLA-A*03:01				GIYQTSNFRHLA-A*03:01
395	1	670	678	QTQTKSHRR	0.29	HLA-A*68:01				QTQTKSHRRHLA-A*68:01
396	1	264	272	YLQPRTFLL	0.3	HLA-A*23:01				YLQPRTFLLHLA-A*23:01
397	1	528	536	LVKNKCVNF	0.3	HLA-B*08:01				LVKNKCVNFHLA-B*08:01
398	1	1170	1178	SVVNIQKEI	0.3	HLA-A*68:02				SVVNIQKEIHLA-A*68:02
399	1	1176	1184	KEIDRLNEV	0.3	HLA-B*44:03				KEIDRLNEVHLA-B*44:03
400	1	38	46	KVFRSSVLH	0.3	HLA-A*11:01				KVFRSSVLHHLA-A*11:01
401	1	752	760	GSFCTQLKR	0.3	HLA-A*11:01				GSFCTQLKRHLA-A*11:01
402	1	720	728	EILPVSMTK	0.3	HLA-A*03:01				EILPVSMTKHLA-A*03:01
403	1	1060	1068	VTYVPAQEK	0.3	HLA-A*68:01				VTYVPAQEKHLA-A*68:01
404	1	1054	1062	GVVFLHVTY	0.31	HLA-A*26:01				GVVFLHVTYHLA-A*26:01
405	1	971	979	VLNDILSRL	0.31	HLA-A*32:01				VLNDILSRLHLA-A*32:01
406	1	686	694	SIIAYTMSL	0.31	HLA-B*08:01				SIIAYTMSLHLA-B*08:01
407	1	864	872	MIAQYTSAL	0.31	HLA-B*08:01				MIAQYTSALHLA-B*08:01
408	1	451	459	FRKSKLKPF	0.31	HLA-B*08:01				FRKSKLKPFHLA-B*08:01
409	1	287	295	ALDPLSETK	0.31	HLA-A*03:01				ALDPLSETKHLA-A*03:01
410	1	444	452	YNYRYRLFR	0.31	HLA-A*31:01				YNYRYRLFRHLA-A*31:01
411	1	750	758	QYGSFCTQL	0.32	HLA-A*23:01				QYGSFCTQLHLA-A*23:01
412	1	828	836	FIKQYGDCL	0.32	HLA-B*08:01				FIKQYGDCLHLA-B*08:01
413	1	197	205	KIYSKHTPI	0.32	HLA-B*08:01				KIYSKHTPIHLA-B*08:01
414	1	743	751	ECSNLLLQY	0.32	HLA-A*01:01				ECSNLLLQYHLA-A*01:01
415	1	488	496	QSYGFRPTY	0.32	HLA-A*01:01				QSYGFRPTYHLA-A*01:01
416	1	1000	1008	QTYVTQQLI	0.32	HLA-A*68:02				QTYVTQQLIHLA-A*68:02
417	1	224	232	LPIGINITR	0.32	HLA-A*33:01				LPIGINITRHLA-A*33:01
418	1	1255	1263	DSEPVLKGV	0.32	HLA-A*68:02				DSEPVLKGVHLA-A*68:02
419	1	569	577	DAVRDPQTL	0.32	HLA-B*35:01				DAVRDPQTLHLA-B*35:01
420	1	1187	1195	NLNESLIDL	0.32	HLA-A*02:03				NLNESLIDLHLA-A*02:03
421	1	713	721	FTISVTTEI	0.32	HLA-A*02:03				FTISVTTEIHLA-A*02:03
422	1	147	155	WMESEFRVY	0.32	HLA-B*15:01				WMESEFRVYHLA-B*15:01
423	1	73	81	RFDNPVLPF	0.33	HLA-A*32:01				RFDNPVLPFHLA-A*32:01
424	1	338	346	NATTFASVY	0.33	HLA-A*26:01				NATTFASVYHLA-A*26:01
425	1	629	637	RVYSTGSNV	0.33	HLA-A*32:01				RVYSTGSNVHLA-A*32:01
426	1	264	272	YLQPRTFLL	0.33	HLA-A*24:02				YLQPRTFLLHLA-A*24:02
427	1	678	686	RARSVASQS	0.33	HLA-A*30:01				RARSVASQSHLA-A*30:01
428	1	511	519	ELLHAPATV	0.33	HLA-A*68:02				ELLHAPATVHLA-A*68:02
429	1	38	46	KVFRSSVLH	0.33	HLA-A*30:02				KVFRSSVLHHLA-A*30:02
430	1	155	163	YSSANNCTF	0.33	HLA-B*35:01				YSSANNCTFHLA-B*35:01
431	1	1016	1024	SANLAATKM	0.33	HLA-B*35:01				SANLAATKMHLA-B*35:01
432	1	647	655	GAEYVNNSY	0.33	HLA-B*35:01				GAEYVNNSYHLA-B*35:01
433	1	236	244	LLALHRSYL	0.33	HLA-A*02:03				LLALHRSYLHLA-A*02:03
434	1	757	765	QLKRALTGI	0.33	HLA-A*02:03				QLKRALTGIHLA-A*02:03
435	1	813	821	IEDLLFNKV	0.33	HLA-B*40:01				IEDLLFNKVHLA-B*40:01
436	1	956	964	TLVKQLSSK	0.33	HLA-A*11:01				TLVKQLSSKHLA-A*11:01
437	1	682	690	VASQSIIAY	0.33	HLA-B*58:01				VASQSIIAYHLA-B*58:01
438	1	53	61	LPFFSNVTW	0.33	HLA-B*58:01				LPFFSNVTWHLA-B*58:01
439	1	856	864	LPPLLTDEM	0.34	HLA-B*53:01				LPPLLTDEMHLA-B*53:01
440	1	1257	1265	EPVLKGVKL	0.34	HLA-B*53:01				EPVLKGVKLHLA-B*53:01
441	1	37	45	DKVFRSSVL	0.34	HLA-B*08:01				DKVFRSSVLHLA-B*08:01
442	1	798	806	SQILPDPSK	0.34	HLA-A*30:01				SQILPDPSKHLA-A*30:01
443	1	864	872	MIAQYTSAL	0.34	HLA-A*68:02				MIAQYTSALHLA-A*68:02
444	1	642	650	AGCLIGAEY	0.34	HLA-A*30:02				AGCLIGAEYHLA-A*30:02
445	1	1257	1265	EPVLKGVKL	0.34	HLA-B*51:01				EPVLKGVKLHLA-B*51:01
446	1	1090	1098	FVSNGTHWF	0.34	HLA-B*35:01				FVSNGTHWFHLA-B*35:01
447	1	775	783	EVFAQVKQI	0.34	HLA-B*51:01				EVFAQVKQIHLA-B*51:01
448	1	743	751	ECSNLLLQY	0.34	HLA-B*35:01				ECSNLLLQYHLA-B*35:01
449	1	438	446	STVGGNYNY	0.34	HLA-B*35:01				STVGGNYNYHLA-B*35:01
450	1	507	515	VLSFELLHA	0.34	HLA-A*02:03				VLSFELLHAHLA-A*02:03
451	1	978	986	RLDKVEAEV	0.34	HLA-A*02:03				RLDKVEAEVHLA-A*02:03
452	1	419	427	KLPDDFTGC	0.34	HLA-A*02:06				KLPDDFTGCHLA-A*02:06
453	1	155	163	YSSANNCTF	0.34	HLA-B*58:01				YSSANNCTFHLA-B*58:01
454	1	633	641	TGSNVFQTR	0.34	HLA-A*31:01				TGSNVFQTRHLA-A*31:01
455	1	599	607	TSNQVAVLY	0.34	HLA-B*57:01				TSNQVAVLYHLA-B*57:01
456	1	686	694	SIIAYTMSL	0.35	HLA-A*26:01				SIIAYTMSLHLA-A*26:01
457	1	957	965	LVKQLSSKF	0.35	HLA-A*32:01				LVKQLSSKFHLA-A*32:01
458	1	440	448	VGGNYNYRY	0.35	HLA-A*30:02				VGGNYNYRYHLA-A*30:02
459	1	439	447	TVGGNYNYR	0.35	HLA-A*33:01				TVGGNYNYRHLA-A*33:01
460	1	1108	1116	QIITTDNTF	0.35	HLA-B*35:01				QIITTDNTFHLA-B*35:01
461	1	629	637	RVYSTGSNV	0.35	HLA-A*02:06				RVYSTGSNVHLA-A*02:06
462	1	778	786	AQVKQIYKT	0.35	HLA-A*02:06				AQVKQIYKTHLA-A*02:06
463	1	599	607	TSNQVAVLY	0.35	HLA-B*15:01				TSNQVAVLYHLA-B*15:01
464	1	847	855	AQKFNGLTV	0.35	HLA-B*15:01				AQKFNGLTVHLA-B*15:01
465	1	860	868	LTDEMIAQY	0.35	HLA-B*58:01				LTDEMIAQYHLA-B*58:01
466	1	340	348	TTFASVYAW	0.36	HLA-A*26:01				TTFASVYAWHLA-A*26:01
467	1	999	1007	LQTYVTQQL	0.36	HLA-A*02:06				LQTYVTQQLHLA-A*02:06
468	1	25	33	YTNSFTRGV	0.36	HLA-A*02:06				YTNSFTRGVHLA-A*02:06
469	1	356	364	CVADYSVLY	0.36	HLA-B*15:01				CVADYSVLYHLA-B*15:01
470	1	1094	1102	GTHWFVTQR	0.36	HLA-A*03:01				GTHWFVTQRHLA-A*03:01
471	1	881	889	WTFGAGAAL	0.37	HLA-A*26:01				WTFGAGAALHLA-A*26:01
472	1	889	897	LQIPFAMQM	0.37	HLA-A*32:01				LQIPFAMQMHLA-A*32:01
473	1	345	353	VYAWNRKRI	0.37	HLA-A*24:02				VYAWNRKRIHLA-A*24:02
474	1	701	709	AYSNNSIAI	0.37	HLA-A*24:02				AYSNNSIAIHLA-A*24:02
475	1	358	366	ADYSVLYNF	0.37	HLA-B*44:02				ADYSVLYNFHLA-B*44:02
476	1	970	978	SVLNDILSR	0.37	HLA-A*33:01				SVLNDILSRHLA-A*33:01
477	1	490	498	YGFRPTYGV	0.37	HLA-A*68:02				YGFRPTYGVHLA-A*68:02
478	1	358	366	ADYSVLYNF	0.37	HLA-B*44:03				ADYSVLYNFHLA-B*44:03
479	1	713	721	FTISVTTEI	0.37	HLA-B*51:01				FTISVTTEIHLA-B*51:01
480	1	438	446	STVGGNYNY	0.37	HLA-A*11:01				STVGGNYNYHLA-A*11:01
481	1	1204	1212	YIKWPWYIW	0.37	HLA-B*57:01				YIKWPWYIWHLA-B*57:01
482	1	1054	1062	GVVFLHVTY	0.38	HLA-A*32:01				GVVFLHVTYHLA-A*32:01
483	1	893	901	FAMQMAYRF	0.38	HLA-A*23:01				FAMQMAYRFHLA-A*23:01
484	1	319	327	ESIVRFPNI	0.38	HLA-A*68:02				ESIVRFPNIHLA-A*68:02
485	1	994	1002	GRLQSLQTY	0.38	HLA-A*30:02				GRLQSLQTYHLA-A*30:02
486	1	705	713	NSIAIPTNF	0.38	HLA-B*35:01				NSIAIPTNFHLA-B*35:01
487	1	938	946	SALGKLQDV	0.38	HLA-A*02:06				SALGKLQDVHLA-A*02:06
488	1	1089	1097	VFVSNGTHW	0.38	HLA-B*58:01				VFVSNGTHWHLA-B*58:01
489	1	13	21	SQCVNLITR	0.38	HLA-A*31:01				SQCVNLITRHLA-A*31:01
490	1	297	305	TLKSFTVEK	0.38	HLA-A*31:01				TLKSFTVEKHLA-A*31:01
491	1	224	232	LPIGINITR	0.38	HLA-A*68:01				LPIGINITRHLA-A*68:01
492	1	44	52	VLHSTQDLF	0.39	HLA-A*32:01				VLHSTQDLFHLA-A*32:01
493	1	374	382	CYGVSPTKL	0.39	HLA-A*23:01				CYGVSPTKLHLA-A*23:01
494	1	21	29	RTQSYTNSF	0.39	HLA-A*24:02				RTQSYTNSFHLA-A*24:02
495	1	729	737	TSVDCTMYI	0.39	HLA-A*68:02				TSVDCTMYIHLA-A*68:02
496	1	694	702	LGAENSVAY	0.39	HLA-A*30:02				LGAENSVAYHLA-A*30:02
497	1	647	655	GAEYVNNSY	0.39	HLA-A*30:02				GAEYVNNSYHLA-A*30:02
498	1	253	261	WTAGAAAYY	0.39	HLA-B*35:01				WTAGAAAYYHLA-B*35:01
499	1	1002	1010	YVTQQLIRA	0.39	HLA-A*02:06				YVTQQLIRAHLA-A*02:06
500	1	920	928	NQFNSAIGK	0.39	HLA-A*11:01				NQFNSAIGKHLA-A*11:01
501	1	449	457	RLFRKSKLK	0.39	HLA-A*11:01				RLFRKSKLKHLA-A*11:01
502	1	427	435	CVIAWNSNK	0.39	HLA-A*11:01				CVIAWNSNKHLA-A*11:01
503	1	1049	1057	QSAPHGVVF	0.4	HLA-B*53:01				QSAPHGVVFHLA-B*53:01
504	1	162	170	TFEYVSQPF	0.4	HLA-A*24:02				TFEYVSQPFHLA-A*24:02
505	1	1184	1192	VAKNLNESL	0.4	HLA-B*08:01				VAKNLNESLHLA-B*08:01
506	1	950	958	NAQALNTLV	0.4	HLA-B*51:01				NAQALNTLVHLA-B*51:01
507	1	864	872	MIAQYTSAL	0.4	HLA-A*02:03				MIAQYTSALHLA-A*02:03
508	1	713	721	FTISVTTEI	0.4	HLA-A*02:01				FTISVTTEIHLA-A*02:01
509	1	1176	1184	KEIDRLNEV	0.4	HLA-A*02:06				KEIDRLNEVHLA-A*02:06
510	1	488	496	QSYGFRPTY	0.4	HLA-A*11:01				QSYGFRPTYHLA-A*11:01
511	1	875	883	GTITSGWTF	0.4	HLA-B*15:01				GTITSGWTFHLA-B*15:01
512	1	545	553	GVLTESNKK	0.4	HLA-A*03:01				GVLTESNKKHLA-A*03:01
513	1	934	942	SSTASALGK	0.4	HLA-A*03:01				SSTASALGKHLA-A*03:01
514	1	935	943	STASALGKL	0.41	HLA-A*26:01				STASALGKLHLA-A*26:01
515	1	599	607	TSNQVAVLY	0.41	HLA-B*53:01				TSNQVAVLYHLA-B*53:01
516	1	364	372	YNFAPFFAF	0.41	HLA-A*23:01				YNFAPFFAFHLA-A*23:01
517	1	875	883	GTITSGWTF	0.41	HLA-A*23:01				GTITSGWTFHLA-A*23:01
518	1	1090	1098	FVSNGTHWF	0.41	HLA-B*53:01				FVSNGTHWFHLA-B*53:01
519	1	367	375	APFFAFKCY	0.41	HLA-B*53:01				APFFAFKCYHLA-B*53:01
520	1	17	25	NLITRTQSY	0.41	HLA-B*08:01				NLITRTQSYHLA-B*08:01
521	1	210	218	DLPQGFSAL	0.41	HLA-B*08:01				DLPQGFSALHLA-B*08:01
522	1	203	211	TPINLGRDL	0.41	HLA-B*35:01				TPINLGRDLHLA-B*35:01
523	1	1009	1017	RAAEIRASA	0.41	HLA-A*30:01				RAAEIRASAHLA-A*30:01
524	1	834	842	DCLGDIAAR	0.41	HLA-A*33:01				DCLGDIAARHLA-A*33:01
525	1	1084	1092	FPREGVFVS	0.41	HLA-B*35:01				FPREGVFVSHLA-B*35:01
526	1	904	912	IGVTQNVLY	0.41	HLA-A*30:02				IGVTQNVLYHLA-A*30:02
527	1	128	136	FQFCNDPFL	0.41	HLA-A*02:01				FQFCNDPFLHLA-A*02:01
528	1	449	457	RLFRKSKLK	0.41	HLA-A*31:01				RLFRKSKLKHLA-A*31:01
529	1	707	715	IAIPTNFTI	0.41	HLA-B*57:01				IAIPTNFTIHLA-B*57:01
530	1	191	199	NIDGYFKIY	0.42	HLA-A*26:01				NIDGYFKIYHLA-A*26:01
531	1	338	346	NATTFASVY	0.42	HLA-B*53:01				NATTFASVYHLA-B*53:01
532	1	362	370	VLYNFAPFF	0.42	HLA-A*24:02				VLYNFAPFFHLA-A*24:02
533	1	1257	1265	EPVLKGVKL	0.42	HLA-B*35:01				EPVLKGVKLHLA-B*35:01
534	1	87	95	FASTEKSNI	0.42	HLA-B*51:01				FASTEKSNIHLA-B*51:01
535	1	25	33	YTNSFTRGV	0.42	HLA-A*02:03				YTNSFTRGVHLA-A*02:03
536	1	694	702	LGAENSVAY	0.42	HLA-B*15:01				LGAENSVAYHLA-B*15:01
537	1	335	343	EVFNATTFA	0.43	HLA-A*26:01				EVFNATTFAHLA-A*26:01
538	1	623	631	QLTPTWRVY	0.43	HLA-A*32:01				QLTPTWRVYHLA-A*32:01
539	1	133	141	DPFLDVYYH	0.43	HLA-B*35:01				DPFLDVYYHHLA-B*35:01
540	1	716	724	SVTTEILPV	0.43	HLA-A*68:02				SVTTEILPVHLA-A*68:02
541	1	945	953	DVVNHNAQA	0.43	HLA-A*68:02				DVVNHNAQAHLA-A*68:02
542	1	1125	1133	IGIVNNTVY	0.43	HLA-B*35:01				IGIVNNTVYHLA-B*35:01
543	1	1259	1267	VLKGVKLHY	0.43	HLA-A*30:01				VLKGVKLHYHLA-A*30:01
544	1	420	428	LPDDFTGCV	0.43	HLA-B*51:01				LPDDFTGCVHLA-B*51:01
545	1	891	899	IPFAMQMAY	0.43	HLA-B*51:01				IPFAMQMAYHLA-B*51:01
546	1	79	87	LPFNDGVYF	0.43	HLA-B*07:02				LPFNDGVYFHLA-B*07:02
547	1	864	872	MIAQYTSAL	0.43	HLA-B*07:02				MIAQYTSALHLA-B*07:02
548	1	216	224	SALEPLVDL	0.43	HLA-A*02:06				SALEPLVDLHLA-A*02:06
549	1	438	446	STVGGNYNY	0.43	HLA-B*58:01				STVGGNYNYHLA-B*58:01
550	1	64	72	AISGTNGTK	0.43	HLA-A*11:01				AISGTNGTKHLA-A*11:01
551	1	438	446	STVGGNYNY	0.43	HLA-B*15:01				STVGGNYNYHLA-B*15:01
552	1	705	713	NSIAIPTNF	0.43	HLA-B*57:01				NSIAIPTNFHLA-B*57:01
553	1	297	305	TLKSFTVEK	0.43	HLA-A*68:01				TLKSFTVEKHLA-A*68:01
554	1	1108	1116	QIITTDNTF	0.44	HLA-A*26:01				QIITTDNTFHLA-A*26:01
555	1	256	264	GAAAYYVGY	0.44	HLA-A*26:01				GAAAYYVGYHLA-A*26:01
556	1	910	918	VLYENQKLI	0.44	HLA-A*32:01				VLYENQKLIHLA-A*32:01
557	1	684	692	SQSIIAYTM	0.44	HLA-A*32:01				SQSIIAYTMHLA-A*32:01
558	1	459	467	FERDISTEI	0.44	HLA-B*44:02				FERDISTEIHLA-B*44:02
559	1	459	467	FERDISTEI	0.44	HLA-B*44:03				FERDISTEIHLA-B*44:03
560	1	1051	1059	APHGVVFLH	0.44	HLA-B*35:01				APHGVVFLHHLA-B*35:01
561	1	33	41	VYYPDKVFR	0.44	HLA-A*30:01				VYYPDKVFRHLA-A*30:01
562	1	319	327	ESIVRFPNI	0.44	HLA-B*51:01				ESIVRFPNIHLA-B*51:01
563	1	457	465	KPFERDIST	0.44	HLA-B*07:02				KPFERDISTHLA-B*07:02
564	1	777	785	FAQVKQIYK	0.44	HLA-A*11:01				FAQVKQIYKHLA-A*11:01
565	1	970	978	SVLNDILSR	0.44	HLA-A*03:01				SVLNDILSRHLA-A*03:01
566	1	752	760	GSFCTQLKR	0.44	HLA-A*31:01				GSFCTQLKRHLA-A*31:01
567	1	772	780	NTQEVFAQV	0.45	HLA-A*26:01				NTQEVFAQVHLA-A*26:01
568	1	21	29	RTQSYTNSF	0.45	HLA-A*23:01				RTQSYTNSFHLA-A*23:01
569	1	620	628	HADQLTPTW	0.45	HLA-A*01:01				HADQLTPTWHLA-A*01:01
570	1	613	621	TEVPVAIHA	0.45	HLA-B*44:03				TEVPVAIHAHLA-B*44:03
571	1	951	959	AQALNTLVK	0.45	HLA-A*30:01				AQALNTLVKHLA-A*30:01
572	1	199	207	YSKHTPINL	0.45	HLA-A*30:01				YSKHTPINLHLA-A*30:01
573	1	445	453	NYRYRLFRK	0.45	HLA-A*33:01				NYRYRLFRKHLA-A*33:01
574	1	1055	1063	VVFLHVTYV	0.45	HLA-B*51:01				VVFLHVTYVHLA-B*51:01
575	1	1166	1174	GINASVVNI	0.45	HLA-A*02:03				GINASVVNIHLA-A*02:03
576	1	507	515	VLSFELLHA	0.45	HLA-A*02:01				VLSFELLHAHLA-A*02:01
577	1	260	268	YYVGYLQPR	0.45	HLA-A*31:01				YYVGYLQPRHLA-A*31:01
578	1	342	350	FASVYAWNR	0.45	HLA-A*68:01				FASVYAWNRHLA-A*68:01
579	1	1055	1063	VVFLHVTYV	0.46	HLA-A*32:01				VVFLHVTYVHLA-A*32:01
580	1	707	715	IAIPTNFTI	0.46	HLA-A*32:01				IAIPTNFTIHLA-A*32:01
581	1	1000	1008	QTYVTQQLI	0.46	HLA-A*32:01				QTYVTQQLIHLA-A*32:01
582	1	953	961	ALNTLVKQL	0.46	HLA-A*32:01				ALNTLVKQLHLA-A*32:01
583	1	162	170	TFEYVSQPF	0.46	HLA-A*23:01				TFEYVSQPFHLA-A*23:01
584	1	999	1007	LQTYVTQQL	0.46	HLA-B*15:01				LQTYVTQQLHLA-B*15:01
585	1	262	270	VGYLQPRTF	0.47	HLA-A*23:01				VGYLQPRTFHLA-A*23:01
586	1	1207	1215	WPWYIWLGF	0.47	HLA-B*53:01				WPWYIWLGFHLA-B*53:01
587	1	902	910	NGIGVTQNV	0.47	HLA-B*51:01				NGIGVTQNVHLA-B*51:01
588	1	852	860	GLTVLPPLL	0.47	HLA-A*02:03				GLTVLPPLLHLA-A*02:03
589	1	511	519	ELLHAPATV	0.47	HLA-A*02:03				ELLHAPATVHLA-A*02:03
590	1	728	736	KTSVDCTMY	0.47	HLA-B*58:01				KTSVDCTMYHLA-B*58:01
591	1	707	715	IAIPTNFTI	0.47	HLA-A*02:06				IAIPTNFTIHLA-A*02:06
592	1	866	874	AQYTSALLA	0.47	HLA-A*02:06				AQYTSALLAHLA-A*02:06
593	1	633	641	TGSNVFQTR	0.47	HLA-A*68:01				TGSNVFQTRHLA-A*68:01
594	1	1259	1267	VLKGVKLHY	0.48	HLA-A*26:01				VLKGVKLHYHLA-A*26:01
595	1	389	397	NVYADSFVI	0.48	HLA-A*68:02				NVYADSFVIHLA-A*68:02
596	1	419	427	KLPDDFTGC	0.48	HLA-A*02:01				KLPDDFTGCHLA-A*02:01
597	1	511	519	ELLHAPATV	0.48	HLA-A*02:01				ELLHAPATVHLA-A*02:01
598	1	1187	1195	NLNESLIDL	0.48	HLA-A*02:06				NLNESLIDLHLA-A*02:06
599	1	89	97	STEKSNIIR	0.48	HLA-A*68:01				STEKSNIIRHLA-A*68:01
600	1	995	1003	RLQSLQTYV	0.49	HLA-A*32:01				RLQSLQTYVHLA-A*32:01
601	1	91	99	EKSNIIRGW	0.49	HLA-B*44:02				EKSNIIRGWHLA-B*44:02
602	1	187	195	FVFKNIDGY	0.49	HLA-A*01:01				FVFKNIDGYHLA-A*01:01
603	1	91	99	EKSNIIRGW	0.49	HLA-B*44:03				EKSNIIRGWHLA-B*44:03
604	1	476	484	NGVAGVNCY	0.49	HLA-B*35:01				NGVAGVNCYHLA-B*35:01
605	1	720	728	EILPVSMTK	0.49	HLA-A*33:01				EILPVSMTKHLA-A*33:01
606	1	856	864	LPPLLTDEM	0.49	HLA-B*51:01				LPPLLTDEMHLA-B*51:01
607	1	768	776	EQDKNTQEV	0.49	HLA-A*02:06				EQDKNTQEVHLA-A*02:06
608	1	427	435	CVIAWNSNK	0.49	HLA-A*03:01				CVIAWNSNKHLA-A*03:01
609	1	438	446	STVGGNYNY	0.49	HLA-A*68:01				STVGGNYNYHLA-A*68:01
610	1	1089	1097	VFVSNGTHW	0.5	HLA-B*53:01				VFVSNGTHWHLA-B*53:01
611	1	860	868	LTDEMIAQY	0.5	HLA-B*53:01				LTDEMIAQYHLA-B*53:01
612	1	44	52	VLHSTQDLF	0.5	HLA-A*24:02				VLHSTQDLFHLA-A*24:02
613	1	579	587	ILDITPCSF	0.5	HLA-A*01:01				ILDITPCSFHLA-A*01:01
614	1	718	726	TTEILPVSM	0.5	HLA-A*01:01				TTEILPVSMHLA-A*01:01
615	1	17	25	NLITRTQSY	0.5	HLA-A*01:01				NLITRTQSYHLA-A*01:01
616	1	953	961	ALNTLVKQL	0.5	HLA-A*02:06				ALNTLVKQLHLA-A*02:06
617	1	306	314	GIYQTSNFR	0.5	HLA-A*68:01				GIYQTSNFRHLA-A*68:01
618	1	875	883	GTITSGWTF	0.51	HLA-A*26:01				GTITSGWTFHLA-A*26:01
619	1	316	324	QPTESIVRF	0.51	HLA-A*26:01				QPTESIVRFHLA-A*26:01
620	1	864	872	MIAQYTSAL	0.51	HLA-A*26:01				MIAQYTSALHLA-A*26:01
621	1	705	713	NSIAIPTNF	0.51	HLA-A*32:01				NSIAIPTNFHLA-A*32:01
622	1	44	52	VLHSTQDLF	0.51	HLA-A*23:01				VLHSTQDLFHLA-A*23:01
623	1	893	901	FAMQMAYRF	0.51	HLA-B*51:01				FAMQMAYRFHLA-B*51:01
624	1	1180	1188	RLNEVAKNL	0.51	HLA-A*02:06				RLNEVAKNLHLA-A*02:06
625	1	47	55	STQDLFLPF	0.51	HLA-B*15:01				STQDLFLPFHLA-B*15:01
626	1	951	959	AQALNTLVK	0.51	HLA-A*03:01				AQALNTLVKHLA-A*03:01
627	1	266	274	QPRTFLLKY	0.52	HLA-A*26:01				QPRTFLLKYHLA-A*26:01
628	1	477	485	GVAGVNCYF	0.52	HLA-A*32:01				GVAGVNCYFHLA-A*32:01
629	1	361	369	SVLYNFAPF	0.52	HLA-A*32:01				SVLYNFAPFHLA-A*32:01
630	1	345	353	VYAWNRKRI	0.52	HLA-A*23:01				VYAWNRKRIHLA-A*23:01
631	1	104	112	TLDSKTQSL	0.52	HLA-A*01:01				TLDSKTQSLHLA-A*01:01
632	1	199	207	YSKHTPINL	0.52	HLA-B*08:01				YSKHTPINLHLA-B*08:01
633	1	245	253	TPGDSSSGW	0.52	HLA-B*35:01				TPGDSSSGWHLA-B*35:01
634	1	35	43	YPDKVFRSS	0.52	HLA-B*35:01				YPDKVFRSSHLA-B*35:01
635	1	445	453	NYRYRLFRK	0.52	HLA-A*30:01				NYRYRLFRKHLA-A*30:01
636	1	406	414	APGQTGNIA	0.52	HLA-B*07:02				APGQTGNIAHLA-B*07:02
637	1	47	55	STQDLFLPF	0.52	HLA-B*58:01				STQDLFLPFHLA-B*58:01
638	1	27	35	NSFTRGVYY	0.52	HLA-B*15:01				NSFTRGVYYHLA-B*15:01
639	1	477	485	GVAGVNCYF	0.53	HLA-A*26:01				GVAGVNCYFHLA-A*26:01
640	1	552	560	KKFLPFQQF	0.53	HLA-A*32:01				KKFLPFQQFHLA-A*32:01
641	1	187	195	FVFKNIDGY	0.53	HLA-B*53:01				FVFKNIDGYHLA-B*53:01
642	1	47	55	STQDLFLPF	0.53	HLA-A*23:01				STQDLFLPFHLA-A*23:01
643	1	769	777	QDKNTQEVF	0.53	HLA-B*44:02				QDKNTQEVFHLA-B*44:02
644	1	1207	1215	WPWYIWLGF	0.53	HLA-B*35:01				WPWYIWLGFHLA-B*35:01
645	1	1009	1017	RAAEIRASA	0.53	HLA-B*07:02				RAAEIRASAHLA-B*07:02
646	1	419	427	KLPDDFTGC	0.53	HLA-A*02:03				KLPDDFTGCHLA-A*02:03
647	1	439	447	TVGGNYNYR	0.53	HLA-A*31:01				TVGGNYNYRHLA-A*31:01
648	1	361	369	SVLYNFAPF	0.54	HLA-A*26:01				SVLYNFAPFHLA-A*26:01
649	1	623	631	QLTPTWRVY	0.54	HLA-A*26:01				QLTPTWRVYHLA-A*26:01
650	1	462	470	DISTEIYQA	0.54	HLA-A*68:02				DISTEIYQAHLA-A*68:02
651	1	1000	1008	QTYVTQQLI	0.54	HLA-B*58:01				QTYVTQQLIHLA-B*58:01
652	1	1132	1140	VYDPLQPEL	0.54	HLA-A*02:06				VYDPLQPELHLA-A*02:06
653	1	893	901	FAMQMAYRF	0.54	HLA-B*57:01				FAMQMAYRFHLA-B*57:01
654	1	53	61	LPFFSNVTW	0.54	HLA-B*57:01				LPFFSNVTWHLA-B*57:01
655	1	1062	1070	YVPAQEKNF	0.55	HLA-A*26:01				YVPAQEKNFHLA-A*26:01
656	1	1163	1171	DISGINASV	0.55	HLA-A*26:01				DISGINASVHLA-A*26:01
657	1	364	372	YNFAPFFAF	0.55	HLA-A*32:01				YNFAPFFAFHLA-A*32:01
658	1	38	46	KVFRSSVLH	0.55	HLA-A*32:01				KVFRSSVLHHLA-A*32:01
659	1	203	211	TPINLGRDL	0.55	HLA-B*53:01				TPINLGRDLHLA-B*53:01
660	1	120	128	NVVIKVCEF	0.55	HLA-B*08:01				NVVIKVCEFHLA-B*08:01
661	1	1054	1062	GVVFLHVTY	0.55	HLA-B*35:01				GVVFLHVTYHLA-B*35:01
662	1	661	669	IGAGICASY	0.55	HLA-B*35:01				IGAGICASYHLA-B*35:01
663	1	1123	1131	VVIGIVNNT	0.55	HLA-A*68:02				VVIGIVNNTHLA-A*68:02
664	1	262	270	VGYLQPRTF	0.55	HLA-B*58:01				VGYLQPRTFHLA-B*58:01
665	1	528	536	LVKNKCVNF	0.55	HLA-B*15:01				LVKNKCVNFHLA-B*15:01
666	1	193	201	DGYFKIYSK	0.55	HLA-A*68:01				DGYFKIYSKHLA-A*68:01
667	1	157	165	SANNCTFEY	0.56	HLA-A*26:01				SANNCTFEYHLA-A*26:01
668	1	210	218	DLPQGFSAL	0.56	HLA-A*26:01				DLPQGFSALHLA-A*26:01
669	1	387	395	FTNVYADSF	0.56	HLA-B*35:01				FTNVYADSFHLA-B*35:01
670	1	1050	1058	SAPHGVVFL	0.56	HLA-A*68:02				SAPHGVVFLHLA-A*68:02
671	1	1255	1263	DSEPVLKGV	0.56	HLA-B*51:01				DSEPVLKGVHLA-B*51:01
672	1	620	628	HADQLTPTW	0.56	HLA-B*51:01				HADQLTPTWHLA-B*51:01
673	1	500	508	HQPYRVVVL	0.56	HLA-B*15:01				HQPYRVVVLHLA-B*15:01
674	1	362	370	VLYNFAPFF	0.56	HLA-B*15:01				VLYNFAPFFHLA-B*15:01
675	1	546	554	VLTESNKKF	0.56	HLA-B*15:01				VLTESNKKFHLA-B*15:01
676	1	47	55	STQDLFLPF	0.56	HLA-B*57:01				STQDLFLPFHLA-B*57:01
677	1	262	270	VGYLQPRTF	0.56	HLA-B*57:01				VGYLQPRTFHLA-B*57:01
678	1	824	832	ADAGFIKQY	0.57	HLA-A*26:01				ADAGFIKQYHLA-A*26:01
679	1	262	270	VGYLQPRTF	0.57	HLA-A*32:01				VGYLQPRTFHLA-A*32:01
680	1	694	702	LGAENSVAY	0.57	HLA-A*01:01				LGAENSVAYHLA-A*01:01
681	1	235	243	TLLALHRSY	0.57	HLA-B*35:01				TLLALHRSYHLA-B*35:01
682	1	147	155	WMESEFRVY	0.57	HLA-A*30:02				WMESEFRVYHLA-A*30:02
683	1	191	199	NIDGYFKIY	0.57	HLA-A*30:02				NIDGYFKIYHLA-A*30:02
684	1	1220	1228	IAIVMVTIM	0.57	HLA-B*51:01				IAIVMVTIMHLA-B*51:01
685	1	412	420	NIADYNYKL	0.58	HLA-A*26:01				NIADYNYKLHLA-A*26:01
686	1	1142	1150	SFKEELDKY	0.58	HLA-A*26:01				SFKEELDKYHLA-A*26:01
687	1	974	982	DILSRLDKV	0.58	HLA-A*68:02				DILSRLDKVHLA-A*68:02
688	1	892	900	PFAMQMAYR	0.58	HLA-A*33:01				PFAMQMAYRHLA-A*33:01
689	1	783	791	IYKTPPIKY	0.58	HLA-A*30:01				IYKTPPIKYHLA-A*30:01
690	1	991	999	LITGRLQSL	0.58	HLA-A*02:03				LITGRLQSLHLA-A*02:03
691	1	1204	1212	YIKWPWYIW	0.58	HLA-B*58:01				YIKWPWYIWHLA-B*58:01
692	1	852	860	GLTVLPPLL	0.58	HLA-A*02:06				GLTVLPPLLHLA-A*02:06
693	1	477	485	GVAGVNCYF	0.58	HLA-B*15:01				GVAGVNCYFHLA-B*15:01
694	1	964	972	KFGAISSVL	0.59	HLA-A*24:02				KFGAISSVLHLA-A*24:02
695	1	256	264	GAAAYYVGY	0.59	HLA-B*35:01				GAAAYYVGYHLA-B*35:01
696	1	150	158	SEFRVYSSA	0.59	HLA-B*40:01				SEFRVYSSAHLA-B*40:01
697	1	21	29	RTQSYTNSF	0.59	HLA-A*30:01				RTQSYTNSFHLA-A*30:01
698	1	812	820	FIEDLLFNK	0.59	HLA-A*11:01				FIEDLLFNKHLA-A*11:01
699	1	373	381	KCYGVSPTK	0.59	HLA-A*11:01				KCYGVSPTKHLA-A*11:01
700	1	810	818	RSFIEDLLF	0.6	HLA-A*23:01				RSFIEDLLFHLA-A*23:01
701	1	893	901	FAMQMAYRF	0.6	HLA-A*24:02				FAMQMAYRFHLA-A*24:02
702	1	875	883	GTITSGWTF	0.6	HLA-A*24:02				GTITSGWTFHLA-A*24:02
703	1	1168	1176	NASVVNIQK	0.6	HLA-A*11:01				NASVVNIQKHLA-A*11:01
704	1	599	607	TSNQVAVLY	0.6	HLA-A*11:01				TSNQVAVLYHLA-A*11:01
705	1	552	560	KKFLPFQQF	0.61	HLA-A*23:01				KKFLPFQQFHLA-A*23:01
706	1	705	713	NSIAIPTNF	0.61	HLA-A*23:01				NSIAIPTNFHLA-A*23:01
707	1	488	496	QSYGFRPTY	0.61	HLA-B*53:01				QSYGFRPTYHLA-B*53:01
708	1	338	346	NATTFASVY	0.61	HLA-A*01:01				NATTFASVYHLA-A*01:01
709	1	960	968	QLSSKFGAI	0.61	HLA-B*08:01				QLSSKFGAIHLA-B*08:01
710	1	974	982	DILSRLDKV	0.61	HLA-B*08:01				DILSRLDKVHLA-B*08:01
711	1	104	112	TLDSKTQSL	0.61	HLA-B*07:02				TLDSKTQSLHLA-B*07:02
712	1	824	832	ADAGFIKQY	0.61	HLA-A*30:02				ADAGFIKQYHLA-A*30:02
713	1	613	621	TEVPVAIHA	0.62	HLA-B*44:02				TEVPVAIHAHLA-B*44:02
714	1	659	667	IPIGAGICA	0.62	HLA-B*35:01				IPIGAGICAHLA-B*35:01
715	1	1091	1099	VSNGTHWFV	0.62	HLA-A*68:02				VSNGTHWFVHLA-A*68:02
716	1	496	504	YGVGHQPYR	0.62	HLA-A*33:01				YGVGHQPYRHLA-A*33:01
717	1	256	264	GAAAYYVGY	0.62	HLA-B*15:01				GAAAYYVGYHLA-B*15:01
718	1	38	46	KVFRSSVLH	0.62	HLA-A*31:01				KVFRSSVLHHLA-A*31:01
719	1	139	147	YYHKNNKSW	0.63	HLA-B*53:01				YYHKNNKSWHLA-B*53:01
720	1	157	165	SANNCTFEY	0.63	HLA-B*53:01				SANNCTFEYHLA-B*53:01
721	1	155	163	YSSANNCTF	0.63	HLA-B*53:01				YSSANNCTFHLA-B*53:01
722	1	191	199	NIDGYFKIY	0.63	HLA-B*35:01				NIDGYFKIYHLA-B*35:01
723	1	147	155	WMESEFRVY	0.63	HLA-B*35:01				WMESEFRVYHLA-B*35:01
724	1	864	872	MIAQYTSAL	0.63	HLA-B*35:01				MIAQYTSALHLA-B*35:01
725	1	1132	1140	VYDPLQPEL	0.63	HLA-A*30:02				VYDPLQPELHLA-A*30:02
726	1	26	34	TNSFTRGVY	0.63	HLA-A*30:02				TNSFTRGVYHLA-A*30:02
727	1	1096	1104	HWFVTQRNF	0.63	HLA-A*30:02				HWFVTQRNFHLA-A*30:02
728	1	920	928	NQFNSAIGK	0.63	HLA-A*03:01				NQFNSAIGKHLA-A*03:01
729	1	620	628	HADQLTPTW	0.64	HLA-B*44:02				HADQLTPTWHLA-B*44:02
730	1	48	56	TQDLFLPFF	0.64	HLA-A*23:01				TQDLFLPFFHLA-A*23:01
731	1	163	171	FEYVSQPFL	0.64	HLA-B*44:03				FEYVSQPFLHLA-B*44:03
732	1	824	832	ADAGFIKQY	0.64	HLA-A*01:01				ADAGFIKQYHLA-A*01:01
733	1	150	158	SEFRVYSSA	0.64	HLA-B*44:03				SEFRVYSSAHLA-B*44:03
734	1	743	751	ECSNLLLQY	0.64	HLA-A*30:02				ECSNLLLQYHLA-A*30:02
735	1	672	680	QTKSHRRAR	0.64	HLA-A*30:01				QTKSHRRARHLA-A*30:01
736	1	716	724	SVTTEILPV	0.64	HLA-A*02:03				SVTTEILPVHLA-A*02:03
737	1	265	273	LQPRTFLLK	0.64	HLA-A*11:01				LQPRTFLLKHLA-A*11:01
738	1	235	243	TLLALHRSY	0.65	HLA-A*26:01				TLLALHRSYHLA-A*26:01
739	1	254	262	TAGAAAYYV	0.65	HLA-A*68:02				TAGAAAYYVHLA-A*68:02
740	1	931	939	DSLSSTASA	0.65	HLA-A*68:02				DSLSSTASAHLA-A*68:02
741	1	772	780	NTQEVFAQV	0.65	HLA-B*51:01				NTQEVFAQVHLA-B*51:01
742	1	262	270	VGYLQPRTF	0.65	HLA-B*51:01				VGYLQPRTFHLA-B*51:01
743	1	934	942	SSTASALGK	0.65	HLA-A*30:01				SSTASALGKHLA-A*30:01
744	1	139	147	YYHKNNKSW	0.65	HLA-B*58:01				YYHKNNKSWHLA-B*58:01
745	1	253	261	WTAGAAAYY	0.65	HLA-B*15:01				WTAGAAAYYHLA-B*15:01
746	1	447	455	RYRLFRKSK	0.65	HLA-A*31:01				RYRLFRKSKHLA-A*31:01
747	1	427	435	CVIAWNSNK	0.65	HLA-A*68:01				CVIAWNSNKHLA-A*68:01
748	1	84	92	GVYFASTEK	0.65	HLA-A*68:01				GVYFASTEKHLA-A*68:01
749	1	1015	1023	ASANLAATK	0.65	HLA-A*68:01				ASANLAATKHLA-A*68:01
750	1	139	147	YYHKNNKSW	0.66	HLA-A*32:01				YYHKNNKSWHLA-A*32:01
751	1	914	922	NQKLIANQF	0.66	HLA-B*44:02				NQKLIANQFHLA-B*44:02
752	1	181	189	FKNLREFVF	0.66	HLA-B*08:01				FKNLREFVFHLA-B*08:01
753	1	613	621	TEVPVAIHA	0.66	HLA-B*40:01				TEVPVAIHAHLA-B*40:01
754	1	629	637	RVYSTGSNV	0.66	HLA-A*68:02				RVYSTGSNVHLA-A*68:02
755	1	232	240	RFQTLLALH	0.66	HLA-A*30:02				RFQTLLALHHLA-A*30:02
756	1	182	190	KNLREFVFK	0.66	HLA-A*30:01				KNLREFVFKHLA-A*30:01
757	1	570	578	AVRDPQTLE	0.66	HLA-A*30:01				AVRDPQTLEHLA-A*30:01
758	1	932	940	SLSSTASAL	0.66	HLA-A*02:01				SLSSTASALHLA-A*02:01
759	1	412	420	NIADYNYKL	0.66	HLA-A*02:03				NIADYNYKLHLA-A*02:03
760	1	117	125	NATNVVIKV	0.66	HLA-A*02:06				NATNVVIKVHLA-A*02:06
761	1	441	449	GGNYNYRYR	0.66	HLA-A*31:01				GGNYNYRYRHLA-A*31:01
762	1	682	690	VASQSIIAY	0.66	HLA-B*57:01				VASQSIIAYHLA-B*57:01
763	1	1089	1097	VFVSNGTHW	0.66	HLA-B*57:01				VFVSNGTHWHLA-B*57:01
764	1	599	607	TSNQVAVLY	0.67	HLA-A*32:01				TSNQVAVLYHLA-A*32:01
765	1	146	154	SWMESEFRV	0.67	HLA-A*24:02				SWMESEFRVHLA-A*24:02
766	1	769	777	QDKNTQEVF	0.67	HLA-B*44:03				QDKNTQEVFHLA-B*44:03
767	1	1259	1267	VLKGVKLHY	0.67	HLA-A*01:01				VLKGVKLHYHLA-A*01:01
768	1	47	55	STQDLFLPF	0.67	HLA-B*35:01				STQDLFLPFHLA-B*35:01
769	1	707	715	IAIPTNFTI	0.67	HLA-A*68:02				IAIPTNFTIHLA-A*68:02
770	1	877	885	ITSGWTFGA	0.67	HLA-A*68:02				ITSGWTFGAHLA-A*68:02
771	1	495	503	TYGVGHQPY	0.67	HLA-A*30:02				TYGVGHQPYHLA-A*30:02
772	1	605	613	VLYQGVNCT	0.67	HLA-A*02:03				VLYQGVNCTHLA-A*02:03
773	1	661	669	IGAGICASY	0.67	HLA-B*15:01				IGAGICASYHLA-B*15:01
774	1	798	806	SQILPDPSK	0.67	HLA-A*03:01				SQILPDPSKHLA-A*03:01
775	1	957	965	LVKQLSSKF	0.67	HLA-B*57:01				LVKQLSSKFHLA-B*57:01
776	1	563	571	DIADTTDAV	0.68	HLA-A*26:01				DIADTTDAVHLA-A*26:01
777	1	1202	1210	EQYIKWPWY	0.68	HLA-A*26:01				EQYIKWPWYHLA-A*26:01
778	1	146	154	SWMESEFRV	0.68	HLA-A*23:01				SWMESEFRVHLA-A*23:01
779	1	1049	1057	QSAPHGVVF	0.68	HLA-A*24:02				QSAPHGVVFHLA-A*24:02
780	1	1045	1053	MSFPQSAPH	0.68	HLA-B*35:01				MSFPQSAPHHLA-B*35:01
781	1	950	958	NAQALNTLV	0.68	HLA-A*68:02				NAQALNTLVHLA-A*68:02
782	1	73	81	RFDNPVLPF	0.68	HLA-A*30:02				RFDNPVLPFHLA-A*30:02
783	1	772	780	NTQEVFAQV	0.68	HLA-A*02:03				NTQEVFAQVHLA-A*02:03
784	1	864	872	MIAQYTSAL	0.68	HLA-A*02:06				MIAQYTSALHLA-A*02:06
785	1	684	692	SQSIIAYTM	0.68	HLA-A*02:06				SQSIIAYTMHLA-A*02:06
786	1	89	97	STEKSNIIR	0.68	HLA-A*11:01				STEKSNIIRHLA-A*11:01
787	1	1000	1008	QTYVTQQLI	0.68	HLA-B*57:01				QTYVTQQLIHLA-B*57:01
788	1	387	395	FTNVYADSF	0.69	HLA-B*53:01				FTNVYADSFHLA-B*53:01
789	1	701	709	AYSNNSIAI	0.69	HLA-A*23:01				AYSNNSIAIHLA-A*23:01
790	1	387	395	FTNVYADSF	0.69	HLA-A*01:01				FTNVYADSFHLA-A*01:01
791	1	364	372	YNFAPFFAF	0.69	HLA-B*35:01				YNFAPFFAFHLA-B*35:01
792	1	334	342	DEVFNATTF	0.69	HLA-B*40:01				DEVFNATTFHLA-B*40:01
793	1	1000	1008	QTYVTQQLI	0.69	HLA-B*51:01				QTYVTQQLIHLA-B*51:01
794	1	194	202	GYFKIYSKH	0.69	HLA-A*30:02				GYFKIYSKHHLA-A*30:02
795	1	810	818	RSFIEDLLF	0.69	HLA-B*15:01				RSFIEDLLFHLA-B*15:01
796	1	299	307	KSFTVEKGI	0.69	HLA-B*57:01				KSFTVEKGIHLA-B*57:01
797	1	365	373	NFAPFFAFK	0.69	HLA-A*68:01				NFAPFFAFKHLA-A*68:01
798	1	822	830	TLADAGFIK	0.69	HLA-A*68:01				TLADAGFIKHLA-A*68:01
799	1	579	587	ILDITPCSF	0.7	HLA-A*32:01				ILDITPCSFHLA-A*32:01
800	1	150	158	SEFRVYSSA	0.7	HLA-B*44:02				SEFRVYSSAHLA-B*44:02
801	1	1108	1116	QIITTDNTF	0.7	HLA-B*53:01				QIITTDNTFHLA-B*53:01
802	1	1049	1057	QSAPHGVVF	0.7	HLA-A*23:01				QSAPHGVVFHLA-A*23:01
803	1	1211	1219	IWLGFIAGL	0.7	HLA-A*23:01				IWLGFIAGLHLA-A*23:01
804	1	436	444	LDSTVGGNY	0.7	HLA-A*01:01				LDSTVGGNYHLA-A*01:01
805	1	1196	1204	QELGKYEQY	0.7	HLA-B*40:01				QELGKYEQYHLA-B*40:01
806	1	883	891	FGAGAALQI	0.7	HLA-B*51:01				FGAGAALQIHLA-B*51:01
807	1	410	418	TGNIADYNY	0.7	HLA-A*30:02				TGNIADYNYHLA-A*30:02
808	1	55	63	FFSNVTWFH	0.7	HLA-A*33:01				FFSNVTWFHHLA-A*33:01
809	1	299	307	KSFTVEKGI	0.7	HLA-B*58:01				KSFTVEKGIHLA-B*58:01
810	1	482	490	NCYFPLQSY	0.7	HLA-B*15:01				NCYFPLQSYHLA-B*15:01
811	1	891	899	IPFAMQMAY	0.71	HLA-A*26:01				IPFAMQMAYHLA-A*26:01
812	1	1132	1140	VYDPLQPEL	0.71	HLA-B*53:01				VYDPLQPELHLA-B*53:01
813	1	249	257	SSSGWTAGA	0.71	HLA-A*68:02				SSSGWTAGAHLA-A*68:02
814	1	810	818	RSFIEDLLF	0.71	HLA-A*30:02				RSFIEDLLFHLA-A*30:02
815	1	1081	1089	KAHFPREGV	0.71	HLA-A*30:01				KAHFPREGVHLA-A*30:01
816	1	365	373	NFAPFFAFK	0.71	HLA-A*30:01				NFAPFFAFKHLA-A*30:01
817	1	343	351	ASVYAWNRK	0.71	HLA-A*30:01				ASVYAWNRKHLA-A*30:01
818	1	153	161	RVYSSANNC	0.71	HLA-A*30:01				RVYSSANNCHLA-A*30:01
819	1	772	780	NTQEVFAQV	0.71	HLA-A*02:01				NTQEVFAQVHLA-A*02:01
820	1	496	504	YGVGHQPYR	0.71	HLA-A*31:01				YGVGHQPYRHLA-A*31:01
821	1	860	868	LTDEMIAQY	0.71	HLA-B*57:01				LTDEMIAQYHLA-B*57:01
822	1	1026	1034	ECVLGQSKR	0.71	HLA-A*68:01				ECVLGQSKRHLA-A*68:01
823	1	21	29	RTQSYTNSF	0.72	HLA-A*26:01				RTQSYTNSFHLA-A*26:01
824	1	887	895	AALQIPFAM	0.72	HLA-A*32:01				AALQIPFAMHLA-A*32:01
825	1	964	972	KFGAISSVL	0.72	HLA-A*23:01				KFGAISSVLHLA-A*23:01
826	1	340	348	TTFASVYAW	0.72	HLA-A*23:01				TTFASVYAWHLA-A*23:01
827	1	364	372	YNFAPFFAF	0.72	HLA-A*24:02				YNFAPFFAFHLA-A*24:02
828	1	48	56	TQDLFLPFF	0.72	HLA-A*24:02				TQDLFLPFFHLA-A*24:02
829	1	914	922	NQKLIANQF	0.72	HLA-B*44:03				NQKLIANQFHLA-B*44:03
830	1	692	700	MSLGAENSV	0.72	HLA-A*68:02				MSLGAENSVHLA-A*68:02
831	1	337	345	FNATTFASV	0.72	HLA-A*68:02				FNATTFASVHLA-A*68:02
832	1	266	274	QPRTFLLKY	0.72	HLA-B*07:02				QPRTFLLKYHLA-B*07:02
833	1	53	61	LPFFSNVTW	0.72	HLA-B*07:02				LPFFSNVTWHLA-B*07:02
834	1	865	873	IAQYTSALL	0.72	HLA-B*51:01				IAQYTSALLHLA-B*51:01
835	1	521	529	GPKKSTNLV	0.72	HLA-B*51:01				GPKKSTNLVHLA-B*51:01
836	1	453	461	KSKLKPFER	0.72	HLA-A*33:01				KSKLKPFERHLA-A*33:01
837	1	554	562	FLPFQQFGR	0.72	HLA-A*33:01				FLPFQQFGRHLA-A*33:01
838	1	1094	1102	GTHWFVTQR	0.72	HLA-A*30:01				GTHWFVTQRHLA-A*30:01
839	1	728	736	KTSVDCTMY	0.72	HLA-B*57:01				KTSVDCTMYHLA-B*57:01
840	1	387	395	FTNVYADSF	0.73	HLA-A*26:01				FTNVYADSFHLA-A*26:01
841	1	163	171	FEYVSQPFL	0.73	HLA-B*44:02				FEYVSQPFLHLA-B*44:02
842	1	546	554	VLTESNKKF	0.73	HLA-A*32:01				VLTESNKKFHLA-A*32:01
843	1	48	56	TQDLFLPFF	0.73	HLA-A*32:01				TQDLFLPFFHLA-A*32:01
844	1	47	55	STQDLFLPF	0.73	HLA-A*24:02				STQDLFLPFHLA-A*24:02
845	1	262	270	VGYLQPRTF	0.73	HLA-A*24:02				VGYLQPRTFHLA-A*24:02
846	1	622	630	DQLTPTWRV	0.73	HLA-A*68:02				DQLTPTWRVHLA-A*68:02
847	1	265	273	LQPRTFLLK	0.73	HLA-A*30:01				LQPRTFLLKHLA-A*30:01
848	1	8	16	LPLVSSQCV	0.74	HLA-B*53:01				LPLVSSQCVHLA-B*53:01
849	1	743	751	ECSNLLLQY	0.74	HLA-B*53:01				ECSNLLLQYHLA-B*53:01
850	1	1125	1133	IGIVNNTVY	0.74	HLA-A*30:02				IGIVNNTVYHLA-A*30:02
851	1	387	395	FTNVYADSF	0.74	HLA-B*58:01				FTNVYADSFHLA-B*58:01
852	1	716	724	SVTTEILPV	0.74	HLA-A*02:01				SVTTEILPVHLA-A*02:01
853	1	511	519	ELLHAPATV	0.74	HLA-A*02:06				ELLHAPATVHLA-A*02:06
854	1	847	855	AQKFNGLTV	0.74	HLA-A*02:06				AQKFNGLTVHLA-A*02:06
855	1	552	560	KKFLPFQQF	0.74	HLA-B*15:01				KKFLPFQQFHLA-B*15:01
856	1	776	784	VFAQVKQIY	0.74	HLA-B*15:01				VFAQVKQIYHLA-B*15:01
857	1	365	373	NFAPFFAFK	0.74	HLA-A*31:01				NFAPFFAFKHLA-A*31:01
858	1	1203	1211	QYIKWPWYI	0.75	HLA-A*32:01				QYIKWPWYIHLA-A*32:01
859	1	801	809	LPDPSKPSK	0.75	HLA-B*35:01				LPDPSKPSKHLA-B*35:01
860	1	224	232	LPIGINITR	0.75	HLA-B*35:01				LPIGINITRHLA-B*35:01
861	1	319	327	ESIVRFPNI	0.75	HLA-B*08:01				ESIVRFPNIHLA-B*08:01
862	1	35	43	YPDKVFRSS	0.75	HLA-B*51:01				YPDKVFRSSHLA-B*51:01
863	1	300	308	SFTVEKGIY	0.75	HLA-A*30:02				SFTVEKGIYHLA-A*30:02
864	1	1057	1065	FLHVTYVPA	0.75	HLA-A*02:03				FLHVTYVPAHLA-A*02:03
865	1	438	446	STVGGNYNY	0.75	HLA-B*57:01				STVGGNYNYHLA-B*57:01
866	1	25	33	YTNSFTRGV	0.76	HLA-A*26:01				YTNSFTRGVHLA-A*26:01
867	1	620	628	HADQLTPTW	0.76	HLA-A*23:01				HADQLTPTWHLA-A*23:01
868	1	620	628	HADQLTPTW	0.76	HLA-B*44:03				HADQLTPTWHLA-B*44:03
869	1	914	922	NQKLIANQF	0.76	HLA-B*08:01				NQKLIANQFHLA-B*08:01
870	1	432	440	NSNKLDSTV	0.76	HLA-A*68:02				NSNKLDSTVHLA-A*68:02
871	1	777	785	FAQVKQIYK	0.76	HLA-A*30:01				FAQVKQIYKHLA-A*30:01
872	1	887	895	AALQIPFAM	0.76	HLA-B*58:01				AALQIPFAMHLA-B*58:01
873	1	847	855	AQKFNGLTV	0.76	HLA-A*02:03				AQKFNGLTVHLA-A*02:03
874	1	622	630	DQLTPTWRV	0.76	HLA-A*02:06				DQLTPTWRVHLA-A*02:06
875	1	991	999	LITGRLQSL	0.76	HLA-A*02:06				LITGRLQSLHLA-A*02:06
876	1	579	587	ILDITPCSF	0.76	HLA-B*15:01				ILDITPCSFHLA-B*15:01
877	1	78	86	VLPFNDGVY	0.76	HLA-B*15:01				VLPFNDGVYHLA-B*15:01
878	1	1125	1133	IGIVNNTVY	0.76	HLA-B*15:01				IGIVNNTVYHLA-B*15:01
879	1	488	496	QSYGFRPTY	0.76	HLA-A*03:01				QSYGFRPTYHLA-A*03:01
880	1	253	261	WTAGAAAYY	0.76	HLA-A*68:01				WTAGAAAYYHLA-A*68:01
881	1	741	749	STECSNLLL	0.77	HLA-A*01:01				STECSNLLLHLA-A*01:01
882	1	637	645	VFQTRAGCL	0.77	HLA-B*08:01				VFQTRAGCLHLA-B*08:01
883	1	1132	1140	VYDPLQPEL	0.77	HLA-B*07:02				VYDPLQPELHLA-B*07:02
884	1	507	515	VLSFELLHA	0.77	HLA-A*02:06				VLSFELLHAHLA-A*02:06
885	1	893	901	FAMQMAYRF	0.78	HLA-A*32:01				FAMQMAYRFHLA-A*32:01
886	1	1049	1057	QSAPHGVVF	0.78	HLA-A*01:01				QSAPHGVVFHLA-A*01:01
887	1	845	853	ICAQKFNGL	0.78	HLA-B*08:01				ICAQKFNGLHLA-B*08:01
888	1	297	305	TLKSFTVEK	0.78	HLA-A*33:01				TLKSFTVEKHLA-A*33:01
889	1	262	270	VGYLQPRTF	0.79	HLA-B*53:01				VGYLQPRTFHLA-B*53:01
890	1	1051	1059	APHGVVFLH	0.79	HLA-B*53:01				APHGVVFLHHLA-B*53:01
891	1	1139	1147	ELDSFKEEL	0.79	HLA-B*08:01				ELDSFKEELHLA-B*08:01
892	1	856	864	LPPLLTDEM	0.79	HLA-B*07:02				LPPLLTDEMHLA-B*07:02
893	1	1045	1053	MSFPQSAPH	0.79	HLA-A*30:02				MSFPQSAPHHLA-A*30:02
894	1	622	630	DQLTPTWRV	0.79	HLA-B*51:01				DQLTPTWRVHLA-B*51:01
895	1	1090	1098	FVSNGTHWF	0.79	HLA-B*15:01				FVSNGTHWFHLA-B*15:01
896	1	265	273	LQPRTFLLK	0.79	HLA-A*03:01				LQPRTFLLKHLA-A*03:01
897	1	777	785	FAQVKQIYK	0.79	HLA-A*68:01				FAQVKQIYKHLA-A*68:01
898	1	1043	1051	HLMSFPQSA	0.8	HLA-B*08:01				HLMSFPQSAHLA-B*08:01
899	1	1084	1092	FPREGVFVS	0.8	HLA-B*07:02				FPREGVFVSHLA-B*07:02
900	1	216	224	SALEPLVDL	0.8	HLA-B*51:01				SALEPLVDLHLA-B*51:01
901	1	490	498	YGFRPTYGV	0.8	HLA-B*51:01				YGFRPTYGVHLA-B*51:01
902	1	1097	1105	WFVTQRNFY	0.8	HLA-A*30:02				WFVTQRNFYHLA-A*30:02
903	1	1132	1140	VYDPLQPEL	0.8	HLA-A*02:01				VYDPLQPELHLA-A*02:01
904	1	155	163	YSSANNCTF	0.8	HLA-B*57:01				YSSANNCTFHLA-B*57:01
905	1	893	901	FAMQMAYRF	0.81	HLA-A*26:01				FAMQMAYRFHLA-A*26:01
906	1	696	704	AENSVAYSN	0.81	HLA-B*44:03				AENSVAYSNHLA-B*44:03
907	1	1199	1207	GKYEQYIKW	0.81	HLA-B*44:03				GKYEQYIKWHLA-B*44:03
908	1	1062	1070	YVPAQEKNF	0.81	HLA-A*24:02				YVPAQEKNFHLA-A*24:02
909	1	1005	1013	QQLIRAAEI	0.81	HLA-B*08:01				QQLIRAAEIHLA-B*08:01
910	1	455	463	KLKPFERDI	0.81	HLA-A*02:03				KLKPFERDIHLA-A*02:03
911	1	506	514	VVLSFELLH	0.81	HLA-A*11:01				VVLSFELLHHLA-A*11:01
912	1	27	35	NSFTRGVYY	0.81	HLA-A*68:01				NSFTRGVYYHLA-A*68:01
913	1	812	820	FIEDLLFNK	0.81	HLA-A*68:01				FIEDLLFNKHLA-A*68:01
914	1	1045	1053	MSFPQSAPH	0.82	HLA-A*26:01				MSFPQSAPHHLA-A*26:01
915	1	820	828	KVTLADAGF	0.82	HLA-A*32:01				KVTLADAGFHLA-A*32:01
916	1	47	55	STQDLFLPF	0.82	HLA-A*01:01				STQDLFLPFHLA-A*01:01
917	1	579	587	ILDITPCSF	0.82	HLA-B*35:01				ILDITPCSFHLA-B*35:01
918	1	681	689	SVASQSIIA	0.82	HLA-A*68:02				SVASQSIIAHLA-A*68:02
919	1	473	481	KPCNGVAGV	0.82	HLA-B*07:02				KPCNGVAGVHLA-B*07:02
920	1	680	688	RSVASQSII	0.82	HLA-B*58:01				RSVASQSIIHLA-B*58:01
921	1	344	352	SVYAWNRKR	0.82	HLA-A*30:01				SVYAWNRKRHLA-A*30:01
922	1	781	789	KQIYKTPPI	0.82	HLA-A*02:03				KQIYKTPPIHLA-A*02:03
923	1	299	307	KSFTVEKGI	0.83	HLA-A*32:01				KSFTVEKGIHLA-A*32:01
924	1	579	587	ILDITPCSF	0.83	HLA-A*24:02				ILDITPCSFHLA-A*24:02
925	1	394	402	SFVIRGNEV	0.83	HLA-B*08:01				SFVIRGNEVHLA-B*08:01
926	1	801	809	LPDPSKPSK	0.83	HLA-B*07:02				LPDPSKPSKHLA-B*07:02
927	1	362	370	VLYNFAPFF	0.83	HLA-A*30:02				VLYNFAPFFHLA-A*30:02
928	1	1049	1057	QSAPHGVVF	0.83	HLA-A*30:02				QSAPHGVVFHLA-A*30:02
929	1	338	346	NATTFASVY	0.83	HLA-A*30:02				NATTFASVYHLA-A*30:02
930	1	504	512	RVVVLSFEL	0.83	HLA-A*02:06				RVVVLSFELHLA-A*02:06
931	1	356	364	CVADYSVLY	0.83	HLA-A*11:01				CVADYSVLYHLA-A*11:01
932	1	1001	1009	TYVTQQLIR	0.83	HLA-A*31:01				TYVTQQLIRHLA-A*31:01
933	1	813	821	IEDLLFNKV	0.84	HLA-B*44:02				IEDLLFNKVHLA-B*44:02
934	1	1166	1174	GINASVVNI	0.84	HLA-A*32:01				GINASVVNIHLA-A*32:01
935	1	1089	1097	VFVSNGTHW	0.84	HLA-A*32:01				VFVSNGTHWHLA-A*32:01
936	1	356	364	CVADYSVLY	0.84	HLA-A*32:01				CVADYSVLYHLA-A*32:01
937	1	957	965	LVKQLSSKF	0.84	HLA-B*53:01				LVKQLSSKFHLA-B*53:01
938	1	776	784	VFAQVKQIY	0.84	HLA-A*23:01				VFAQVKQIYHLA-A*23:01
939	1	322	330	VRFPNITNL	0.84	HLA-A*23:01				VRFPNITNLHLA-A*23:01
940	1	280	288	ITDAVDCAL	0.84	HLA-A*01:01				ITDAVDCALHLA-A*01:01
941	1	120	128	NVVIKVCEF	0.84	HLA-B*35:01				NVVIKVCEFHLA-B*35:01
942	1	569	577	DAVRDPQTL	0.84	HLA-B*08:01				DAVRDPQTLHLA-B*08:01
943	1	210	218	DLPQGFSAL	0.84	HLA-A*68:02				DLPQGFSALHLA-A*68:02
944	1	252	260	GWTAGAAAY	0.84	HLA-A*30:02				GWTAGAAAYHLA-A*30:02
945	1	720	728	EILPVSMTK	0.84	HLA-A*30:01				EILPVSMTKHLA-A*30:01
946	1	669	677	YQTQTKSHR	0.84	HLA-A*31:01				YQTQTKSHRHLA-A*31:01
947	1	696	704	AENSVAYSN	0.85	HLA-B*44:02				AENSVAYSNHLA-B*44:02
948	1	1108	1116	QIITTDNTF	0.85	HLA-A*32:01				QIITTDNTFHLA-A*32:01
949	1	27	35	NSFTRGVYY	0.85	HLA-B*53:01				NSFTRGVYYHLA-B*53:01
950	1	1252	1260	DEDDSEPVL	0.85	HLA-B*44:03				DEDDSEPVLHLA-B*44:03
951	1	34	42	YYPDKVFRS	0.85	HLA-A*24:02				YYPDKVFRSHLA-A*24:02
952	1	620	628	HADQLTPTW	0.85	HLA-A*24:02				HADQLTPTWHLA-A*24:02
953	1	776	784	VFAQVKQIY	0.85	HLA-A*24:02				VFAQVKQIYHLA-A*24:02
954	1	623	631	QLTPTWRVY	0.85	HLA-B*35:01				QLTPTWRVYHLA-B*35:01
955	1	904	912	IGVTQNVLY	0.85	HLA-B*35:01				IGVTQNVLYHLA-B*35:01
956	1	776	784	VFAQVKQIY	0.85	HLA-B*35:01				VFAQVKQIYHLA-B*35:01
957	1	868	876	YTSALLAGT	0.85	HLA-A*68:02				YTSALLAGTHLA-A*68:02
958	1	620	628	HADQLTPTW	0.86	HLA-A*26:01				HADQLTPTWHLA-A*26:01
959	1	356	364	CVADYSVLY	0.86	HLA-B*53:01				CVADYSVLYHLA-B*53:01
960	1	705	713	NSIAIPTNF	0.86	HLA-A*24:02				NSIAIPTNFHLA-A*24:02
961	1	21	29	RTQSYTNSF	0.86	HLA-A*01:01				RTQSYTNSFHLA-A*01:01
962	1	229	237	NITRFQTLL	0.86	HLA-A*68:02				NITRFQTLLHLA-A*68:02
963	1	1196	1204	QELGKYEQY	0.86	HLA-A*30:02				QELGKYEQYHLA-A*30:02
964	1	197	205	KIYSKHTPI	0.86	HLA-A*02:06				KIYSKHTPIHLA-A*02:06
965	1	910	918	VLYENQKLI	0.86	HLA-A*02:06				VLYENQKLIHLA-A*02:06
966	1	642	650	AGCLIGAEY	0.86	HLA-B*15:01				AGCLIGAEYHLA-B*15:01
967	1	343	351	ASVYAWNRK	0.86	HLA-A*03:01				ASVYAWNRKHLA-A*03:01
968	1	23	31	QSYTNSFTR	0.86	HLA-A*03:01				QSYTNSFTRHLA-A*03:01
969	1	804	812	PSKPSKRSF	0.86	HLA-B*57:01				PSKPSKRSFHLA-B*57:01
970	1	598	606	NTSNQVAVL	0.87	HLA-A*26:01				NTSNQVAVLHLA-A*26:01
971	1	47	55	STQDLFLPF	0.87	HLA-A*30:02				STQDLFLPFHLA-A*30:02
972	1	485	493	FPLQSYGFR	0.87	HLA-A*33:01				FPLQSYGFRHLA-A*33:01
973	1	1090	1098	FVSNGTHWF	0.87	HLA-B*58:01				FVSNGTHWFHLA-B*58:01
974	1	39	47	VFRSSVLHS	0.87	HLA-A*30:01				VFRSSVLHSHLA-A*30:01
975	1	847	855	AQKFNGLTV	0.87	HLA-A*30:01				AQKFNGLTVHLA-A*30:01
976	1	607	615	YQGVNCTEV	0.87	HLA-A*02:06				YQGVNCTEVHLA-A*02:06
977	1	490	498	YGFRPTYGV	0.87	HLA-A*02:06				YGFRPTYGVHLA-A*02:06
978	1	199	207	YSKHTPINL	0.87	HLA-B*57:01				YSKHTPINLHLA-B*57:01
979	1	496	504	YGVGHQPYR	0.87	HLA-A*68:01				YGVGHQPYRHLA-A*68:01
980	1	914	922	NQKLIANQF	0.88	HLA-A*23:01				NQKLIANQFHLA-A*23:01
981	1	684	692	SQSIIAYTM	0.88	HLA-B*40:01				SQSIIAYTMHLA-B*40:01
982	1	199	207	YSKHTPINL	0.88	HLA-A*68:02				YSKHTPINLHLA-A*68:02
983	1	35	43	YPDKVFRSS	0.88	HLA-B*07:02				YPDKVFRSSHLA-B*07:02
984	1	1026	1034	ECVLGQSKR	0.88	HLA-A*33:01				ECVLGQSKRHLA-A*33:01
985	1	1055	1063	VVFLHVTYV	0.88	HLA-A*30:01				VVFLHVTYVHLA-A*30:01
986	1	898	906	AYRFNGIGV	0.88	HLA-A*30:01				AYRFNGIGVHLA-A*30:01
987	1	64	72	AISGTNGTK	0.88	HLA-A*30:01				AISGTNGTKHLA-A*30:01
988	1	439	447	TVGGNYNYR	0.88	HLA-A*11:01				TVGGNYNYRHLA-A*11:01
989	1	1202	1210	EQYIKWPWY	0.88	HLA-B*15:01				EQYIKWPWYHLA-B*15:01
990	1	262	270	VGYLQPRTF	0.88	HLA-B*15:01				VGYLQPRTFHLA-B*15:01
991	1	524	532	KSTNLVKNK	0.88	HLA-A*31:01				KSTNLVKNKHLA-A*31:01
992	1	455	463	KLKPFERDI	0.89	HLA-A*32:01				KLKPFERDIHLA-A*32:01
993	1	1170	1178	SVVNIQKEI	0.89	HLA-A*32:01				SVVNIQKEIHLA-A*32:01
994	1	887	895	AALQIPFAM	0.89	HLA-B*53:01				AALQIPFAMHLA-B*53:01
995	1	655	663	YECDIPIGA	0.89	HLA-B*40:01				YECDIPIGAHLA-B*40:01
996	1	579	587	ILDITPCSF	0.89	HLA-B*08:01				ILDITPCSFHLA-B*08:01
997	1	896	904	QMAYRFNGI	0.89	HLA-B*08:01				QMAYRFNGIHLA-B*08:01
998	1	891	899	IPFAMQMAY	0.89	HLA-B*07:02				IPFAMQMAYHLA-B*07:02
999	1	713	721	FTISVTTEI	0.89	HLA-B*58:01				FTISVTTEIHLA-B*58:01
1000	1	790	798	KYFGGFNFS	0.89	HLA-A*30:01				KYFGGFNFSHLA-A*30:01
1001	1	139	147	YYHKNNKSW	0.89	HLA-B*57:01				YYHKNNKSWHLA-B*57:01
1002	1	482	490	NCYFPLQSY	0.9	HLA-B*53:01				NCYFPLQSYHLA-B*53:01
1003	1	579	587	ILDITPCSF	0.9	HLA-A*23:01				ILDITPCSFHLA-A*23:01
1004	1	287	295	ALDPLSETK	0.9	HLA-A*01:01				ALDPLSETKHLA-A*01:01
1005	1	953	961	ALNTLVKQL	0.9	HLA-B*08:01				ALNTLVKQLHLA-B*08:01
1006	1	1047	1055	FPQSAPHGV	0.9	HLA-B*08:01				FPQSAPHGVHLA-B*08:01
1007	1	1202	1210	EQYIKWPWY	0.9	HLA-A*30:02				EQYIKWPWYHLA-A*30:02
1008	1	506	514	VVLSFELLH	0.9	HLA-A*03:01				VVLSFELLHHLA-A*03:01
1009	1	782	790	QIYKTPPIK	0.9	HLA-A*68:01				QIYKTPPIKHLA-A*68:01
1010	1	546	554	VLTESNKKF	0.91	HLA-A*23:01				VLTESNKKFHLA-A*23:01
1011	1	51	59	LFLPFFSNV	0.91	HLA-A*23:01				LFLPFFSNVHLA-A*23:01
1012	1	810	818	RSFIEDLLF	0.91	HLA-A*24:02				RSFIEDLLFHLA-A*24:02
1013	1	881	889	WTFGAGAAL	0.91	HLA-B*35:01				WTFGAGAALHLA-B*35:01
1014	1	674	682	KSHRRARSV	0.91	HLA-B*08:01				KSHRRARSVHLA-B*08:01
1015	1	1091	1099	VSNGTHWFV	0.91	HLA-B*58:01				VSNGTHWFVHLA-B*58:01
1016	1	939	947	ALGKLQDVV	0.91	HLA-A*02:01				ALGKLQDVVHLA-A*02:01
1017	1	864	872	MIAQYTSAL	0.91	HLA-A*02:01				MIAQYTSALHLA-A*02:01
1018	1	670	678	QTQTKSHRR	0.91	HLA-A*11:01				QTQTKSHRRHLA-A*11:01
1019	1	145	153	KSWMESEFR	0.91	HLA-A*11:01				KSWMESEFRHLA-A*11:01
1020	1	1065	1073	AQEKNFTTA	0.91	HLA-A*02:06				AQEKNFTTAHLA-A*02:06
1021	1	705	713	NSIAIPTNF	0.91	HLA-B*15:01				NSIAIPTNFHLA-B*15:01
1022	1	187	195	FVFKNIDGY	0.91	HLA-A*68:01				FVFKNIDGYHLA-A*68:01
1023	1	488	496	QSYGFRPTY	0.91	HLA-A*68:01				QSYGFRPTYHLA-A*68:01
1024	1	713	721	FTISVTTEI	0.92	HLA-A*32:01				FTISVTTEIHLA-A*32:01
1025	1	53	61	LPFFSNVTW	0.92	HLA-A*32:01				LPFFSNVTWHLA-A*32:01
1026	1	914	922	NQKLIANQF	0.92	HLA-A*24:02				NQKLIANQFHLA-A*24:02
1027	1	1036	1044	DFCGKGYHL	0.92	HLA-B*08:01				DFCGKGYHLHLA-B*08:01
1028	1	932	940	SLSSTASAL	0.92	HLA-B*07:02				SLSSTASALHLA-B*07:02
1029	1	157	165	SANNCTFEY	0.92	HLA-B*58:01				SANNCTFEYHLA-B*58:01
1030	1	781	789	KQIYKTPPI	0.92	HLA-A*02:01				KQIYKTPPIHLA-A*02:01
1031	1	1090	1098	FVSNGTHWF	0.93	HLA-A*32:01				FVSNGTHWFHLA-A*32:01
1032	1	1132	1140	VYDPLQPEL	0.93	HLA-B*35:01				VYDPLQPELHLA-B*35:01
1033	1	1220	1228	IAIVMVTIM	0.93	HLA-B*35:01				IAIVMVTIMHLA-B*35:01
1034	1	334	342	DEVFNATTF	0.93	HLA-B*35:01				DEVFNATTFHLA-B*35:01
1035	1	306	314	GIYQTSNFR	0.93	HLA-A*33:01				GIYQTSNFRHLA-A*33:01
1036	1	1149	1157	KYFKNHTSP	0.93	HLA-A*30:01				KYFKNHTSPHLA-A*30:01
1037	1	960	968	QLSSKFGAI	0.93	HLA-A*02:03				QLSSKFGAIHLA-A*02:03
1038	1	157	165	SANNCTFEY	0.93	HLA-A*11:01				SANNCTFEYHLA-A*11:01
1039	1	1123	1131	VVIGIVNNT	0.93	HLA-A*02:06				VVIGIVNNTHLA-A*02:06
1040	1	752	760	GSFCTQLKR	0.93	HLA-A*03:01				GSFCTQLKRHLA-A*03:01
1041	1	1132	1140	VYDPLQPEL	0.94	HLA-A*32:01				VYDPLQPELHLA-A*32:01
1042	1	682	690	VASQSIIAY	0.94	HLA-A*32:01				VASQSIIAYHLA-A*32:01
1043	1	1204	1212	YIKWPWYIW	0.94	HLA-B*53:01				YIKWPWYIWHLA-B*53:01
1044	1	1062	1070	YVPAQEKNF	0.94	HLA-A*23:01				YVPAQEKNFHLA-A*23:01
1045	1	552	560	KKFLPFQQF	0.94	HLA-A*24:02				KKFLPFQQFHLA-A*24:02
1046	1	623	631	QLTPTWRVY	0.94	HLA-A*01:01				QLTPTWRVYHLA-A*01:01
1047	1	1047	1055	FPQSAPHGV	0.94	HLA-A*68:02				FPQSAPHGVHLA-A*68:02
1048	1	629	637	RVYSTGSNV	0.94	HLA-A*30:02				RVYSTGSNVHLA-A*30:02
1049	1	1252	1260	DEDDSEPVL	0.95	HLA-B*44:02				DEDDSEPVLHLA-B*44:02
1050	1	784	792	YKTPPIKYF	0.95	HLA-A*23:01				YKTPPIKYFHLA-A*23:01
1051	1	957	965	LVKQLSSKF	0.95	HLA-B*35:01				LVKQLSSKFHLA-B*35:01
1052	1	405	413	IAPGQTGNI	0.95	HLA-B*51:01				IAPGQTGNIHLA-B*51:01
1053	1	331	339	CPFDEVFNA	0.95	HLA-B*51:01				CPFDEVFNAHLA-B*51:01
1054	1	987	995	QIDRLITGR	0.95	HLA-A*33:01				QIDRLITGRHLA-A*33:01
1055	1	1199	1207	GKYEQYIKW	0.96	HLA-B*44:02				GKYEQYIKWHLA-B*44:02
1056	1	104	112	TLDSKTQSL	0.96	HLA-A*32:01				TLDSKTQSLHLA-A*32:01
1057	1	420	428	LPDDFTGCV	0.96	HLA-B*53:01				LPDDFTGCVHLA-B*53:01
1058	1	305	313	KGIYQTSNF	0.96	HLA-A*32:01				KGIYQTSNFHLA-A*32:01
1059	1	8	16	LPLVSSQCV	0.96	HLA-B*35:01				LPLVSSQCVHLA-B*35:01
1060	1	549	557	ESNKKFLPF	0.96	HLA-B*35:01				ESNKKFLPFHLA-B*35:01
1061	1	625	633	TPTWRVYST	0.96	HLA-B*07:02				TPTWRVYSTHLA-B*07:02
1062	1	946	954	VVNHNAQAL	0.96	HLA-B*07:02				VVNHNAQALHLA-B*07:02
1063	1	1002	1010	YVTQQLIRA	0.96	HLA-A*68:02				YVTQQLIRAHLA-A*68:02
1064	1	781	789	KQIYKTPPI	0.96	HLA-A*30:01				KQIYKTPPIHLA-A*30:01
1065	1	920	928	NQFNSAIGK	0.96	HLA-A*30:01				NQFNSAIGKHLA-A*30:01
1066	1	27	35	NSFTRGVYY	0.96	HLA-A*11:01				NSFTRGVYYHLA-A*11:01
1067	1	860	868	LTDEMIAQY	0.96	HLA-B*15:01				LTDEMIAQYHLA-B*15:01
1068	1	356	364	CVADYSVLY	0.96	HLA-A*68:01				CVADYSVLYHLA-A*68:01
1069	1	554	562	FLPFQQFGR	0.96	HLA-A*68:01				FLPFQQFGRHLA-A*68:01
1070	1	546	554	VLTESNKKF	0.97	HLA-A*24:02				VLTESNKKFHLA-A*24:02
1071	1	155	163	YSSANNCTF	0.97	HLA-A*01:01				YSSANNCTFHLA-A*01:01
1072	1	991	999	LITGRLQSL	0.97	HLA-B*07:02				LITGRLQSLHLA-B*07:02
1073	1	199	207	YSKHTPINL	0.97	HLA-B*58:01				YSKHTPINLHLA-B*58:01
1074	1	197	205	KIYSKHTPI	0.97	HLA-A*02:01				KIYSKHTPIHLA-A*02:01
1075	1	497	505	GVGHQPYRV	0.97	HLA-A*02:01				GVGHQPYRVHLA-A*02:01
1076	1	629	637	RVYSTGSNV	0.97	HLA-A*02:01				RVYSTGSNVHLA-A*02:01
1077	1	987	995	QIDRLITGR	0.97	HLA-A*68:01				QIDRLITGRHLA-A*68:01
1078	1	752	760	GSFCTQLKR	0.97	HLA-A*68:01				GSFCTQLKRHLA-A*68:01
1079	1	599	607	TSNQVAVLY	0.97	HLA-A*68:01				TSNQVAVLYHLA-A*68:01
1080	1	864	872	MIAQYTSAL	0.98	HLA-A*32:01				MIAQYTSALHLA-A*32:01
1081	1	1090	1098	FVSNGTHWF	0.98	HLA-A*24:02				FVSNGTHWFHLA-A*24:02
1082	1	495	503	TYGVGHQPY	0.98	HLA-A*24:02				TYGVGHQPYHLA-A*24:02
1083	1	262	270	VGYLQPRTF	0.98	HLA-B*08:01				VGYLQPRTFHLA-B*08:01
1084	1	339	347	ATTFASVYA	0.98	HLA-A*68:02				ATTFASVYAHLA-A*68:02
1085	1	605	613	VLYQGVNCT	0.98	HLA-A*02:01				VLYQGVNCTHLA-A*02:01
1086	1	1170	1178	SVVNIQKEI	0.98	HLA-A*02:06				SVVNIQKEIHLA-A*02:06
1087	1	497	505	GVGHQPYRV	0.98	HLA-A*02:06				GVGHQPYRVHLA-A*02:06
1088	1	445	453	NYRYRLFRK	0.98	HLA-A*31:01				NYRYRLFRKHLA-A*31:01
1089	1	842	850	RDLICAQKF	0.99	HLA-B*44:02				RDLICAQKFHLA-B*44:02
1090	1	783	791	IYKTPPIKY	0.99	HLA-A*26:01				IYKTPPIKYHLA-A*26:01
1091	1	945	953	DVVNHNAQA	0.99	HLA-A*26:01				DVVNHNAQAHLA-A*26:01
1092	1	364	372	YNFAPFFAF	0.99	HLA-A*26:01				YNFAPFFAFHLA-A*26:01
1093	1	810	818	RSFIEDLLF	0.99	HLA-B*53:01				RSFIEDLLFHLA-B*53:01
1094	1	801	809	LPDPSKPSK	0.99	HLA-B*53:01				LPDPSKPSKHLA-B*53:01
1095	1	35	43	YPDKVFRSS	0.99	HLA-B*53:01				YPDKVFRSSHLA-B*53:01
1096	1	47	55	STQDLFLPF	0.99	HLA-B*53:01				STQDLFLPFHLA-B*53:01
1097	1	1135	1143	PLQPELDSF	0.99	HLA-A*24:02				PLQPELDSFHLA-A*24:02
1098	1	331	339	CPFDEVFNA	0.99	HLA-B*35:01				CPFDEVFNAHLA-B*35:01
1099	1	746	754	NLLLQYGSF	0.99	HLA-B*08:01				NLLLQYGSFHLA-B*08:01
1100	1	1183	1191	EVAKNLNES	0.99	HLA-A*68:02				EVAKNLNESHLA-A*68:02
1101	1	389	397	NVYADSFVI	0.99	HLA-B*51:01				NVYADSFVIHLA-B*51:01
1102	1	498	506	VGHQPYRVV	0.99	HLA-B*51:01				VGHQPYRVVHLA-B*51:01
1103	1	1132	1140	VYDPLQPEL	0.99	HLA-B*58:01				VYDPLQPELHLA-B*58:01
1104	1	166	174	VSQPFLMDL	0.99	HLA-B*58:01				VSQPFLMDLHLA-B*58:01
1105	1	889	897	LQIPFAMQM	0.99	HLA-A*02:01				LQIPFAMQMHLA-A*02:01
1106	1	962	970	SSKFGAISS	0.99	HLA-A*30:01				SSKFGAISSHLA-A*30:01
1107	1	113	121	LIVNNATNV	0.99	HLA-A*02:03				LIVNNATNVHLA-A*02:03
1108	1	813	821	IEDLLFNKV	1	HLA-B*44:03				IEDLLFNKVHLA-B*44:03
1109	1	218	226	LEPLVDLPI	1	HLA-B*40:01				LEPLVDLPIHLA-B*40:01
1110	1	329	337	NLCPFDEVF	1	HLA-B*35:01				NLCPFDEVFHLA-B*35:01
1111	1	340	348	TTFASVYAW	1	HLA-B*35:01				TTFASVYAWHLA-B*35:01
1112	1	410	418	TGNIADYNY	1	HLA-B*35:01				TGNIADYNYHLA-B*35:01
1113	1	1216	1224	IAGLIAIVM	1	HLA-B*35:01				IAGLIAIVMHLA-B*35:01
1114	1	974	982	DILSRLDKV	1	HLA-B*51:01				DILSRLDKVHLA-B*51:01
1115	1	203	211	TPINLGRDL	1	HLA-B*51:01				TPINLGRDLHLA-B*51:01

## Sheet: BQ.1 Spike
Rank	Seq #	Peptide start	Peptide end	Peptide	Percentile rank	Allele				String
1	1	488	496	QSYGFRPTY	0.01	HLA-A*30:02				QSYGFRPTYHLA-A*30:02
2	1	21	29	RTQSYTNSF	0.01	HLA-A*32:01				RTQSYTNSFHLA-A*32:01
3	1	84	92	GVYFASTEK	0.01	HLA-A*11:01				GVYFASTEKHLA-A*11:01
4	1	1094	1102	GTHWFVTQR	0.01	HLA-A*31:01				GTHWFVTQRHLA-A*31:01
5	1	453	461	KSKLKPFER	0.01	HLA-A*31:01				KSKLKPFERHLA-A*31:01
6	1	1203	1211	QYIKWPWYI	0.01	HLA-A*23:01				QYIKWPWYIHLA-A*23:01
7	1	709	717	IPTNFTISV	0.01	HLA-B*51:01				IPTNFTISVHLA-B*51:01
8	1	1259	1267	VLKGVKLHY	0.01	HLA-B*15:01				VLKGVKLHYHLA-B*15:01
9	1	1060	1068	VTYVPAQEK	0.01	HLA-A*11:01				VTYVPAQEKHLA-A*11:01
10	1	79	87	LPFNDGVYF	0.01	HLA-B*53:01				LPFNDGVYFHLA-B*53:01
11	1	1203	1211	QYIKWPWYI	0.01	HLA-A*24:02				QYIKWPWYIHLA-A*24:02
12	1	620	628	HADQLTPTW	0.01	HLA-B*53:01				HADQLTPTWHLA-B*53:01
13	1	1196	1204	QELGKYEQY	0.01	HLA-B*44:02				QELGKYEQYHLA-B*44:02
14	1	449	457	RLFRKSKLK	0.01	HLA-A*03:01				RLFRKSKLKHLA-A*03:01
15	1	971	979	VLNDILSRL	0.01	HLA-A*02:03				VLNDILSRLHLA-A*02:03
16	1	772	780	NTQEVFAQV	0.01	HLA-A*68:02				NTQEVFAQVHLA-A*68:02
17	1	1011	1019	AEIRASANL	0.01	HLA-B*40:01				AEIRASANLHLA-B*40:01
18	1	682	690	VASQSIIAY	0.01	HLA-B*35:01				VASQSIIAYHLA-B*35:01
19	1	53	61	LPFFSNVTW	0.01	HLA-B*53:01				LPFFSNVTWHLA-B*53:01
20	1	1196	1204	QELGKYEQY	0.01	HLA-B*44:03				QELGKYEQYHLA-B*44:03
21	1	79	87	LPFNDGVYF	0.01	HLA-B*35:01				LPFNDGVYFHLA-B*35:01
22	1	620	628	HADQLTPTW	0.01	HLA-B*58:01				HADQLTPTWHLA-B*58:01
23	1	891	899	IPFAMQMAY	0.01	HLA-B*35:01				IPFAMQMAYHLA-B*35:01
24	1	860	868	LTDEMIAQY	0.01	HLA-A*01:01				LTDEMIAQYHLA-A*01:01
25	1	297	305	TLKSFTVEK	0.02	HLA-A*30:01				TLKSFTVEKHLA-A*30:01
26	1	783	791	IYKTPPIKY	0.02	HLA-A*30:02				IYKTPPIKYHLA-A*30:02
27	1	599	607	TSNQVAVLY	0.02	HLA-A*30:02				TSNQVAVLYHLA-A*30:02
28	1	1259	1267	VLKGVKLHY	0.02	HLA-A*30:02				VLKGVKLHYHLA-A*30:02
29	1	1047	1055	FPQSAPHGV	0.02	HLA-B*51:01				FPQSAPHGVHLA-B*51:01
30	1	707	715	IAIPTNFTI	0.02	HLA-B*51:01				IAIPTNFTIHLA-B*51:01
31	1	1163	1171	DISGINASV	0.02	HLA-A*68:02				DISGINASVHLA-A*68:02
32	1	264	272	YLQPRTFLL	0.02	HLA-B*08:01				YLQPRTFLLHLA-B*08:01
33	1	1015	1023	ASANLAATK	0.02	HLA-A*11:01				ASANLAATKHLA-A*11:01
34	1	84	92	GVYFASTEK	0.02	HLA-A*03:01				GVYFASTEKHLA-A*03:01
35	1	344	352	SVYAWNRKR	0.02	HLA-A*31:01				SVYAWNRKRHLA-A*31:01
36	1	713	721	FTISVTTEI	0.02	HLA-A*68:02				FTISVTTEIHLA-A*68:02
37	1	630	638	VYSTGSNVF	0.02	HLA-A*24:02				VYSTGSNVFHLA-A*24:02
38	1	297	305	TLKSFTVEK	0.02	HLA-A*03:01				TLKSFTVEKHLA-A*03:01
39	1	316	324	QPTESIVRF	0.02	HLA-B*53:01				QPTESIVRFHLA-B*53:01
40	1	1060	1068	VTYVPAQEK	0.02	HLA-A*03:01				VTYVPAQEKHLA-A*03:01
41	1	316	324	QPTESIVRF	0.02	HLA-B*35:01				QPTESIVRFHLA-B*35:01
42	1	782	790	QIYKTPPIK	0.02	HLA-A*03:01				QIYKTPPIKHLA-A*03:01
43	1	264	272	YLQPRTFLL	0.02	HLA-A*02:01				YLQPRTFLLHLA-A*02:01
44	1	33	41	VYYPDKVFR	0.03	HLA-A*33:01				VYYPDKVFRHLA-A*33:01
45	1	104	112	TLDSKTQSL	0.03	HLA-B*08:01				TLDSKTQSLHLA-B*08:01
46	1	245	253	TPGDSSSGW	0.03	HLA-B*53:01				TPGDSSSGWHLA-B*53:01
47	1	253	261	WTAGAAAYY	0.03	HLA-A*26:01				WTAGAAAYYHLA-A*26:01
48	1	775	783	EVFAQVKQI	0.03	HLA-A*68:02				EVFAQVKQIHLA-A*68:02
49	1	187	195	FVFKNIDGY	0.03	HLA-A*26:01				FVFKNIDGYHLA-A*26:01
50	1	264	272	YLQPRTFLL	0.03	HLA-A*02:03				YLQPRTFLLHLA-A*02:03
51	1	816	824	LLFNKVTLA	0.03	HLA-A*02:03				LLFNKVTLAHLA-A*02:03
52	1	33	41	VYYPDKVFR	0.03	HLA-A*31:01				VYYPDKVFRHLA-A*31:01
53	1	104	112	TLDSKTQSL	0.03	HLA-A*02:01				TLDSKTQSLHLA-A*02:01
54	1	599	607	TSNQVAVLY	0.03	HLA-A*01:01				TSNQVAVLYHLA-A*01:01
55	1	971	979	VLNDILSRL	0.03	HLA-A*02:01				VLNDILSRLHLA-A*02:01
56	1	447	455	RYRLFRKSK	0.04	HLA-A*30:01				RYRLFRKSKHLA-A*30:01
57	1	449	457	RLFRKSKLK	0.04	HLA-A*30:01				RLFRKSKLKHLA-A*30:01
58	1	339	347	ATRFASVYA	0.04	HLA-A*30:01				ATRFASVYAHLA-A*30:01
59	1	438	446	STVGGNYNY	0.04	HLA-A*30:02				STVGGNYNYHLA-A*30:02
60	1	891	899	IPFAMQMAY	0.04	HLA-B*53:01				IPFAMQMAYHLA-B*53:01
61	1	356	364	CVADYSVLY	0.04	HLA-A*26:01				CVADYSVLYHLA-A*26:01
62	1	984	992	AEVQIDRLI	0.04	HLA-B*44:02				AEVQIDRLIHLA-B*44:02
63	1	438	446	STVGGNYNY	0.04	HLA-A*26:01				STVGGNYNYHLA-A*26:01
64	1	117	125	NATNVVIKV	0.04	HLA-A*68:02				NATNVVIKVHLA-A*68:02
65	1	139	147	YYHKNNKSW	0.04	HLA-A*24:02				YYHKNNKSWHLA-A*24:02
66	1	1132	1140	VYDPLQPEL	0.04	HLA-A*24:02				VYDPLQPELHLA-A*24:02
67	1	957	965	LVKQLSSKF	0.04	HLA-B*15:01				LVKQLSSKFHLA-B*15:01
68	1	264	272	YLQPRTFLL	0.04	HLA-A*02:06				YLQPRTFLLHLA-A*02:06
69	1	984	992	AEVQIDRLI	0.04	HLA-B*44:03				AEVQIDRLIHLA-B*44:03
70	1	810	818	RSFIEDLLF	0.04	HLA-B*58:01				RSFIEDLLFHLA-B*58:01
71	1	720	728	EILPVSMTK	0.04	HLA-A*68:01				EILPVSMTKHLA-A*68:01
72	1	620	628	HADQLTPTW	0.04	HLA-B*57:01				HADQLTPTWHLA-B*57:01
73	1	488	496	QSYGFRPTY	0.05	HLA-A*32:01				QSYGFRPTYHLA-A*32:01
74	1	1257	1265	EPVLKGVKL	0.05	HLA-B*08:01				EPVLKGVKLHLA-B*08:01
75	1	228	236	INITRFQTL	0.05	HLA-B*08:01				INITRFQTLHLA-B*08:01
76	1	139	147	YYHKNNKSW	0.05	HLA-A*23:01				YYHKNNKSWHLA-A*23:01
77	1	1132	1140	VYDPLQPEL	0.05	HLA-A*23:01				VYDPLQPELHLA-A*23:01
78	1	630	638	VYSTGSNVF	0.05	HLA-A*23:01				VYSTGSNVFHLA-A*23:01
79	1	1055	1063	VVFLHVTYV	0.05	HLA-A*02:03				VVFLHVTYVHLA-A*02:03
80	1	25	33	YTNSFTRGV	0.05	HLA-A*68:02				YTNSFTRGVHLA-A*68:02
81	1	17	25	NLITRTQSY	0.05	HLA-B*15:01				NLITRTQSYHLA-B*15:01
82	1	953	961	ALNTLVKQL	0.05	HLA-A*02:03				ALNTLVKQLHLA-A*02:03
83	1	1043	1051	HLMSFPQSA	0.05	HLA-A*02:03				HLMSFPQSAHLA-A*02:03
84	1	38	46	KVFRSSVLH	0.05	HLA-A*03:01				KVFRSSVLHHLA-A*03:01
85	1	995	1003	RLQSLQTYV	0.05	HLA-A*02:01				RLQSLQTYVHLA-A*02:01
86	1	782	790	QIYKTPPIK	0.06	HLA-A*30:01				QIYKTPPIKHLA-A*30:01
87	1	1060	1068	VTYVPAQEK	0.06	HLA-A*30:01				VTYVPAQEKHLA-A*30:01
88	1	373	381	KCYGVSPTK	0.06	HLA-A*30:01				KCYGVSPTKHLA-A*30:01
89	1	17	25	NLITRTQSY	0.06	HLA-A*26:01				NLITRTQSYHLA-A*26:01
90	1	117	125	NATNVVIKV	0.06	HLA-B*51:01				NATNVVIKVHLA-B*51:01
91	1	1089	1097	VFVSNGTHW	0.06	HLA-A*23:01				VFVSNGTHWHLA-A*23:01
92	1	995	1003	RLQSLQTYV	0.06	HLA-A*02:03				RLQSLQTYVHLA-A*02:03
93	1	1180	1188	RLNEVAKNL	0.06	HLA-A*02:03				RLNEVAKNLHLA-A*02:03
94	1	484	492	YFPLQSYGF	0.06	HLA-A*24:02				YFPLQSYGFHLA-A*24:02
95	1	253	261	WTAGAAAYY	0.06	HLA-A*01:01				WTAGAAAYYHLA-A*01:01
96	1	978	986	RLDKVEAEV	0.06	HLA-A*02:01				RLDKVEAEVHLA-A*02:01
97	1	970	978	SVLNDILSR	0.06	HLA-A*11:01				SVLNDILSRHLA-A*11:01
98	1	338	346	NATRFASVY	0.06	HLA-B*35:01				NATRFASVYHLA-B*35:01
99	1	1055	1063	VVFLHVTYV	0.06	HLA-A*02:06				VVFLHVTYVHLA-A*02:06
100	1	873	881	LAGTITSGW	0.06	HLA-B*58:01				LAGTITSGWHLA-B*58:01
101	1	163	171	FEYVSQPFL	0.06	HLA-B*40:01				FEYVSQPFLHLA-B*40:01
102	1	197	205	KIYSKHTPI	0.07	HLA-A*32:01				KIYSKHTPIHLA-A*32:01
103	1	362	370	VLYNFAPFF	0.07	HLA-A*32:01				VLYNFAPFFHLA-A*32:01
104	1	502	510	PYRVVVLSF	0.07	HLA-A*23:01				PYRVVVLSFHLA-A*23:01
105	1	335	343	EVFNATRFA	0.07	HLA-A*68:02				EVFNATRFAHLA-A*68:02
106	1	1089	1097	VFVSNGTHW	0.07	HLA-A*24:02				VFVSNGTHWHLA-A*24:02
107	1	104	112	TLDSKTQSL	0.07	HLA-A*02:03				TLDSKTQSLHLA-A*02:03
108	1	1215	1223	FIAGLIAIV	0.07	HLA-A*02:03				FIAGLIAIVHLA-A*02:03
109	1	23	31	QSYTNSFTR	0.07	HLA-A*31:01				QSYTNSFTRHLA-A*31:01
110	1	914	922	NQKLIANQF	0.07	HLA-B*15:01				NQKLIANQFHLA-B*15:01
111	1	682	690	VASQSIIAY	0.07	HLA-B*15:01				VASQSIIAYHLA-B*15:01
112	1	297	305	TLKSFTVEK	0.07	HLA-A*11:01				TLKSFTVEKHLA-A*11:01
113	1	782	790	QIYKTPPIK	0.07	HLA-A*11:01				QIYKTPPIKHLA-A*11:01
114	1	971	979	VLNDILSRL	0.07	HLA-A*02:06				VLNDILSRLHLA-A*02:06
115	1	23	31	QSYTNSFTR	0.07	HLA-A*68:01				QSYTNSFTRHLA-A*68:01
116	1	875	883	GTITSGWTF	0.08	HLA-A*32:01				GTITSGWTFHLA-A*32:01
117	1	293	301	ETKCTLKSF	0.08	HLA-A*26:01				ETKCTLKSFHLA-A*26:01
118	1	991	999	LITGRLQSL	0.08	HLA-B*08:01				LITGRLQSLHLA-B*08:01
119	1	682	690	VASQSIIAY	0.08	HLA-A*30:02				VASQSIIAYHLA-A*30:02
120	1	776	784	VFAQVKQIY	0.08	HLA-A*30:02				VFAQVKQIYHLA-A*30:02
121	1	390	398	VYADSFVIR	0.08	HLA-A*33:01				VYADSFVIRHLA-A*33:01
122	1	344	352	SVYAWNRKR	0.08	HLA-A*33:01				SVYAWNRKRHLA-A*33:01
123	1	1055	1063	VVFLHVTYV	0.08	HLA-A*68:02				VVFLHVTYVHLA-A*68:02
124	1	484	492	YFPLQSYGF	0.08	HLA-A*23:01				YFPLQSYGFHLA-A*23:01
125	1	1201	1209	YEQYIKWPW	0.08	HLA-B*44:02				YEQYIKWPWHLA-B*44:02
126	1	694	702	LGAENSVAY	0.08	HLA-B*35:01				LGAENSVAYHLA-B*35:01
127	1	713	721	FTISVTTEI	0.08	HLA-A*02:06				FTISVTTEIHLA-A*02:06
128	1	53	61	LPFFSNVTW	0.08	HLA-B*35:01				LPFFSNVTWHLA-B*35:01
129	1	1043	1051	HLMSFPQSA	0.08	HLA-A*02:01				HLMSFPQSAHLA-A*02:01
130	1	1094	1102	GTHWFVTQR	0.08	HLA-A*11:01				GTHWFVTQRHLA-A*11:01
131	1	816	824	LLFNKVTLA	0.08	HLA-A*02:01				LLFNKVTLAHLA-A*02:01
132	1	956	964	TLVKQLSSK	0.08	HLA-A*03:01				TLVKQLSSKHLA-A*03:01
133	1	1094	1102	GTHWFVTQR	0.08	HLA-A*68:01				GTHWFVTQRHLA-A*68:01
134	1	810	818	RSFIEDLLF	0.08	HLA-B*57:01				RSFIEDLLFHLA-B*57:01
135	1	488	496	QSYGFRPTY	0.09	HLA-A*26:01				QSYGFRPTYHLA-A*26:01
136	1	623	631	QLTPTWRVY	0.09	HLA-A*30:02				QLTPTWRVYHLA-A*30:02
137	1	157	165	SANNCTFEY	0.09	HLA-A*30:02				SANNCTFEYHLA-A*30:02
138	1	260	268	YYVGYLQPR	0.09	HLA-A*33:01				YYVGYLQPRHLA-A*33:01
139	1	8	16	LPLVSSQCV	0.09	HLA-B*51:01				LPLVSSQCVHLA-B*51:01
140	1	1096	1104	HWFVTQRNF	0.09	HLA-A*23:01				HWFVTQRNFHLA-A*23:01
141	1	563	571	DIADTTDAV	0.09	HLA-A*68:02				DIADTTDAVHLA-A*68:02
142	1	502	510	PYRVVVLSF	0.09	HLA-A*24:02				PYRVVVLSFHLA-A*24:02
143	1	824	832	ADAGFIKQY	0.09	HLA-B*44:02				ADAGFIKQYHLA-B*44:02
144	1	889	897	LQIPFAMQM	0.09	HLA-B*15:01				LQIPFAMQMHLA-B*15:01
145	1	720	728	EILPVSMTK	0.09	HLA-A*11:01				EILPVSMTKHLA-A*11:01
146	1	1201	1209	YEQYIKWPW	0.09	HLA-B*44:03				YEQYIKWPWHLA-B*44:03
147	1	459	467	FERDISTEI	0.09	HLA-B*40:01				FERDISTEIHLA-B*40:01
148	1	1180	1188	RLNEVAKNL	0.1	HLA-A*32:01				RLNEVAKNLHLA-A*32:01
149	1	47	55	STQDLFLPF	0.1	HLA-A*32:01				STQDLFLPFHLA-A*32:01
150	1	629	637	RVYSTGSNV	0.1	HLA-A*30:01				RVYSTGSNVHLA-A*30:01
151	1	893	901	FAMQMAYRF	0.1	HLA-B*53:01				FAMQMAYRFHLA-B*53:01
152	1	728	736	KTSVDCTMY	0.1	HLA-A*30:02				KTSVDCTMYHLA-A*30:02
153	1	365	373	NFAPFFAFK	0.1	HLA-A*33:01				NFAPFFAFKHLA-A*33:01
154	1	569	577	DAVRDPQTL	0.1	HLA-B*51:01				DAVRDPQTLHLA-B*51:01
155	1	164	172	EYVSQPFLM	0.1	HLA-A*23:01				EYVSQPFLMHLA-A*23:01
156	1	602	610	QVAVLYQGV	0.1	HLA-A*68:02				QVAVLYQGVHLA-A*68:02
157	1	412	420	NIADYNYKL	0.1	HLA-A*68:02				NIADYNYKLHLA-A*68:02
158	1	104	112	TLDSKTQSL	0.1	HLA-A*02:06				TLDSKTQSLHLA-A*02:06
159	1	266	274	QPRTFLLKY	0.1	HLA-B*35:01				QPRTFLLKYHLA-B*35:01
160	1	367	375	APFFAFKCY	0.1	HLA-B*35:01				APFFAFKCYHLA-B*35:01
161	1	1049	1057	QSAPHGVVF	0.1	HLA-B*15:01				QSAPHGVVFHLA-B*15:01
162	1	157	165	SANNCTFEY	0.1	HLA-B*35:01				SANNCTFEYHLA-B*35:01
163	1	488	496	QSYGFRPTY	0.1	HLA-B*15:01				QSYGFRPTYHLA-B*15:01
164	1	1011	1019	AEIRASANL	0.1	HLA-B*44:03				AEIRASANLHLA-B*44:03
165	1	824	832	ADAGFIKQY	0.1	HLA-B*44:03				ADAGFIKQYHLA-B*44:03
166	1	1176	1184	KEIDRLNEV	0.1	HLA-B*40:01				KEIDRLNEVHLA-B*40:01
167	1	873	881	LAGTITSGW	0.1	HLA-B*57:01				LAGTITSGWHLA-B*57:01
168	1	810	818	RSFIEDLLF	0.11	HLA-A*32:01				RSFIEDLLFHLA-A*32:01
169	1	235	243	TLLALHRSY	0.11	HLA-A*30:02				TLLALHRSYHLA-A*30:02
170	1	356	364	CVADYSVLY	0.11	HLA-A*01:01				CVADYSVLYHLA-A*01:01
171	1	647	655	GAEYVNNSY	0.11	HLA-A*01:01				GAEYVNNSYHLA-A*01:01
172	1	1011	1019	AEIRASANL	0.11	HLA-B*44:02				AEIRASANLHLA-B*44:02
173	1	164	172	EYVSQPFLM	0.11	HLA-A*24:02				EYVSQPFLMHLA-A*24:02
174	1	686	694	SIIAYTMSL	0.11	HLA-A*02:06				SIIAYTMSLHLA-A*02:06
175	1	1215	1223	FIAGLIAIV	0.11	HLA-A*02:06				FIAGLIAIVHLA-A*02:06
176	1	203	211	TPINLGRDL	0.11	HLA-B*07:02				TPINLGRDLHLA-B*07:02
177	1	177	185	KQGNFKNLR	0.11	HLA-A*31:01				KQGNFKNLRHLA-A*31:01
178	1	934	942	SSTASALGK	0.11	HLA-A*11:01				SSTASALGKHLA-A*11:01
179	1	1055	1063	VVFLHVTYV	0.11	HLA-A*02:01				VVFLHVTYVHLA-A*02:01
180	1	1049	1057	QSAPHGVVF	0.11	HLA-B*58:01				QSAPHGVVFHLA-B*58:01
181	1	1168	1176	NASVVNIQK	0.11	HLA-A*68:01				NASVVNIQKHLA-A*68:01
182	1	27	35	NSFTRGVYY	0.12	HLA-A*26:01				NSFTRGVYYHLA-A*26:01
183	1	873	881	LAGTITSGW	0.12	HLA-B*53:01				LAGTITSGWHLA-B*53:01
184	1	500	508	HQPYRVVVL	0.12	HLA-B*08:01				HQPYRVVVLHLA-B*08:01
185	1	27	35	NSFTRGVYY	0.12	HLA-A*30:02				NSFTRGVYYHLA-A*30:02
186	1	860	868	LTDEMIAQY	0.12	HLA-A*30:02				LTDEMIAQYHLA-A*30:02
187	1	79	87	LPFNDGVYF	0.12	HLA-B*51:01				LPFNDGVYFHLA-B*51:01
188	1	728	736	KTSVDCTMY	0.12	HLA-A*01:01				KTSVDCTMYHLA-A*01:01
189	1	438	446	STVGGNYNY	0.12	HLA-A*01:01				STVGGNYNYHLA-A*01:01
190	1	910	918	VLYENQKLI	0.12	HLA-A*02:03				VLYENQKLIHLA-A*02:03
191	1	1096	1104	HWFVTQRNF	0.12	HLA-A*24:02				HWFVTQRNFHLA-A*24:02
192	1	443	451	NYNYRYRLF	0.12	HLA-A*24:02				NYNYRYRLFHLA-A*24:02
193	1	187	195	FVFKNIDGY	0.12	HLA-B*35:01				FVFKNIDGYHLA-B*35:01
194	1	970	978	SVLNDILSR	0.12	HLA-A*31:01				SVLNDILSRHLA-A*31:01
195	1	235	243	TLLALHRSY	0.12	HLA-B*15:01				TLLALHRSYHLA-B*15:01
196	1	623	631	QLTPTWRVY	0.12	HLA-B*15:01				QLTPTWRVYHLA-B*15:01
197	1	815	823	DLLFNKVTL	0.13	HLA-B*08:01				DLLFNKVTLHLA-B*08:01
198	1	191	199	NIDGYFKIY	0.13	HLA-A*01:01				NIDGYFKIYHLA-A*01:01
199	1	488	496	QSYGFRPTY	0.13	HLA-B*35:01				QSYGFRPTYHLA-B*35:01
200	1	521	529	GPKKSTNLV	0.13	HLA-B*07:02				GPKKSTNLVHLA-B*07:02
201	1	893	901	FAMQMAYRF	0.13	HLA-B*35:01				FAMQMAYRFHLA-B*35:01
202	1	984	992	AEVQIDRLI	0.13	HLA-B*40:01				AEVQIDRLIHLA-B*40:01
203	1	599	607	TSNQVAVLY	0.14	HLA-A*26:01				TSNQVAVLYHLA-A*26:01
204	1	197	205	KIYSKHTPI	0.14	HLA-A*30:01				KIYSKHTPIHLA-A*30:01
205	1	524	532	KSTNLVKNK	0.14	HLA-A*30:01				KSTNLVKNKHLA-A*30:01
206	1	54	62	PFFSNVTWF	0.14	HLA-A*23:01				PFFSNVTWFHLA-A*23:01
207	1	73	81	RFDNPVLPF	0.14	HLA-A*23:01				RFDNPVLPFHLA-A*23:01
208	1	443	451	NYNYRYRLF	0.14	HLA-A*23:01				NYNYRYRLFHLA-A*23:01
209	1	27	35	NSFTRGVYY	0.14	HLA-A*01:01				NSFTRGVYYHLA-A*01:01
210	1	73	81	RFDNPVLPF	0.14	HLA-A*24:02				RFDNPVLPFHLA-A*24:02
211	1	995	1003	RLQSLQTYV	0.14	HLA-A*02:06				RLQSLQTYVHLA-A*02:06
212	1	670	678	QTQTKSHRR	0.14	HLA-A*31:01				QTQTKSHRRHLA-A*31:01
213	1	545	553	GVLTESNKK	0.14	HLA-A*11:01				GVLTESNKKHLA-A*11:01
214	1	344	352	SVYAWNRKR	0.14	HLA-A*68:01				SVYAWNRKRHLA-A*68:01
215	1	1090	1098	FVSNGTHWF	0.15	HLA-A*26:01				FVSNGTHWFHLA-A*26:01
216	1	453	461	KSKLKPFER	0.15	HLA-A*30:01				KSKLKPFERHLA-A*30:01
217	1	236	244	LLALHRSYL	0.15	HLA-B*08:01				LLALHRSYLHLA-B*08:01
218	1	670	678	QTQTKSHRR	0.15	HLA-A*33:01				QTQTKSHRRHLA-A*33:01
219	1	444	452	YNYRYRLFR	0.15	HLA-A*33:01				YNYRYRLFRHLA-A*33:01
220	1	356	364	CVADYSVLY	0.15	HLA-A*30:02				CVADYSVLYHLA-A*30:02
221	1	157	165	SANNCTFEY	0.15	HLA-A*01:01				SANNCTFEYHLA-A*01:01
222	1	889	897	LQIPFAMQM	0.15	HLA-A*02:06				LQIPFAMQMHLA-A*02:06
223	1	599	607	TSNQVAVLY	0.15	HLA-B*35:01				TSNQVAVLYHLA-B*35:01
224	1	772	780	NTQEVFAQV	0.15	HLA-A*02:06				NTQEVFAQVHLA-A*02:06
225	1	620	628	HADQLTPTW	0.15	HLA-B*35:01				HADQLTPTWHLA-B*35:01
226	1	334	342	DEVFNATRF	0.15	HLA-B*44:03				DEVFNATRFHLA-B*44:03
227	1	21	29	RTQSYTNSF	0.15	HLA-B*58:01				RTQSYTNSFHLA-B*58:01
228	1	875	883	GTITSGWTF	0.15	HLA-B*58:01				GTITSGWTFHLA-B*58:01
229	1	1204	1212	YIKWPWYIW	0.16	HLA-A*32:01				YIKWPWYIWHLA-A*32:01
230	1	860	868	LTDEMIAQY	0.16	HLA-A*26:01				LTDEMIAQYHLA-A*26:01
231	1	1015	1023	ASANLAATK	0.16	HLA-A*30:01				ASANLAATKHLA-A*30:01
232	1	38	46	KVFRSSVLH	0.16	HLA-A*30:01				KVFRSSVLHHLA-A*30:01
233	1	1132	1140	VYDPLQPEL	0.16	HLA-B*08:01				VYDPLQPELHLA-B*08:01
234	1	342	350	FASVYAWNR	0.16	HLA-A*33:01				FASVYAWNRHLA-A*33:01
235	1	1142	1150	SFKEELDKY	0.16	HLA-A*30:02				SFKEELDKYHLA-A*30:02
236	1	918	926	IANQFNSAI	0.16	HLA-B*51:01				IANQFNSAIHLA-B*51:01
237	1	1049	1057	QSAPHGVVF	0.16	HLA-B*35:01				QSAPHGVVFHLA-B*35:01
238	1	482	490	NCYFPLQSY	0.16	HLA-B*35:01				NCYFPLQSYHLA-B*35:01
239	1	856	864	LPPLLTDEM	0.16	HLA-B*35:01				LPPLLTDEMHLA-B*35:01
240	1	1180	1188	RLNEVAKNL	0.16	HLA-A*02:01				RLNEVAKNLHLA-A*02:01
241	1	953	961	ALNTLVKQL	0.16	HLA-A*02:01				ALNTLVKQLHLA-A*02:01
242	1	390	398	VYADSFVIR	0.16	HLA-A*31:01				VYADSFVIRHLA-A*31:01
243	1	23	31	QSYTNSFTR	0.16	HLA-A*11:01				QSYTNSFTRHLA-A*11:01
244	1	775	783	EVFAQVKQI	0.17	HLA-A*26:01				EVFAQVKQIHLA-A*26:01
245	1	84	92	GVYFASTEK	0.17	HLA-A*30:01				GVYFASTEKHLA-A*30:01
246	1	263	271	GYLQPRTFL	0.17	HLA-A*23:01				GYLQPRTFLHLA-A*23:01
247	1	128	136	FQFCNDPFL	0.17	HLA-A*02:06				FQFCNDPFLHLA-A*02:06
248	1	1043	1051	HLMSFPQSA	0.17	HLA-A*02:06				HLMSFPQSAHLA-A*02:06
249	1	1215	1223	FIAGLIAIV	0.17	HLA-A*02:01				FIAGLIAIVHLA-A*02:01
250	1	145	153	KSWMESEFR	0.17	HLA-A*31:01				KSWMESEFRHLA-A*31:01
251	1	488	496	QSYGFRPTY	0.17	HLA-B*57:01				QSYGFRPTYHLA-B*57:01
252	1	672	680	QTKSHRRAR	0.18	HLA-A*33:01				QTKSHRRARHLA-A*33:01
253	1	661	669	IGAGICASY	0.18	HLA-A*30:02				IGAGICASYHLA-A*30:02
254	1	17	25	NLITRTQSY	0.18	HLA-A*30:02				NLITRTQSYHLA-A*30:02
255	1	352	360	RISNCVADY	0.18	HLA-A*30:02				RISNCVADYHLA-A*30:02
256	1	253	261	WTAGAAAYY	0.18	HLA-A*30:02				WTAGAAAYYHLA-A*30:02
257	1	699	707	SVAYSNNSI	0.18	HLA-A*68:02				SVAYSNNSIHLA-A*68:02
258	1	307	315	IYQTSNFRV	0.18	HLA-A*24:02				IYQTSNFRVHLA-A*24:02
259	1	263	271	GYLQPRTFL	0.18	HLA-A*24:02				GYLQPRTFLHLA-A*24:02
260	1	1034	1042	RVDFCGKGY	0.18	HLA-A*01:01				RVDFCGKGYHLA-A*01:01
261	1	412	420	NIADYNYKL	0.18	HLA-A*02:06				NIADYNYKLHLA-A*02:06
262	1	1187	1195	NLNESLIDL	0.18	HLA-A*02:01				NLNESLIDLHLA-A*02:01
263	1	852	860	GLTVLPPLL	0.18	HLA-A*02:01				GLTVLPPLLHLA-A*02:01
264	1	822	830	TLADAGFIK	0.18	HLA-A*11:01				TLADAGFIKHLA-A*11:01
265	1	408	416	GQTGNIADY	0.18	HLA-B*15:01				GQTGNIADYHLA-B*15:01
266	1	137	145	DVYYHKNNK	0.18	HLA-A*68:01				DVYYHKNNKHLA-A*68:01
267	1	21	29	RTQSYTNSF	0.18	HLA-B*57:01				RTQSYTNSFHLA-B*57:01
268	1	743	751	ECSNLLLQY	0.19	HLA-A*26:01				ECSNLLLQYHLA-A*26:01
269	1	682	690	VASQSIIAY	0.19	HLA-B*53:01				VASQSIIAYHLA-B*53:01
270	1	188	196	VFKNIDGYF	0.19	HLA-A*23:01				VFKNIDGYFHLA-A*23:01
271	1	783	791	IYKTPPIKY	0.19	HLA-A*23:01				IYKTPPIKYHLA-A*23:01
272	1	316	324	QPTESIVRF	0.19	HLA-B*51:01				QPTESIVRFHLA-B*51:01
273	1	1215	1223	FIAGLIAIV	0.19	HLA-A*68:02				FIAGLIAIVHLA-A*68:02
274	1	783	791	IYKTPPIKY	0.19	HLA-A*24:02				IYKTPPIKYHLA-A*24:02
275	1	131	139	CNDPFLDVY	0.19	HLA-A*01:01				CNDPFLDVYHLA-A*01:01
276	1	816	824	LLFNKVTLA	0.19	HLA-A*02:06				LLFNKVTLAHLA-A*02:06
277	1	978	986	RLDKVEAEV	0.19	HLA-A*02:06				RLDKVEAEVHLA-A*02:06
278	1	21	29	RTQSYTNSF	0.19	HLA-B*15:01				RTQSYTNSFHLA-B*15:01
279	1	344	352	SVYAWNRKR	0.19	HLA-A*03:01				SVYAWNRKRHLA-A*03:01
280	1	599	607	TSNQVAVLY	0.19	HLA-B*58:01				TSNQVAVLYHLA-B*58:01
281	1	439	447	TVGGNYNYR	0.19	HLA-A*68:01				TVGGNYNYRHLA-A*68:01
282	1	1047	1055	FPQSAPHGV	0.2	HLA-B*53:01				FPQSAPHGVHLA-B*53:01
283	1	549	557	ESNKKFLPF	0.2	HLA-B*08:01				ESNKKFLPFHLA-B*08:01
284	1	230	238	ITRFQTLLA	0.2	HLA-A*30:01				ITRFQTLLAHLA-A*30:01
285	1	337	345	FNATRFASV	0.2	HLA-B*08:01				FNATRFASVHLA-B*08:01
286	1	1034	1042	RVDFCGKGY	0.2	HLA-A*30:02				RVDFCGKGYHLA-A*30:02
287	1	53	61	LPFFSNVTW	0.2	HLA-B*51:01				LPFFSNVTWHLA-B*51:01
288	1	334	342	DEVFNATRF	0.2	HLA-B*44:02				DEVFNATRFHLA-B*44:02
289	1	686	694	SIIAYTMSL	0.2	HLA-A*02:03				SIIAYTMSLHLA-A*02:03
290	1	32	40	GVYYPDKVF	0.2	HLA-B*15:01				GVYYPDKVFHLA-B*15:01
291	1	373	381	KCYGVSPTK	0.2	HLA-A*03:01				KCYGVSPTKHLA-A*03:01
292	1	1015	1023	ASANLAATK	0.2	HLA-A*03:01				ASANLAATKHLA-A*03:01
293	1	1049	1057	QSAPHGVVF	0.2	HLA-B*57:01				QSAPHGVVFHLA-B*57:01
294	1	970	978	SVLNDILSR	0.2	HLA-A*68:01				SVLNDILSRHLA-A*68:01
295	1	875	883	GTITSGWTF	0.2	HLA-B*57:01				GTITSGWTFHLA-B*57:01
296	1	713	721	FTISVTTEI	0.21	HLA-A*26:01				FTISVTTEIHLA-A*26:01
297	1	504	512	RVVVLSFEL	0.21	HLA-A*32:01				RVVVLSFELHLA-A*32:01
298	1	686	694	SIIAYTMSL	0.21	HLA-A*32:01				SIIAYTMSLHLA-A*32:01
299	1	1049	1057	QSAPHGVVF	0.21	HLA-A*32:01				QSAPHGVVFHLA-A*32:01
300	1	47	55	STQDLFLPF	0.21	HLA-A*26:01				STQDLFLPFHLA-A*26:01
301	1	264	272	YLQPRTFLL	0.21	HLA-A*32:01				YLQPRTFLLHLA-A*32:01
302	1	705	713	NSIAIPTNF	0.21	HLA-A*26:01				NSIAIPTNFHLA-A*26:01
303	1	266	274	QPRTFLLKY	0.21	HLA-B*53:01				QPRTFLLKYHLA-B*53:01
304	1	488	496	QSYGFRPTY	0.21	HLA-A*30:01				QSYGFRPTYHLA-A*30:01
305	1	23	31	QSYTNSFTR	0.21	HLA-A*33:01				QSYTNSFTRHLA-A*33:01
306	1	188	196	VFKNIDGYF	0.21	HLA-A*24:02				VFKNIDGYFHLA-A*24:02
307	1	881	889	WTFGAGAAL	0.21	HLA-A*68:02				WTFGAGAALHLA-A*68:02
308	1	598	606	NTSNQVAVL	0.21	HLA-A*68:02				NTSNQVAVLHLA-A*68:02
309	1	935	943	STASALGKL	0.21	HLA-A*68:02				STASALGKLHLA-A*68:02
310	1	860	868	LTDEMIAQY	0.21	HLA-B*35:01				LTDEMIAQYHLA-B*35:01
311	1	1257	1265	EPVLKGVKL	0.21	HLA-B*07:02				EPVLKGVKLHLA-B*07:02
312	1	686	694	SIIAYTMSL	0.21	HLA-A*02:01				SIIAYTMSLHLA-A*02:01
313	1	287	295	ALDPLSETK	0.21	HLA-A*11:01				ALDPLSETKHLA-A*11:01
314	1	524	532	KSTNLVKNK	0.21	HLA-A*11:01				KSTNLVKNKHLA-A*11:01
315	1	343	351	ASVYAWNRK	0.21	HLA-A*11:01				ASVYAWNRKHLA-A*11:01
316	1	344	352	SVYAWNRKR	0.21	HLA-A*11:01				SVYAWNRKRHLA-A*11:01
317	1	187	195	FVFKNIDGY	0.21	HLA-B*15:01				FVFKNIDGYHLA-B*15:01
318	1	44	52	VLHSTQDLF	0.21	HLA-B*15:01				VLHSTQDLFHLA-B*15:01
319	1	707	715	IAIPTNFTI	0.21	HLA-B*58:01				IAIPTNFTIHLA-B*58:01
320	1	488	496	QSYGFRPTY	0.21	HLA-B*58:01				QSYGFRPTYHLA-B*58:01
321	1	448	456	YRLFRKSKL	0.22	HLA-B*08:01				YRLFRKSKLHLA-B*08:01
322	1	1001	1009	TYVTQQLIR	0.22	HLA-A*33:01				TYVTQQLIRHLA-A*33:01
323	1	54	62	PFFSNVTWF	0.22	HLA-A*24:02				PFFSNVTWFHLA-A*24:02
324	1	106	114	DSKTQSLLI	0.22	HLA-B*51:01				DSKTQSLLIHLA-B*51:01
325	1	27	35	NSFTRGVYY	0.22	HLA-B*35:01				NSFTRGVYYHLA-B*35:01
326	1	356	364	CVADYSVLY	0.22	HLA-B*35:01				CVADYSVLYHLA-B*35:01
327	1	1252	1260	DEDDSEPVL	0.22	HLA-B*40:01				DEDDSEPVLHLA-B*40:01
328	1	1054	1062	GVVFLHVTY	0.22	HLA-B*15:01				GVVFLHVTYHLA-B*15:01
329	1	482	490	NCYFPLQSY	0.23	HLA-A*26:01				NCYFPLQSYHLA-A*26:01
330	1	549	557	ESNKKFLPF	0.23	HLA-A*26:01				ESNKKFLPFHLA-A*26:01
331	1	187	195	FVFKNIDGY	0.23	HLA-A*30:02				FVFKNIDGYHLA-A*30:02
332	1	902	910	NGIGVTQNV	0.23	HLA-A*68:02				NGIGVTQNVHLA-A*68:02
333	1	17	25	NLITRTQSY	0.23	HLA-B*35:01				NLITRTQSYHLA-B*35:01
334	1	120	128	NVVIKVCEF	0.24	HLA-A*26:01				NVVIKVCEFHLA-A*26:01
335	1	620	628	HADQLTPTW	0.24	HLA-A*32:01				HADQLTPTWHLA-A*32:01
336	1	374	382	CYGVSPTKL	0.24	HLA-A*24:02				CYGVSPTKLHLA-A*24:02
337	1	408	416	GQTGNIADY	0.24	HLA-A*30:02				GQTGNIADYHLA-A*30:02
338	1	482	490	NCYFPLQSY	0.24	HLA-A*30:02				NCYFPLQSYHLA-A*30:02
339	1	256	264	GAAAYYVGY	0.24	HLA-A*30:02				GAAAYYVGYHLA-A*30:02
340	1	629	637	RVYSTGSNV	0.24	HLA-A*02:03				RVYSTGSNVHLA-A*02:03
341	1	716	724	SVTTEILPV	0.24	HLA-A*02:06				SVTTEILPVHLA-A*02:06
342	1	412	420	NIADYNYKL	0.24	HLA-A*02:01				NIADYNYKLHLA-A*02:01
343	1	672	680	QTKSHRRAR	0.24	HLA-A*31:01				QTKSHRRARHLA-A*31:01
344	1	682	690	VASQSIIAY	0.25	HLA-A*26:01				VASQSIIAYHLA-A*26:01
345	1	1259	1267	VLKGVKLHY	0.25	HLA-A*32:01				VLKGVKLHYHLA-A*32:01
346	1	569	577	DAVRDPQTL	0.25	HLA-B*53:01				DAVRDPQTLHLA-B*53:01
347	1	307	315	IYQTSNFRV	0.25	HLA-A*23:01				IYQTSNFRVHLA-A*23:01
348	1	362	370	VLYNFAPFF	0.25	HLA-A*23:01				VLYNFAPFFHLA-A*23:01
349	1	1094	1102	GTHWFVTQR	0.25	HLA-A*33:01				GTHWFVTQRHLA-A*33:01
350	1	1176	1184	KEIDRLNEV	0.25	HLA-B*44:02				KEIDRLNEVHLA-B*44:02
351	1	682	690	VASQSIIAY	0.25	HLA-A*01:01				VASQSIIAYHLA-A*01:01
352	1	887	895	AALQIPFAM	0.25	HLA-B*35:01				AALQIPFAMHLA-B*35:01
353	1	1047	1055	FPQSAPHGV	0.25	HLA-B*07:02				FPQSAPHGVHLA-B*07:02
354	1	781	789	KQIYKTPPI	0.25	HLA-A*02:06				KQIYKTPPIHLA-A*02:06
355	1	306	314	GIYQTSNFR	0.25	HLA-A*11:01				GIYQTSNFRHLA-A*11:01
356	1	798	806	SQILPDPSK	0.25	HLA-A*11:01				SQILPDPSKHLA-A*11:01
357	1	306	314	GIYQTSNFR	0.25	HLA-A*31:01				GIYQTSNFRHLA-A*31:01
358	1	705	713	NSIAIPTNF	0.25	HLA-B*58:01				NSIAIPTNFHLA-B*58:01
359	1	957	965	LVKQLSSKF	0.26	HLA-A*26:01				LVKQLSSKFHLA-A*26:01
360	1	709	717	IPTNFTISV	0.26	HLA-B*53:01				IPTNFTISVHLA-B*53:01
361	1	750	758	QYGSFCTQL	0.26	HLA-A*24:02				QYGSFCTQLHLA-A*24:02
362	1	147	155	WMESEFRVY	0.26	HLA-A*01:01				WMESEFRVYHLA-A*01:01
363	1	910	918	VLYENQKLI	0.26	HLA-A*02:01				VLYENQKLIHLA-A*02:01
364	1	1108	1116	QIITTDNTF	0.26	HLA-B*15:01				QIITTDNTFHLA-B*15:01
365	1	684	692	SQSIIAYTM	0.26	HLA-B*15:01				SQSIIAYTMHLA-B*15:01
366	1	524	532	KSTNLVKNK	0.26	HLA-A*03:01				KSTNLVKNKHLA-A*03:01
367	1	1049	1057	QSAPHGVVF	0.27	HLA-A*26:01				QSAPHGVVFHLA-A*26:01
368	1	633	641	TGSNVFQTR	0.27	HLA-A*33:01				TGSNVFQTRHLA-A*33:01
369	1	21	29	RTQSYTNSF	0.27	HLA-A*30:02				RTQSYTNSFHLA-A*30:02
370	1	193	201	DGYFKIYSK	0.27	HLA-A*33:01				DGYFKIYSKHLA-A*33:01
371	1	137	145	DVYYHKNNK	0.27	HLA-A*33:01				DVYYHKNNKHLA-A*33:01
372	1	709	717	IPTNFTISV	0.27	HLA-B*35:01				IPTNFTISVHLA-B*35:01
373	1	709	717	IPTNFTISV	0.27	HLA-B*07:02				IPTNFTISVHLA-B*07:02
374	1	316	324	QPTESIVRF	0.27	HLA-B*07:02				QPTESIVRFHLA-B*07:02
375	1	1259	1267	VLKGVKLHY	0.27	HLA-A*03:01				VLKGVKLHYHLA-A*03:01
376	1	705	713	NSIAIPTNF	0.28	HLA-B*53:01				NSIAIPTNFHLA-B*53:01
377	1	674	682	KSHRRARSV	0.28	HLA-A*30:01				KSHRRARSVHLA-A*30:01
378	1	686	694	SIIAYTMSL	0.28	HLA-A*68:02				SIIAYTMSLHLA-A*68:02
379	1	932	940	SLSSTASAL	0.28	HLA-A*02:03				SLSSTASALHLA-A*02:03
380	1	893	901	FAMQMAYRF	0.28	HLA-B*58:01				FAMQMAYRFHLA-B*58:01
381	1	822	830	TLADAGFIK	0.28	HLA-A*03:01				TLADAGFIKHLA-A*03:01
382	1	32	40	GVYYPDKVF	0.29	HLA-A*32:01				GVYYPDKVFHLA-A*32:01
383	1	235	243	TLLALHRSY	0.29	HLA-A*32:01				TLLALHRSYHLA-A*32:01
384	1	781	789	KQIYKTPPI	0.29	HLA-A*32:01				KQIYKTPPIHLA-A*32:01
385	1	438	446	STVGGNYNY	0.29	HLA-A*32:01				STVGGNYNYHLA-A*32:01
386	1	707	715	IAIPTNFTI	0.29	HLA-B*53:01				IAIPTNFTIHLA-B*53:01
387	1	1054	1062	GVVFLHVTY	0.29	HLA-A*30:02				GVVFLHVTYHLA-A*30:02
388	1	1047	1055	FPQSAPHGV	0.29	HLA-B*35:01				FPQSAPHGVHLA-B*35:01
389	1	197	205	KIYSKHTPI	0.29	HLA-A*02:03				KIYSKHTPIHLA-A*02:03
390	1	951	959	AQALNTLVK	0.29	HLA-A*11:01				AQALNTLVKHLA-A*11:01
391	1	64	72	AISGTNGTK	0.29	HLA-A*03:01				AISGTNGTKHLA-A*03:01
392	1	306	314	GIYQTSNFR	0.29	HLA-A*03:01				GIYQTSNFRHLA-A*03:01
393	1	670	678	QTQTKSHRR	0.29	HLA-A*68:01				QTQTKSHRRHLA-A*68:01
394	1	264	272	YLQPRTFLL	0.3	HLA-A*23:01				YLQPRTFLLHLA-A*23:01
395	1	528	536	LVKNKCVNF	0.3	HLA-B*08:01				LVKNKCVNFHLA-B*08:01
396	1	1170	1178	SVVNIQKEI	0.3	HLA-A*68:02				SVVNIQKEIHLA-A*68:02
397	1	1176	1184	KEIDRLNEV	0.3	HLA-B*44:03				KEIDRLNEVHLA-B*44:03
398	1	38	46	KVFRSSVLH	0.3	HLA-A*11:01				KVFRSSVLHHLA-A*11:01
399	1	752	760	GSFCTQLKR	0.3	HLA-A*11:01				GSFCTQLKRHLA-A*11:01
400	1	720	728	EILPVSMTK	0.3	HLA-A*03:01				EILPVSMTKHLA-A*03:01
401	1	1060	1068	VTYVPAQEK	0.3	HLA-A*68:01				VTYVPAQEKHLA-A*68:01
402	1	1054	1062	GVVFLHVTY	0.31	HLA-A*26:01				GVVFLHVTYHLA-A*26:01
403	1	971	979	VLNDILSRL	0.31	HLA-A*32:01				VLNDILSRLHLA-A*32:01
404	1	686	694	SIIAYTMSL	0.31	HLA-B*08:01				SIIAYTMSLHLA-B*08:01
405	1	864	872	MIAQYTSAL	0.31	HLA-B*08:01				MIAQYTSALHLA-B*08:01
406	1	451	459	FRKSKLKPF	0.31	HLA-B*08:01				FRKSKLKPFHLA-B*08:01
407	1	287	295	ALDPLSETK	0.31	HLA-A*03:01				ALDPLSETKHLA-A*03:01
408	1	444	452	YNYRYRLFR	0.31	HLA-A*31:01				YNYRYRLFRHLA-A*31:01
409	1	750	758	QYGSFCTQL	0.32	HLA-A*23:01				QYGSFCTQLHLA-A*23:01
410	1	828	836	FIKQYGDCL	0.32	HLA-B*08:01				FIKQYGDCLHLA-B*08:01
411	1	197	205	KIYSKHTPI	0.32	HLA-B*08:01				KIYSKHTPIHLA-B*08:01
412	1	743	751	ECSNLLLQY	0.32	HLA-A*01:01				ECSNLLLQYHLA-A*01:01
413	1	488	496	QSYGFRPTY	0.32	HLA-A*01:01				QSYGFRPTYHLA-A*01:01
414	1	1000	1008	QTYVTQQLI	0.32	HLA-A*68:02				QTYVTQQLIHLA-A*68:02
415	1	224	232	LPIGINITR	0.32	HLA-A*33:01				LPIGINITRHLA-A*33:01
416	1	1255	1263	DSEPVLKGV	0.32	HLA-A*68:02				DSEPVLKGVHLA-A*68:02
417	1	569	577	DAVRDPQTL	0.32	HLA-B*35:01				DAVRDPQTLHLA-B*35:01
418	1	1187	1195	NLNESLIDL	0.32	HLA-A*02:03				NLNESLIDLHLA-A*02:03
419	1	713	721	FTISVTTEI	0.32	HLA-A*02:03				FTISVTTEIHLA-A*02:03
420	1	147	155	WMESEFRVY	0.32	HLA-B*15:01				WMESEFRVYHLA-B*15:01
421	1	73	81	RFDNPVLPF	0.33	HLA-A*32:01				RFDNPVLPFHLA-A*32:01
422	1	629	637	RVYSTGSNV	0.33	HLA-A*32:01				RVYSTGSNVHLA-A*32:01
423	1	264	272	YLQPRTFLL	0.33	HLA-A*24:02				YLQPRTFLLHLA-A*24:02
424	1	678	686	RARSVASQS	0.33	HLA-A*30:01				RARSVASQSHLA-A*30:01
425	1	511	519	ELLHAPATV	0.33	HLA-A*68:02				ELLHAPATVHLA-A*68:02
426	1	38	46	KVFRSSVLH	0.33	HLA-A*30:02				KVFRSSVLHHLA-A*30:02
427	1	155	163	YSSANNCTF	0.33	HLA-B*35:01				YSSANNCTFHLA-B*35:01
428	1	1016	1024	SANLAATKM	0.33	HLA-B*35:01				SANLAATKMHLA-B*35:01
429	1	647	655	GAEYVNNSY	0.33	HLA-B*35:01				GAEYVNNSYHLA-B*35:01
430	1	236	244	LLALHRSYL	0.33	HLA-A*02:03				LLALHRSYLHLA-A*02:03
431	1	757	765	QLKRALTGI	0.33	HLA-A*02:03				QLKRALTGIHLA-A*02:03
432	1	813	821	IEDLLFNKV	0.33	HLA-B*40:01				IEDLLFNKVHLA-B*40:01
433	1	956	964	TLVKQLSSK	0.33	HLA-A*11:01				TLVKQLSSKHLA-A*11:01
434	1	682	690	VASQSIIAY	0.33	HLA-B*58:01				VASQSIIAYHLA-B*58:01
435	1	53	61	LPFFSNVTW	0.33	HLA-B*58:01				LPFFSNVTWHLA-B*58:01
436	1	856	864	LPPLLTDEM	0.34	HLA-B*53:01				LPPLLTDEMHLA-B*53:01
437	1	1257	1265	EPVLKGVKL	0.34	HLA-B*53:01				EPVLKGVKLHLA-B*53:01
438	1	37	45	DKVFRSSVL	0.34	HLA-B*08:01				DKVFRSSVLHLA-B*08:01
439	1	798	806	SQILPDPSK	0.34	HLA-A*30:01				SQILPDPSKHLA-A*30:01
440	1	864	872	MIAQYTSAL	0.34	HLA-A*68:02				MIAQYTSALHLA-A*68:02
441	1	642	650	AGCLIGAEY	0.34	HLA-A*30:02				AGCLIGAEYHLA-A*30:02
442	1	1257	1265	EPVLKGVKL	0.34	HLA-B*51:01				EPVLKGVKLHLA-B*51:01
443	1	1090	1098	FVSNGTHWF	0.34	HLA-B*35:01				FVSNGTHWFHLA-B*35:01
444	1	775	783	EVFAQVKQI	0.34	HLA-B*51:01				EVFAQVKQIHLA-B*51:01
445	1	743	751	ECSNLLLQY	0.34	HLA-B*35:01				ECSNLLLQYHLA-B*35:01
446	1	438	446	STVGGNYNY	0.34	HLA-B*35:01				STVGGNYNYHLA-B*35:01
447	1	507	515	VLSFELLHA	0.34	HLA-A*02:03				VLSFELLHAHLA-A*02:03
448	1	978	986	RLDKVEAEV	0.34	HLA-A*02:03				RLDKVEAEVHLA-A*02:03
449	1	419	427	KLPDDFTGC	0.34	HLA-A*02:06				KLPDDFTGCHLA-A*02:06
450	1	155	163	YSSANNCTF	0.34	HLA-B*58:01				YSSANNCTFHLA-B*58:01
451	1	633	641	TGSNVFQTR	0.34	HLA-A*31:01				TGSNVFQTRHLA-A*31:01
452	1	599	607	TSNQVAVLY	0.34	HLA-B*57:01				TSNQVAVLYHLA-B*57:01
453	1	686	694	SIIAYTMSL	0.35	HLA-A*26:01				SIIAYTMSLHLA-A*26:01
454	1	957	965	LVKQLSSKF	0.35	HLA-A*32:01				LVKQLSSKFHLA-A*32:01
455	1	440	448	VGGNYNYRY	0.35	HLA-A*30:02				VGGNYNYRYHLA-A*30:02
456	1	439	447	TVGGNYNYR	0.35	HLA-A*33:01				TVGGNYNYRHLA-A*33:01
457	1	1108	1116	QIITTDNTF	0.35	HLA-B*35:01				QIITTDNTFHLA-B*35:01
458	1	629	637	RVYSTGSNV	0.35	HLA-A*02:06				RVYSTGSNVHLA-A*02:06
459	1	778	786	AQVKQIYKT	0.35	HLA-A*02:06				AQVKQIYKTHLA-A*02:06
460	1	599	607	TSNQVAVLY	0.35	HLA-B*15:01				TSNQVAVLYHLA-B*15:01
461	1	847	855	AQKFNGLTV	0.35	HLA-B*15:01				AQKFNGLTVHLA-B*15:01
462	1	860	868	LTDEMIAQY	0.35	HLA-B*58:01				LTDEMIAQYHLA-B*58:01
463	1	999	1007	LQTYVTQQL	0.36	HLA-A*02:06				LQTYVTQQLHLA-A*02:06
464	1	25	33	YTNSFTRGV	0.36	HLA-A*02:06				YTNSFTRGVHLA-A*02:06
465	1	356	364	CVADYSVLY	0.36	HLA-B*15:01				CVADYSVLYHLA-B*15:01
466	1	1094	1102	GTHWFVTQR	0.36	HLA-A*03:01				GTHWFVTQRHLA-A*03:01
467	1	881	889	WTFGAGAAL	0.37	HLA-A*26:01				WTFGAGAALHLA-A*26:01
468	1	889	897	LQIPFAMQM	0.37	HLA-A*32:01				LQIPFAMQMHLA-A*32:01
469	1	345	353	VYAWNRKRI	0.37	HLA-A*24:02				VYAWNRKRIHLA-A*24:02
470	1	701	709	AYSNNSIAI	0.37	HLA-A*24:02				AYSNNSIAIHLA-A*24:02
471	1	358	366	ADYSVLYNF	0.37	HLA-B*44:02				ADYSVLYNFHLA-B*44:02
472	1	970	978	SVLNDILSR	0.37	HLA-A*33:01				SVLNDILSRHLA-A*33:01
473	1	490	498	YGFRPTYGV	0.37	HLA-A*68:02				YGFRPTYGVHLA-A*68:02
474	1	358	366	ADYSVLYNF	0.37	HLA-B*44:03				ADYSVLYNFHLA-B*44:03
475	1	713	721	FTISVTTEI	0.37	HLA-B*51:01				FTISVTTEIHLA-B*51:01
476	1	438	446	STVGGNYNY	0.37	HLA-A*11:01				STVGGNYNYHLA-A*11:01
477	1	1204	1212	YIKWPWYIW	0.37	HLA-B*57:01				YIKWPWYIWHLA-B*57:01
478	1	1054	1062	GVVFLHVTY	0.38	HLA-A*32:01				GVVFLHVTYHLA-A*32:01
479	1	893	901	FAMQMAYRF	0.38	HLA-A*23:01				FAMQMAYRFHLA-A*23:01
480	1	319	327	ESIVRFPNI	0.38	HLA-A*68:02				ESIVRFPNIHLA-A*68:02
481	1	994	1002	GRLQSLQTY	0.38	HLA-A*30:02				GRLQSLQTYHLA-A*30:02
482	1	705	713	NSIAIPTNF	0.38	HLA-B*35:01				NSIAIPTNFHLA-B*35:01
483	1	938	946	SALGKLQDV	0.38	HLA-A*02:06				SALGKLQDVHLA-A*02:06
484	1	1089	1097	VFVSNGTHW	0.38	HLA-B*58:01				VFVSNGTHWHLA-B*58:01
485	1	13	21	SQCVNLITR	0.38	HLA-A*31:01				SQCVNLITRHLA-A*31:01
486	1	297	305	TLKSFTVEK	0.38	HLA-A*31:01				TLKSFTVEKHLA-A*31:01
487	1	224	232	LPIGINITR	0.38	HLA-A*68:01				LPIGINITRHLA-A*68:01
488	1	44	52	VLHSTQDLF	0.39	HLA-A*32:01				VLHSTQDLFHLA-A*32:01
489	1	374	382	CYGVSPTKL	0.39	HLA-A*23:01				CYGVSPTKLHLA-A*23:01
490	1	21	29	RTQSYTNSF	0.39	HLA-A*24:02				RTQSYTNSFHLA-A*24:02
491	1	729	737	TSVDCTMYI	0.39	HLA-A*68:02				TSVDCTMYIHLA-A*68:02
492	1	694	702	LGAENSVAY	0.39	HLA-A*30:02				LGAENSVAYHLA-A*30:02
493	1	647	655	GAEYVNNSY	0.39	HLA-A*30:02				GAEYVNNSYHLA-A*30:02
494	1	253	261	WTAGAAAYY	0.39	HLA-B*35:01				WTAGAAAYYHLA-B*35:01
495	1	1002	1010	YVTQQLIRA	0.39	HLA-A*02:06				YVTQQLIRAHLA-A*02:06
496	1	920	928	NQFNSAIGK	0.39	HLA-A*11:01				NQFNSAIGKHLA-A*11:01
497	1	449	457	RLFRKSKLK	0.39	HLA-A*11:01				RLFRKSKLKHLA-A*11:01
498	1	427	435	CVIAWNSNK	0.39	HLA-A*11:01				CVIAWNSNKHLA-A*11:01
499	1	1049	1057	QSAPHGVVF	0.4	HLA-B*53:01				QSAPHGVVFHLA-B*53:01
500	1	162	170	TFEYVSQPF	0.4	HLA-A*24:02				TFEYVSQPFHLA-A*24:02
501	1	1184	1192	VAKNLNESL	0.4	HLA-B*08:01				VAKNLNESLHLA-B*08:01
502	1	950	958	NAQALNTLV	0.4	HLA-B*51:01				NAQALNTLVHLA-B*51:01
503	1	864	872	MIAQYTSAL	0.4	HLA-A*02:03				MIAQYTSALHLA-A*02:03
504	1	713	721	FTISVTTEI	0.4	HLA-A*02:01				FTISVTTEIHLA-A*02:01
505	1	1176	1184	KEIDRLNEV	0.4	HLA-A*02:06				KEIDRLNEVHLA-A*02:06
506	1	488	496	QSYGFRPTY	0.4	HLA-A*11:01				QSYGFRPTYHLA-A*11:01
507	1	875	883	GTITSGWTF	0.4	HLA-B*15:01				GTITSGWTFHLA-B*15:01
508	1	545	553	GVLTESNKK	0.4	HLA-A*03:01				GVLTESNKKHLA-A*03:01
509	1	934	942	SSTASALGK	0.4	HLA-A*03:01				SSTASALGKHLA-A*03:01
510	1	935	943	STASALGKL	0.41	HLA-A*26:01				STASALGKLHLA-A*26:01
511	1	599	607	TSNQVAVLY	0.41	HLA-B*53:01				TSNQVAVLYHLA-B*53:01
512	1	364	372	YNFAPFFAF	0.41	HLA-A*23:01				YNFAPFFAFHLA-A*23:01
513	1	875	883	GTITSGWTF	0.41	HLA-A*23:01				GTITSGWTFHLA-A*23:01
514	1	1090	1098	FVSNGTHWF	0.41	HLA-B*53:01				FVSNGTHWFHLA-B*53:01
515	1	367	375	APFFAFKCY	0.41	HLA-B*53:01				APFFAFKCYHLA-B*53:01
516	1	17	25	NLITRTQSY	0.41	HLA-B*08:01				NLITRTQSYHLA-B*08:01
517	1	210	218	DLPQGFSAL	0.41	HLA-B*08:01				DLPQGFSALHLA-B*08:01
518	1	203	211	TPINLGRDL	0.41	HLA-B*35:01				TPINLGRDLHLA-B*35:01
519	1	1009	1017	RAAEIRASA	0.41	HLA-A*30:01				RAAEIRASAHLA-A*30:01
520	1	834	842	DCLGDIAAR	0.41	HLA-A*33:01				DCLGDIAARHLA-A*33:01
521	1	1084	1092	FPREGVFVS	0.41	HLA-B*35:01				FPREGVFVSHLA-B*35:01
522	1	904	912	IGVTQNVLY	0.41	HLA-A*30:02				IGVTQNVLYHLA-A*30:02
523	1	128	136	FQFCNDPFL	0.41	HLA-A*02:01				FQFCNDPFLHLA-A*02:01
524	1	449	457	RLFRKSKLK	0.41	HLA-A*31:01				RLFRKSKLKHLA-A*31:01
525	1	707	715	IAIPTNFTI	0.41	HLA-B*57:01				IAIPTNFTIHLA-B*57:01
526	1	191	199	NIDGYFKIY	0.42	HLA-A*26:01				NIDGYFKIYHLA-A*26:01
527	1	362	370	VLYNFAPFF	0.42	HLA-A*24:02				VLYNFAPFFHLA-A*24:02
528	1	1257	1265	EPVLKGVKL	0.42	HLA-B*35:01				EPVLKGVKLHLA-B*35:01
529	1	87	95	FASTEKSNI	0.42	HLA-B*51:01				FASTEKSNIHLA-B*51:01
530	1	25	33	YTNSFTRGV	0.42	HLA-A*02:03				YTNSFTRGVHLA-A*02:03
531	1	694	702	LGAENSVAY	0.42	HLA-B*15:01				LGAENSVAYHLA-B*15:01
532	1	623	631	QLTPTWRVY	0.43	HLA-A*32:01				QLTPTWRVYHLA-A*32:01
533	1	133	141	DPFLDVYYH	0.43	HLA-B*35:01				DPFLDVYYHHLA-B*35:01
534	1	716	724	SVTTEILPV	0.43	HLA-A*68:02				SVTTEILPVHLA-A*68:02
535	1	945	953	DVVNHNAQA	0.43	HLA-A*68:02				DVVNHNAQAHLA-A*68:02
536	1	1125	1133	IGIVNNTVY	0.43	HLA-B*35:01				IGIVNNTVYHLA-B*35:01
537	1	1259	1267	VLKGVKLHY	0.43	HLA-A*30:01				VLKGVKLHYHLA-A*30:01
538	1	420	428	LPDDFTGCV	0.43	HLA-B*51:01				LPDDFTGCVHLA-B*51:01
539	1	891	899	IPFAMQMAY	0.43	HLA-B*51:01				IPFAMQMAYHLA-B*51:01
540	1	79	87	LPFNDGVYF	0.43	HLA-B*07:02				LPFNDGVYFHLA-B*07:02
541	1	864	872	MIAQYTSAL	0.43	HLA-B*07:02				MIAQYTSALHLA-B*07:02
542	1	216	224	SALEPLVDL	0.43	HLA-A*02:06				SALEPLVDLHLA-A*02:06
543	1	438	446	STVGGNYNY	0.43	HLA-B*58:01				STVGGNYNYHLA-B*58:01
544	1	64	72	AISGTNGTK	0.43	HLA-A*11:01				AISGTNGTKHLA-A*11:01
545	1	438	446	STVGGNYNY	0.43	HLA-B*15:01				STVGGNYNYHLA-B*15:01
546	1	705	713	NSIAIPTNF	0.43	HLA-B*57:01				NSIAIPTNFHLA-B*57:01
547	1	297	305	TLKSFTVEK	0.43	HLA-A*68:01				TLKSFTVEKHLA-A*68:01
548	1	1108	1116	QIITTDNTF	0.44	HLA-A*26:01				QIITTDNTFHLA-A*26:01
549	1	256	264	GAAAYYVGY	0.44	HLA-A*26:01				GAAAYYVGYHLA-A*26:01
550	1	910	918	VLYENQKLI	0.44	HLA-A*32:01				VLYENQKLIHLA-A*32:01
551	1	684	692	SQSIIAYTM	0.44	HLA-A*32:01				SQSIIAYTMHLA-A*32:01
552	1	340	348	TRFASVYAW	0.44	HLA-A*32:01				TRFASVYAWHLA-A*32:01
553	1	459	467	FERDISTEI	0.44	HLA-B*44:02				FERDISTEIHLA-B*44:02
554	1	459	467	FERDISTEI	0.44	HLA-B*44:03				FERDISTEIHLA-B*44:03
555	1	1051	1059	APHGVVFLH	0.44	HLA-B*35:01				APHGVVFLHHLA-B*35:01
556	1	33	41	VYYPDKVFR	0.44	HLA-A*30:01				VYYPDKVFRHLA-A*30:01
557	1	319	327	ESIVRFPNI	0.44	HLA-B*51:01				ESIVRFPNIHLA-B*51:01
558	1	457	465	KPFERDIST	0.44	HLA-B*07:02				KPFERDISTHLA-B*07:02
559	1	777	785	FAQVKQIYK	0.44	HLA-A*11:01				FAQVKQIYKHLA-A*11:01
560	1	970	978	SVLNDILSR	0.44	HLA-A*03:01				SVLNDILSRHLA-A*03:01
561	1	752	760	GSFCTQLKR	0.44	HLA-A*31:01				GSFCTQLKRHLA-A*31:01
562	1	772	780	NTQEVFAQV	0.45	HLA-A*26:01				NTQEVFAQVHLA-A*26:01
563	1	21	29	RTQSYTNSF	0.45	HLA-A*23:01				RTQSYTNSFHLA-A*23:01
564	1	620	628	HADQLTPTW	0.45	HLA-A*01:01				HADQLTPTWHLA-A*01:01
565	1	613	621	TEVPVAIHA	0.45	HLA-B*44:03				TEVPVAIHAHLA-B*44:03
566	1	951	959	AQALNTLVK	0.45	HLA-A*30:01				AQALNTLVKHLA-A*30:01
567	1	199	207	YSKHTPINL	0.45	HLA-A*30:01				YSKHTPINLHLA-A*30:01
568	1	445	453	NYRYRLFRK	0.45	HLA-A*33:01				NYRYRLFRKHLA-A*33:01
569	1	1055	1063	VVFLHVTYV	0.45	HLA-B*51:01				VVFLHVTYVHLA-B*51:01
570	1	1166	1174	GINASVVNI	0.45	HLA-A*02:03				GINASVVNIHLA-A*02:03
571	1	507	515	VLSFELLHA	0.45	HLA-A*02:01				VLSFELLHAHLA-A*02:01
572	1	260	268	YYVGYLQPR	0.45	HLA-A*31:01				YYVGYLQPRHLA-A*31:01
573	1	342	350	FASVYAWNR	0.45	HLA-A*68:01				FASVYAWNRHLA-A*68:01
574	1	1055	1063	VVFLHVTYV	0.46	HLA-A*32:01				VVFLHVTYVHLA-A*32:01
575	1	707	715	IAIPTNFTI	0.46	HLA-A*32:01				IAIPTNFTIHLA-A*32:01
576	1	1000	1008	QTYVTQQLI	0.46	HLA-A*32:01				QTYVTQQLIHLA-A*32:01
577	1	953	961	ALNTLVKQL	0.46	HLA-A*32:01				ALNTLVKQLHLA-A*32:01
578	1	162	170	TFEYVSQPF	0.46	HLA-A*23:01				TFEYVSQPFHLA-A*23:01
579	1	999	1007	LQTYVTQQL	0.46	HLA-B*15:01				LQTYVTQQLHLA-B*15:01
580	1	338	346	NATRFASVY	0.47	HLA-A*26:01				NATRFASVYHLA-A*26:01
581	1	262	270	VGYLQPRTF	0.47	HLA-A*23:01				VGYLQPRTFHLA-A*23:01
582	1	1207	1215	WPWYIWLGF	0.47	HLA-B*53:01				WPWYIWLGFHLA-B*53:01
583	1	902	910	NGIGVTQNV	0.47	HLA-B*51:01				NGIGVTQNVHLA-B*51:01
584	1	852	860	GLTVLPPLL	0.47	HLA-A*02:03				GLTVLPPLLHLA-A*02:03
585	1	511	519	ELLHAPATV	0.47	HLA-A*02:03				ELLHAPATVHLA-A*02:03
586	1	728	736	KTSVDCTMY	0.47	HLA-B*58:01				KTSVDCTMYHLA-B*58:01
587	1	707	715	IAIPTNFTI	0.47	HLA-A*02:06				IAIPTNFTIHLA-A*02:06
588	1	866	874	AQYTSALLA	0.47	HLA-A*02:06				AQYTSALLAHLA-A*02:06
589	1	633	641	TGSNVFQTR	0.47	HLA-A*68:01				TGSNVFQTRHLA-A*68:01
590	1	1259	1267	VLKGVKLHY	0.48	HLA-A*26:01				VLKGVKLHYHLA-A*26:01
591	1	389	397	NVYADSFVI	0.48	HLA-A*68:02				NVYADSFVIHLA-A*68:02
592	1	419	427	KLPDDFTGC	0.48	HLA-A*02:01				KLPDDFTGCHLA-A*02:01
593	1	511	519	ELLHAPATV	0.48	HLA-A*02:01				ELLHAPATVHLA-A*02:01
594	1	1187	1195	NLNESLIDL	0.48	HLA-A*02:06				NLNESLIDLHLA-A*02:06
595	1	89	97	STEKSNIIR	0.48	HLA-A*68:01				STEKSNIIRHLA-A*68:01
596	1	995	1003	RLQSLQTYV	0.49	HLA-A*32:01				RLQSLQTYVHLA-A*32:01
597	1	91	99	EKSNIIRGW	0.49	HLA-B*44:02				EKSNIIRGWHLA-B*44:02
598	1	187	195	FVFKNIDGY	0.49	HLA-A*01:01				FVFKNIDGYHLA-A*01:01
599	1	91	99	EKSNIIRGW	0.49	HLA-B*44:03				EKSNIIRGWHLA-B*44:03
600	1	476	484	NGVAGVNCY	0.49	HLA-B*35:01				NGVAGVNCYHLA-B*35:01
601	1	720	728	EILPVSMTK	0.49	HLA-A*33:01				EILPVSMTKHLA-A*33:01
602	1	856	864	LPPLLTDEM	0.49	HLA-B*51:01				LPPLLTDEMHLA-B*51:01
603	1	768	776	EQDKNTQEV	0.49	HLA-A*02:06				EQDKNTQEVHLA-A*02:06
604	1	427	435	CVIAWNSNK	0.49	HLA-A*03:01				CVIAWNSNKHLA-A*03:01
605	1	438	446	STVGGNYNY	0.49	HLA-A*68:01				STVGGNYNYHLA-A*68:01
606	1	1089	1097	VFVSNGTHW	0.5	HLA-B*53:01				VFVSNGTHWHLA-B*53:01
607	1	860	868	LTDEMIAQY	0.5	HLA-B*53:01				LTDEMIAQYHLA-B*53:01
608	1	44	52	VLHSTQDLF	0.5	HLA-A*24:02				VLHSTQDLFHLA-A*24:02
609	1	579	587	ILDITPCSF	0.5	HLA-A*01:01				ILDITPCSFHLA-A*01:01
610	1	718	726	TTEILPVSM	0.5	HLA-A*01:01				TTEILPVSMHLA-A*01:01
611	1	17	25	NLITRTQSY	0.5	HLA-A*01:01				NLITRTQSYHLA-A*01:01
612	1	953	961	ALNTLVKQL	0.5	HLA-A*02:06				ALNTLVKQLHLA-A*02:06
613	1	306	314	GIYQTSNFR	0.5	HLA-A*68:01				GIYQTSNFRHLA-A*68:01
614	1	875	883	GTITSGWTF	0.51	HLA-A*26:01				GTITSGWTFHLA-A*26:01
615	1	316	324	QPTESIVRF	0.51	HLA-A*26:01				QPTESIVRFHLA-A*26:01
616	1	864	872	MIAQYTSAL	0.51	HLA-A*26:01				MIAQYTSALHLA-A*26:01
617	1	705	713	NSIAIPTNF	0.51	HLA-A*32:01				NSIAIPTNFHLA-A*32:01
618	1	44	52	VLHSTQDLF	0.51	HLA-A*23:01				VLHSTQDLFHLA-A*23:01
619	1	893	901	FAMQMAYRF	0.51	HLA-B*51:01				FAMQMAYRFHLA-B*51:01
620	1	1180	1188	RLNEVAKNL	0.51	HLA-A*02:06				RLNEVAKNLHLA-A*02:06
621	1	47	55	STQDLFLPF	0.51	HLA-B*15:01				STQDLFLPFHLA-B*15:01
622	1	951	959	AQALNTLVK	0.51	HLA-A*03:01				AQALNTLVKHLA-A*03:01
623	1	266	274	QPRTFLLKY	0.52	HLA-A*26:01				QPRTFLLKYHLA-A*26:01
624	1	477	485	GVAGVNCYF	0.52	HLA-A*32:01				GVAGVNCYFHLA-A*32:01
625	1	361	369	SVLYNFAPF	0.52	HLA-A*32:01				SVLYNFAPFHLA-A*32:01
626	1	345	353	VYAWNRKRI	0.52	HLA-A*23:01				VYAWNRKRIHLA-A*23:01
627	1	104	112	TLDSKTQSL	0.52	HLA-A*01:01				TLDSKTQSLHLA-A*01:01
628	1	199	207	YSKHTPINL	0.52	HLA-B*08:01				YSKHTPINLHLA-B*08:01
629	1	245	253	TPGDSSSGW	0.52	HLA-B*35:01				TPGDSSSGWHLA-B*35:01
630	1	35	43	YPDKVFRSS	0.52	HLA-B*35:01				YPDKVFRSSHLA-B*35:01
631	1	445	453	NYRYRLFRK	0.52	HLA-A*30:01				NYRYRLFRKHLA-A*30:01
632	1	406	414	APGQTGNIA	0.52	HLA-B*07:02				APGQTGNIAHLA-B*07:02
633	1	47	55	STQDLFLPF	0.52	HLA-B*58:01				STQDLFLPFHLA-B*58:01
634	1	27	35	NSFTRGVYY	0.52	HLA-B*15:01				NSFTRGVYYHLA-B*15:01
635	1	477	485	GVAGVNCYF	0.53	HLA-A*26:01				GVAGVNCYFHLA-A*26:01
636	1	552	560	KKFLPFQQF	0.53	HLA-A*32:01				KKFLPFQQFHLA-A*32:01
637	1	187	195	FVFKNIDGY	0.53	HLA-B*53:01				FVFKNIDGYHLA-B*53:01
638	1	47	55	STQDLFLPF	0.53	HLA-A*23:01				STQDLFLPFHLA-A*23:01
639	1	769	777	QDKNTQEVF	0.53	HLA-B*44:02				QDKNTQEVFHLA-B*44:02
640	1	1207	1215	WPWYIWLGF	0.53	HLA-B*35:01				WPWYIWLGFHLA-B*35:01
641	1	1009	1017	RAAEIRASA	0.53	HLA-B*07:02				RAAEIRASAHLA-B*07:02
642	1	419	427	KLPDDFTGC	0.53	HLA-A*02:03				KLPDDFTGCHLA-A*02:03
643	1	439	447	TVGGNYNYR	0.53	HLA-A*31:01				TVGGNYNYRHLA-A*31:01
644	1	361	369	SVLYNFAPF	0.54	HLA-A*26:01				SVLYNFAPFHLA-A*26:01
645	1	623	631	QLTPTWRVY	0.54	HLA-A*26:01				QLTPTWRVYHLA-A*26:01
646	1	462	470	DISTEIYQA	0.54	HLA-A*68:02				DISTEIYQAHLA-A*68:02
647	1	1000	1008	QTYVTQQLI	0.54	HLA-B*58:01				QTYVTQQLIHLA-B*58:01
648	1	1132	1140	VYDPLQPEL	0.54	HLA-A*02:06				VYDPLQPELHLA-A*02:06
649	1	893	901	FAMQMAYRF	0.54	HLA-B*57:01				FAMQMAYRFHLA-B*57:01
650	1	53	61	LPFFSNVTW	0.54	HLA-B*57:01				LPFFSNVTWHLA-B*57:01
651	1	1062	1070	YVPAQEKNF	0.55	HLA-A*26:01				YVPAQEKNFHLA-A*26:01
652	1	1163	1171	DISGINASV	0.55	HLA-A*26:01				DISGINASVHLA-A*26:01
653	1	364	372	YNFAPFFAF	0.55	HLA-A*32:01				YNFAPFFAFHLA-A*32:01
654	1	38	46	KVFRSSVLH	0.55	HLA-A*32:01				KVFRSSVLHHLA-A*32:01
655	1	203	211	TPINLGRDL	0.55	HLA-B*53:01				TPINLGRDLHLA-B*53:01
656	1	120	128	NVVIKVCEF	0.55	HLA-B*08:01				NVVIKVCEFHLA-B*08:01
657	1	1054	1062	GVVFLHVTY	0.55	HLA-B*35:01				GVVFLHVTYHLA-B*35:01
658	1	661	669	IGAGICASY	0.55	HLA-B*35:01				IGAGICASYHLA-B*35:01
659	1	1123	1131	VVIGIVNNT	0.55	HLA-A*68:02				VVIGIVNNTHLA-A*68:02
660	1	262	270	VGYLQPRTF	0.55	HLA-B*58:01				VGYLQPRTFHLA-B*58:01
661	1	528	536	LVKNKCVNF	0.55	HLA-B*15:01				LVKNKCVNFHLA-B*15:01
662	1	193	201	DGYFKIYSK	0.55	HLA-A*68:01				DGYFKIYSKHLA-A*68:01
663	1	157	165	SANNCTFEY	0.56	HLA-A*26:01				SANNCTFEYHLA-A*26:01
664	1	210	218	DLPQGFSAL	0.56	HLA-A*26:01				DLPQGFSALHLA-A*26:01
665	1	335	343	EVFNATRFA	0.56	HLA-A*26:01				EVFNATRFAHLA-A*26:01
666	1	387	395	FTNVYADSF	0.56	HLA-B*35:01				FTNVYADSFHLA-B*35:01
667	1	1050	1058	SAPHGVVFL	0.56	HLA-A*68:02				SAPHGVVFLHLA-A*68:02
668	1	1255	1263	DSEPVLKGV	0.56	HLA-B*51:01				DSEPVLKGVHLA-B*51:01
669	1	620	628	HADQLTPTW	0.56	HLA-B*51:01				HADQLTPTWHLA-B*51:01
670	1	500	508	HQPYRVVVL	0.56	HLA-B*15:01				HQPYRVVVLHLA-B*15:01
671	1	362	370	VLYNFAPFF	0.56	HLA-B*15:01				VLYNFAPFFHLA-B*15:01
672	1	546	554	VLTESNKKF	0.56	HLA-B*15:01				VLTESNKKFHLA-B*15:01
673	1	47	55	STQDLFLPF	0.56	HLA-B*57:01				STQDLFLPFHLA-B*57:01
674	1	262	270	VGYLQPRTF	0.56	HLA-B*57:01				VGYLQPRTFHLA-B*57:01
675	1	824	832	ADAGFIKQY	0.57	HLA-A*26:01				ADAGFIKQYHLA-A*26:01
676	1	262	270	VGYLQPRTF	0.57	HLA-A*32:01				VGYLQPRTFHLA-A*32:01
677	1	694	702	LGAENSVAY	0.57	HLA-A*01:01				LGAENSVAYHLA-A*01:01
678	1	235	243	TLLALHRSY	0.57	HLA-B*35:01				TLLALHRSYHLA-B*35:01
679	1	147	155	WMESEFRVY	0.57	HLA-A*30:02				WMESEFRVYHLA-A*30:02
680	1	191	199	NIDGYFKIY	0.57	HLA-A*30:02				NIDGYFKIYHLA-A*30:02
681	1	1220	1228	IAIVMVTIM	0.57	HLA-B*51:01				IAIVMVTIMHLA-B*51:01
682	1	412	420	NIADYNYKL	0.58	HLA-A*26:01				NIADYNYKLHLA-A*26:01
683	1	1142	1150	SFKEELDKY	0.58	HLA-A*26:01				SFKEELDKYHLA-A*26:01
684	1	338	346	NATRFASVY	0.58	HLA-B*53:01				NATRFASVYHLA-B*53:01
685	1	974	982	DILSRLDKV	0.58	HLA-A*68:02				DILSRLDKVHLA-A*68:02
686	1	892	900	PFAMQMAYR	0.58	HLA-A*33:01				PFAMQMAYRHLA-A*33:01
687	1	783	791	IYKTPPIKY	0.58	HLA-A*30:01				IYKTPPIKYHLA-A*30:01
688	1	991	999	LITGRLQSL	0.58	HLA-A*02:03				LITGRLQSLHLA-A*02:03
689	1	1204	1212	YIKWPWYIW	0.58	HLA-B*58:01				YIKWPWYIWHLA-B*58:01
690	1	852	860	GLTVLPPLL	0.58	HLA-A*02:06				GLTVLPPLLHLA-A*02:06
691	1	477	485	GVAGVNCYF	0.58	HLA-B*15:01				GVAGVNCYFHLA-B*15:01
692	1	964	972	KFGAISSVL	0.59	HLA-A*24:02				KFGAISSVLHLA-A*24:02
693	1	256	264	GAAAYYVGY	0.59	HLA-B*35:01				GAAAYYVGYHLA-B*35:01
694	1	150	158	SEFRVYSSA	0.59	HLA-B*40:01				SEFRVYSSAHLA-B*40:01
695	1	21	29	RTQSYTNSF	0.59	HLA-A*30:01				RTQSYTNSFHLA-A*30:01
696	1	812	820	FIEDLLFNK	0.59	HLA-A*11:01				FIEDLLFNKHLA-A*11:01
697	1	373	381	KCYGVSPTK	0.59	HLA-A*11:01				KCYGVSPTKHLA-A*11:01
698	1	810	818	RSFIEDLLF	0.6	HLA-A*23:01				RSFIEDLLFHLA-A*23:01
699	1	893	901	FAMQMAYRF	0.6	HLA-A*24:02				FAMQMAYRFHLA-A*24:02
700	1	875	883	GTITSGWTF	0.6	HLA-A*24:02				GTITSGWTFHLA-A*24:02
701	1	1168	1176	NASVVNIQK	0.6	HLA-A*11:01				NASVVNIQKHLA-A*11:01
702	1	599	607	TSNQVAVLY	0.6	HLA-A*11:01				TSNQVAVLYHLA-A*11:01
703	1	552	560	KKFLPFQQF	0.61	HLA-A*23:01				KKFLPFQQFHLA-A*23:01
704	1	705	713	NSIAIPTNF	0.61	HLA-A*23:01				NSIAIPTNFHLA-A*23:01
705	1	488	496	QSYGFRPTY	0.61	HLA-B*53:01				QSYGFRPTYHLA-B*53:01
706	1	960	968	QLSSKFGAI	0.61	HLA-B*08:01				QLSSKFGAIHLA-B*08:01
707	1	974	982	DILSRLDKV	0.61	HLA-B*08:01				DILSRLDKVHLA-B*08:01
708	1	104	112	TLDSKTQSL	0.61	HLA-B*07:02				TLDSKTQSLHLA-B*07:02
709	1	824	832	ADAGFIKQY	0.61	HLA-A*30:02				ADAGFIKQYHLA-A*30:02
710	1	613	621	TEVPVAIHA	0.62	HLA-B*44:02				TEVPVAIHAHLA-B*44:02
711	1	659	667	IPIGAGICA	0.62	HLA-B*35:01				IPIGAGICAHLA-B*35:01
712	1	1091	1099	VSNGTHWFV	0.62	HLA-A*68:02				VSNGTHWFVHLA-A*68:02
713	1	496	504	YGVGHQPYR	0.62	HLA-A*33:01				YGVGHQPYRHLA-A*33:01
714	1	256	264	GAAAYYVGY	0.62	HLA-B*15:01				GAAAYYVGYHLA-B*15:01
715	1	38	46	KVFRSSVLH	0.62	HLA-A*31:01				KVFRSSVLHHLA-A*31:01
716	1	139	147	YYHKNNKSW	0.63	HLA-B*53:01				YYHKNNKSWHLA-B*53:01
717	1	157	165	SANNCTFEY	0.63	HLA-B*53:01				SANNCTFEYHLA-B*53:01
718	1	155	163	YSSANNCTF	0.63	HLA-B*53:01				YSSANNCTFHLA-B*53:01
719	1	191	199	NIDGYFKIY	0.63	HLA-B*35:01				NIDGYFKIYHLA-B*35:01
720	1	147	155	WMESEFRVY	0.63	HLA-B*35:01				WMESEFRVYHLA-B*35:01
721	1	864	872	MIAQYTSAL	0.63	HLA-B*35:01				MIAQYTSALHLA-B*35:01
722	1	1132	1140	VYDPLQPEL	0.63	HLA-A*30:02				VYDPLQPELHLA-A*30:02
723	1	26	34	TNSFTRGVY	0.63	HLA-A*30:02				TNSFTRGVYHLA-A*30:02
724	1	1096	1104	HWFVTQRNF	0.63	HLA-A*30:02				HWFVTQRNFHLA-A*30:02
725	1	920	928	NQFNSAIGK	0.63	HLA-A*03:01				NQFNSAIGKHLA-A*03:01
726	1	620	628	HADQLTPTW	0.64	HLA-B*44:02				HADQLTPTWHLA-B*44:02
727	1	48	56	TQDLFLPFF	0.64	HLA-A*23:01				TQDLFLPFFHLA-A*23:01
728	1	163	171	FEYVSQPFL	0.64	HLA-B*44:03				FEYVSQPFLHLA-B*44:03
729	1	824	832	ADAGFIKQY	0.64	HLA-A*01:01				ADAGFIKQYHLA-A*01:01
730	1	150	158	SEFRVYSSA	0.64	HLA-B*44:03				SEFRVYSSAHLA-B*44:03
731	1	743	751	ECSNLLLQY	0.64	HLA-A*30:02				ECSNLLLQYHLA-A*30:02
732	1	672	680	QTKSHRRAR	0.64	HLA-A*30:01				QTKSHRRARHLA-A*30:01
733	1	716	724	SVTTEILPV	0.64	HLA-A*02:03				SVTTEILPVHLA-A*02:03
734	1	265	273	LQPRTFLLK	0.64	HLA-A*11:01				LQPRTFLLKHLA-A*11:01
735	1	235	243	TLLALHRSY	0.65	HLA-A*26:01				TLLALHRSYHLA-A*26:01
736	1	254	262	TAGAAAYYV	0.65	HLA-A*68:02				TAGAAAYYVHLA-A*68:02
737	1	931	939	DSLSSTASA	0.65	HLA-A*68:02				DSLSSTASAHLA-A*68:02
738	1	772	780	NTQEVFAQV	0.65	HLA-B*51:01				NTQEVFAQVHLA-B*51:01
739	1	262	270	VGYLQPRTF	0.65	HLA-B*51:01				VGYLQPRTFHLA-B*51:01
740	1	934	942	SSTASALGK	0.65	HLA-A*30:01				SSTASALGKHLA-A*30:01
741	1	139	147	YYHKNNKSW	0.65	HLA-B*58:01				YYHKNNKSWHLA-B*58:01
742	1	253	261	WTAGAAAYY	0.65	HLA-B*15:01				WTAGAAAYYHLA-B*15:01
743	1	447	455	RYRLFRKSK	0.65	HLA-A*31:01				RYRLFRKSKHLA-A*31:01
744	1	427	435	CVIAWNSNK	0.65	HLA-A*68:01				CVIAWNSNKHLA-A*68:01
745	1	84	92	GVYFASTEK	0.65	HLA-A*68:01				GVYFASTEKHLA-A*68:01
746	1	1015	1023	ASANLAATK	0.65	HLA-A*68:01				ASANLAATKHLA-A*68:01
747	1	139	147	YYHKNNKSW	0.66	HLA-A*32:01				YYHKNNKSWHLA-A*32:01
748	1	914	922	NQKLIANQF	0.66	HLA-B*44:02				NQKLIANQFHLA-B*44:02
749	1	181	189	FKNLREFVF	0.66	HLA-B*08:01				FKNLREFVFHLA-B*08:01
750	1	613	621	TEVPVAIHA	0.66	HLA-B*40:01				TEVPVAIHAHLA-B*40:01
751	1	629	637	RVYSTGSNV	0.66	HLA-A*68:02				RVYSTGSNVHLA-A*68:02
752	1	232	240	RFQTLLALH	0.66	HLA-A*30:02				RFQTLLALHHLA-A*30:02
753	1	182	190	KNLREFVFK	0.66	HLA-A*30:01				KNLREFVFKHLA-A*30:01
754	1	570	578	AVRDPQTLE	0.66	HLA-A*30:01				AVRDPQTLEHLA-A*30:01
755	1	932	940	SLSSTASAL	0.66	HLA-A*02:01				SLSSTASALHLA-A*02:01
756	1	412	420	NIADYNYKL	0.66	HLA-A*02:03				NIADYNYKLHLA-A*02:03
757	1	117	125	NATNVVIKV	0.66	HLA-A*02:06				NATNVVIKVHLA-A*02:06
758	1	441	449	GGNYNYRYR	0.66	HLA-A*31:01				GGNYNYRYRHLA-A*31:01
759	1	682	690	VASQSIIAY	0.66	HLA-B*57:01				VASQSIIAYHLA-B*57:01
760	1	1089	1097	VFVSNGTHW	0.66	HLA-B*57:01				VFVSNGTHWHLA-B*57:01
761	1	599	607	TSNQVAVLY	0.67	HLA-A*32:01				TSNQVAVLYHLA-A*32:01
762	1	146	154	SWMESEFRV	0.67	HLA-A*24:02				SWMESEFRVHLA-A*24:02
763	1	769	777	QDKNTQEVF	0.67	HLA-B*44:03				QDKNTQEVFHLA-B*44:03
764	1	1259	1267	VLKGVKLHY	0.67	HLA-A*01:01				VLKGVKLHYHLA-A*01:01
765	1	47	55	STQDLFLPF	0.67	HLA-B*35:01				STQDLFLPFHLA-B*35:01
766	1	707	715	IAIPTNFTI	0.67	HLA-A*68:02				IAIPTNFTIHLA-A*68:02
767	1	877	885	ITSGWTFGA	0.67	HLA-A*68:02				ITSGWTFGAHLA-A*68:02
768	1	495	503	TYGVGHQPY	0.67	HLA-A*30:02				TYGVGHQPYHLA-A*30:02
769	1	605	613	VLYQGVNCT	0.67	HLA-A*02:03				VLYQGVNCTHLA-A*02:03
770	1	661	669	IGAGICASY	0.67	HLA-B*15:01				IGAGICASYHLA-B*15:01
771	1	798	806	SQILPDPSK	0.67	HLA-A*03:01				SQILPDPSKHLA-A*03:01
772	1	957	965	LVKQLSSKF	0.67	HLA-B*57:01				LVKQLSSKFHLA-B*57:01
773	1	563	571	DIADTTDAV	0.68	HLA-A*26:01				DIADTTDAVHLA-A*26:01
774	1	1202	1210	EQYIKWPWY	0.68	HLA-A*26:01				EQYIKWPWYHLA-A*26:01
775	1	146	154	SWMESEFRV	0.68	HLA-A*23:01				SWMESEFRVHLA-A*23:01
776	1	1049	1057	QSAPHGVVF	0.68	HLA-A*24:02				QSAPHGVVFHLA-A*24:02
777	1	1045	1053	MSFPQSAPH	0.68	HLA-B*35:01				MSFPQSAPHHLA-B*35:01
778	1	950	958	NAQALNTLV	0.68	HLA-A*68:02				NAQALNTLVHLA-A*68:02
779	1	73	81	RFDNPVLPF	0.68	HLA-A*30:02				RFDNPVLPFHLA-A*30:02
780	1	772	780	NTQEVFAQV	0.68	HLA-A*02:03				NTQEVFAQVHLA-A*02:03
781	1	864	872	MIAQYTSAL	0.68	HLA-A*02:06				MIAQYTSALHLA-A*02:06
782	1	684	692	SQSIIAYTM	0.68	HLA-A*02:06				SQSIIAYTMHLA-A*02:06
783	1	89	97	STEKSNIIR	0.68	HLA-A*11:01				STEKSNIIRHLA-A*11:01
784	1	1000	1008	QTYVTQQLI	0.68	HLA-B*57:01				QTYVTQQLIHLA-B*57:01
785	1	387	395	FTNVYADSF	0.69	HLA-B*53:01				FTNVYADSFHLA-B*53:01
786	1	701	709	AYSNNSIAI	0.69	HLA-A*23:01				AYSNNSIAIHLA-A*23:01
787	1	387	395	FTNVYADSF	0.69	HLA-A*01:01				FTNVYADSFHLA-A*01:01
788	1	364	372	YNFAPFFAF	0.69	HLA-B*35:01				YNFAPFFAFHLA-B*35:01
789	1	1000	1008	QTYVTQQLI	0.69	HLA-B*51:01				QTYVTQQLIHLA-B*51:01
790	1	194	202	GYFKIYSKH	0.69	HLA-A*30:02				GYFKIYSKHHLA-A*30:02
791	1	810	818	RSFIEDLLF	0.69	HLA-B*15:01				RSFIEDLLFHLA-B*15:01
792	1	299	307	KSFTVEKGI	0.69	HLA-B*57:01				KSFTVEKGIHLA-B*57:01
793	1	365	373	NFAPFFAFK	0.69	HLA-A*68:01				NFAPFFAFKHLA-A*68:01
794	1	822	830	TLADAGFIK	0.69	HLA-A*68:01				TLADAGFIKHLA-A*68:01
795	1	579	587	ILDITPCSF	0.7	HLA-A*32:01				ILDITPCSFHLA-A*32:01
796	1	150	158	SEFRVYSSA	0.7	HLA-B*44:02				SEFRVYSSAHLA-B*44:02
797	1	1108	1116	QIITTDNTF	0.7	HLA-B*53:01				QIITTDNTFHLA-B*53:01
798	1	1049	1057	QSAPHGVVF	0.7	HLA-A*23:01				QSAPHGVVFHLA-A*23:01
799	1	1211	1219	IWLGFIAGL	0.7	HLA-A*23:01				IWLGFIAGLHLA-A*23:01
800	1	436	444	LDSTVGGNY	0.7	HLA-A*01:01				LDSTVGGNYHLA-A*01:01
801	1	1196	1204	QELGKYEQY	0.7	HLA-B*40:01				QELGKYEQYHLA-B*40:01
802	1	883	891	FGAGAALQI	0.7	HLA-B*51:01				FGAGAALQIHLA-B*51:01
803	1	410	418	TGNIADYNY	0.7	HLA-A*30:02				TGNIADYNYHLA-A*30:02
804	1	55	63	FFSNVTWFH	0.7	HLA-A*33:01				FFSNVTWFHHLA-A*33:01
805	1	299	307	KSFTVEKGI	0.7	HLA-B*58:01				KSFTVEKGIHLA-B*58:01
806	1	482	490	NCYFPLQSY	0.7	HLA-B*15:01				NCYFPLQSYHLA-B*15:01
807	1	891	899	IPFAMQMAY	0.71	HLA-A*26:01				IPFAMQMAYHLA-A*26:01
808	1	1132	1140	VYDPLQPEL	0.71	HLA-B*53:01				VYDPLQPELHLA-B*53:01
809	1	249	257	SSSGWTAGA	0.71	HLA-A*68:02				SSSGWTAGAHLA-A*68:02
810	1	810	818	RSFIEDLLF	0.71	HLA-A*30:02				RSFIEDLLFHLA-A*30:02
811	1	1081	1089	KAHFPREGV	0.71	HLA-A*30:01				KAHFPREGVHLA-A*30:01
812	1	365	373	NFAPFFAFK	0.71	HLA-A*30:01				NFAPFFAFKHLA-A*30:01
813	1	343	351	ASVYAWNRK	0.71	HLA-A*30:01				ASVYAWNRKHLA-A*30:01
814	1	153	161	RVYSSANNC	0.71	HLA-A*30:01				RVYSSANNCHLA-A*30:01
815	1	772	780	NTQEVFAQV	0.71	HLA-A*02:01				NTQEVFAQVHLA-A*02:01
816	1	496	504	YGVGHQPYR	0.71	HLA-A*31:01				YGVGHQPYRHLA-A*31:01
817	1	860	868	LTDEMIAQY	0.71	HLA-B*57:01				LTDEMIAQYHLA-B*57:01
818	1	1026	1034	ECVLGQSKR	0.71	HLA-A*68:01				ECVLGQSKRHLA-A*68:01
819	1	21	29	RTQSYTNSF	0.72	HLA-A*26:01				RTQSYTNSFHLA-A*26:01
820	1	887	895	AALQIPFAM	0.72	HLA-A*32:01				AALQIPFAMHLA-A*32:01
821	1	964	972	KFGAISSVL	0.72	HLA-A*23:01				KFGAISSVLHLA-A*23:01
822	1	364	372	YNFAPFFAF	0.72	HLA-A*24:02				YNFAPFFAFHLA-A*24:02
823	1	48	56	TQDLFLPFF	0.72	HLA-A*24:02				TQDLFLPFFHLA-A*24:02
824	1	914	922	NQKLIANQF	0.72	HLA-B*44:03				NQKLIANQFHLA-B*44:03
825	1	692	700	MSLGAENSV	0.72	HLA-A*68:02				MSLGAENSVHLA-A*68:02
826	1	266	274	QPRTFLLKY	0.72	HLA-B*07:02				QPRTFLLKYHLA-B*07:02
827	1	53	61	LPFFSNVTW	0.72	HLA-B*07:02				LPFFSNVTWHLA-B*07:02
828	1	865	873	IAQYTSALL	0.72	HLA-B*51:01				IAQYTSALLHLA-B*51:01
829	1	521	529	GPKKSTNLV	0.72	HLA-B*51:01				GPKKSTNLVHLA-B*51:01
830	1	453	461	KSKLKPFER	0.72	HLA-A*33:01				KSKLKPFERHLA-A*33:01
831	1	554	562	FLPFQQFGR	0.72	HLA-A*33:01				FLPFQQFGRHLA-A*33:01
832	1	1094	1102	GTHWFVTQR	0.72	HLA-A*30:01				GTHWFVTQRHLA-A*30:01
833	1	728	736	KTSVDCTMY	0.72	HLA-B*57:01				KTSVDCTMYHLA-B*57:01
834	1	387	395	FTNVYADSF	0.73	HLA-A*26:01				FTNVYADSFHLA-A*26:01
835	1	163	171	FEYVSQPFL	0.73	HLA-B*44:02				FEYVSQPFLHLA-B*44:02
836	1	546	554	VLTESNKKF	0.73	HLA-A*32:01				VLTESNKKFHLA-A*32:01
837	1	48	56	TQDLFLPFF	0.73	HLA-A*32:01				TQDLFLPFFHLA-A*32:01
838	1	47	55	STQDLFLPF	0.73	HLA-A*24:02				STQDLFLPFHLA-A*24:02
839	1	262	270	VGYLQPRTF	0.73	HLA-A*24:02				VGYLQPRTFHLA-A*24:02
840	1	622	630	DQLTPTWRV	0.73	HLA-A*68:02				DQLTPTWRVHLA-A*68:02
841	1	265	273	LQPRTFLLK	0.73	HLA-A*30:01				LQPRTFLLKHLA-A*30:01
842	1	8	16	LPLVSSQCV	0.74	HLA-B*53:01				LPLVSSQCVHLA-B*53:01
843	1	743	751	ECSNLLLQY	0.74	HLA-B*53:01				ECSNLLLQYHLA-B*53:01
844	1	1125	1133	IGIVNNTVY	0.74	HLA-A*30:02				IGIVNNTVYHLA-A*30:02
845	1	387	395	FTNVYADSF	0.74	HLA-B*58:01				FTNVYADSFHLA-B*58:01
846	1	716	724	SVTTEILPV	0.74	HLA-A*02:01				SVTTEILPVHLA-A*02:01
847	1	511	519	ELLHAPATV	0.74	HLA-A*02:06				ELLHAPATVHLA-A*02:06
848	1	847	855	AQKFNGLTV	0.74	HLA-A*02:06				AQKFNGLTVHLA-A*02:06
849	1	552	560	KKFLPFQQF	0.74	HLA-B*15:01				KKFLPFQQFHLA-B*15:01
850	1	776	784	VFAQVKQIY	0.74	HLA-B*15:01				VFAQVKQIYHLA-B*15:01
851	1	365	373	NFAPFFAFK	0.74	HLA-A*31:01				NFAPFFAFKHLA-A*31:01
852	1	1203	1211	QYIKWPWYI	0.75	HLA-A*32:01				QYIKWPWYIHLA-A*32:01
853	1	801	809	LPDPSKPSK	0.75	HLA-B*35:01				LPDPSKPSKHLA-B*35:01
854	1	224	232	LPIGINITR	0.75	HLA-B*35:01				LPIGINITRHLA-B*35:01
855	1	319	327	ESIVRFPNI	0.75	HLA-B*08:01				ESIVRFPNIHLA-B*08:01
856	1	35	43	YPDKVFRSS	0.75	HLA-B*51:01				YPDKVFRSSHLA-B*51:01
857	1	300	308	SFTVEKGIY	0.75	HLA-A*30:02				SFTVEKGIYHLA-A*30:02
858	1	1057	1065	FLHVTYVPA	0.75	HLA-A*02:03				FLHVTYVPAHLA-A*02:03
859	1	438	446	STVGGNYNY	0.75	HLA-B*57:01				STVGGNYNYHLA-B*57:01
860	1	25	33	YTNSFTRGV	0.76	HLA-A*26:01				YTNSFTRGVHLA-A*26:01
861	1	620	628	HADQLTPTW	0.76	HLA-A*23:01				HADQLTPTWHLA-A*23:01
862	1	620	628	HADQLTPTW	0.76	HLA-B*44:03				HADQLTPTWHLA-B*44:03
863	1	914	922	NQKLIANQF	0.76	HLA-B*08:01				NQKLIANQFHLA-B*08:01
864	1	432	440	NSNKLDSTV	0.76	HLA-A*68:02				NSNKLDSTVHLA-A*68:02
865	1	777	785	FAQVKQIYK	0.76	HLA-A*30:01				FAQVKQIYKHLA-A*30:01
866	1	887	895	AALQIPFAM	0.76	HLA-B*58:01				AALQIPFAMHLA-B*58:01
867	1	847	855	AQKFNGLTV	0.76	HLA-A*02:03				AQKFNGLTVHLA-A*02:03
868	1	622	630	DQLTPTWRV	0.76	HLA-A*02:06				DQLTPTWRVHLA-A*02:06
869	1	991	999	LITGRLQSL	0.76	HLA-A*02:06				LITGRLQSLHLA-A*02:06
870	1	579	587	ILDITPCSF	0.76	HLA-B*15:01				ILDITPCSFHLA-B*15:01
871	1	78	86	VLPFNDGVY	0.76	HLA-B*15:01				VLPFNDGVYHLA-B*15:01
872	1	1125	1133	IGIVNNTVY	0.76	HLA-B*15:01				IGIVNNTVYHLA-B*15:01
873	1	488	496	QSYGFRPTY	0.76	HLA-A*03:01				QSYGFRPTYHLA-A*03:01
874	1	253	261	WTAGAAAYY	0.76	HLA-A*68:01				WTAGAAAYYHLA-A*68:01
875	1	340	348	TRFASVYAW	0.77	HLA-A*23:01				TRFASVYAWHLA-A*23:01
876	1	741	749	STECSNLLL	0.77	HLA-A*01:01				STECSNLLLHLA-A*01:01
877	1	637	645	VFQTRAGCL	0.77	HLA-B*08:01				VFQTRAGCLHLA-B*08:01
878	1	1132	1140	VYDPLQPEL	0.77	HLA-B*07:02				VYDPLQPELHLA-B*07:02
879	1	507	515	VLSFELLHA	0.77	HLA-A*02:06				VLSFELLHAHLA-A*02:06
880	1	893	901	FAMQMAYRF	0.78	HLA-A*32:01				FAMQMAYRFHLA-A*32:01
881	1	1049	1057	QSAPHGVVF	0.78	HLA-A*01:01				QSAPHGVVFHLA-A*01:01
882	1	338	346	NATRFASVY	0.78	HLA-A*01:01				NATRFASVYHLA-A*01:01
883	1	845	853	ICAQKFNGL	0.78	HLA-B*08:01				ICAQKFNGLHLA-B*08:01
884	1	297	305	TLKSFTVEK	0.78	HLA-A*33:01				TLKSFTVEKHLA-A*33:01
885	1	262	270	VGYLQPRTF	0.79	HLA-B*53:01				VGYLQPRTFHLA-B*53:01
886	1	1051	1059	APHGVVFLH	0.79	HLA-B*53:01				APHGVVFLHHLA-B*53:01
887	1	1139	1147	ELDSFKEEL	0.79	HLA-B*08:01				ELDSFKEELHLA-B*08:01
888	1	856	864	LPPLLTDEM	0.79	HLA-B*07:02				LPPLLTDEMHLA-B*07:02
889	1	1045	1053	MSFPQSAPH	0.79	HLA-A*30:02				MSFPQSAPHHLA-A*30:02
890	1	622	630	DQLTPTWRV	0.79	HLA-B*51:01				DQLTPTWRVHLA-B*51:01
891	1	1090	1098	FVSNGTHWF	0.79	HLA-B*15:01				FVSNGTHWFHLA-B*15:01
892	1	265	273	LQPRTFLLK	0.79	HLA-A*03:01				LQPRTFLLKHLA-A*03:01
893	1	777	785	FAQVKQIYK	0.79	HLA-A*68:01				FAQVKQIYKHLA-A*68:01
894	1	1043	1051	HLMSFPQSA	0.8	HLA-B*08:01				HLMSFPQSAHLA-B*08:01
895	1	1084	1092	FPREGVFVS	0.8	HLA-B*07:02				FPREGVFVSHLA-B*07:02
896	1	216	224	SALEPLVDL	0.8	HLA-B*51:01				SALEPLVDLHLA-B*51:01
897	1	490	498	YGFRPTYGV	0.8	HLA-B*51:01				YGFRPTYGVHLA-B*51:01
898	1	1097	1105	WFVTQRNFY	0.8	HLA-A*30:02				WFVTQRNFYHLA-A*30:02
899	1	1132	1140	VYDPLQPEL	0.8	HLA-A*02:01				VYDPLQPELHLA-A*02:01
900	1	155	163	YSSANNCTF	0.8	HLA-B*57:01				YSSANNCTFHLA-B*57:01
901	1	893	901	FAMQMAYRF	0.81	HLA-A*26:01				FAMQMAYRFHLA-A*26:01
902	1	696	704	AENSVAYSN	0.81	HLA-B*44:03				AENSVAYSNHLA-B*44:03
903	1	1199	1207	GKYEQYIKW	0.81	HLA-B*44:03				GKYEQYIKWHLA-B*44:03
904	1	1062	1070	YVPAQEKNF	0.81	HLA-A*24:02				YVPAQEKNFHLA-A*24:02
905	1	1005	1013	QQLIRAAEI	0.81	HLA-B*08:01				QQLIRAAEIHLA-B*08:01
906	1	455	463	KLKPFERDI	0.81	HLA-A*02:03				KLKPFERDIHLA-A*02:03
907	1	506	514	VVLSFELLH	0.81	HLA-A*11:01				VVLSFELLHHLA-A*11:01
908	1	27	35	NSFTRGVYY	0.81	HLA-A*68:01				NSFTRGVYYHLA-A*68:01
909	1	812	820	FIEDLLFNK	0.81	HLA-A*68:01				FIEDLLFNKHLA-A*68:01
910	1	1045	1053	MSFPQSAPH	0.82	HLA-A*26:01				MSFPQSAPHHLA-A*26:01
911	1	820	828	KVTLADAGF	0.82	HLA-A*32:01				KVTLADAGFHLA-A*32:01
912	1	47	55	STQDLFLPF	0.82	HLA-A*01:01				STQDLFLPFHLA-A*01:01
913	1	579	587	ILDITPCSF	0.82	HLA-B*35:01				ILDITPCSFHLA-B*35:01
914	1	681	689	SVASQSIIA	0.82	HLA-A*68:02				SVASQSIIAHLA-A*68:02
915	1	473	481	KPCNGVAGV	0.82	HLA-B*07:02				KPCNGVAGVHLA-B*07:02
916	1	680	688	RSVASQSII	0.82	HLA-B*58:01				RSVASQSIIHLA-B*58:01
917	1	344	352	SVYAWNRKR	0.82	HLA-A*30:01				SVYAWNRKRHLA-A*30:01
918	1	781	789	KQIYKTPPI	0.82	HLA-A*02:03				KQIYKTPPIHLA-A*02:03
919	1	299	307	KSFTVEKGI	0.83	HLA-A*32:01				KSFTVEKGIHLA-A*32:01
920	1	579	587	ILDITPCSF	0.83	HLA-A*24:02				ILDITPCSFHLA-A*24:02
921	1	394	402	SFVIRGNEV	0.83	HLA-B*08:01				SFVIRGNEVHLA-B*08:01
922	1	801	809	LPDPSKPSK	0.83	HLA-B*07:02				LPDPSKPSKHLA-B*07:02
923	1	362	370	VLYNFAPFF	0.83	HLA-A*30:02				VLYNFAPFFHLA-A*30:02
924	1	1049	1057	QSAPHGVVF	0.83	HLA-A*30:02				QSAPHGVVFHLA-A*30:02
925	1	504	512	RVVVLSFEL	0.83	HLA-A*02:06				RVVVLSFELHLA-A*02:06
926	1	356	364	CVADYSVLY	0.83	HLA-A*11:01				CVADYSVLYHLA-A*11:01
927	1	1001	1009	TYVTQQLIR	0.83	HLA-A*31:01				TYVTQQLIRHLA-A*31:01
928	1	813	821	IEDLLFNKV	0.84	HLA-B*44:02				IEDLLFNKVHLA-B*44:02
929	1	1166	1174	GINASVVNI	0.84	HLA-A*32:01				GINASVVNIHLA-A*32:01
930	1	1089	1097	VFVSNGTHW	0.84	HLA-A*32:01				VFVSNGTHWHLA-A*32:01
931	1	356	364	CVADYSVLY	0.84	HLA-A*32:01				CVADYSVLYHLA-A*32:01
932	1	957	965	LVKQLSSKF	0.84	HLA-B*53:01				LVKQLSSKFHLA-B*53:01
933	1	776	784	VFAQVKQIY	0.84	HLA-A*23:01				VFAQVKQIYHLA-A*23:01
934	1	322	330	VRFPNITNL	0.84	HLA-A*23:01				VRFPNITNLHLA-A*23:01
935	1	280	288	ITDAVDCAL	0.84	HLA-A*01:01				ITDAVDCALHLA-A*01:01
936	1	120	128	NVVIKVCEF	0.84	HLA-B*35:01				NVVIKVCEFHLA-B*35:01
937	1	569	577	DAVRDPQTL	0.84	HLA-B*08:01				DAVRDPQTLHLA-B*08:01
938	1	210	218	DLPQGFSAL	0.84	HLA-A*68:02				DLPQGFSALHLA-A*68:02
939	1	252	260	GWTAGAAAY	0.84	HLA-A*30:02				GWTAGAAAYHLA-A*30:02
940	1	720	728	EILPVSMTK	0.84	HLA-A*30:01				EILPVSMTKHLA-A*30:01
941	1	669	677	YQTQTKSHR	0.84	HLA-A*31:01				YQTQTKSHRHLA-A*31:01
942	1	696	704	AENSVAYSN	0.85	HLA-B*44:02				AENSVAYSNHLA-B*44:02
943	1	1108	1116	QIITTDNTF	0.85	HLA-A*32:01				QIITTDNTFHLA-A*32:01
944	1	27	35	NSFTRGVYY	0.85	HLA-B*53:01				NSFTRGVYYHLA-B*53:01
945	1	1252	1260	DEDDSEPVL	0.85	HLA-B*44:03				DEDDSEPVLHLA-B*44:03
946	1	34	42	YYPDKVFRS	0.85	HLA-A*24:02				YYPDKVFRSHLA-A*24:02
947	1	620	628	HADQLTPTW	0.85	HLA-A*24:02				HADQLTPTWHLA-A*24:02
948	1	776	784	VFAQVKQIY	0.85	HLA-A*24:02				VFAQVKQIYHLA-A*24:02
949	1	623	631	QLTPTWRVY	0.85	HLA-B*35:01				QLTPTWRVYHLA-B*35:01
950	1	904	912	IGVTQNVLY	0.85	HLA-B*35:01				IGVTQNVLYHLA-B*35:01
951	1	776	784	VFAQVKQIY	0.85	HLA-B*35:01				VFAQVKQIYHLA-B*35:01
952	1	868	876	YTSALLAGT	0.85	HLA-A*68:02				YTSALLAGTHLA-A*68:02
953	1	620	628	HADQLTPTW	0.86	HLA-A*26:01				HADQLTPTWHLA-A*26:01
954	1	356	364	CVADYSVLY	0.86	HLA-B*53:01				CVADYSVLYHLA-B*53:01
955	1	705	713	NSIAIPTNF	0.86	HLA-A*24:02				NSIAIPTNFHLA-A*24:02
956	1	21	29	RTQSYTNSF	0.86	HLA-A*01:01				RTQSYTNSFHLA-A*01:01
957	1	229	237	NITRFQTLL	0.86	HLA-A*68:02				NITRFQTLLHLA-A*68:02
958	1	338	346	NATRFASVY	0.86	HLA-A*30:02				NATRFASVYHLA-A*30:02
959	1	1196	1204	QELGKYEQY	0.86	HLA-A*30:02				QELGKYEQYHLA-A*30:02
960	1	197	205	KIYSKHTPI	0.86	HLA-A*02:06				KIYSKHTPIHLA-A*02:06
961	1	910	918	VLYENQKLI	0.86	HLA-A*02:06				VLYENQKLIHLA-A*02:06
962	1	642	650	AGCLIGAEY	0.86	HLA-B*15:01				AGCLIGAEYHLA-B*15:01
963	1	343	351	ASVYAWNRK	0.86	HLA-A*03:01				ASVYAWNRKHLA-A*03:01
964	1	23	31	QSYTNSFTR	0.86	HLA-A*03:01				QSYTNSFTRHLA-A*03:01
965	1	804	812	PSKPSKRSF	0.86	HLA-B*57:01				PSKPSKRSFHLA-B*57:01
966	1	598	606	NTSNQVAVL	0.87	HLA-A*26:01				NTSNQVAVLHLA-A*26:01
967	1	47	55	STQDLFLPF	0.87	HLA-A*30:02				STQDLFLPFHLA-A*30:02
968	1	485	493	FPLQSYGFR	0.87	HLA-A*33:01				FPLQSYGFRHLA-A*33:01
969	1	1090	1098	FVSNGTHWF	0.87	HLA-B*58:01				FVSNGTHWFHLA-B*58:01
970	1	39	47	VFRSSVLHS	0.87	HLA-A*30:01				VFRSSVLHSHLA-A*30:01
971	1	847	855	AQKFNGLTV	0.87	HLA-A*30:01				AQKFNGLTVHLA-A*30:01
972	1	607	615	YQGVNCTEV	0.87	HLA-A*02:06				YQGVNCTEVHLA-A*02:06
973	1	490	498	YGFRPTYGV	0.87	HLA-A*02:06				YGFRPTYGVHLA-A*02:06
974	1	199	207	YSKHTPINL	0.87	HLA-B*57:01				YSKHTPINLHLA-B*57:01
975	1	496	504	YGVGHQPYR	0.87	HLA-A*68:01				YGVGHQPYRHLA-A*68:01
976	1	914	922	NQKLIANQF	0.88	HLA-A*23:01				NQKLIANQFHLA-A*23:01
977	1	684	692	SQSIIAYTM	0.88	HLA-B*40:01				SQSIIAYTMHLA-B*40:01
978	1	199	207	YSKHTPINL	0.88	HLA-A*68:02				YSKHTPINLHLA-A*68:02
979	1	35	43	YPDKVFRSS	0.88	HLA-B*07:02				YPDKVFRSSHLA-B*07:02
980	1	1026	1034	ECVLGQSKR	0.88	HLA-A*33:01				ECVLGQSKRHLA-A*33:01
981	1	1055	1063	VVFLHVTYV	0.88	HLA-A*30:01				VVFLHVTYVHLA-A*30:01
982	1	898	906	AYRFNGIGV	0.88	HLA-A*30:01				AYRFNGIGVHLA-A*30:01
983	1	64	72	AISGTNGTK	0.88	HLA-A*30:01				AISGTNGTKHLA-A*30:01
984	1	439	447	TVGGNYNYR	0.88	HLA-A*11:01				TVGGNYNYRHLA-A*11:01
985	1	1202	1210	EQYIKWPWY	0.88	HLA-B*15:01				EQYIKWPWYHLA-B*15:01
986	1	262	270	VGYLQPRTF	0.88	HLA-B*15:01				VGYLQPRTFHLA-B*15:01
987	1	524	532	KSTNLVKNK	0.88	HLA-A*31:01				KSTNLVKNKHLA-A*31:01
988	1	455	463	KLKPFERDI	0.89	HLA-A*32:01				KLKPFERDIHLA-A*32:01
989	1	1170	1178	SVVNIQKEI	0.89	HLA-A*32:01				SVVNIQKEIHLA-A*32:01
990	1	887	895	AALQIPFAM	0.89	HLA-B*53:01				AALQIPFAMHLA-B*53:01
991	1	655	663	YECDIPIGA	0.89	HLA-B*40:01				YECDIPIGAHLA-B*40:01
992	1	579	587	ILDITPCSF	0.89	HLA-B*08:01				ILDITPCSFHLA-B*08:01
993	1	896	904	QMAYRFNGI	0.89	HLA-B*08:01				QMAYRFNGIHLA-B*08:01
994	1	891	899	IPFAMQMAY	0.89	HLA-B*07:02				IPFAMQMAYHLA-B*07:02
995	1	713	721	FTISVTTEI	0.89	HLA-B*58:01				FTISVTTEIHLA-B*58:01
996	1	790	798	KYFGGFNFS	0.89	HLA-A*30:01				KYFGGFNFSHLA-A*30:01
997	1	139	147	YYHKNNKSW	0.89	HLA-B*57:01				YYHKNNKSWHLA-B*57:01
998	1	482	490	NCYFPLQSY	0.9	HLA-B*53:01				NCYFPLQSYHLA-B*53:01
999	1	579	587	ILDITPCSF	0.9	HLA-A*23:01				ILDITPCSFHLA-A*23:01
1000	1	287	295	ALDPLSETK	0.9	HLA-A*01:01				ALDPLSETKHLA-A*01:01
1001	1	953	961	ALNTLVKQL	0.9	HLA-B*08:01				ALNTLVKQLHLA-B*08:01
1002	1	1047	1055	FPQSAPHGV	0.9	HLA-B*08:01				FPQSAPHGVHLA-B*08:01
1003	1	1202	1210	EQYIKWPWY	0.9	HLA-A*30:02				EQYIKWPWYHLA-A*30:02
1004	1	506	514	VVLSFELLH	0.9	HLA-A*03:01				VVLSFELLHHLA-A*03:01
1005	1	782	790	QIYKTPPIK	0.9	HLA-A*68:01				QIYKTPPIKHLA-A*68:01
1006	1	546	554	VLTESNKKF	0.91	HLA-A*23:01				VLTESNKKFHLA-A*23:01
1007	1	51	59	LFLPFFSNV	0.91	HLA-A*23:01				LFLPFFSNVHLA-A*23:01
1008	1	810	818	RSFIEDLLF	0.91	HLA-A*24:02				RSFIEDLLFHLA-A*24:02
1009	1	881	889	WTFGAGAAL	0.91	HLA-B*35:01				WTFGAGAALHLA-B*35:01
1010	1	674	682	KSHRRARSV	0.91	HLA-B*08:01				KSHRRARSVHLA-B*08:01
1011	1	337	345	FNATRFASV	0.91	HLA-A*68:02				FNATRFASVHLA-A*68:02
1012	1	1091	1099	VSNGTHWFV	0.91	HLA-B*58:01				VSNGTHWFVHLA-B*58:01
1013	1	939	947	ALGKLQDVV	0.91	HLA-A*02:01				ALGKLQDVVHLA-A*02:01
1014	1	864	872	MIAQYTSAL	0.91	HLA-A*02:01				MIAQYTSALHLA-A*02:01
1015	1	670	678	QTQTKSHRR	0.91	HLA-A*11:01				QTQTKSHRRHLA-A*11:01
1016	1	145	153	KSWMESEFR	0.91	HLA-A*11:01				KSWMESEFRHLA-A*11:01
1017	1	1065	1073	AQEKNFTTA	0.91	HLA-A*02:06				AQEKNFTTAHLA-A*02:06
1018	1	705	713	NSIAIPTNF	0.91	HLA-B*15:01				NSIAIPTNFHLA-B*15:01
1019	1	187	195	FVFKNIDGY	0.91	HLA-A*68:01				FVFKNIDGYHLA-A*68:01
1020	1	488	496	QSYGFRPTY	0.91	HLA-A*68:01				QSYGFRPTYHLA-A*68:01
1021	1	713	721	FTISVTTEI	0.92	HLA-A*32:01				FTISVTTEIHLA-A*32:01
1022	1	53	61	LPFFSNVTW	0.92	HLA-A*32:01				LPFFSNVTWHLA-A*32:01
1023	1	914	922	NQKLIANQF	0.92	HLA-A*24:02				NQKLIANQFHLA-A*24:02
1024	1	1036	1044	DFCGKGYHL	0.92	HLA-B*08:01				DFCGKGYHLHLA-B*08:01
1025	1	932	940	SLSSTASAL	0.92	HLA-B*07:02				SLSSTASALHLA-B*07:02
1026	1	157	165	SANNCTFEY	0.92	HLA-B*58:01				SANNCTFEYHLA-B*58:01
1027	1	781	789	KQIYKTPPI	0.92	HLA-A*02:01				KQIYKTPPIHLA-A*02:01
1028	1	1090	1098	FVSNGTHWF	0.93	HLA-A*32:01				FVSNGTHWFHLA-A*32:01
1029	1	1132	1140	VYDPLQPEL	0.93	HLA-B*35:01				VYDPLQPELHLA-B*35:01
1030	1	1220	1228	IAIVMVTIM	0.93	HLA-B*35:01				IAIVMVTIMHLA-B*35:01
1031	1	306	314	GIYQTSNFR	0.93	HLA-A*33:01				GIYQTSNFRHLA-A*33:01
1032	1	1149	1157	KYFKNHTSP	0.93	HLA-A*30:01				KYFKNHTSPHLA-A*30:01
1033	1	960	968	QLSSKFGAI	0.93	HLA-A*02:03				QLSSKFGAIHLA-A*02:03
1034	1	157	165	SANNCTFEY	0.93	HLA-A*11:01				SANNCTFEYHLA-A*11:01
1035	1	1123	1131	VVIGIVNNT	0.93	HLA-A*02:06				VVIGIVNNTHLA-A*02:06
1036	1	752	760	GSFCTQLKR	0.93	HLA-A*03:01				GSFCTQLKRHLA-A*03:01
1037	1	1132	1140	VYDPLQPEL	0.94	HLA-A*32:01				VYDPLQPELHLA-A*32:01
1038	1	682	690	VASQSIIAY	0.94	HLA-A*32:01				VASQSIIAYHLA-A*32:01
1039	1	1204	1212	YIKWPWYIW	0.94	HLA-B*53:01				YIKWPWYIWHLA-B*53:01
1040	1	1062	1070	YVPAQEKNF	0.94	HLA-A*23:01				YVPAQEKNFHLA-A*23:01
1041	1	552	560	KKFLPFQQF	0.94	HLA-A*24:02				KKFLPFQQFHLA-A*24:02
1042	1	623	631	QLTPTWRVY	0.94	HLA-A*01:01				QLTPTWRVYHLA-A*01:01
1043	1	1047	1055	FPQSAPHGV	0.94	HLA-A*68:02				FPQSAPHGVHLA-A*68:02
1044	1	629	637	RVYSTGSNV	0.94	HLA-A*30:02				RVYSTGSNVHLA-A*30:02
1045	1	1252	1260	DEDDSEPVL	0.95	HLA-B*44:02				DEDDSEPVLHLA-B*44:02
1046	1	784	792	YKTPPIKYF	0.95	HLA-A*23:01				YKTPPIKYFHLA-A*23:01
1047	1	957	965	LVKQLSSKF	0.95	HLA-B*35:01				LVKQLSSKFHLA-B*35:01
1048	1	405	413	IAPGQTGNI	0.95	HLA-B*51:01				IAPGQTGNIHLA-B*51:01
1049	1	331	339	CPFDEVFNA	0.95	HLA-B*51:01				CPFDEVFNAHLA-B*51:01
1050	1	987	995	QIDRLITGR	0.95	HLA-A*33:01				QIDRLITGRHLA-A*33:01
1051	1	340	348	TRFASVYAW	0.95	HLA-B*58:01				TRFASVYAWHLA-B*58:01
1052	1	1199	1207	GKYEQYIKW	0.96	HLA-B*44:02				GKYEQYIKWHLA-B*44:02
1053	1	104	112	TLDSKTQSL	0.96	HLA-A*32:01				TLDSKTQSLHLA-A*32:01
1054	1	420	428	LPDDFTGCV	0.96	HLA-B*53:01				LPDDFTGCVHLA-B*53:01
1055	1	305	313	KGIYQTSNF	0.96	HLA-A*32:01				KGIYQTSNFHLA-A*32:01
1056	1	8	16	LPLVSSQCV	0.96	HLA-B*35:01				LPLVSSQCVHLA-B*35:01
1057	1	549	557	ESNKKFLPF	0.96	HLA-B*35:01				ESNKKFLPFHLA-B*35:01
1058	1	625	633	TPTWRVYST	0.96	HLA-B*07:02				TPTWRVYSTHLA-B*07:02
1059	1	946	954	VVNHNAQAL	0.96	HLA-B*07:02				VVNHNAQALHLA-B*07:02
1060	1	1002	1010	YVTQQLIRA	0.96	HLA-A*68:02				YVTQQLIRAHLA-A*68:02
1061	1	781	789	KQIYKTPPI	0.96	HLA-A*30:01				KQIYKTPPIHLA-A*30:01
1062	1	920	928	NQFNSAIGK	0.96	HLA-A*30:01				NQFNSAIGKHLA-A*30:01
1063	1	27	35	NSFTRGVYY	0.96	HLA-A*11:01				NSFTRGVYYHLA-A*11:01
1064	1	860	868	LTDEMIAQY	0.96	HLA-B*15:01				LTDEMIAQYHLA-B*15:01
1065	1	356	364	CVADYSVLY	0.96	HLA-A*68:01				CVADYSVLYHLA-A*68:01
1066	1	554	562	FLPFQQFGR	0.96	HLA-A*68:01				FLPFQQFGRHLA-A*68:01
1067	1	546	554	VLTESNKKF	0.97	HLA-A*24:02				VLTESNKKFHLA-A*24:02
1068	1	155	163	YSSANNCTF	0.97	HLA-A*01:01				YSSANNCTFHLA-A*01:01
1069	1	991	999	LITGRLQSL	0.97	HLA-B*07:02				LITGRLQSLHLA-B*07:02
1070	1	199	207	YSKHTPINL	0.97	HLA-B*58:01				YSKHTPINLHLA-B*58:01
1071	1	197	205	KIYSKHTPI	0.97	HLA-A*02:01				KIYSKHTPIHLA-A*02:01
1072	1	497	505	GVGHQPYRV	0.97	HLA-A*02:01				GVGHQPYRVHLA-A*02:01
1073	1	629	637	RVYSTGSNV	0.97	HLA-A*02:01				RVYSTGSNVHLA-A*02:01
1074	1	987	995	QIDRLITGR	0.97	HLA-A*68:01				QIDRLITGRHLA-A*68:01
1075	1	752	760	GSFCTQLKR	0.97	HLA-A*68:01				GSFCTQLKRHLA-A*68:01
1076	1	599	607	TSNQVAVLY	0.97	HLA-A*68:01				TSNQVAVLYHLA-A*68:01
1077	1	864	872	MIAQYTSAL	0.98	HLA-A*32:01				MIAQYTSALHLA-A*32:01
1078	1	1090	1098	FVSNGTHWF	0.98	HLA-A*24:02				FVSNGTHWFHLA-A*24:02
1079	1	495	503	TYGVGHQPY	0.98	HLA-A*24:02				TYGVGHQPYHLA-A*24:02
1080	1	262	270	VGYLQPRTF	0.98	HLA-B*08:01				VGYLQPRTFHLA-B*08:01
1081	1	605	613	VLYQGVNCT	0.98	HLA-A*02:01				VLYQGVNCTHLA-A*02:01
1082	1	1170	1178	SVVNIQKEI	0.98	HLA-A*02:06				SVVNIQKEIHLA-A*02:06
1083	1	497	505	GVGHQPYRV	0.98	HLA-A*02:06				GVGHQPYRVHLA-A*02:06
1084	1	445	453	NYRYRLFRK	0.98	HLA-A*31:01				NYRYRLFRKHLA-A*31:01
1085	1	842	850	RDLICAQKF	0.99	HLA-B*44:02				RDLICAQKFHLA-B*44:02
1086	1	783	791	IYKTPPIKY	0.99	HLA-A*26:01				IYKTPPIKYHLA-A*26:01
1087	1	945	953	DVVNHNAQA	0.99	HLA-A*26:01				DVVNHNAQAHLA-A*26:01
1088	1	364	372	YNFAPFFAF	0.99	HLA-A*26:01				YNFAPFFAFHLA-A*26:01
1089	1	810	818	RSFIEDLLF	0.99	HLA-B*53:01				RSFIEDLLFHLA-B*53:01
1090	1	801	809	LPDPSKPSK	0.99	HLA-B*53:01				LPDPSKPSKHLA-B*53:01
1091	1	35	43	YPDKVFRSS	0.99	HLA-B*53:01				YPDKVFRSSHLA-B*53:01
1092	1	47	55	STQDLFLPF	0.99	HLA-B*53:01				STQDLFLPFHLA-B*53:01
1093	1	1135	1143	PLQPELDSF	0.99	HLA-A*24:02				PLQPELDSFHLA-A*24:02
1094	1	331	339	CPFDEVFNA	0.99	HLA-B*35:01				CPFDEVFNAHLA-B*35:01
1095	1	746	754	NLLLQYGSF	0.99	HLA-B*08:01				NLLLQYGSFHLA-B*08:01
1096	1	1183	1191	EVAKNLNES	0.99	HLA-A*68:02				EVAKNLNESHLA-A*68:02
1097	1	389	397	NVYADSFVI	0.99	HLA-B*51:01				NVYADSFVIHLA-B*51:01
1098	1	498	506	VGHQPYRVV	0.99	HLA-B*51:01				VGHQPYRVVHLA-B*51:01
1099	1	1132	1140	VYDPLQPEL	0.99	HLA-B*58:01				VYDPLQPELHLA-B*58:01
1100	1	166	174	VSQPFLMDL	0.99	HLA-B*58:01				VSQPFLMDLHLA-B*58:01
1101	1	889	897	LQIPFAMQM	0.99	HLA-A*02:01				LQIPFAMQMHLA-A*02:01
1102	1	962	970	SSKFGAISS	0.99	HLA-A*30:01				SSKFGAISSHLA-A*30:01
1103	1	113	121	LIVNNATNV	0.99	HLA-A*02:03				LIVNNATNVHLA-A*02:03
1104	1	813	821	IEDLLFNKV	1	HLA-B*44:03				IEDLLFNKVHLA-B*44:03
1105	1	218	226	LEPLVDLPI	1	HLA-B*40:01				LEPLVDLPIHLA-B*40:01
1106	1	329	337	NLCPFDEVF	1	HLA-B*35:01				NLCPFDEVFHLA-B*35:01
1107	1	410	418	TGNIADYNY	1	HLA-B*35:01				TGNIADYNYHLA-B*35:01
1108	1	1216	1224	IAGLIAIVM	1	HLA-B*35:01				IAGLIAIVMHLA-B*35:01
1109	1	974	982	DILSRLDKV	1	HLA-B*51:01				DILSRLDKVHLA-B*51:01
1110	1	203	211	TPINLGRDL	1	HLA-B*51:01				TPINLGRDLHLA-B*51:01

## Sheet: BA.5 Spike
Rank	Seq #	Peptide start	Peptide end	Peptide	Percentile rank	Allele				String
1	1	488	496	QSYGFRPTY	0.01	HLA-A*30:02				QSYGFRPTYHLA-A*30:02
2	1	21	29	RTQSYTNSF	0.01	HLA-A*32:01				RTQSYTNSFHLA-A*32:01
3	1	84	92	GVYFASTEK	0.01	HLA-A*11:01				GVYFASTEKHLA-A*11:01
4	1	1094	1102	GTHWFVTQR	0.01	HLA-A*31:01				GTHWFVTQRHLA-A*31:01
5	1	453	461	KSNLKPFER	0.01	HLA-A*31:01				KSNLKPFERHLA-A*31:01
6	1	1203	1211	QYIKWPWYI	0.01	HLA-A*23:01				QYIKWPWYIHLA-A*23:01
7	1	709	717	IPTNFTISV	0.01	HLA-B*51:01				IPTNFTISVHLA-B*51:01
8	1	1259	1267	VLKGVKLHY	0.01	HLA-B*15:01				VLKGVKLHYHLA-B*15:01
9	1	1060	1068	VTYVPAQEK	0.01	HLA-A*11:01				VTYVPAQEKHLA-A*11:01
10	1	79	87	LPFNDGVYF	0.01	HLA-B*53:01				LPFNDGVYFHLA-B*53:01
11	1	1203	1211	QYIKWPWYI	0.01	HLA-A*24:02				QYIKWPWYIHLA-A*24:02
12	1	620	628	HADQLTPTW	0.01	HLA-B*53:01				HADQLTPTWHLA-B*53:01
13	1	1196	1204	QELGKYEQY	0.01	HLA-B*44:02				QELGKYEQYHLA-B*44:02
14	1	971	979	VLNDILSRL	0.01	HLA-A*02:03				VLNDILSRLHLA-A*02:03
15	1	772	780	NTQEVFAQV	0.01	HLA-A*68:02				NTQEVFAQVHLA-A*68:02
16	1	1011	1019	AEIRASANL	0.01	HLA-B*40:01				AEIRASANLHLA-B*40:01
17	1	449	457	RLFRKSNLK	0.01	HLA-A*03:01				RLFRKSNLKHLA-A*03:01
18	1	682	690	VASQSIIAY	0.01	HLA-B*35:01				VASQSIIAYHLA-B*35:01
19	1	53	61	LPFFSNVTW	0.01	HLA-B*53:01				LPFFSNVTWHLA-B*53:01
20	1	1196	1204	QELGKYEQY	0.01	HLA-B*44:03				QELGKYEQYHLA-B*44:03
21	1	79	87	LPFNDGVYF	0.01	HLA-B*35:01				LPFNDGVYFHLA-B*35:01
22	1	620	628	HADQLTPTW	0.01	HLA-B*58:01				HADQLTPTWHLA-B*58:01
23	1	891	899	IPFAMQMAY	0.01	HLA-B*35:01				IPFAMQMAYHLA-B*35:01
24	1	860	868	LTDEMIAQY	0.01	HLA-A*01:01				LTDEMIAQYHLA-A*01:01
25	1	297	305	TLKSFTVEK	0.02	HLA-A*30:01				TLKSFTVEKHLA-A*30:01
26	1	449	457	RLFRKSNLK	0.02	HLA-A*30:01				RLFRKSNLKHLA-A*30:01
27	1	783	791	IYKTPPIKY	0.02	HLA-A*30:02				IYKTPPIKYHLA-A*30:02
28	1	599	607	TSNQVAVLY	0.02	HLA-A*30:02				TSNQVAVLYHLA-A*30:02
29	1	1259	1267	VLKGVKLHY	0.02	HLA-A*30:02				VLKGVKLHYHLA-A*30:02
30	1	1047	1055	FPQSAPHGV	0.02	HLA-B*51:01				FPQSAPHGVHLA-B*51:01
31	1	707	715	IAIPTNFTI	0.02	HLA-B*51:01				IAIPTNFTIHLA-B*51:01
32	1	1163	1171	DISGINASV	0.02	HLA-A*68:02				DISGINASVHLA-A*68:02
33	1	264	272	YLQPRTFLL	0.02	HLA-B*08:01				YLQPRTFLLHLA-B*08:01
34	1	1015	1023	ASANLAATK	0.02	HLA-A*11:01				ASANLAATKHLA-A*11:01
35	1	84	92	GVYFASTEK	0.02	HLA-A*03:01				GVYFASTEKHLA-A*03:01
36	1	344	352	SVYAWNRKR	0.02	HLA-A*31:01				SVYAWNRKRHLA-A*31:01
37	1	713	721	FTISVTTEI	0.02	HLA-A*68:02				FTISVTTEIHLA-A*68:02
38	1	630	638	VYSTGSNVF	0.02	HLA-A*24:02				VYSTGSNVFHLA-A*24:02
39	1	297	305	TLKSFTVEK	0.02	HLA-A*03:01				TLKSFTVEKHLA-A*03:01
40	1	316	324	QPTESIVRF	0.02	HLA-B*53:01				QPTESIVRFHLA-B*53:01
41	1	1060	1068	VTYVPAQEK	0.02	HLA-A*03:01				VTYVPAQEKHLA-A*03:01
42	1	316	324	QPTESIVRF	0.02	HLA-B*35:01				QPTESIVRFHLA-B*35:01
43	1	782	790	QIYKTPPIK	0.02	HLA-A*03:01				QIYKTPPIKHLA-A*03:01
44	1	264	272	YLQPRTFLL	0.02	HLA-A*02:01				YLQPRTFLLHLA-A*02:01
45	1	33	41	VYYPDKVFR	0.03	HLA-A*33:01				VYYPDKVFRHLA-A*33:01
46	1	104	112	TLDSKTQSL	0.03	HLA-B*08:01				TLDSKTQSLHLA-B*08:01
47	1	245	253	TPGDSSSGW	0.03	HLA-B*53:01				TPGDSSSGWHLA-B*53:01
48	1	253	261	WTAGAAAYY	0.03	HLA-A*26:01				WTAGAAAYYHLA-A*26:01
49	1	775	783	EVFAQVKQI	0.03	HLA-A*68:02				EVFAQVKQIHLA-A*68:02
50	1	187	195	FVFKNIDGY	0.03	HLA-A*26:01				FVFKNIDGYHLA-A*26:01
51	1	264	272	YLQPRTFLL	0.03	HLA-A*02:03				YLQPRTFLLHLA-A*02:03
52	1	816	824	LLFNKVTLA	0.03	HLA-A*02:03				LLFNKVTLAHLA-A*02:03
53	1	33	41	VYYPDKVFR	0.03	HLA-A*31:01				VYYPDKVFRHLA-A*31:01
54	1	104	112	TLDSKTQSL	0.03	HLA-A*02:01				TLDSKTQSLHLA-A*02:01
55	1	599	607	TSNQVAVLY	0.03	HLA-A*01:01				TSNQVAVLYHLA-A*01:01
56	1	971	979	VLNDILSRL	0.03	HLA-A*02:01				VLNDILSRLHLA-A*02:01
57	1	339	347	ATRFASVYA	0.04	HLA-A*30:01				ATRFASVYAHLA-A*30:01
58	1	891	899	IPFAMQMAY	0.04	HLA-B*53:01				IPFAMQMAYHLA-B*53:01
59	1	356	364	CVADYSVLY	0.04	HLA-A*26:01				CVADYSVLYHLA-A*26:01
60	1	984	992	AEVQIDRLI	0.04	HLA-B*44:02				AEVQIDRLIHLA-B*44:02
61	1	117	125	NATNVVIKV	0.04	HLA-A*68:02				NATNVVIKVHLA-A*68:02
62	1	139	147	YYHKNNKSW	0.04	HLA-A*24:02				YYHKNNKSWHLA-A*24:02
63	1	1132	1140	VYDPLQPEL	0.04	HLA-A*24:02				VYDPLQPELHLA-A*24:02
64	1	957	965	LVKQLSSKF	0.04	HLA-B*15:01				LVKQLSSKFHLA-B*15:01
65	1	264	272	YLQPRTFLL	0.04	HLA-A*02:06				YLQPRTFLLHLA-A*02:06
66	1	984	992	AEVQIDRLI	0.04	HLA-B*44:03				AEVQIDRLIHLA-B*44:03
67	1	810	818	RSFIEDLLF	0.04	HLA-B*58:01				RSFIEDLLFHLA-B*58:01
68	1	720	728	EILPVSMTK	0.04	HLA-A*68:01				EILPVSMTKHLA-A*68:01
69	1	620	628	HADQLTPTW	0.04	HLA-B*57:01				HADQLTPTWHLA-B*57:01
70	1	488	496	QSYGFRPTY	0.05	HLA-A*32:01				QSYGFRPTYHLA-A*32:01
71	1	1257	1265	EPVLKGVKL	0.05	HLA-B*08:01				EPVLKGVKLHLA-B*08:01
72	1	228	236	INITRFQTL	0.05	HLA-B*08:01				INITRFQTLHLA-B*08:01
73	1	139	147	YYHKNNKSW	0.05	HLA-A*23:01				YYHKNNKSWHLA-A*23:01
74	1	1132	1140	VYDPLQPEL	0.05	HLA-A*23:01				VYDPLQPELHLA-A*23:01
75	1	630	638	VYSTGSNVF	0.05	HLA-A*23:01				VYSTGSNVFHLA-A*23:01
76	1	1055	1063	VVFLHVTYV	0.05	HLA-A*02:03				VVFLHVTYVHLA-A*02:03
77	1	25	33	YTNSFTRGV	0.05	HLA-A*68:02				YTNSFTRGVHLA-A*68:02
78	1	17	25	NLITRTQSY	0.05	HLA-B*15:01				NLITRTQSYHLA-B*15:01
79	1	953	961	ALNTLVKQL	0.05	HLA-A*02:03				ALNTLVKQLHLA-A*02:03
80	1	1043	1051	HLMSFPQSA	0.05	HLA-A*02:03				HLMSFPQSAHLA-A*02:03
81	1	38	46	KVFRSSVLH	0.05	HLA-A*03:01				KVFRSSVLHHLA-A*03:01
82	1	995	1003	RLQSLQTYV	0.05	HLA-A*02:01				RLQSLQTYVHLA-A*02:01
83	1	782	790	QIYKTPPIK	0.06	HLA-A*30:01				QIYKTPPIKHLA-A*30:01
84	1	1060	1068	VTYVPAQEK	0.06	HLA-A*30:01				VTYVPAQEKHLA-A*30:01
85	1	373	381	KCYGVSPTK	0.06	HLA-A*30:01				KCYGVSPTKHLA-A*30:01
86	1	17	25	NLITRTQSY	0.06	HLA-A*26:01				NLITRTQSYHLA-A*26:01
87	1	117	125	NATNVVIKV	0.06	HLA-B*51:01				NATNVVIKVHLA-B*51:01
88	1	1089	1097	VFVSNGTHW	0.06	HLA-A*23:01				VFVSNGTHWHLA-A*23:01
89	1	995	1003	RLQSLQTYV	0.06	HLA-A*02:03				RLQSLQTYVHLA-A*02:03
90	1	1180	1188	RLNEVAKNL	0.06	HLA-A*02:03				RLNEVAKNLHLA-A*02:03
91	1	439	447	KVGGNYNYR	0.06	HLA-A*31:01				KVGGNYNYRHLA-A*31:01
92	1	484	492	YFPLQSYGF	0.06	HLA-A*24:02				YFPLQSYGFHLA-A*24:02
93	1	253	261	WTAGAAAYY	0.06	HLA-A*01:01				WTAGAAAYYHLA-A*01:01
94	1	978	986	RLDKVEAEV	0.06	HLA-A*02:01				RLDKVEAEVHLA-A*02:01
95	1	970	978	SVLNDILSR	0.06	HLA-A*11:01				SVLNDILSRHLA-A*11:01
96	1	338	346	NATRFASVY	0.06	HLA-B*35:01				NATRFASVYHLA-B*35:01
97	1	1055	1063	VVFLHVTYV	0.06	HLA-A*02:06				VVFLHVTYVHLA-A*02:06
98	1	873	881	LAGTITSGW	0.06	HLA-B*58:01				LAGTITSGWHLA-B*58:01
99	1	163	171	FEYVSQPFL	0.06	HLA-B*40:01				FEYVSQPFLHLA-B*40:01
100	1	197	205	KIYSKHTPI	0.07	HLA-A*32:01				KIYSKHTPIHLA-A*32:01
101	1	362	370	VLYNFAPFF	0.07	HLA-A*32:01				VLYNFAPFFHLA-A*32:01
102	1	502	510	PYRVVVLSF	0.07	HLA-A*23:01				PYRVVVLSFHLA-A*23:01
103	1	335	343	EVFNATRFA	0.07	HLA-A*68:02				EVFNATRFAHLA-A*68:02
104	1	1089	1097	VFVSNGTHW	0.07	HLA-A*24:02				VFVSNGTHWHLA-A*24:02
105	1	104	112	TLDSKTQSL	0.07	HLA-A*02:03				TLDSKTQSLHLA-A*02:03
106	1	1215	1223	FIAGLIAIV	0.07	HLA-A*02:03				FIAGLIAIVHLA-A*02:03
107	1	23	31	QSYTNSFTR	0.07	HLA-A*31:01				QSYTNSFTRHLA-A*31:01
108	1	914	922	NQKLIANQF	0.07	HLA-B*15:01				NQKLIANQFHLA-B*15:01
109	1	682	690	VASQSIIAY	0.07	HLA-B*15:01				VASQSIIAYHLA-B*15:01
110	1	297	305	TLKSFTVEK	0.07	HLA-A*11:01				TLKSFTVEKHLA-A*11:01
111	1	782	790	QIYKTPPIK	0.07	HLA-A*11:01				QIYKTPPIKHLA-A*11:01
112	1	971	979	VLNDILSRL	0.07	HLA-A*02:06				VLNDILSRLHLA-A*02:06
113	1	23	31	QSYTNSFTR	0.07	HLA-A*68:01				QSYTNSFTRHLA-A*68:01
114	1	875	883	GTITSGWTF	0.08	HLA-A*32:01				GTITSGWTFHLA-A*32:01
115	1	293	301	ETKCTLKSF	0.08	HLA-A*26:01				ETKCTLKSFHLA-A*26:01
116	1	991	999	LITGRLQSL	0.08	HLA-B*08:01				LITGRLQSLHLA-B*08:01
117	1	682	690	VASQSIIAY	0.08	HLA-A*30:02				VASQSIIAYHLA-A*30:02
118	1	776	784	VFAQVKQIY	0.08	HLA-A*30:02				VFAQVKQIYHLA-A*30:02
119	1	390	398	VYADSFVIR	0.08	HLA-A*33:01				VYADSFVIRHLA-A*33:01
120	1	344	352	SVYAWNRKR	0.08	HLA-A*33:01				SVYAWNRKRHLA-A*33:01
121	1	1055	1063	VVFLHVTYV	0.08	HLA-A*68:02				VVFLHVTYVHLA-A*68:02
122	1	484	492	YFPLQSYGF	0.08	HLA-A*23:01				YFPLQSYGFHLA-A*23:01
123	1	1201	1209	YEQYIKWPW	0.08	HLA-B*44:02				YEQYIKWPWHLA-B*44:02
124	1	694	702	LGAENSVAY	0.08	HLA-B*35:01				LGAENSVAYHLA-B*35:01
125	1	713	721	FTISVTTEI	0.08	HLA-A*02:06				FTISVTTEIHLA-A*02:06
126	1	53	61	LPFFSNVTW	0.08	HLA-B*35:01				LPFFSNVTWHLA-B*35:01
127	1	1043	1051	HLMSFPQSA	0.08	HLA-A*02:01				HLMSFPQSAHLA-A*02:01
128	1	1094	1102	GTHWFVTQR	0.08	HLA-A*11:01				GTHWFVTQRHLA-A*11:01
129	1	816	824	LLFNKVTLA	0.08	HLA-A*02:01				LLFNKVTLAHLA-A*02:01
130	1	956	964	TLVKQLSSK	0.08	HLA-A*03:01				TLVKQLSSKHLA-A*03:01
131	1	1094	1102	GTHWFVTQR	0.08	HLA-A*68:01				GTHWFVTQRHLA-A*68:01
132	1	810	818	RSFIEDLLF	0.08	HLA-B*57:01				RSFIEDLLFHLA-B*57:01
133	1	488	496	QSYGFRPTY	0.09	HLA-A*26:01				QSYGFRPTYHLA-A*26:01
134	1	623	631	QLTPTWRVY	0.09	HLA-A*30:02				QLTPTWRVYHLA-A*30:02
135	1	157	165	SANNCTFEY	0.09	HLA-A*30:02				SANNCTFEYHLA-A*30:02
136	1	260	268	YYVGYLQPR	0.09	HLA-A*33:01				YYVGYLQPRHLA-A*33:01
137	1	8	16	LPLVSSQCV	0.09	HLA-B*51:01				LPLVSSQCVHLA-B*51:01
138	1	1096	1104	HWFVTQRNF	0.09	HLA-A*23:01				HWFVTQRNFHLA-A*23:01
139	1	563	571	DIADTTDAV	0.09	HLA-A*68:02				DIADTTDAVHLA-A*68:02
140	1	502	510	PYRVVVLSF	0.09	HLA-A*24:02				PYRVVVLSFHLA-A*24:02
141	1	824	832	ADAGFIKQY	0.09	HLA-B*44:02				ADAGFIKQYHLA-B*44:02
142	1	889	897	LQIPFAMQM	0.09	HLA-B*15:01				LQIPFAMQMHLA-B*15:01
143	1	720	728	EILPVSMTK	0.09	HLA-A*11:01				EILPVSMTKHLA-A*11:01
144	1	1201	1209	YEQYIKWPW	0.09	HLA-B*44:03				YEQYIKWPWHLA-B*44:03
145	1	459	467	FERDISTEI	0.09	HLA-B*40:01				FERDISTEIHLA-B*40:01
146	1	1180	1188	RLNEVAKNL	0.1	HLA-A*32:01				RLNEVAKNLHLA-A*32:01
147	1	47	55	STQDLFLPF	0.1	HLA-A*32:01				STQDLFLPFHLA-A*32:01
148	1	629	637	RVYSTGSNV	0.1	HLA-A*30:01				RVYSTGSNVHLA-A*30:01
149	1	893	901	FAMQMAYRF	0.1	HLA-B*53:01				FAMQMAYRFHLA-B*53:01
150	1	728	736	KTSVDCTMY	0.1	HLA-A*30:02				KTSVDCTMYHLA-A*30:02
151	1	365	373	NFAPFFAFK	0.1	HLA-A*33:01				NFAPFFAFKHLA-A*33:01
152	1	569	577	DAVRDPQTL	0.1	HLA-B*51:01				DAVRDPQTLHLA-B*51:01
153	1	164	172	EYVSQPFLM	0.1	HLA-A*23:01				EYVSQPFLMHLA-A*23:01
154	1	602	610	QVAVLYQGV	0.1	HLA-A*68:02				QVAVLYQGVHLA-A*68:02
155	1	412	420	NIADYNYKL	0.1	HLA-A*68:02				NIADYNYKLHLA-A*68:02
156	1	104	112	TLDSKTQSL	0.1	HLA-A*02:06				TLDSKTQSLHLA-A*02:06
157	1	266	274	QPRTFLLKY	0.1	HLA-B*35:01				QPRTFLLKYHLA-B*35:01
158	1	367	375	APFFAFKCY	0.1	HLA-B*35:01				APFFAFKCYHLA-B*35:01
159	1	1049	1057	QSAPHGVVF	0.1	HLA-B*15:01				QSAPHGVVFHLA-B*15:01
160	1	157	165	SANNCTFEY	0.1	HLA-B*35:01				SANNCTFEYHLA-B*35:01
161	1	488	496	QSYGFRPTY	0.1	HLA-B*15:01				QSYGFRPTYHLA-B*15:01
162	1	1011	1019	AEIRASANL	0.1	HLA-B*44:03				AEIRASANLHLA-B*44:03
163	1	824	832	ADAGFIKQY	0.1	HLA-B*44:03				ADAGFIKQYHLA-B*44:03
164	1	1176	1184	KEIDRLNEV	0.1	HLA-B*40:01				KEIDRLNEVHLA-B*40:01
165	1	873	881	LAGTITSGW	0.1	HLA-B*57:01				LAGTITSGWHLA-B*57:01
166	1	810	818	RSFIEDLLF	0.11	HLA-A*32:01				RSFIEDLLFHLA-A*32:01
167	1	235	243	TLLALHRSY	0.11	HLA-A*30:02				TLLALHRSYHLA-A*30:02
168	1	356	364	CVADYSVLY	0.11	HLA-A*01:01				CVADYSVLYHLA-A*01:01
169	1	647	655	GAEYVNNSY	0.11	HLA-A*01:01				GAEYVNNSYHLA-A*01:01
170	1	1011	1019	AEIRASANL	0.11	HLA-B*44:02				AEIRASANLHLA-B*44:02
171	1	164	172	EYVSQPFLM	0.11	HLA-A*24:02				EYVSQPFLMHLA-A*24:02
172	1	686	694	SIIAYTMSL	0.11	HLA-A*02:06				SIIAYTMSLHLA-A*02:06
173	1	1215	1223	FIAGLIAIV	0.11	HLA-A*02:06				FIAGLIAIVHLA-A*02:06
174	1	203	211	TPINLGRDL	0.11	HLA-B*07:02				TPINLGRDLHLA-B*07:02
175	1	177	185	KQGNFKNLR	0.11	HLA-A*31:01				KQGNFKNLRHLA-A*31:01
176	1	934	942	SSTASALGK	0.11	HLA-A*11:01				SSTASALGKHLA-A*11:01
177	1	1055	1063	VVFLHVTYV	0.11	HLA-A*02:01				VVFLHVTYVHLA-A*02:01
178	1	1049	1057	QSAPHGVVF	0.11	HLA-B*58:01				QSAPHGVVFHLA-B*58:01
179	1	1168	1176	NASVVNIQK	0.11	HLA-A*68:01				NASVVNIQKHLA-A*68:01
180	1	27	35	NSFTRGVYY	0.12	HLA-A*26:01				NSFTRGVYYHLA-A*26:01
181	1	873	881	LAGTITSGW	0.12	HLA-B*53:01				LAGTITSGWHLA-B*53:01
182	1	500	508	HQPYRVVVL	0.12	HLA-B*08:01				HQPYRVVVLHLA-B*08:01
183	1	27	35	NSFTRGVYY	0.12	HLA-A*30:02				NSFTRGVYYHLA-A*30:02
184	1	860	868	LTDEMIAQY	0.12	HLA-A*30:02				LTDEMIAQYHLA-A*30:02
185	1	63	71	HAISGTNGI	0.12	HLA-A*68:02				HAISGTNGIHLA-A*68:02
186	1	79	87	LPFNDGVYF	0.12	HLA-B*51:01				LPFNDGVYFHLA-B*51:01
187	1	728	736	KTSVDCTMY	0.12	HLA-A*01:01				KTSVDCTMYHLA-A*01:01
188	1	910	918	VLYENQKLI	0.12	HLA-A*02:03				VLYENQKLIHLA-A*02:03
189	1	1096	1104	HWFVTQRNF	0.12	HLA-A*24:02				HWFVTQRNFHLA-A*24:02
190	1	443	451	NYNYRYRLF	0.12	HLA-A*24:02				NYNYRYRLFHLA-A*24:02
191	1	187	195	FVFKNIDGY	0.12	HLA-B*35:01				FVFKNIDGYHLA-B*35:01
192	1	970	978	SVLNDILSR	0.12	HLA-A*31:01				SVLNDILSRHLA-A*31:01
193	1	235	243	TLLALHRSY	0.12	HLA-B*15:01				TLLALHRSYHLA-B*15:01
194	1	623	631	QLTPTWRVY	0.12	HLA-B*15:01				QLTPTWRVYHLA-B*15:01
195	1	815	823	DLLFNKVTL	0.13	HLA-B*08:01				DLLFNKVTLHLA-B*08:01
196	1	191	199	NIDGYFKIY	0.13	HLA-A*01:01				NIDGYFKIYHLA-A*01:01
197	1	488	496	QSYGFRPTY	0.13	HLA-B*35:01				QSYGFRPTYHLA-B*35:01
198	1	521	529	GPKKSTNLV	0.13	HLA-B*07:02				GPKKSTNLVHLA-B*07:02
199	1	893	901	FAMQMAYRF	0.13	HLA-B*35:01				FAMQMAYRFHLA-B*35:01
200	1	984	992	AEVQIDRLI	0.13	HLA-B*40:01				AEVQIDRLIHLA-B*40:01
201	1	599	607	TSNQVAVLY	0.14	HLA-A*26:01				TSNQVAVLYHLA-A*26:01
202	1	197	205	KIYSKHTPI	0.14	HLA-A*30:01				KIYSKHTPIHLA-A*30:01
203	1	524	532	KSTNLVKNK	0.14	HLA-A*30:01				KSTNLVKNKHLA-A*30:01
204	1	54	62	PFFSNVTWF	0.14	HLA-A*23:01				PFFSNVTWFHLA-A*23:01
205	1	73	81	RFDNPVLPF	0.14	HLA-A*23:01				RFDNPVLPFHLA-A*23:01
206	1	443	451	NYNYRYRLF	0.14	HLA-A*23:01				NYNYRYRLFHLA-A*23:01
207	1	27	35	NSFTRGVYY	0.14	HLA-A*01:01				NSFTRGVYYHLA-A*01:01
208	1	73	81	RFDNPVLPF	0.14	HLA-A*24:02				RFDNPVLPFHLA-A*24:02
209	1	995	1003	RLQSLQTYV	0.14	HLA-A*02:06				RLQSLQTYVHLA-A*02:06
210	1	670	678	QTQTKSHRR	0.14	HLA-A*31:01				QTQTKSHRRHLA-A*31:01
211	1	545	553	GVLTESNKK	0.14	HLA-A*11:01				GVLTESNKKHLA-A*11:01
212	1	344	352	SVYAWNRKR	0.14	HLA-A*68:01				SVYAWNRKRHLA-A*68:01
213	1	1090	1098	FVSNGTHWF	0.15	HLA-A*26:01				FVSNGTHWFHLA-A*26:01
214	1	236	244	LLALHRSYL	0.15	HLA-B*08:01				LLALHRSYLHLA-B*08:01
215	1	670	678	QTQTKSHRR	0.15	HLA-A*33:01				QTQTKSHRRHLA-A*33:01
216	1	444	452	YNYRYRLFR	0.15	HLA-A*33:01				YNYRYRLFRHLA-A*33:01
217	1	356	364	CVADYSVLY	0.15	HLA-A*30:02				CVADYSVLYHLA-A*30:02
218	1	157	165	SANNCTFEY	0.15	HLA-A*01:01				SANNCTFEYHLA-A*01:01
219	1	889	897	LQIPFAMQM	0.15	HLA-A*02:06				LQIPFAMQMHLA-A*02:06
220	1	599	607	TSNQVAVLY	0.15	HLA-B*35:01				TSNQVAVLYHLA-B*35:01
221	1	772	780	NTQEVFAQV	0.15	HLA-A*02:06				NTQEVFAQVHLA-A*02:06
222	1	620	628	HADQLTPTW	0.15	HLA-B*35:01				HADQLTPTWHLA-B*35:01
223	1	334	342	DEVFNATRF	0.15	HLA-B*44:03				DEVFNATRFHLA-B*44:03
224	1	21	29	RTQSYTNSF	0.15	HLA-B*58:01				RTQSYTNSFHLA-B*58:01
225	1	875	883	GTITSGWTF	0.15	HLA-B*58:01				GTITSGWTFHLA-B*58:01
226	1	1204	1212	YIKWPWYIW	0.16	HLA-A*32:01				YIKWPWYIWHLA-A*32:01
227	1	860	868	LTDEMIAQY	0.16	HLA-A*26:01				LTDEMIAQYHLA-A*26:01
228	1	1015	1023	ASANLAATK	0.16	HLA-A*30:01				ASANLAATKHLA-A*30:01
229	1	38	46	KVFRSSVLH	0.16	HLA-A*30:01				KVFRSSVLHHLA-A*30:01
230	1	1132	1140	VYDPLQPEL	0.16	HLA-B*08:01				VYDPLQPELHLA-B*08:01
231	1	342	350	FASVYAWNR	0.16	HLA-A*33:01				FASVYAWNRHLA-A*33:01
232	1	1142	1150	SFKEELDKY	0.16	HLA-A*30:02				SFKEELDKYHLA-A*30:02
233	1	918	926	IANQFNSAI	0.16	HLA-B*51:01				IANQFNSAIHLA-B*51:01
234	1	1049	1057	QSAPHGVVF	0.16	HLA-B*35:01				QSAPHGVVFHLA-B*35:01
235	1	482	490	NCYFPLQSY	0.16	HLA-B*35:01				NCYFPLQSYHLA-B*35:01
236	1	856	864	LPPLLTDEM	0.16	HLA-B*35:01				LPPLLTDEMHLA-B*35:01
237	1	1180	1188	RLNEVAKNL	0.16	HLA-A*02:01				RLNEVAKNLHLA-A*02:01
238	1	953	961	ALNTLVKQL	0.16	HLA-A*02:01				ALNTLVKQLHLA-A*02:01
239	1	390	398	VYADSFVIR	0.16	HLA-A*31:01				VYADSFVIRHLA-A*31:01
240	1	449	457	RLFRKSNLK	0.16	HLA-A*11:01				RLFRKSNLKHLA-A*11:01
241	1	23	31	QSYTNSFTR	0.16	HLA-A*11:01				QSYTNSFTRHLA-A*11:01
242	1	775	783	EVFAQVKQI	0.17	HLA-A*26:01				EVFAQVKQIHLA-A*26:01
243	1	84	92	GVYFASTEK	0.17	HLA-A*30:01				GVYFASTEKHLA-A*30:01
244	1	263	271	GYLQPRTFL	0.17	HLA-A*23:01				GYLQPRTFLHLA-A*23:01
245	1	128	136	FQFCNDPFL	0.17	HLA-A*02:06				FQFCNDPFLHLA-A*02:06
246	1	1043	1051	HLMSFPQSA	0.17	HLA-A*02:06				HLMSFPQSAHLA-A*02:06
247	1	1215	1223	FIAGLIAIV	0.17	HLA-A*02:01				FIAGLIAIVHLA-A*02:01
248	1	145	153	KSWMESEFR	0.17	HLA-A*31:01				KSWMESEFRHLA-A*31:01
249	1	488	496	QSYGFRPTY	0.17	HLA-B*57:01				QSYGFRPTYHLA-B*57:01
250	1	672	680	QTKSHRRAR	0.18	HLA-A*33:01				QTKSHRRARHLA-A*33:01
251	1	661	669	IGAGICASY	0.18	HLA-A*30:02				IGAGICASYHLA-A*30:02
252	1	17	25	NLITRTQSY	0.18	HLA-A*30:02				NLITRTQSYHLA-A*30:02
253	1	352	360	RISNCVADY	0.18	HLA-A*30:02				RISNCVADYHLA-A*30:02
254	1	253	261	WTAGAAAYY	0.18	HLA-A*30:02				WTAGAAAYYHLA-A*30:02
255	1	699	707	SVAYSNNSI	0.18	HLA-A*68:02				SVAYSNNSIHLA-A*68:02
256	1	307	315	IYQTSNFRV	0.18	HLA-A*24:02				IYQTSNFRVHLA-A*24:02
257	1	263	271	GYLQPRTFL	0.18	HLA-A*24:02				GYLQPRTFLHLA-A*24:02
258	1	1034	1042	RVDFCGKGY	0.18	HLA-A*01:01				RVDFCGKGYHLA-A*01:01
259	1	412	420	NIADYNYKL	0.18	HLA-A*02:06				NIADYNYKLHLA-A*02:06
260	1	1187	1195	NLNESLIDL	0.18	HLA-A*02:01				NLNESLIDLHLA-A*02:01
261	1	852	860	GLTVLPPLL	0.18	HLA-A*02:01				GLTVLPPLLHLA-A*02:01
262	1	822	830	TLADAGFIK	0.18	HLA-A*11:01				TLADAGFIKHLA-A*11:01
263	1	408	416	GQTGNIADY	0.18	HLA-B*15:01				GQTGNIADYHLA-B*15:01
264	1	137	145	DVYYHKNNK	0.18	HLA-A*68:01				DVYYHKNNKHLA-A*68:01
265	1	21	29	RTQSYTNSF	0.18	HLA-B*57:01				RTQSYTNSFHLA-B*57:01
266	1	743	751	ECSNLLLQY	0.19	HLA-A*26:01				ECSNLLLQYHLA-A*26:01
267	1	682	690	VASQSIIAY	0.19	HLA-B*53:01				VASQSIIAYHLA-B*53:01
268	1	188	196	VFKNIDGYF	0.19	HLA-A*23:01				VFKNIDGYFHLA-A*23:01
269	1	783	791	IYKTPPIKY	0.19	HLA-A*23:01				IYKTPPIKYHLA-A*23:01
270	1	316	324	QPTESIVRF	0.19	HLA-B*51:01				QPTESIVRFHLA-B*51:01
271	1	1215	1223	FIAGLIAIV	0.19	HLA-A*68:02				FIAGLIAIVHLA-A*68:02
272	1	783	791	IYKTPPIKY	0.19	HLA-A*24:02				IYKTPPIKYHLA-A*24:02
273	1	131	139	CNDPFLDVY	0.19	HLA-A*01:01				CNDPFLDVYHLA-A*01:01
274	1	816	824	LLFNKVTLA	0.19	HLA-A*02:06				LLFNKVTLAHLA-A*02:06
275	1	978	986	RLDKVEAEV	0.19	HLA-A*02:06				RLDKVEAEVHLA-A*02:06
276	1	21	29	RTQSYTNSF	0.19	HLA-B*15:01				RTQSYTNSFHLA-B*15:01
277	1	344	352	SVYAWNRKR	0.19	HLA-A*03:01				SVYAWNRKRHLA-A*03:01
278	1	599	607	TSNQVAVLY	0.19	HLA-B*58:01				TSNQVAVLYHLA-B*58:01
279	1	1047	1055	FPQSAPHGV	0.2	HLA-B*53:01				FPQSAPHGVHLA-B*53:01
280	1	549	557	ESNKKFLPF	0.2	HLA-B*08:01				ESNKKFLPFHLA-B*08:01
281	1	230	238	ITRFQTLLA	0.2	HLA-A*30:01				ITRFQTLLAHLA-A*30:01
282	1	337	345	FNATRFASV	0.2	HLA-B*08:01				FNATRFASVHLA-B*08:01
283	1	1034	1042	RVDFCGKGY	0.2	HLA-A*30:02				RVDFCGKGYHLA-A*30:02
284	1	53	61	LPFFSNVTW	0.2	HLA-B*51:01				LPFFSNVTWHLA-B*51:01
285	1	334	342	DEVFNATRF	0.2	HLA-B*44:02				DEVFNATRFHLA-B*44:02
286	1	686	694	SIIAYTMSL	0.2	HLA-A*02:03				SIIAYTMSLHLA-A*02:03
287	1	32	40	GVYYPDKVF	0.2	HLA-B*15:01				GVYYPDKVFHLA-B*15:01
288	1	373	381	KCYGVSPTK	0.2	HLA-A*03:01				KCYGVSPTKHLA-A*03:01
289	1	1015	1023	ASANLAATK	0.2	HLA-A*03:01				ASANLAATKHLA-A*03:01
290	1	1049	1057	QSAPHGVVF	0.2	HLA-B*57:01				QSAPHGVVFHLA-B*57:01
291	1	970	978	SVLNDILSR	0.2	HLA-A*68:01				SVLNDILSRHLA-A*68:01
292	1	875	883	GTITSGWTF	0.2	HLA-B*57:01				GTITSGWTFHLA-B*57:01
293	1	713	721	FTISVTTEI	0.21	HLA-A*26:01				FTISVTTEIHLA-A*26:01
294	1	504	512	RVVVLSFEL	0.21	HLA-A*32:01				RVVVLSFELHLA-A*32:01
295	1	686	694	SIIAYTMSL	0.21	HLA-A*32:01				SIIAYTMSLHLA-A*32:01
296	1	1049	1057	QSAPHGVVF	0.21	HLA-A*32:01				QSAPHGVVFHLA-A*32:01
297	1	47	55	STQDLFLPF	0.21	HLA-A*26:01				STQDLFLPFHLA-A*26:01
298	1	264	272	YLQPRTFLL	0.21	HLA-A*32:01				YLQPRTFLLHLA-A*32:01
299	1	705	713	NSIAIPTNF	0.21	HLA-A*26:01				NSIAIPTNFHLA-A*26:01
300	1	266	274	QPRTFLLKY	0.21	HLA-B*53:01				QPRTFLLKYHLA-B*53:01
301	1	488	496	QSYGFRPTY	0.21	HLA-A*30:01				QSYGFRPTYHLA-A*30:01
302	1	23	31	QSYTNSFTR	0.21	HLA-A*33:01				QSYTNSFTRHLA-A*33:01
303	1	188	196	VFKNIDGYF	0.21	HLA-A*24:02				VFKNIDGYFHLA-A*24:02
304	1	881	889	WTFGAGAAL	0.21	HLA-A*68:02				WTFGAGAALHLA-A*68:02
305	1	598	606	NTSNQVAVL	0.21	HLA-A*68:02				NTSNQVAVLHLA-A*68:02
306	1	935	943	STASALGKL	0.21	HLA-A*68:02				STASALGKLHLA-A*68:02
307	1	860	868	LTDEMIAQY	0.21	HLA-B*35:01				LTDEMIAQYHLA-B*35:01
308	1	1257	1265	EPVLKGVKL	0.21	HLA-B*07:02				EPVLKGVKLHLA-B*07:02
309	1	686	694	SIIAYTMSL	0.21	HLA-A*02:01				SIIAYTMSLHLA-A*02:01
310	1	287	295	ALDPLSETK	0.21	HLA-A*11:01				ALDPLSETKHLA-A*11:01
311	1	524	532	KSTNLVKNK	0.21	HLA-A*11:01				KSTNLVKNKHLA-A*11:01
312	1	343	351	ASVYAWNRK	0.21	HLA-A*11:01				ASVYAWNRKHLA-A*11:01
313	1	344	352	SVYAWNRKR	0.21	HLA-A*11:01				SVYAWNRKRHLA-A*11:01
314	1	187	195	FVFKNIDGY	0.21	HLA-B*15:01				FVFKNIDGYHLA-B*15:01
315	1	44	52	VLHSTQDLF	0.21	HLA-B*15:01				VLHSTQDLFHLA-B*15:01
316	1	707	715	IAIPTNFTI	0.21	HLA-B*58:01				IAIPTNFTIHLA-B*58:01
317	1	488	496	QSYGFRPTY	0.21	HLA-B*58:01				QSYGFRPTYHLA-B*58:01
318	1	1001	1009	TYVTQQLIR	0.22	HLA-A*33:01				TYVTQQLIRHLA-A*33:01
319	1	54	62	PFFSNVTWF	0.22	HLA-A*24:02				PFFSNVTWFHLA-A*24:02
320	1	106	114	DSKTQSLLI	0.22	HLA-B*51:01				DSKTQSLLIHLA-B*51:01
321	1	27	35	NSFTRGVYY	0.22	HLA-B*35:01				NSFTRGVYYHLA-B*35:01
322	1	356	364	CVADYSVLY	0.22	HLA-B*35:01				CVADYSVLYHLA-B*35:01
323	1	1252	1260	DEDDSEPVL	0.22	HLA-B*40:01				DEDDSEPVLHLA-B*40:01
324	1	1054	1062	GVVFLHVTY	0.22	HLA-B*15:01				GVVFLHVTYHLA-B*15:01
325	1	482	490	NCYFPLQSY	0.23	HLA-A*26:01				NCYFPLQSYHLA-A*26:01
326	1	549	557	ESNKKFLPF	0.23	HLA-A*26:01				ESNKKFLPFHLA-A*26:01
327	1	187	195	FVFKNIDGY	0.23	HLA-A*30:02				FVFKNIDGYHLA-A*30:02
328	1	902	910	NGIGVTQNV	0.23	HLA-A*68:02				NGIGVTQNVHLA-A*68:02
329	1	17	25	NLITRTQSY	0.23	HLA-B*35:01				NLITRTQSYHLA-B*35:01
330	1	120	128	NVVIKVCEF	0.24	HLA-A*26:01				NVVIKVCEFHLA-A*26:01
331	1	620	628	HADQLTPTW	0.24	HLA-A*32:01				HADQLTPTWHLA-A*32:01
332	1	374	382	CYGVSPTKL	0.24	HLA-A*24:02				CYGVSPTKLHLA-A*24:02
333	1	408	416	GQTGNIADY	0.24	HLA-A*30:02				GQTGNIADYHLA-A*30:02
334	1	482	490	NCYFPLQSY	0.24	HLA-A*30:02				NCYFPLQSYHLA-A*30:02
335	1	256	264	GAAAYYVGY	0.24	HLA-A*30:02				GAAAYYVGYHLA-A*30:02
336	1	629	637	RVYSTGSNV	0.24	HLA-A*02:03				RVYSTGSNVHLA-A*02:03
337	1	716	724	SVTTEILPV	0.24	HLA-A*02:06				SVTTEILPVHLA-A*02:06
338	1	412	420	NIADYNYKL	0.24	HLA-A*02:01				NIADYNYKLHLA-A*02:01
339	1	672	680	QTKSHRRAR	0.24	HLA-A*31:01				QTKSHRRARHLA-A*31:01
340	1	682	690	VASQSIIAY	0.25	HLA-A*26:01				VASQSIIAYHLA-A*26:01
341	1	1259	1267	VLKGVKLHY	0.25	HLA-A*32:01				VLKGVKLHYHLA-A*32:01
342	1	569	577	DAVRDPQTL	0.25	HLA-B*53:01				DAVRDPQTLHLA-B*53:01
343	1	307	315	IYQTSNFRV	0.25	HLA-A*23:01				IYQTSNFRVHLA-A*23:01
344	1	362	370	VLYNFAPFF	0.25	HLA-A*23:01				VLYNFAPFFHLA-A*23:01
345	1	1094	1102	GTHWFVTQR	0.25	HLA-A*33:01				GTHWFVTQRHLA-A*33:01
346	1	1176	1184	KEIDRLNEV	0.25	HLA-B*44:02				KEIDRLNEVHLA-B*44:02
347	1	682	690	VASQSIIAY	0.25	HLA-A*01:01				VASQSIIAYHLA-A*01:01
348	1	887	895	AALQIPFAM	0.25	HLA-B*35:01				AALQIPFAMHLA-B*35:01
349	1	1047	1055	FPQSAPHGV	0.25	HLA-B*07:02				FPQSAPHGVHLA-B*07:02
350	1	781	789	KQIYKTPPI	0.25	HLA-A*02:06				KQIYKTPPIHLA-A*02:06
351	1	306	314	GIYQTSNFR	0.25	HLA-A*11:01				GIYQTSNFRHLA-A*11:01
352	1	798	806	SQILPDPSK	0.25	HLA-A*11:01				SQILPDPSKHLA-A*11:01
353	1	306	314	GIYQTSNFR	0.25	HLA-A*31:01				GIYQTSNFRHLA-A*31:01
354	1	705	713	NSIAIPTNF	0.25	HLA-B*58:01				NSIAIPTNFHLA-B*58:01
355	1	957	965	LVKQLSSKF	0.26	HLA-A*26:01				LVKQLSSKFHLA-A*26:01
356	1	709	717	IPTNFTISV	0.26	HLA-B*53:01				IPTNFTISVHLA-B*53:01
357	1	448	456	YRLFRKSNL	0.26	HLA-B*08:01				YRLFRKSNLHLA-B*08:01
358	1	750	758	QYGSFCTQL	0.26	HLA-A*24:02				QYGSFCTQLHLA-A*24:02
359	1	147	155	WMESEFRVY	0.26	HLA-A*01:01				WMESEFRVYHLA-A*01:01
360	1	910	918	VLYENQKLI	0.26	HLA-A*02:01				VLYENQKLIHLA-A*02:01
361	1	1108	1116	QIITTDNTF	0.26	HLA-B*15:01				QIITTDNTFHLA-B*15:01
362	1	684	692	SQSIIAYTM	0.26	HLA-B*15:01				SQSIIAYTMHLA-B*15:01
363	1	449	457	RLFRKSNLK	0.26	HLA-A*31:01				RLFRKSNLKHLA-A*31:01
364	1	524	532	KSTNLVKNK	0.26	HLA-A*03:01				KSTNLVKNKHLA-A*03:01
365	1	1049	1057	QSAPHGVVF	0.27	HLA-A*26:01				QSAPHGVVFHLA-A*26:01
366	1	633	641	TGSNVFQTR	0.27	HLA-A*33:01				TGSNVFQTRHLA-A*33:01
367	1	21	29	RTQSYTNSF	0.27	HLA-A*30:02				RTQSYTNSFHLA-A*30:02
368	1	193	201	DGYFKIYSK	0.27	HLA-A*33:01				DGYFKIYSKHLA-A*33:01
369	1	137	145	DVYYHKNNK	0.27	HLA-A*33:01				DVYYHKNNKHLA-A*33:01
370	1	709	717	IPTNFTISV	0.27	HLA-B*35:01				IPTNFTISVHLA-B*35:01
371	1	709	717	IPTNFTISV	0.27	HLA-B*07:02				IPTNFTISVHLA-B*07:02
372	1	316	324	QPTESIVRF	0.27	HLA-B*07:02				QPTESIVRFHLA-B*07:02
373	1	1259	1267	VLKGVKLHY	0.27	HLA-A*03:01				VLKGVKLHYHLA-A*03:01
374	1	705	713	NSIAIPTNF	0.28	HLA-B*53:01				NSIAIPTNFHLA-B*53:01
375	1	674	682	KSHRRARSV	0.28	HLA-A*30:01				KSHRRARSVHLA-A*30:01
376	1	686	694	SIIAYTMSL	0.28	HLA-A*68:02				SIIAYTMSLHLA-A*68:02
377	1	932	940	SLSSTASAL	0.28	HLA-A*02:03				SLSSTASALHLA-A*02:03
378	1	893	901	FAMQMAYRF	0.28	HLA-B*58:01				FAMQMAYRFHLA-B*58:01
379	1	822	830	TLADAGFIK	0.28	HLA-A*03:01				TLADAGFIKHLA-A*03:01
380	1	32	40	GVYYPDKVF	0.29	HLA-A*32:01				GVYYPDKVFHLA-A*32:01
381	1	235	243	TLLALHRSY	0.29	HLA-A*32:01				TLLALHRSYHLA-A*32:01
382	1	781	789	KQIYKTPPI	0.29	HLA-A*32:01				KQIYKTPPIHLA-A*32:01
383	1	707	715	IAIPTNFTI	0.29	HLA-B*53:01				IAIPTNFTIHLA-B*53:01
384	1	1054	1062	GVVFLHVTY	0.29	HLA-A*30:02				GVVFLHVTYHLA-A*30:02
385	1	1047	1055	FPQSAPHGV	0.29	HLA-B*35:01				FPQSAPHGVHLA-B*35:01
386	1	197	205	KIYSKHTPI	0.29	HLA-A*02:03				KIYSKHTPIHLA-A*02:03
387	1	951	959	AQALNTLVK	0.29	HLA-A*11:01				AQALNTLVKHLA-A*11:01
388	1	306	314	GIYQTSNFR	0.29	HLA-A*03:01				GIYQTSNFRHLA-A*03:01
389	1	670	678	QTQTKSHRR	0.29	HLA-A*68:01				QTQTKSHRRHLA-A*68:01
390	1	264	272	YLQPRTFLL	0.3	HLA-A*23:01				YLQPRTFLLHLA-A*23:01
391	1	528	536	LVKNKCVNF	0.3	HLA-B*08:01				LVKNKCVNFHLA-B*08:01
392	1	1170	1178	SVVNIQKEI	0.3	HLA-A*68:02				SVVNIQKEIHLA-A*68:02
393	1	1176	1184	KEIDRLNEV	0.3	HLA-B*44:03				KEIDRLNEVHLA-B*44:03
394	1	38	46	KVFRSSVLH	0.3	HLA-A*11:01				KVFRSSVLHHLA-A*11:01
395	1	752	760	GSFCTQLKR	0.3	HLA-A*11:01				GSFCTQLKRHLA-A*11:01
396	1	720	728	EILPVSMTK	0.3	HLA-A*03:01				EILPVSMTKHLA-A*03:01
397	1	1060	1068	VTYVPAQEK	0.3	HLA-A*68:01				VTYVPAQEKHLA-A*68:01
398	1	1054	1062	GVVFLHVTY	0.31	HLA-A*26:01				GVVFLHVTYHLA-A*26:01
399	1	971	979	VLNDILSRL	0.31	HLA-A*32:01				VLNDILSRLHLA-A*32:01
400	1	686	694	SIIAYTMSL	0.31	HLA-B*08:01				SIIAYTMSLHLA-B*08:01
401	1	864	872	MIAQYTSAL	0.31	HLA-B*08:01				MIAQYTSALHLA-B*08:01
402	1	287	295	ALDPLSETK	0.31	HLA-A*03:01				ALDPLSETKHLA-A*03:01
403	1	444	452	YNYRYRLFR	0.31	HLA-A*31:01				YNYRYRLFRHLA-A*31:01
404	1	750	758	QYGSFCTQL	0.32	HLA-A*23:01				QYGSFCTQLHLA-A*23:01
405	1	828	836	FIKQYGDCL	0.32	HLA-B*08:01				FIKQYGDCLHLA-B*08:01
406	1	197	205	KIYSKHTPI	0.32	HLA-B*08:01				KIYSKHTPIHLA-B*08:01
407	1	743	751	ECSNLLLQY	0.32	HLA-A*01:01				ECSNLLLQYHLA-A*01:01
408	1	488	496	QSYGFRPTY	0.32	HLA-A*01:01				QSYGFRPTYHLA-A*01:01
409	1	1000	1008	QTYVTQQLI	0.32	HLA-A*68:02				QTYVTQQLIHLA-A*68:02
410	1	224	232	LPIGINITR	0.32	HLA-A*33:01				LPIGINITRHLA-A*33:01
411	1	1255	1263	DSEPVLKGV	0.32	HLA-A*68:02				DSEPVLKGVHLA-A*68:02
412	1	569	577	DAVRDPQTL	0.32	HLA-B*35:01				DAVRDPQTLHLA-B*35:01
413	1	1187	1195	NLNESLIDL	0.32	HLA-A*02:03				NLNESLIDLHLA-A*02:03
414	1	713	721	FTISVTTEI	0.32	HLA-A*02:03				FTISVTTEIHLA-A*02:03
415	1	147	155	WMESEFRVY	0.32	HLA-B*15:01				WMESEFRVYHLA-B*15:01
416	1	73	81	RFDNPVLPF	0.33	HLA-A*32:01				RFDNPVLPFHLA-A*32:01
417	1	629	637	RVYSTGSNV	0.33	HLA-A*32:01				RVYSTGSNVHLA-A*32:01
418	1	264	272	YLQPRTFLL	0.33	HLA-A*24:02				YLQPRTFLLHLA-A*24:02
419	1	678	686	RARSVASQS	0.33	HLA-A*30:01				RARSVASQSHLA-A*30:01
420	1	511	519	ELLHAPATV	0.33	HLA-A*68:02				ELLHAPATVHLA-A*68:02
421	1	38	46	KVFRSSVLH	0.33	HLA-A*30:02				KVFRSSVLHHLA-A*30:02
422	1	155	163	YSSANNCTF	0.33	HLA-B*35:01				YSSANNCTFHLA-B*35:01
423	1	1016	1024	SANLAATKM	0.33	HLA-B*35:01				SANLAATKMHLA-B*35:01
424	1	647	655	GAEYVNNSY	0.33	HLA-B*35:01				GAEYVNNSYHLA-B*35:01
425	1	236	244	LLALHRSYL	0.33	HLA-A*02:03				LLALHRSYLHLA-A*02:03
426	1	757	765	QLKRALTGI	0.33	HLA-A*02:03				QLKRALTGIHLA-A*02:03
427	1	813	821	IEDLLFNKV	0.33	HLA-B*40:01				IEDLLFNKVHLA-B*40:01
428	1	956	964	TLVKQLSSK	0.33	HLA-A*11:01				TLVKQLSSKHLA-A*11:01
429	1	682	690	VASQSIIAY	0.33	HLA-B*58:01				VASQSIIAYHLA-B*58:01
430	1	53	61	LPFFSNVTW	0.33	HLA-B*58:01				LPFFSNVTWHLA-B*58:01
431	1	856	864	LPPLLTDEM	0.34	HLA-B*53:01				LPPLLTDEMHLA-B*53:01
432	1	1257	1265	EPVLKGVKL	0.34	HLA-B*53:01				EPVLKGVKLHLA-B*53:01
433	1	37	45	DKVFRSSVL	0.34	HLA-B*08:01				DKVFRSSVLHLA-B*08:01
434	1	798	806	SQILPDPSK	0.34	HLA-A*30:01				SQILPDPSKHLA-A*30:01
435	1	864	872	MIAQYTSAL	0.34	HLA-A*68:02				MIAQYTSALHLA-A*68:02
436	1	642	650	AGCLIGAEY	0.34	HLA-A*30:02				AGCLIGAEYHLA-A*30:02
437	1	1257	1265	EPVLKGVKL	0.34	HLA-B*51:01				EPVLKGVKLHLA-B*51:01
438	1	1090	1098	FVSNGTHWF	0.34	HLA-B*35:01				FVSNGTHWFHLA-B*35:01
439	1	775	783	EVFAQVKQI	0.34	HLA-B*51:01				EVFAQVKQIHLA-B*51:01
440	1	743	751	ECSNLLLQY	0.34	HLA-B*35:01				ECSNLLLQYHLA-B*35:01
441	1	507	515	VLSFELLHA	0.34	HLA-A*02:03				VLSFELLHAHLA-A*02:03
442	1	978	986	RLDKVEAEV	0.34	HLA-A*02:03				RLDKVEAEVHLA-A*02:03
443	1	419	427	KLPDDFTGC	0.34	HLA-A*02:06				KLPDDFTGCHLA-A*02:06
444	1	155	163	YSSANNCTF	0.34	HLA-B*58:01				YSSANNCTFHLA-B*58:01
445	1	633	641	TGSNVFQTR	0.34	HLA-A*31:01				TGSNVFQTRHLA-A*31:01
446	1	599	607	TSNQVAVLY	0.34	HLA-B*57:01				TSNQVAVLYHLA-B*57:01
447	1	686	694	SIIAYTMSL	0.35	HLA-A*26:01				SIIAYTMSLHLA-A*26:01
448	1	957	965	LVKQLSSKF	0.35	HLA-A*32:01				LVKQLSSKFHLA-A*32:01
449	1	440	448	VGGNYNYRY	0.35	HLA-A*30:02				VGGNYNYRYHLA-A*30:02
450	1	1108	1116	QIITTDNTF	0.35	HLA-B*35:01				QIITTDNTFHLA-B*35:01
451	1	629	637	RVYSTGSNV	0.35	HLA-A*02:06				RVYSTGSNVHLA-A*02:06
452	1	778	786	AQVKQIYKT	0.35	HLA-A*02:06				AQVKQIYKTHLA-A*02:06
453	1	599	607	TSNQVAVLY	0.35	HLA-B*15:01				TSNQVAVLYHLA-B*15:01
454	1	847	855	AQKFNGLTV	0.35	HLA-B*15:01				AQKFNGLTVHLA-B*15:01
455	1	860	868	LTDEMIAQY	0.35	HLA-B*58:01				LTDEMIAQYHLA-B*58:01
456	1	999	1007	LQTYVTQQL	0.36	HLA-A*02:06				LQTYVTQQLHLA-A*02:06
457	1	25	33	YTNSFTRGV	0.36	HLA-A*02:06				YTNSFTRGVHLA-A*02:06
458	1	356	364	CVADYSVLY	0.36	HLA-B*15:01				CVADYSVLYHLA-B*15:01
459	1	1094	1102	GTHWFVTQR	0.36	HLA-A*03:01				GTHWFVTQRHLA-A*03:01
460	1	881	889	WTFGAGAAL	0.37	HLA-A*26:01				WTFGAGAALHLA-A*26:01
461	1	889	897	LQIPFAMQM	0.37	HLA-A*32:01				LQIPFAMQMHLA-A*32:01
462	1	345	353	VYAWNRKRI	0.37	HLA-A*24:02				VYAWNRKRIHLA-A*24:02
463	1	701	709	AYSNNSIAI	0.37	HLA-A*24:02				AYSNNSIAIHLA-A*24:02
464	1	358	366	ADYSVLYNF	0.37	HLA-B*44:02				ADYSVLYNFHLA-B*44:02
465	1	970	978	SVLNDILSR	0.37	HLA-A*33:01				SVLNDILSRHLA-A*33:01
466	1	490	498	YGFRPTYGV	0.37	HLA-A*68:02				YGFRPTYGVHLA-A*68:02
467	1	358	366	ADYSVLYNF	0.37	HLA-B*44:03				ADYSVLYNFHLA-B*44:03
468	1	713	721	FTISVTTEI	0.37	HLA-B*51:01				FTISVTTEIHLA-B*51:01
469	1	1204	1212	YIKWPWYIW	0.37	HLA-B*57:01				YIKWPWYIWHLA-B*57:01
470	1	1054	1062	GVVFLHVTY	0.38	HLA-A*32:01				GVVFLHVTYHLA-A*32:01
471	1	893	901	FAMQMAYRF	0.38	HLA-A*23:01				FAMQMAYRFHLA-A*23:01
472	1	319	327	ESIVRFPNI	0.38	HLA-A*68:02				ESIVRFPNIHLA-A*68:02
473	1	994	1002	GRLQSLQTY	0.38	HLA-A*30:02				GRLQSLQTYHLA-A*30:02
474	1	705	713	NSIAIPTNF	0.38	HLA-B*35:01				NSIAIPTNFHLA-B*35:01
475	1	938	946	SALGKLQDV	0.38	HLA-A*02:06				SALGKLQDVHLA-A*02:06
476	1	1089	1097	VFVSNGTHW	0.38	HLA-B*58:01				VFVSNGTHWHLA-B*58:01
477	1	13	21	SQCVNLITR	0.38	HLA-A*31:01				SQCVNLITRHLA-A*31:01
478	1	297	305	TLKSFTVEK	0.38	HLA-A*31:01				TLKSFTVEKHLA-A*31:01
479	1	224	232	LPIGINITR	0.38	HLA-A*68:01				LPIGINITRHLA-A*68:01
480	1	44	52	VLHSTQDLF	0.39	HLA-A*32:01				VLHSTQDLFHLA-A*32:01
481	1	374	382	CYGVSPTKL	0.39	HLA-A*23:01				CYGVSPTKLHLA-A*23:01
482	1	21	29	RTQSYTNSF	0.39	HLA-A*24:02				RTQSYTNSFHLA-A*24:02
483	1	729	737	TSVDCTMYI	0.39	HLA-A*68:02				TSVDCTMYIHLA-A*68:02
484	1	694	702	LGAENSVAY	0.39	HLA-A*30:02				LGAENSVAYHLA-A*30:02
485	1	438	446	SKVGGNYNY	0.39	HLA-A*30:02				SKVGGNYNYHLA-A*30:02
486	1	647	655	GAEYVNNSY	0.39	HLA-A*30:02				GAEYVNNSYHLA-A*30:02
487	1	253	261	WTAGAAAYY	0.39	HLA-B*35:01				WTAGAAAYYHLA-B*35:01
488	1	1002	1010	YVTQQLIRA	0.39	HLA-A*02:06				YVTQQLIRAHLA-A*02:06
489	1	920	928	NQFNSAIGK	0.39	HLA-A*11:01				NQFNSAIGKHLA-A*11:01
490	1	427	435	CVIAWNSNK	0.39	HLA-A*11:01				CVIAWNSNKHLA-A*11:01
491	1	1049	1057	QSAPHGVVF	0.4	HLA-B*53:01				QSAPHGVVFHLA-B*53:01
492	1	162	170	TFEYVSQPF	0.4	HLA-A*24:02				TFEYVSQPFHLA-A*24:02
493	1	1184	1192	VAKNLNESL	0.4	HLA-B*08:01				VAKNLNESLHLA-B*08:01
494	1	950	958	NAQALNTLV	0.4	HLA-B*51:01				NAQALNTLVHLA-B*51:01
495	1	864	872	MIAQYTSAL	0.4	HLA-A*02:03				MIAQYTSALHLA-A*02:03
496	1	713	721	FTISVTTEI	0.4	HLA-A*02:01				FTISVTTEIHLA-A*02:01
497	1	1176	1184	KEIDRLNEV	0.4	HLA-A*02:06				KEIDRLNEVHLA-A*02:06
498	1	453	461	KSNLKPFER	0.4	HLA-A*11:01				KSNLKPFERHLA-A*11:01
499	1	488	496	QSYGFRPTY	0.4	HLA-A*11:01				QSYGFRPTYHLA-A*11:01
500	1	875	883	GTITSGWTF	0.4	HLA-B*15:01				GTITSGWTFHLA-B*15:01
501	1	545	553	GVLTESNKK	0.4	HLA-A*03:01				GVLTESNKKHLA-A*03:01
502	1	934	942	SSTASALGK	0.4	HLA-A*03:01				SSTASALGKHLA-A*03:01
503	1	935	943	STASALGKL	0.41	HLA-A*26:01				STASALGKLHLA-A*26:01
504	1	599	607	TSNQVAVLY	0.41	HLA-B*53:01				TSNQVAVLYHLA-B*53:01
505	1	364	372	YNFAPFFAF	0.41	HLA-A*23:01				YNFAPFFAFHLA-A*23:01
506	1	875	883	GTITSGWTF	0.41	HLA-A*23:01				GTITSGWTFHLA-A*23:01
507	1	1090	1098	FVSNGTHWF	0.41	HLA-B*53:01				FVSNGTHWFHLA-B*53:01
508	1	367	375	APFFAFKCY	0.41	HLA-B*53:01				APFFAFKCYHLA-B*53:01
509	1	17	25	NLITRTQSY	0.41	HLA-B*08:01				NLITRTQSYHLA-B*08:01
510	1	210	218	DLPQGFSAL	0.41	HLA-B*08:01				DLPQGFSALHLA-B*08:01
511	1	203	211	TPINLGRDL	0.41	HLA-B*35:01				TPINLGRDLHLA-B*35:01
512	1	1009	1017	RAAEIRASA	0.41	HLA-A*30:01				RAAEIRASAHLA-A*30:01
513	1	834	842	DCLGDIAAR	0.41	HLA-A*33:01				DCLGDIAARHLA-A*33:01
514	1	1084	1092	FPREGVFVS	0.41	HLA-B*35:01				FPREGVFVSHLA-B*35:01
515	1	904	912	IGVTQNVLY	0.41	HLA-A*30:02				IGVTQNVLYHLA-A*30:02
516	1	128	136	FQFCNDPFL	0.41	HLA-A*02:01				FQFCNDPFLHLA-A*02:01
517	1	707	715	IAIPTNFTI	0.41	HLA-B*57:01				IAIPTNFTIHLA-B*57:01
518	1	191	199	NIDGYFKIY	0.42	HLA-A*26:01				NIDGYFKIYHLA-A*26:01
519	1	362	370	VLYNFAPFF	0.42	HLA-A*24:02				VLYNFAPFFHLA-A*24:02
520	1	1257	1265	EPVLKGVKL	0.42	HLA-B*35:01				EPVLKGVKLHLA-B*35:01
521	1	87	95	FASTEKSNI	0.42	HLA-B*51:01				FASTEKSNIHLA-B*51:01
522	1	25	33	YTNSFTRGV	0.42	HLA-A*02:03				YTNSFTRGVHLA-A*02:03
523	1	694	702	LGAENSVAY	0.42	HLA-B*15:01				LGAENSVAYHLA-B*15:01
524	1	623	631	QLTPTWRVY	0.43	HLA-A*32:01				QLTPTWRVYHLA-A*32:01
525	1	133	141	DPFLDVYYH	0.43	HLA-B*35:01				DPFLDVYYHHLA-B*35:01
526	1	716	724	SVTTEILPV	0.43	HLA-A*68:02				SVTTEILPVHLA-A*68:02
527	1	945	953	DVVNHNAQA	0.43	HLA-A*68:02				DVVNHNAQAHLA-A*68:02
528	1	1125	1133	IGIVNNTVY	0.43	HLA-B*35:01				IGIVNNTVYHLA-B*35:01
529	1	1259	1267	VLKGVKLHY	0.43	HLA-A*30:01				VLKGVKLHYHLA-A*30:01
530	1	420	428	LPDDFTGCV	0.43	HLA-B*51:01				LPDDFTGCVHLA-B*51:01
531	1	891	899	IPFAMQMAY	0.43	HLA-B*51:01				IPFAMQMAYHLA-B*51:01
532	1	79	87	LPFNDGVYF	0.43	HLA-B*07:02				LPFNDGVYFHLA-B*07:02
533	1	864	872	MIAQYTSAL	0.43	HLA-B*07:02				MIAQYTSALHLA-B*07:02
534	1	216	224	SALEPLVDL	0.43	HLA-A*02:06				SALEPLVDLHLA-A*02:06
535	1	705	713	NSIAIPTNF	0.43	HLA-B*57:01				NSIAIPTNFHLA-B*57:01
536	1	297	305	TLKSFTVEK	0.43	HLA-A*68:01				TLKSFTVEKHLA-A*68:01
537	1	1108	1116	QIITTDNTF	0.44	HLA-A*26:01				QIITTDNTFHLA-A*26:01
538	1	256	264	GAAAYYVGY	0.44	HLA-A*26:01				GAAAYYVGYHLA-A*26:01
539	1	910	918	VLYENQKLI	0.44	HLA-A*32:01				VLYENQKLIHLA-A*32:01
540	1	684	692	SQSIIAYTM	0.44	HLA-A*32:01				SQSIIAYTMHLA-A*32:01
541	1	340	348	TRFASVYAW	0.44	HLA-A*32:01				TRFASVYAWHLA-A*32:01
542	1	459	467	FERDISTEI	0.44	HLA-B*44:02				FERDISTEIHLA-B*44:02
543	1	459	467	FERDISTEI	0.44	HLA-B*44:03				FERDISTEIHLA-B*44:03
544	1	1051	1059	APHGVVFLH	0.44	HLA-B*35:01				APHGVVFLHHLA-B*35:01
545	1	33	41	VYYPDKVFR	0.44	HLA-A*30:01				VYYPDKVFRHLA-A*30:01
546	1	319	327	ESIVRFPNI	0.44	HLA-B*51:01				ESIVRFPNIHLA-B*51:01
547	1	457	465	KPFERDIST	0.44	HLA-B*07:02				KPFERDISTHLA-B*07:02
548	1	777	785	FAQVKQIYK	0.44	HLA-A*11:01				FAQVKQIYKHLA-A*11:01
549	1	970	978	SVLNDILSR	0.44	HLA-A*03:01				SVLNDILSRHLA-A*03:01
550	1	752	760	GSFCTQLKR	0.44	HLA-A*31:01				GSFCTQLKRHLA-A*31:01
551	1	772	780	NTQEVFAQV	0.45	HLA-A*26:01				NTQEVFAQVHLA-A*26:01
552	1	21	29	RTQSYTNSF	0.45	HLA-A*23:01				RTQSYTNSFHLA-A*23:01
553	1	620	628	HADQLTPTW	0.45	HLA-A*01:01				HADQLTPTWHLA-A*01:01
554	1	613	621	TEVPVAIHA	0.45	HLA-B*44:03				TEVPVAIHAHLA-B*44:03
555	1	951	959	AQALNTLVK	0.45	HLA-A*30:01				AQALNTLVKHLA-A*30:01
556	1	199	207	YSKHTPINL	0.45	HLA-A*30:01				YSKHTPINLHLA-A*30:01
557	1	445	453	NYRYRLFRK	0.45	HLA-A*33:01				NYRYRLFRKHLA-A*33:01
558	1	1055	1063	VVFLHVTYV	0.45	HLA-B*51:01				VVFLHVTYVHLA-B*51:01
559	1	1166	1174	GINASVVNI	0.45	HLA-A*02:03				GINASVVNIHLA-A*02:03
560	1	507	515	VLSFELLHA	0.45	HLA-A*02:01				VLSFELLHAHLA-A*02:01
561	1	260	268	YYVGYLQPR	0.45	HLA-A*31:01				YYVGYLQPRHLA-A*31:01
562	1	342	350	FASVYAWNR	0.45	HLA-A*68:01				FASVYAWNRHLA-A*68:01
563	1	1055	1063	VVFLHVTYV	0.46	HLA-A*32:01				VVFLHVTYVHLA-A*32:01
564	1	707	715	IAIPTNFTI	0.46	HLA-A*32:01				IAIPTNFTIHLA-A*32:01
565	1	1000	1008	QTYVTQQLI	0.46	HLA-A*32:01				QTYVTQQLIHLA-A*32:01
566	1	477	485	GVAGINCYF	0.46	HLA-A*32:01				GVAGINCYFHLA-A*32:01
567	1	953	961	ALNTLVKQL	0.46	HLA-A*32:01				ALNTLVKQLHLA-A*32:01
568	1	162	170	TFEYVSQPF	0.46	HLA-A*23:01				TFEYVSQPFHLA-A*23:01
569	1	999	1007	LQTYVTQQL	0.46	HLA-B*15:01				LQTYVTQQLHLA-B*15:01
570	1	338	346	NATRFASVY	0.47	HLA-A*26:01				NATRFASVYHLA-A*26:01
571	1	262	270	VGYLQPRTF	0.47	HLA-A*23:01				VGYLQPRTFHLA-A*23:01
572	1	1207	1215	WPWYIWLGF	0.47	HLA-B*53:01				WPWYIWLGFHLA-B*53:01
573	1	453	461	KSNLKPFER	0.47	HLA-A*30:01				KSNLKPFERHLA-A*30:01
574	1	63	71	HAISGTNGI	0.47	HLA-B*51:01				HAISGTNGIHLA-B*51:01
575	1	902	910	NGIGVTQNV	0.47	HLA-B*51:01				NGIGVTQNVHLA-B*51:01
576	1	852	860	GLTVLPPLL	0.47	HLA-A*02:03				GLTVLPPLLHLA-A*02:03
577	1	511	519	ELLHAPATV	0.47	HLA-A*02:03				ELLHAPATVHLA-A*02:03
578	1	728	736	KTSVDCTMY	0.47	HLA-B*58:01				KTSVDCTMYHLA-B*58:01
579	1	707	715	IAIPTNFTI	0.47	HLA-A*02:06				IAIPTNFTIHLA-A*02:06
580	1	866	874	AQYTSALLA	0.47	HLA-A*02:06				AQYTSALLAHLA-A*02:06
581	1	633	641	TGSNVFQTR	0.47	HLA-A*68:01				TGSNVFQTRHLA-A*68:01
582	1	1259	1267	VLKGVKLHY	0.48	HLA-A*26:01				VLKGVKLHYHLA-A*26:01
583	1	389	397	NVYADSFVI	0.48	HLA-A*68:02				NVYADSFVIHLA-A*68:02
584	1	419	427	KLPDDFTGC	0.48	HLA-A*02:01				KLPDDFTGCHLA-A*02:01
585	1	511	519	ELLHAPATV	0.48	HLA-A*02:01				ELLHAPATVHLA-A*02:01
586	1	1187	1195	NLNESLIDL	0.48	HLA-A*02:06				NLNESLIDLHLA-A*02:06
587	1	89	97	STEKSNIIR	0.48	HLA-A*68:01				STEKSNIIRHLA-A*68:01
588	1	995	1003	RLQSLQTYV	0.49	HLA-A*32:01				RLQSLQTYVHLA-A*32:01
589	1	91	99	EKSNIIRGW	0.49	HLA-B*44:02				EKSNIIRGWHLA-B*44:02
590	1	187	195	FVFKNIDGY	0.49	HLA-A*01:01				FVFKNIDGYHLA-A*01:01
591	1	91	99	EKSNIIRGW	0.49	HLA-B*44:03				EKSNIIRGWHLA-B*44:03
592	1	720	728	EILPVSMTK	0.49	HLA-A*33:01				EILPVSMTKHLA-A*33:01
593	1	856	864	LPPLLTDEM	0.49	HLA-B*51:01				LPPLLTDEMHLA-B*51:01
594	1	768	776	EQDKNTQEV	0.49	HLA-A*02:06				EQDKNTQEVHLA-A*02:06
595	1	427	435	CVIAWNSNK	0.49	HLA-A*03:01				CVIAWNSNKHLA-A*03:01
596	1	1089	1097	VFVSNGTHW	0.5	HLA-B*53:01				VFVSNGTHWHLA-B*53:01
597	1	860	868	LTDEMIAQY	0.5	HLA-B*53:01				LTDEMIAQYHLA-B*53:01
598	1	44	52	VLHSTQDLF	0.5	HLA-A*24:02				VLHSTQDLFHLA-A*24:02
599	1	579	587	ILDITPCSF	0.5	HLA-A*01:01				ILDITPCSFHLA-A*01:01
600	1	718	726	TTEILPVSM	0.5	HLA-A*01:01				TTEILPVSMHLA-A*01:01
601	1	17	25	NLITRTQSY	0.5	HLA-A*01:01				NLITRTQSYHLA-A*01:01
602	1	953	961	ALNTLVKQL	0.5	HLA-A*02:06				ALNTLVKQLHLA-A*02:06
603	1	306	314	GIYQTSNFR	0.5	HLA-A*68:01				GIYQTSNFRHLA-A*68:01
604	1	875	883	GTITSGWTF	0.51	HLA-A*26:01				GTITSGWTFHLA-A*26:01
605	1	316	324	QPTESIVRF	0.51	HLA-A*26:01				QPTESIVRFHLA-A*26:01
606	1	864	872	MIAQYTSAL	0.51	HLA-A*26:01				MIAQYTSALHLA-A*26:01
607	1	705	713	NSIAIPTNF	0.51	HLA-A*32:01				NSIAIPTNFHLA-A*32:01
608	1	44	52	VLHSTQDLF	0.51	HLA-A*23:01				VLHSTQDLFHLA-A*23:01
609	1	893	901	FAMQMAYRF	0.51	HLA-B*51:01				FAMQMAYRFHLA-B*51:01
610	1	1180	1188	RLNEVAKNL	0.51	HLA-A*02:06				RLNEVAKNLHLA-A*02:06
611	1	47	55	STQDLFLPF	0.51	HLA-B*15:01				STQDLFLPFHLA-B*15:01
612	1	951	959	AQALNTLVK	0.51	HLA-A*03:01				AQALNTLVKHLA-A*03:01
613	1	266	274	QPRTFLLKY	0.52	HLA-A*26:01				QPRTFLLKYHLA-A*26:01
614	1	361	369	SVLYNFAPF	0.52	HLA-A*32:01				SVLYNFAPFHLA-A*32:01
615	1	345	353	VYAWNRKRI	0.52	HLA-A*23:01				VYAWNRKRIHLA-A*23:01
616	1	104	112	TLDSKTQSL	0.52	HLA-A*01:01				TLDSKTQSLHLA-A*01:01
617	1	199	207	YSKHTPINL	0.52	HLA-B*08:01				YSKHTPINLHLA-B*08:01
618	1	245	253	TPGDSSSGW	0.52	HLA-B*35:01				TPGDSSSGWHLA-B*35:01
619	1	35	43	YPDKVFRSS	0.52	HLA-B*35:01				YPDKVFRSSHLA-B*35:01
620	1	476	484	NGVAGINCY	0.52	HLA-B*35:01				NGVAGINCYHLA-B*35:01
621	1	445	453	NYRYRLFRK	0.52	HLA-A*30:01				NYRYRLFRKHLA-A*30:01
622	1	406	414	APGQTGNIA	0.52	HLA-B*07:02				APGQTGNIAHLA-B*07:02
623	1	47	55	STQDLFLPF	0.52	HLA-B*58:01				STQDLFLPFHLA-B*58:01
624	1	439	447	KVGGNYNYR	0.52	HLA-A*11:01				KVGGNYNYRHLA-A*11:01
625	1	27	35	NSFTRGVYY	0.52	HLA-B*15:01				NSFTRGVYYHLA-B*15:01
626	1	477	485	GVAGINCYF	0.53	HLA-A*26:01				GVAGINCYFHLA-A*26:01
627	1	552	560	KKFLPFQQF	0.53	HLA-A*32:01				KKFLPFQQFHLA-A*32:01
628	1	187	195	FVFKNIDGY	0.53	HLA-B*53:01				FVFKNIDGYHLA-B*53:01
629	1	47	55	STQDLFLPF	0.53	HLA-A*23:01				STQDLFLPFHLA-A*23:01
630	1	769	777	QDKNTQEVF	0.53	HLA-B*44:02				QDKNTQEVFHLA-B*44:02
631	1	1207	1215	WPWYIWLGF	0.53	HLA-B*35:01				WPWYIWLGFHLA-B*35:01
632	1	1009	1017	RAAEIRASA	0.53	HLA-B*07:02				RAAEIRASAHLA-B*07:02
633	1	419	427	KLPDDFTGC	0.53	HLA-A*02:03				KLPDDFTGCHLA-A*02:03
634	1	361	369	SVLYNFAPF	0.54	HLA-A*26:01				SVLYNFAPFHLA-A*26:01
635	1	623	631	QLTPTWRVY	0.54	HLA-A*26:01				QLTPTWRVYHLA-A*26:01
636	1	462	470	DISTEIYQA	0.54	HLA-A*68:02				DISTEIYQAHLA-A*68:02
637	1	1000	1008	QTYVTQQLI	0.54	HLA-B*58:01				QTYVTQQLIHLA-B*58:01
638	1	1132	1140	VYDPLQPEL	0.54	HLA-A*02:06				VYDPLQPELHLA-A*02:06
639	1	893	901	FAMQMAYRF	0.54	HLA-B*57:01				FAMQMAYRFHLA-B*57:01
640	1	53	61	LPFFSNVTW	0.54	HLA-B*57:01				LPFFSNVTWHLA-B*57:01
641	1	1062	1070	YVPAQEKNF	0.55	HLA-A*26:01				YVPAQEKNFHLA-A*26:01
642	1	1163	1171	DISGINASV	0.55	HLA-A*26:01				DISGINASVHLA-A*26:01
643	1	364	372	YNFAPFFAF	0.55	HLA-A*32:01				YNFAPFFAFHLA-A*32:01
644	1	38	46	KVFRSSVLH	0.55	HLA-A*32:01				KVFRSSVLHHLA-A*32:01
645	1	203	211	TPINLGRDL	0.55	HLA-B*53:01				TPINLGRDLHLA-B*53:01
646	1	120	128	NVVIKVCEF	0.55	HLA-B*08:01				NVVIKVCEFHLA-B*08:01
647	1	1054	1062	GVVFLHVTY	0.55	HLA-B*35:01				GVVFLHVTYHLA-B*35:01
648	1	661	669	IGAGICASY	0.55	HLA-B*35:01				IGAGICASYHLA-B*35:01
649	1	1123	1131	VVIGIVNNT	0.55	HLA-A*68:02				VVIGIVNNTHLA-A*68:02
650	1	262	270	VGYLQPRTF	0.55	HLA-B*58:01				VGYLQPRTFHLA-B*58:01
651	1	528	536	LVKNKCVNF	0.55	HLA-B*15:01				LVKNKCVNFHLA-B*15:01
652	1	193	201	DGYFKIYSK	0.55	HLA-A*68:01				DGYFKIYSKHLA-A*68:01
653	1	157	165	SANNCTFEY	0.56	HLA-A*26:01				SANNCTFEYHLA-A*26:01
654	1	210	218	DLPQGFSAL	0.56	HLA-A*26:01				DLPQGFSALHLA-A*26:01
655	1	335	343	EVFNATRFA	0.56	HLA-A*26:01				EVFNATRFAHLA-A*26:01
656	1	387	395	FTNVYADSF	0.56	HLA-B*35:01				FTNVYADSFHLA-B*35:01
657	1	1050	1058	SAPHGVVFL	0.56	HLA-A*68:02				SAPHGVVFLHLA-A*68:02
658	1	1255	1263	DSEPVLKGV	0.56	HLA-B*51:01				DSEPVLKGVHLA-B*51:01
659	1	620	628	HADQLTPTW	0.56	HLA-B*51:01				HADQLTPTWHLA-B*51:01
660	1	500	508	HQPYRVVVL	0.56	HLA-B*15:01				HQPYRVVVLHLA-B*15:01
661	1	362	370	VLYNFAPFF	0.56	HLA-B*15:01				VLYNFAPFFHLA-B*15:01
662	1	546	554	VLTESNKKF	0.56	HLA-B*15:01				VLTESNKKFHLA-B*15:01
663	1	47	55	STQDLFLPF	0.56	HLA-B*57:01				STQDLFLPFHLA-B*57:01
664	1	262	270	VGYLQPRTF	0.56	HLA-B*57:01				VGYLQPRTFHLA-B*57:01
665	1	824	832	ADAGFIKQY	0.57	HLA-A*26:01				ADAGFIKQYHLA-A*26:01
666	1	262	270	VGYLQPRTF	0.57	HLA-A*32:01				VGYLQPRTFHLA-A*32:01
667	1	694	702	LGAENSVAY	0.57	HLA-A*01:01				LGAENSVAYHLA-A*01:01
668	1	235	243	TLLALHRSY	0.57	HLA-B*35:01				TLLALHRSYHLA-B*35:01
669	1	147	155	WMESEFRVY	0.57	HLA-A*30:02				WMESEFRVYHLA-A*30:02
670	1	191	199	NIDGYFKIY	0.57	HLA-A*30:02				NIDGYFKIYHLA-A*30:02
671	1	1220	1228	IAIVMVTIM	0.57	HLA-B*51:01				IAIVMVTIMHLA-B*51:01
672	1	64	72	AISGTNGIK	0.57	HLA-A*03:01				AISGTNGIKHLA-A*03:01
673	1	412	420	NIADYNYKL	0.58	HLA-A*26:01				NIADYNYKLHLA-A*26:01
674	1	1142	1150	SFKEELDKY	0.58	HLA-A*26:01				SFKEELDKYHLA-A*26:01
675	1	338	346	NATRFASVY	0.58	HLA-B*53:01				NATRFASVYHLA-B*53:01
676	1	974	982	DILSRLDKV	0.58	HLA-A*68:02				DILSRLDKVHLA-A*68:02
677	1	892	900	PFAMQMAYR	0.58	HLA-A*33:01				PFAMQMAYRHLA-A*33:01
678	1	783	791	IYKTPPIKY	0.58	HLA-A*30:01				IYKTPPIKYHLA-A*30:01
679	1	991	999	LITGRLQSL	0.58	HLA-A*02:03				LITGRLQSLHLA-A*02:03
680	1	1204	1212	YIKWPWYIW	0.58	HLA-B*58:01				YIKWPWYIWHLA-B*58:01
681	1	852	860	GLTVLPPLL	0.58	HLA-A*02:06				GLTVLPPLLHLA-A*02:06
682	1	964	972	KFGAISSVL	0.59	HLA-A*24:02				KFGAISSVLHLA-A*24:02
683	1	256	264	GAAAYYVGY	0.59	HLA-B*35:01				GAAAYYVGYHLA-B*35:01
684	1	150	158	SEFRVYSSA	0.59	HLA-B*40:01				SEFRVYSSAHLA-B*40:01
685	1	21	29	RTQSYTNSF	0.59	HLA-A*30:01				RTQSYTNSFHLA-A*30:01
686	1	812	820	FIEDLLFNK	0.59	HLA-A*11:01				FIEDLLFNKHLA-A*11:01
687	1	373	381	KCYGVSPTK	0.59	HLA-A*11:01				KCYGVSPTKHLA-A*11:01
688	1	810	818	RSFIEDLLF	0.6	HLA-A*23:01				RSFIEDLLFHLA-A*23:01
689	1	893	901	FAMQMAYRF	0.6	HLA-A*24:02				FAMQMAYRFHLA-A*24:02
690	1	875	883	GTITSGWTF	0.6	HLA-A*24:02				GTITSGWTFHLA-A*24:02
691	1	1168	1176	NASVVNIQK	0.6	HLA-A*11:01				NASVVNIQKHLA-A*11:01
692	1	599	607	TSNQVAVLY	0.6	HLA-A*11:01				TSNQVAVLYHLA-A*11:01
693	1	552	560	KKFLPFQQF	0.61	HLA-A*23:01				KKFLPFQQFHLA-A*23:01
694	1	705	713	NSIAIPTNF	0.61	HLA-A*23:01				NSIAIPTNFHLA-A*23:01
695	1	488	496	QSYGFRPTY	0.61	HLA-B*53:01				QSYGFRPTYHLA-B*53:01
696	1	960	968	QLSSKFGAI	0.61	HLA-B*08:01				QLSSKFGAIHLA-B*08:01
697	1	974	982	DILSRLDKV	0.61	HLA-B*08:01				DILSRLDKVHLA-B*08:01
698	1	104	112	TLDSKTQSL	0.61	HLA-B*07:02				TLDSKTQSLHLA-B*07:02
699	1	824	832	ADAGFIKQY	0.61	HLA-A*30:02				ADAGFIKQYHLA-A*30:02
700	1	613	621	TEVPVAIHA	0.62	HLA-B*44:02				TEVPVAIHAHLA-B*44:02
701	1	659	667	IPIGAGICA	0.62	HLA-B*35:01				IPIGAGICAHLA-B*35:01
702	1	1091	1099	VSNGTHWFV	0.62	HLA-A*68:02				VSNGTHWFVHLA-A*68:02
703	1	496	504	YGVGHQPYR	0.62	HLA-A*33:01				YGVGHQPYRHLA-A*33:01
704	1	256	264	GAAAYYVGY	0.62	HLA-B*15:01				GAAAYYVGYHLA-B*15:01
705	1	477	485	GVAGINCYF	0.62	HLA-B*15:01				GVAGINCYFHLA-B*15:01
706	1	38	46	KVFRSSVLH	0.62	HLA-A*31:01				KVFRSSVLHHLA-A*31:01
707	1	139	147	YYHKNNKSW	0.63	HLA-B*53:01				YYHKNNKSWHLA-B*53:01
708	1	157	165	SANNCTFEY	0.63	HLA-B*53:01				SANNCTFEYHLA-B*53:01
709	1	155	163	YSSANNCTF	0.63	HLA-B*53:01				YSSANNCTFHLA-B*53:01
710	1	191	199	NIDGYFKIY	0.63	HLA-B*35:01				NIDGYFKIYHLA-B*35:01
711	1	147	155	WMESEFRVY	0.63	HLA-B*35:01				WMESEFRVYHLA-B*35:01
712	1	864	872	MIAQYTSAL	0.63	HLA-B*35:01				MIAQYTSALHLA-B*35:01
713	1	1132	1140	VYDPLQPEL	0.63	HLA-A*30:02				VYDPLQPELHLA-A*30:02
714	1	26	34	TNSFTRGVY	0.63	HLA-A*30:02				TNSFTRGVYHLA-A*30:02
715	1	1096	1104	HWFVTQRNF	0.63	HLA-A*30:02				HWFVTQRNFHLA-A*30:02
716	1	920	928	NQFNSAIGK	0.63	HLA-A*03:01				NQFNSAIGKHLA-A*03:01
717	1	620	628	HADQLTPTW	0.64	HLA-B*44:02				HADQLTPTWHLA-B*44:02
718	1	48	56	TQDLFLPFF	0.64	HLA-A*23:01				TQDLFLPFFHLA-A*23:01
719	1	163	171	FEYVSQPFL	0.64	HLA-B*44:03				FEYVSQPFLHLA-B*44:03
720	1	824	832	ADAGFIKQY	0.64	HLA-A*01:01				ADAGFIKQYHLA-A*01:01
721	1	150	158	SEFRVYSSA	0.64	HLA-B*44:03				SEFRVYSSAHLA-B*44:03
722	1	743	751	ECSNLLLQY	0.64	HLA-A*30:02				ECSNLLLQYHLA-A*30:02
723	1	672	680	QTKSHRRAR	0.64	HLA-A*30:01				QTKSHRRARHLA-A*30:01
724	1	716	724	SVTTEILPV	0.64	HLA-A*02:03				SVTTEILPVHLA-A*02:03
725	1	265	273	LQPRTFLLK	0.64	HLA-A*11:01				LQPRTFLLKHLA-A*11:01
726	1	235	243	TLLALHRSY	0.65	HLA-A*26:01				TLLALHRSYHLA-A*26:01
727	1	254	262	TAGAAAYYV	0.65	HLA-A*68:02				TAGAAAYYVHLA-A*68:02
728	1	931	939	DSLSSTASA	0.65	HLA-A*68:02				DSLSSTASAHLA-A*68:02
729	1	772	780	NTQEVFAQV	0.65	HLA-B*51:01				NTQEVFAQVHLA-B*51:01
730	1	262	270	VGYLQPRTF	0.65	HLA-B*51:01				VGYLQPRTFHLA-B*51:01
731	1	934	942	SSTASALGK	0.65	HLA-A*30:01				SSTASALGKHLA-A*30:01
732	1	139	147	YYHKNNKSW	0.65	HLA-B*58:01				YYHKNNKSWHLA-B*58:01
733	1	253	261	WTAGAAAYY	0.65	HLA-B*15:01				WTAGAAAYYHLA-B*15:01
734	1	427	435	CVIAWNSNK	0.65	HLA-A*68:01				CVIAWNSNKHLA-A*68:01
735	1	84	92	GVYFASTEK	0.65	HLA-A*68:01				GVYFASTEKHLA-A*68:01
736	1	1015	1023	ASANLAATK	0.65	HLA-A*68:01				ASANLAATKHLA-A*68:01
737	1	139	147	YYHKNNKSW	0.66	HLA-A*32:01				YYHKNNKSWHLA-A*32:01
738	1	914	922	NQKLIANQF	0.66	HLA-B*44:02				NQKLIANQFHLA-B*44:02
739	1	181	189	FKNLREFVF	0.66	HLA-B*08:01				FKNLREFVFHLA-B*08:01
740	1	613	621	TEVPVAIHA	0.66	HLA-B*40:01				TEVPVAIHAHLA-B*40:01
741	1	629	637	RVYSTGSNV	0.66	HLA-A*68:02				RVYSTGSNVHLA-A*68:02
742	1	232	240	RFQTLLALH	0.66	HLA-A*30:02				RFQTLLALHHLA-A*30:02
743	1	182	190	KNLREFVFK	0.66	HLA-A*30:01				KNLREFVFKHLA-A*30:01
744	1	570	578	AVRDPQTLE	0.66	HLA-A*30:01				AVRDPQTLEHLA-A*30:01
745	1	932	940	SLSSTASAL	0.66	HLA-A*02:01				SLSSTASALHLA-A*02:01
746	1	412	420	NIADYNYKL	0.66	HLA-A*02:03				NIADYNYKLHLA-A*02:03
747	1	117	125	NATNVVIKV	0.66	HLA-A*02:06				NATNVVIKVHLA-A*02:06
748	1	441	449	GGNYNYRYR	0.66	HLA-A*31:01				GGNYNYRYRHLA-A*31:01
749	1	682	690	VASQSIIAY	0.66	HLA-B*57:01				VASQSIIAYHLA-B*57:01
750	1	1089	1097	VFVSNGTHW	0.66	HLA-B*57:01				VFVSNGTHWHLA-B*57:01
751	1	599	607	TSNQVAVLY	0.67	HLA-A*32:01				TSNQVAVLYHLA-A*32:01
752	1	146	154	SWMESEFRV	0.67	HLA-A*24:02				SWMESEFRVHLA-A*24:02
753	1	769	777	QDKNTQEVF	0.67	HLA-B*44:03				QDKNTQEVFHLA-B*44:03
754	1	1259	1267	VLKGVKLHY	0.67	HLA-A*01:01				VLKGVKLHYHLA-A*01:01
755	1	47	55	STQDLFLPF	0.67	HLA-B*35:01				STQDLFLPFHLA-B*35:01
756	1	707	715	IAIPTNFTI	0.67	HLA-A*68:02				IAIPTNFTIHLA-A*68:02
757	1	877	885	ITSGWTFGA	0.67	HLA-A*68:02				ITSGWTFGAHLA-A*68:02
758	1	495	503	TYGVGHQPY	0.67	HLA-A*30:02				TYGVGHQPYHLA-A*30:02
759	1	605	613	VLYQGVNCT	0.67	HLA-A*02:03				VLYQGVNCTHLA-A*02:03
760	1	661	669	IGAGICASY	0.67	HLA-B*15:01				IGAGICASYHLA-B*15:01
761	1	798	806	SQILPDPSK	0.67	HLA-A*03:01				SQILPDPSKHLA-A*03:01
762	1	957	965	LVKQLSSKF	0.67	HLA-B*57:01				LVKQLSSKFHLA-B*57:01
763	1	563	571	DIADTTDAV	0.68	HLA-A*26:01				DIADTTDAVHLA-A*26:01
764	1	1202	1210	EQYIKWPWY	0.68	HLA-A*26:01				EQYIKWPWYHLA-A*26:01
765	1	146	154	SWMESEFRV	0.68	HLA-A*23:01				SWMESEFRVHLA-A*23:01
766	1	1049	1057	QSAPHGVVF	0.68	HLA-A*24:02				QSAPHGVVFHLA-A*24:02
767	1	1045	1053	MSFPQSAPH	0.68	HLA-B*35:01				MSFPQSAPHHLA-B*35:01
768	1	950	958	NAQALNTLV	0.68	HLA-A*68:02				NAQALNTLVHLA-A*68:02
769	1	73	81	RFDNPVLPF	0.68	HLA-A*30:02				RFDNPVLPFHLA-A*30:02
770	1	772	780	NTQEVFAQV	0.68	HLA-A*02:03				NTQEVFAQVHLA-A*02:03
771	1	864	872	MIAQYTSAL	0.68	HLA-A*02:06				MIAQYTSALHLA-A*02:06
772	1	684	692	SQSIIAYTM	0.68	HLA-A*02:06				SQSIIAYTMHLA-A*02:06
773	1	89	97	STEKSNIIR	0.68	HLA-A*11:01				STEKSNIIRHLA-A*11:01
774	1	1000	1008	QTYVTQQLI	0.68	HLA-B*57:01				QTYVTQQLIHLA-B*57:01
775	1	387	395	FTNVYADSF	0.69	HLA-B*53:01				FTNVYADSFHLA-B*53:01
776	1	701	709	AYSNNSIAI	0.69	HLA-A*23:01				AYSNNSIAIHLA-A*23:01
777	1	387	395	FTNVYADSF	0.69	HLA-A*01:01				FTNVYADSFHLA-A*01:01
778	1	364	372	YNFAPFFAF	0.69	HLA-B*35:01				YNFAPFFAFHLA-B*35:01
779	1	1000	1008	QTYVTQQLI	0.69	HLA-B*51:01				QTYVTQQLIHLA-B*51:01
780	1	194	202	GYFKIYSKH	0.69	HLA-A*30:02				GYFKIYSKHHLA-A*30:02
781	1	810	818	RSFIEDLLF	0.69	HLA-B*15:01				RSFIEDLLFHLA-B*15:01
782	1	299	307	KSFTVEKGI	0.69	HLA-B*57:01				KSFTVEKGIHLA-B*57:01
783	1	365	373	NFAPFFAFK	0.69	HLA-A*68:01				NFAPFFAFKHLA-A*68:01
784	1	822	830	TLADAGFIK	0.69	HLA-A*68:01				TLADAGFIKHLA-A*68:01
785	1	579	587	ILDITPCSF	0.7	HLA-A*32:01				ILDITPCSFHLA-A*32:01
786	1	150	158	SEFRVYSSA	0.7	HLA-B*44:02				SEFRVYSSAHLA-B*44:02
787	1	1108	1116	QIITTDNTF	0.7	HLA-B*53:01				QIITTDNTFHLA-B*53:01
788	1	1049	1057	QSAPHGVVF	0.7	HLA-A*23:01				QSAPHGVVFHLA-A*23:01
789	1	1211	1219	IWLGFIAGL	0.7	HLA-A*23:01				IWLGFIAGLHLA-A*23:01
790	1	1196	1204	QELGKYEQY	0.7	HLA-B*40:01				QELGKYEQYHLA-B*40:01
791	1	883	891	FGAGAALQI	0.7	HLA-B*51:01				FGAGAALQIHLA-B*51:01
792	1	410	418	TGNIADYNY	0.7	HLA-A*30:02				TGNIADYNYHLA-A*30:02
793	1	55	63	FFSNVTWFH	0.7	HLA-A*33:01				FFSNVTWFHHLA-A*33:01
794	1	299	307	KSFTVEKGI	0.7	HLA-B*58:01				KSFTVEKGIHLA-B*58:01
795	1	482	490	NCYFPLQSY	0.7	HLA-B*15:01				NCYFPLQSYHLA-B*15:01
796	1	891	899	IPFAMQMAY	0.71	HLA-A*26:01				IPFAMQMAYHLA-A*26:01
797	1	1132	1140	VYDPLQPEL	0.71	HLA-B*53:01				VYDPLQPELHLA-B*53:01
798	1	249	257	SSSGWTAGA	0.71	HLA-A*68:02				SSSGWTAGAHLA-A*68:02
799	1	810	818	RSFIEDLLF	0.71	HLA-A*30:02				RSFIEDLLFHLA-A*30:02
800	1	1081	1089	KAHFPREGV	0.71	HLA-A*30:01				KAHFPREGVHLA-A*30:01
801	1	365	373	NFAPFFAFK	0.71	HLA-A*30:01				NFAPFFAFKHLA-A*30:01
802	1	343	351	ASVYAWNRK	0.71	HLA-A*30:01				ASVYAWNRKHLA-A*30:01
803	1	153	161	RVYSSANNC	0.71	HLA-A*30:01				RVYSSANNCHLA-A*30:01
804	1	772	780	NTQEVFAQV	0.71	HLA-A*02:01				NTQEVFAQVHLA-A*02:01
805	1	496	504	YGVGHQPYR	0.71	HLA-A*31:01				YGVGHQPYRHLA-A*31:01
806	1	860	868	LTDEMIAQY	0.71	HLA-B*57:01				LTDEMIAQYHLA-B*57:01
807	1	1026	1034	ECVLGQSKR	0.71	HLA-A*68:01				ECVLGQSKRHLA-A*68:01
808	1	21	29	RTQSYTNSF	0.72	HLA-A*26:01				RTQSYTNSFHLA-A*26:01
809	1	887	895	AALQIPFAM	0.72	HLA-A*32:01				AALQIPFAMHLA-A*32:01
810	1	964	972	KFGAISSVL	0.72	HLA-A*23:01				KFGAISSVLHLA-A*23:01
811	1	364	372	YNFAPFFAF	0.72	HLA-A*24:02				YNFAPFFAFHLA-A*24:02
812	1	48	56	TQDLFLPFF	0.72	HLA-A*24:02				TQDLFLPFFHLA-A*24:02
813	1	914	922	NQKLIANQF	0.72	HLA-B*44:03				NQKLIANQFHLA-B*44:03
814	1	436	444	LDSKVGGNY	0.72	HLA-A*01:01				LDSKVGGNYHLA-A*01:01
815	1	692	700	MSLGAENSV	0.72	HLA-A*68:02				MSLGAENSVHLA-A*68:02
816	1	266	274	QPRTFLLKY	0.72	HLA-B*07:02				QPRTFLLKYHLA-B*07:02
817	1	473	481	KPCNGVAGI	0.72	HLA-B*07:02				KPCNGVAGIHLA-B*07:02
818	1	53	61	LPFFSNVTW	0.72	HLA-B*07:02				LPFFSNVTWHLA-B*07:02
819	1	865	873	IAQYTSALL	0.72	HLA-B*51:01				IAQYTSALLHLA-B*51:01
820	1	521	529	GPKKSTNLV	0.72	HLA-B*51:01				GPKKSTNLVHLA-B*51:01
821	1	554	562	FLPFQQFGR	0.72	HLA-A*33:01				FLPFQQFGRHLA-A*33:01
822	1	1094	1102	GTHWFVTQR	0.72	HLA-A*30:01				GTHWFVTQRHLA-A*30:01
823	1	728	736	KTSVDCTMY	0.72	HLA-B*57:01				KTSVDCTMYHLA-B*57:01
824	1	387	395	FTNVYADSF	0.73	HLA-A*26:01				FTNVYADSFHLA-A*26:01
825	1	163	171	FEYVSQPFL	0.73	HLA-B*44:02				FEYVSQPFLHLA-B*44:02
826	1	546	554	VLTESNKKF	0.73	HLA-A*32:01				VLTESNKKFHLA-A*32:01
827	1	48	56	TQDLFLPFF	0.73	HLA-A*32:01				TQDLFLPFFHLA-A*32:01
828	1	47	55	STQDLFLPF	0.73	HLA-A*24:02				STQDLFLPFHLA-A*24:02
829	1	262	270	VGYLQPRTF	0.73	HLA-A*24:02				VGYLQPRTFHLA-A*24:02
830	1	622	630	DQLTPTWRV	0.73	HLA-A*68:02				DQLTPTWRVHLA-A*68:02
831	1	265	273	LQPRTFLLK	0.73	HLA-A*30:01				LQPRTFLLKHLA-A*30:01
832	1	8	16	LPLVSSQCV	0.74	HLA-B*53:01				LPLVSSQCVHLA-B*53:01
833	1	743	751	ECSNLLLQY	0.74	HLA-B*53:01				ECSNLLLQYHLA-B*53:01
834	1	1125	1133	IGIVNNTVY	0.74	HLA-A*30:02				IGIVNNTVYHLA-A*30:02
835	1	387	395	FTNVYADSF	0.74	HLA-B*58:01				FTNVYADSFHLA-B*58:01
836	1	716	724	SVTTEILPV	0.74	HLA-A*02:01				SVTTEILPVHLA-A*02:01
837	1	511	519	ELLHAPATV	0.74	HLA-A*02:06				ELLHAPATVHLA-A*02:06
838	1	847	855	AQKFNGLTV	0.74	HLA-A*02:06				AQKFNGLTVHLA-A*02:06
839	1	552	560	KKFLPFQQF	0.74	HLA-B*15:01				KKFLPFQQFHLA-B*15:01
840	1	776	784	VFAQVKQIY	0.74	HLA-B*15:01				VFAQVKQIYHLA-B*15:01
841	1	365	373	NFAPFFAFK	0.74	HLA-A*31:01				NFAPFFAFKHLA-A*31:01
842	1	1203	1211	QYIKWPWYI	0.75	HLA-A*32:01				QYIKWPWYIHLA-A*32:01
843	1	801	809	LPDPSKPSK	0.75	HLA-B*35:01				LPDPSKPSKHLA-B*35:01
844	1	224	232	LPIGINITR	0.75	HLA-B*35:01				LPIGINITRHLA-B*35:01
845	1	319	327	ESIVRFPNI	0.75	HLA-B*08:01				ESIVRFPNIHLA-B*08:01
846	1	35	43	YPDKVFRSS	0.75	HLA-B*51:01				YPDKVFRSSHLA-B*51:01
847	1	300	308	SFTVEKGIY	0.75	HLA-A*30:02				SFTVEKGIYHLA-A*30:02
848	1	1057	1065	FLHVTYVPA	0.75	HLA-A*02:03				FLHVTYVPAHLA-A*02:03
849	1	25	33	YTNSFTRGV	0.76	HLA-A*26:01				YTNSFTRGVHLA-A*26:01
850	1	620	628	HADQLTPTW	0.76	HLA-A*23:01				HADQLTPTWHLA-A*23:01
851	1	620	628	HADQLTPTW	0.76	HLA-B*44:03				HADQLTPTWHLA-B*44:03
852	1	914	922	NQKLIANQF	0.76	HLA-B*08:01				NQKLIANQFHLA-B*08:01
853	1	777	785	FAQVKQIYK	0.76	HLA-A*30:01				FAQVKQIYKHLA-A*30:01
854	1	887	895	AALQIPFAM	0.76	HLA-B*58:01				AALQIPFAMHLA-B*58:01
855	1	847	855	AQKFNGLTV	0.76	HLA-A*02:03				AQKFNGLTVHLA-A*02:03
856	1	622	630	DQLTPTWRV	0.76	HLA-A*02:06				DQLTPTWRVHLA-A*02:06
857	1	991	999	LITGRLQSL	0.76	HLA-A*02:06				LITGRLQSLHLA-A*02:06
858	1	579	587	ILDITPCSF	0.76	HLA-B*15:01				ILDITPCSFHLA-B*15:01
859	1	78	86	VLPFNDGVY	0.76	HLA-B*15:01				VLPFNDGVYHLA-B*15:01
860	1	1125	1133	IGIVNNTVY	0.76	HLA-B*15:01				IGIVNNTVYHLA-B*15:01
861	1	453	461	KSNLKPFER	0.76	HLA-A*03:01				KSNLKPFERHLA-A*03:01
862	1	488	496	QSYGFRPTY	0.76	HLA-A*03:01				QSYGFRPTYHLA-A*03:01
863	1	253	261	WTAGAAAYY	0.76	HLA-A*68:01				WTAGAAAYYHLA-A*68:01
864	1	340	348	TRFASVYAW	0.77	HLA-A*23:01				TRFASVYAWHLA-A*23:01
865	1	741	749	STECSNLLL	0.77	HLA-A*01:01				STECSNLLLHLA-A*01:01
866	1	637	645	VFQTRAGCL	0.77	HLA-B*08:01				VFQTRAGCLHLA-B*08:01
867	1	1132	1140	VYDPLQPEL	0.77	HLA-B*07:02				VYDPLQPELHLA-B*07:02
868	1	507	515	VLSFELLHA	0.77	HLA-A*02:06				VLSFELLHAHLA-A*02:06
869	1	893	901	FAMQMAYRF	0.78	HLA-A*32:01				FAMQMAYRFHLA-A*32:01
870	1	1049	1057	QSAPHGVVF	0.78	HLA-A*01:01				QSAPHGVVFHLA-A*01:01
871	1	338	346	NATRFASVY	0.78	HLA-A*01:01				NATRFASVYHLA-A*01:01
872	1	845	853	ICAQKFNGL	0.78	HLA-B*08:01				ICAQKFNGLHLA-B*08:01
873	1	297	305	TLKSFTVEK	0.78	HLA-A*33:01				TLKSFTVEKHLA-A*33:01
874	1	262	270	VGYLQPRTF	0.79	HLA-B*53:01				VGYLQPRTFHLA-B*53:01
875	1	1051	1059	APHGVVFLH	0.79	HLA-B*53:01				APHGVVFLHHLA-B*53:01
876	1	1139	1147	ELDSFKEEL	0.79	HLA-B*08:01				ELDSFKEELHLA-B*08:01
877	1	856	864	LPPLLTDEM	0.79	HLA-B*07:02				LPPLLTDEMHLA-B*07:02
878	1	1045	1053	MSFPQSAPH	0.79	HLA-A*30:02				MSFPQSAPHHLA-A*30:02
879	1	622	630	DQLTPTWRV	0.79	HLA-B*51:01				DQLTPTWRVHLA-B*51:01
880	1	1090	1098	FVSNGTHWF	0.79	HLA-B*15:01				FVSNGTHWFHLA-B*15:01
881	1	265	273	LQPRTFLLK	0.79	HLA-A*03:01				LQPRTFLLKHLA-A*03:01
882	1	439	447	KVGGNYNYR	0.79	HLA-A*03:01				KVGGNYNYRHLA-A*03:01
883	1	777	785	FAQVKQIYK	0.79	HLA-A*68:01				FAQVKQIYKHLA-A*68:01
884	1	1043	1051	HLMSFPQSA	0.8	HLA-B*08:01				HLMSFPQSAHLA-B*08:01
885	1	1084	1092	FPREGVFVS	0.8	HLA-B*07:02				FPREGVFVSHLA-B*07:02
886	1	216	224	SALEPLVDL	0.8	HLA-B*51:01				SALEPLVDLHLA-B*51:01
887	1	490	498	YGFRPTYGV	0.8	HLA-B*51:01				YGFRPTYGVHLA-B*51:01
888	1	1097	1105	WFVTQRNFY	0.8	HLA-A*30:02				WFVTQRNFYHLA-A*30:02
889	1	453	461	KSNLKPFER	0.8	HLA-A*33:01				KSNLKPFERHLA-A*33:01
890	1	1132	1140	VYDPLQPEL	0.8	HLA-A*02:01				VYDPLQPELHLA-A*02:01
891	1	155	163	YSSANNCTF	0.8	HLA-B*57:01				YSSANNCTFHLA-B*57:01
892	1	893	901	FAMQMAYRF	0.81	HLA-A*26:01				FAMQMAYRFHLA-A*26:01
893	1	696	704	AENSVAYSN	0.81	HLA-B*44:03				AENSVAYSNHLA-B*44:03
894	1	1199	1207	GKYEQYIKW	0.81	HLA-B*44:03				GKYEQYIKWHLA-B*44:03
895	1	1062	1070	YVPAQEKNF	0.81	HLA-A*24:02				YVPAQEKNFHLA-A*24:02
896	1	1005	1013	QQLIRAAEI	0.81	HLA-B*08:01				QQLIRAAEIHLA-B*08:01
897	1	506	514	VVLSFELLH	0.81	HLA-A*11:01				VVLSFELLHHLA-A*11:01
898	1	27	35	NSFTRGVYY	0.81	HLA-A*68:01				NSFTRGVYYHLA-A*68:01
899	1	812	820	FIEDLLFNK	0.81	HLA-A*68:01				FIEDLLFNKHLA-A*68:01
900	1	1045	1053	MSFPQSAPH	0.82	HLA-A*26:01				MSFPQSAPHHLA-A*26:01
901	1	820	828	KVTLADAGF	0.82	HLA-A*32:01				KVTLADAGFHLA-A*32:01
902	1	47	55	STQDLFLPF	0.82	HLA-A*01:01				STQDLFLPFHLA-A*01:01
903	1	579	587	ILDITPCSF	0.82	HLA-B*35:01				ILDITPCSFHLA-B*35:01
904	1	681	689	SVASQSIIA	0.82	HLA-A*68:02				SVASQSIIAHLA-A*68:02
905	1	680	688	RSVASQSII	0.82	HLA-B*58:01				RSVASQSIIHLA-B*58:01
906	1	344	352	SVYAWNRKR	0.82	HLA-A*30:01				SVYAWNRKRHLA-A*30:01
907	1	781	789	KQIYKTPPI	0.82	HLA-A*02:03				KQIYKTPPIHLA-A*02:03
908	1	299	307	KSFTVEKGI	0.83	HLA-A*32:01				KSFTVEKGIHLA-A*32:01
909	1	579	587	ILDITPCSF	0.83	HLA-A*24:02				ILDITPCSFHLA-A*24:02
910	1	394	402	SFVIRGNEV	0.83	HLA-B*08:01				SFVIRGNEVHLA-B*08:01
911	1	801	809	LPDPSKPSK	0.83	HLA-B*07:02				LPDPSKPSKHLA-B*07:02
912	1	362	370	VLYNFAPFF	0.83	HLA-A*30:02				VLYNFAPFFHLA-A*30:02
913	1	1049	1057	QSAPHGVVF	0.83	HLA-A*30:02				QSAPHGVVFHLA-A*30:02
914	1	504	512	RVVVLSFEL	0.83	HLA-A*02:06				RVVVLSFELHLA-A*02:06
915	1	356	364	CVADYSVLY	0.83	HLA-A*11:01				CVADYSVLYHLA-A*11:01
916	1	64	72	AISGTNGIK	0.83	HLA-A*11:01				AISGTNGIKHLA-A*11:01
917	1	1001	1009	TYVTQQLIR	0.83	HLA-A*31:01				TYVTQQLIRHLA-A*31:01
918	1	813	821	IEDLLFNKV	0.84	HLA-B*44:02				IEDLLFNKVHLA-B*44:02
919	1	1166	1174	GINASVVNI	0.84	HLA-A*32:01				GINASVVNIHLA-A*32:01
920	1	1089	1097	VFVSNGTHW	0.84	HLA-A*32:01				VFVSNGTHWHLA-A*32:01
921	1	356	364	CVADYSVLY	0.84	HLA-A*32:01				CVADYSVLYHLA-A*32:01
922	1	957	965	LVKQLSSKF	0.84	HLA-B*53:01				LVKQLSSKFHLA-B*53:01
923	1	776	784	VFAQVKQIY	0.84	HLA-A*23:01				VFAQVKQIYHLA-A*23:01
924	1	322	330	VRFPNITNL	0.84	HLA-A*23:01				VRFPNITNLHLA-A*23:01
925	1	280	288	ITDAVDCAL	0.84	HLA-A*01:01				ITDAVDCALHLA-A*01:01
926	1	120	128	NVVIKVCEF	0.84	HLA-B*35:01				NVVIKVCEFHLA-B*35:01
927	1	569	577	DAVRDPQTL	0.84	HLA-B*08:01				DAVRDPQTLHLA-B*08:01
928	1	210	218	DLPQGFSAL	0.84	HLA-A*68:02				DLPQGFSALHLA-A*68:02
929	1	252	260	GWTAGAAAY	0.84	HLA-A*30:02				GWTAGAAAYHLA-A*30:02
930	1	439	447	KVGGNYNYR	0.84	HLA-A*30:01				KVGGNYNYRHLA-A*30:01
931	1	720	728	EILPVSMTK	0.84	HLA-A*30:01				EILPVSMTKHLA-A*30:01
932	1	669	677	YQTQTKSHR	0.84	HLA-A*31:01				YQTQTKSHRHLA-A*31:01
933	1	696	704	AENSVAYSN	0.85	HLA-B*44:02				AENSVAYSNHLA-B*44:02
934	1	1108	1116	QIITTDNTF	0.85	HLA-A*32:01				QIITTDNTFHLA-A*32:01
935	1	27	35	NSFTRGVYY	0.85	HLA-B*53:01				NSFTRGVYYHLA-B*53:01
936	1	1252	1260	DEDDSEPVL	0.85	HLA-B*44:03				DEDDSEPVLHLA-B*44:03
937	1	34	42	YYPDKVFRS	0.85	HLA-A*24:02				YYPDKVFRSHLA-A*24:02
938	1	620	628	HADQLTPTW	0.85	HLA-A*24:02				HADQLTPTWHLA-A*24:02
939	1	776	784	VFAQVKQIY	0.85	HLA-A*24:02				VFAQVKQIYHLA-A*24:02
940	1	623	631	QLTPTWRVY	0.85	HLA-B*35:01				QLTPTWRVYHLA-B*35:01
941	1	904	912	IGVTQNVLY	0.85	HLA-B*35:01				IGVTQNVLYHLA-B*35:01
942	1	776	784	VFAQVKQIY	0.85	HLA-B*35:01				VFAQVKQIYHLA-B*35:01
943	1	868	876	YTSALLAGT	0.85	HLA-A*68:02				YTSALLAGTHLA-A*68:02
944	1	620	628	HADQLTPTW	0.86	HLA-A*26:01				HADQLTPTWHLA-A*26:01
945	1	356	364	CVADYSVLY	0.86	HLA-B*53:01				CVADYSVLYHLA-B*53:01
946	1	705	713	NSIAIPTNF	0.86	HLA-A*24:02				NSIAIPTNFHLA-A*24:02
947	1	21	29	RTQSYTNSF	0.86	HLA-A*01:01				RTQSYTNSFHLA-A*01:01
948	1	229	237	NITRFQTLL	0.86	HLA-A*68:02				NITRFQTLLHLA-A*68:02
949	1	338	346	NATRFASVY	0.86	HLA-A*30:02				NATRFASVYHLA-A*30:02
950	1	1196	1204	QELGKYEQY	0.86	HLA-A*30:02				QELGKYEQYHLA-A*30:02
951	1	197	205	KIYSKHTPI	0.86	HLA-A*02:06				KIYSKHTPIHLA-A*02:06
952	1	910	918	VLYENQKLI	0.86	HLA-A*02:06				VLYENQKLIHLA-A*02:06
953	1	642	650	AGCLIGAEY	0.86	HLA-B*15:01				AGCLIGAEYHLA-B*15:01
954	1	343	351	ASVYAWNRK	0.86	HLA-A*03:01				ASVYAWNRKHLA-A*03:01
955	1	23	31	QSYTNSFTR	0.86	HLA-A*03:01				QSYTNSFTRHLA-A*03:01
956	1	804	812	PSKPSKRSF	0.86	HLA-B*57:01				PSKPSKRSFHLA-B*57:01
957	1	598	606	NTSNQVAVL	0.87	HLA-A*26:01				NTSNQVAVLHLA-A*26:01
958	1	47	55	STQDLFLPF	0.87	HLA-A*30:02				STQDLFLPFHLA-A*30:02
959	1	485	493	FPLQSYGFR	0.87	HLA-A*33:01				FPLQSYGFRHLA-A*33:01
960	1	1090	1098	FVSNGTHWF	0.87	HLA-B*58:01				FVSNGTHWFHLA-B*58:01
961	1	39	47	VFRSSVLHS	0.87	HLA-A*30:01				VFRSSVLHSHLA-A*30:01
962	1	847	855	AQKFNGLTV	0.87	HLA-A*30:01				AQKFNGLTVHLA-A*30:01
963	1	607	615	YQGVNCTEV	0.87	HLA-A*02:06				YQGVNCTEVHLA-A*02:06
964	1	490	498	YGFRPTYGV	0.87	HLA-A*02:06				YGFRPTYGVHLA-A*02:06
965	1	199	207	YSKHTPINL	0.87	HLA-B*57:01				YSKHTPINLHLA-B*57:01
966	1	496	504	YGVGHQPYR	0.87	HLA-A*68:01				YGVGHQPYRHLA-A*68:01
967	1	914	922	NQKLIANQF	0.88	HLA-A*23:01				NQKLIANQFHLA-A*23:01
968	1	684	692	SQSIIAYTM	0.88	HLA-B*40:01				SQSIIAYTMHLA-B*40:01
969	1	199	207	YSKHTPINL	0.88	HLA-A*68:02				YSKHTPINLHLA-A*68:02
970	1	35	43	YPDKVFRSS	0.88	HLA-B*07:02				YPDKVFRSSHLA-B*07:02
971	1	1026	1034	ECVLGQSKR	0.88	HLA-A*33:01				ECVLGQSKRHLA-A*33:01
972	1	1055	1063	VVFLHVTYV	0.88	HLA-A*30:01				VVFLHVTYVHLA-A*30:01
973	1	898	906	AYRFNGIGV	0.88	HLA-A*30:01				AYRFNGIGVHLA-A*30:01
974	1	1202	1210	EQYIKWPWY	0.88	HLA-B*15:01				EQYIKWPWYHLA-B*15:01
975	1	262	270	VGYLQPRTF	0.88	HLA-B*15:01				VGYLQPRTFHLA-B*15:01
976	1	524	532	KSTNLVKNK	0.88	HLA-A*31:01				KSTNLVKNKHLA-A*31:01
977	1	1170	1178	SVVNIQKEI	0.89	HLA-A*32:01				SVVNIQKEIHLA-A*32:01
978	1	887	895	AALQIPFAM	0.89	HLA-B*53:01				AALQIPFAMHLA-B*53:01
979	1	655	663	YECDIPIGA	0.89	HLA-B*40:01				YECDIPIGAHLA-B*40:01
980	1	579	587	ILDITPCSF	0.89	HLA-B*08:01				ILDITPCSFHLA-B*08:01
981	1	896	904	QMAYRFNGI	0.89	HLA-B*08:01				QMAYRFNGIHLA-B*08:01
982	1	891	899	IPFAMQMAY	0.89	HLA-B*07:02				IPFAMQMAYHLA-B*07:02
983	1	713	721	FTISVTTEI	0.89	HLA-B*58:01				FTISVTTEIHLA-B*58:01
984	1	790	798	KYFGGFNFS	0.89	HLA-A*30:01				KYFGGFNFSHLA-A*30:01
985	1	139	147	YYHKNNKSW	0.89	HLA-B*57:01				YYHKNNKSWHLA-B*57:01
986	1	482	490	NCYFPLQSY	0.9	HLA-B*53:01				NCYFPLQSYHLA-B*53:01
987	1	579	587	ILDITPCSF	0.9	HLA-A*23:01				ILDITPCSFHLA-A*23:01
988	1	287	295	ALDPLSETK	0.9	HLA-A*01:01				ALDPLSETKHLA-A*01:01
989	1	953	961	ALNTLVKQL	0.9	HLA-B*08:01				ALNTLVKQLHLA-B*08:01
990	1	1047	1055	FPQSAPHGV	0.9	HLA-B*08:01				FPQSAPHGVHLA-B*08:01
991	1	432	440	NSNKLDSKV	0.9	HLA-A*68:02				NSNKLDSKVHLA-A*68:02
992	1	1202	1210	EQYIKWPWY	0.9	HLA-A*30:02				EQYIKWPWYHLA-A*30:02
993	1	506	514	VVLSFELLH	0.9	HLA-A*03:01				VVLSFELLHHLA-A*03:01
994	1	782	790	QIYKTPPIK	0.9	HLA-A*68:01				QIYKTPPIKHLA-A*68:01
995	1	546	554	VLTESNKKF	0.91	HLA-A*23:01				VLTESNKKFHLA-A*23:01
996	1	51	59	LFLPFFSNV	0.91	HLA-A*23:01				LFLPFFSNVHLA-A*23:01
997	1	810	818	RSFIEDLLF	0.91	HLA-A*24:02				RSFIEDLLFHLA-A*24:02
998	1	881	889	WTFGAGAAL	0.91	HLA-B*35:01				WTFGAGAALHLA-B*35:01
999	1	674	682	KSHRRARSV	0.91	HLA-B*08:01				KSHRRARSVHLA-B*08:01
1000	1	337	345	FNATRFASV	0.91	HLA-A*68:02				FNATRFASVHLA-A*68:02
1001	1	1091	1099	VSNGTHWFV	0.91	HLA-B*58:01				VSNGTHWFVHLA-B*58:01
1002	1	939	947	ALGKLQDVV	0.91	HLA-A*02:01				ALGKLQDVVHLA-A*02:01
1003	1	864	872	MIAQYTSAL	0.91	HLA-A*02:01				MIAQYTSALHLA-A*02:01
1004	1	670	678	QTQTKSHRR	0.91	HLA-A*11:01				QTQTKSHRRHLA-A*11:01
1005	1	145	153	KSWMESEFR	0.91	HLA-A*11:01				KSWMESEFRHLA-A*11:01
1006	1	1065	1073	AQEKNFTTA	0.91	HLA-A*02:06				AQEKNFTTAHLA-A*02:06
1007	1	705	713	NSIAIPTNF	0.91	HLA-B*15:01				NSIAIPTNFHLA-B*15:01
1008	1	187	195	FVFKNIDGY	0.91	HLA-A*68:01				FVFKNIDGYHLA-A*68:01
1009	1	488	496	QSYGFRPTY	0.91	HLA-A*68:01				QSYGFRPTYHLA-A*68:01
1010	1	713	721	FTISVTTEI	0.92	HLA-A*32:01				FTISVTTEIHLA-A*32:01
1011	1	53	61	LPFFSNVTW	0.92	HLA-A*32:01				LPFFSNVTWHLA-A*32:01
1012	1	914	922	NQKLIANQF	0.92	HLA-A*24:02				NQKLIANQFHLA-A*24:02
1013	1	1036	1044	DFCGKGYHL	0.92	HLA-B*08:01				DFCGKGYHLHLA-B*08:01
1014	1	932	940	SLSSTASAL	0.92	HLA-B*07:02				SLSSTASALHLA-B*07:02
1015	1	157	165	SANNCTFEY	0.92	HLA-B*58:01				SANNCTFEYHLA-B*58:01
1016	1	781	789	KQIYKTPPI	0.92	HLA-A*02:01				KQIYKTPPIHLA-A*02:01
1017	1	1090	1098	FVSNGTHWF	0.93	HLA-A*32:01				FVSNGTHWFHLA-A*32:01
1018	1	1132	1140	VYDPLQPEL	0.93	HLA-B*35:01				VYDPLQPELHLA-B*35:01
1019	1	1220	1228	IAIVMVTIM	0.93	HLA-B*35:01				IAIVMVTIMHLA-B*35:01
1020	1	306	314	GIYQTSNFR	0.93	HLA-A*33:01				GIYQTSNFRHLA-A*33:01
1021	1	1149	1157	KYFKNHTSP	0.93	HLA-A*30:01				KYFKNHTSPHLA-A*30:01
1022	1	960	968	QLSSKFGAI	0.93	HLA-A*02:03				QLSSKFGAIHLA-A*02:03
1023	1	157	165	SANNCTFEY	0.93	HLA-A*11:01				SANNCTFEYHLA-A*11:01
1024	1	1123	1131	VVIGIVNNT	0.93	HLA-A*02:06				VVIGIVNNTHLA-A*02:06
1025	1	752	760	GSFCTQLKR	0.93	HLA-A*03:01				GSFCTQLKRHLA-A*03:01
1026	1	1132	1140	VYDPLQPEL	0.94	HLA-A*32:01				VYDPLQPELHLA-A*32:01
1027	1	682	690	VASQSIIAY	0.94	HLA-A*32:01				VASQSIIAYHLA-A*32:01
1028	1	1204	1212	YIKWPWYIW	0.94	HLA-B*53:01				YIKWPWYIWHLA-B*53:01
1029	1	1062	1070	YVPAQEKNF	0.94	HLA-A*23:01				YVPAQEKNFHLA-A*23:01
1030	1	552	560	KKFLPFQQF	0.94	HLA-A*24:02				KKFLPFQQFHLA-A*24:02
1031	1	623	631	QLTPTWRVY	0.94	HLA-A*01:01				QLTPTWRVYHLA-A*01:01
1032	1	1047	1055	FPQSAPHGV	0.94	HLA-A*68:02				FPQSAPHGVHLA-A*68:02
1033	1	629	637	RVYSTGSNV	0.94	HLA-A*30:02				RVYSTGSNVHLA-A*30:02
1034	1	1252	1260	DEDDSEPVL	0.95	HLA-B*44:02				DEDDSEPVLHLA-B*44:02
1035	1	784	792	YKTPPIKYF	0.95	HLA-A*23:01				YKTPPIKYFHLA-A*23:01
1036	1	957	965	LVKQLSSKF	0.95	HLA-B*35:01				LVKQLSSKFHLA-B*35:01
1037	1	405	413	IAPGQTGNI	0.95	HLA-B*51:01				IAPGQTGNIHLA-B*51:01
1038	1	331	339	CPFDEVFNA	0.95	HLA-B*51:01				CPFDEVFNAHLA-B*51:01
1039	1	987	995	QIDRLITGR	0.95	HLA-A*33:01				QIDRLITGRHLA-A*33:01
1040	1	340	348	TRFASVYAW	0.95	HLA-B*58:01				TRFASVYAWHLA-B*58:01
1041	1	1199	1207	GKYEQYIKW	0.96	HLA-B*44:02				GKYEQYIKWHLA-B*44:02
1042	1	104	112	TLDSKTQSL	0.96	HLA-A*32:01				TLDSKTQSLHLA-A*32:01
1043	1	420	428	LPDDFTGCV	0.96	HLA-B*53:01				LPDDFTGCVHLA-B*53:01
1044	1	305	313	KGIYQTSNF	0.96	HLA-A*32:01				KGIYQTSNFHLA-A*32:01
1045	1	8	16	LPLVSSQCV	0.96	HLA-B*35:01				LPLVSSQCVHLA-B*35:01
1046	1	549	557	ESNKKFLPF	0.96	HLA-B*35:01				ESNKKFLPFHLA-B*35:01
1047	1	625	633	TPTWRVYST	0.96	HLA-B*07:02				TPTWRVYSTHLA-B*07:02
1048	1	946	954	VVNHNAQAL	0.96	HLA-B*07:02				VVNHNAQALHLA-B*07:02
1049	1	1002	1010	YVTQQLIRA	0.96	HLA-A*68:02				YVTQQLIRAHLA-A*68:02
1050	1	781	789	KQIYKTPPI	0.96	HLA-A*30:01				KQIYKTPPIHLA-A*30:01
1051	1	920	928	NQFNSAIGK	0.96	HLA-A*30:01				NQFNSAIGKHLA-A*30:01
1052	1	27	35	NSFTRGVYY	0.96	HLA-A*11:01				NSFTRGVYYHLA-A*11:01
1053	1	860	868	LTDEMIAQY	0.96	HLA-B*15:01				LTDEMIAQYHLA-B*15:01
1054	1	356	364	CVADYSVLY	0.96	HLA-A*68:01				CVADYSVLYHLA-A*68:01
1055	1	554	562	FLPFQQFGR	0.96	HLA-A*68:01				FLPFQQFGRHLA-A*68:01
1056	1	546	554	VLTESNKKF	0.97	HLA-A*24:02				VLTESNKKFHLA-A*24:02
1057	1	155	163	YSSANNCTF	0.97	HLA-A*01:01				YSSANNCTFHLA-A*01:01
1058	1	991	999	LITGRLQSL	0.97	HLA-B*07:02				LITGRLQSLHLA-B*07:02
1059	1	199	207	YSKHTPINL	0.97	HLA-B*58:01				YSKHTPINLHLA-B*58:01
1060	1	197	205	KIYSKHTPI	0.97	HLA-A*02:01				KIYSKHTPIHLA-A*02:01
1061	1	497	505	GVGHQPYRV	0.97	HLA-A*02:01				GVGHQPYRVHLA-A*02:01
1062	1	629	637	RVYSTGSNV	0.97	HLA-A*02:01				RVYSTGSNVHLA-A*02:01
1063	1	987	995	QIDRLITGR	0.97	HLA-A*68:01				QIDRLITGRHLA-A*68:01
1064	1	752	760	GSFCTQLKR	0.97	HLA-A*68:01				GSFCTQLKRHLA-A*68:01
1065	1	599	607	TSNQVAVLY	0.97	HLA-A*68:01				TSNQVAVLYHLA-A*68:01
1066	1	864	872	MIAQYTSAL	0.98	HLA-A*32:01				MIAQYTSALHLA-A*32:01
1067	1	1090	1098	FVSNGTHWF	0.98	HLA-A*24:02				FVSNGTHWFHLA-A*24:02
1068	1	495	503	TYGVGHQPY	0.98	HLA-A*24:02				TYGVGHQPYHLA-A*24:02
1069	1	262	270	VGYLQPRTF	0.98	HLA-B*08:01				VGYLQPRTFHLA-B*08:01
1070	1	605	613	VLYQGVNCT	0.98	HLA-A*02:01				VLYQGVNCTHLA-A*02:01
1071	1	1170	1178	SVVNIQKEI	0.98	HLA-A*02:06				SVVNIQKEIHLA-A*02:06
1072	1	497	505	GVGHQPYRV	0.98	HLA-A*02:06				GVGHQPYRVHLA-A*02:06
1073	1	445	453	NYRYRLFRK	0.98	HLA-A*31:01				NYRYRLFRKHLA-A*31:01
1074	1	842	850	RDLICAQKF	0.99	HLA-B*44:02				RDLICAQKFHLA-B*44:02
1075	1	783	791	IYKTPPIKY	0.99	HLA-A*26:01				IYKTPPIKYHLA-A*26:01
1076	1	945	953	DVVNHNAQA	0.99	HLA-A*26:01				DVVNHNAQAHLA-A*26:01
1077	1	364	372	YNFAPFFAF	0.99	HLA-A*26:01				YNFAPFFAFHLA-A*26:01
1078	1	810	818	RSFIEDLLF	0.99	HLA-B*53:01				RSFIEDLLFHLA-B*53:01
1079	1	801	809	LPDPSKPSK	0.99	HLA-B*53:01				LPDPSKPSKHLA-B*53:01
1080	1	35	43	YPDKVFRSS	0.99	HLA-B*53:01				YPDKVFRSSHLA-B*53:01
1081	1	47	55	STQDLFLPF	0.99	HLA-B*53:01				STQDLFLPFHLA-B*53:01
1082	1	1135	1143	PLQPELDSF	0.99	HLA-A*24:02				PLQPELDSFHLA-A*24:02
1083	1	331	339	CPFDEVFNA	0.99	HLA-B*35:01				CPFDEVFNAHLA-B*35:01
1084	1	746	754	NLLLQYGSF	0.99	HLA-B*08:01				NLLLQYGSFHLA-B*08:01
1085	1	1183	1191	EVAKNLNES	0.99	HLA-A*68:02				EVAKNLNESHLA-A*68:02
1086	1	389	397	NVYADSFVI	0.99	HLA-B*51:01				NVYADSFVIHLA-B*51:01
1087	1	498	506	VGHQPYRVV	0.99	HLA-B*51:01				VGHQPYRVVHLA-B*51:01
1088	1	1132	1140	VYDPLQPEL	0.99	HLA-B*58:01				VYDPLQPELHLA-B*58:01
1089	1	166	174	VSQPFLMDL	0.99	HLA-B*58:01				VSQPFLMDLHLA-B*58:01
1090	1	889	897	LQIPFAMQM	0.99	HLA-A*02:01				LQIPFAMQMHLA-A*02:01
1091	1	962	970	SSKFGAISS	0.99	HLA-A*30:01				SSKFGAISSHLA-A*30:01
1092	1	113	121	LIVNNATNV	0.99	HLA-A*02:03				LIVNNATNVHLA-A*02:03
1093	1	813	821	IEDLLFNKV	1	HLA-B*44:03				IEDLLFNKVHLA-B*44:03
1094	1	218	226	LEPLVDLPI	1	HLA-B*40:01				LEPLVDLPIHLA-B*40:01
1095	1	329	337	NLCPFDEVF	1	HLA-B*35:01				NLCPFDEVFHLA-B*35:01
1096	1	410	418	TGNIADYNY	1	HLA-B*35:01				TGNIADYNYHLA-B*35:01
1097	1	1216	1224	IAGLIAIVM	1	HLA-B*35:01				IAGLIAIVMHLA-B*35:01
1098	1	974	982	DILSRLDKV	1	HLA-B*51:01				DILSRLDKVHLA-B*51:01
1099	1	203	211	TPINLGRDL	1	HLA-B*51:01				TPINLGRDLHLA-B*51:01

## Sheet: BA.4 Spike
Rank	Seq #	Peptide start	Peptide end	Peptide	Percentile rank	Allele				String
1	1	488	496	QSYGFRPTY	0.01	HLA-A*30:02				QSYGFRPTYHLA-A*30:02
2	1	21	29	RTQSYTNSF	0.01	HLA-A*32:01				RTQSYTNSFHLA-A*32:01
3	1	84	92	GVYFASTEK	0.01	HLA-A*11:01				GVYFASTEKHLA-A*11:01
4	1	1094	1102	GTHWFVTQR	0.01	HLA-A*31:01				GTHWFVTQRHLA-A*31:01
5	1	453	461	KSNLKPFER	0.01	HLA-A*31:01				KSNLKPFERHLA-A*31:01
6	1	1203	1211	QYIKWPWYI	0.01	HLA-A*23:01				QYIKWPWYIHLA-A*23:01
7	1	709	717	IPTNFTISV	0.01	HLA-B*51:01				IPTNFTISVHLA-B*51:01
8	1	1259	1267	VLKGVKLHY	0.01	HLA-B*15:01				VLKGVKLHYHLA-B*15:01
9	1	1060	1068	VTYVPAQEK	0.01	HLA-A*11:01				VTYVPAQEKHLA-A*11:01
10	1	79	87	LPFNDGVYF	0.01	HLA-B*53:01				LPFNDGVYFHLA-B*53:01
11	1	1203	1211	QYIKWPWYI	0.01	HLA-A*24:02				QYIKWPWYIHLA-A*24:02
12	1	620	628	HADQLTPTW	0.01	HLA-B*53:01				HADQLTPTWHLA-B*53:01
13	1	1196	1204	QELGKYEQY	0.01	HLA-B*44:02				QELGKYEQYHLA-B*44:02
14	1	971	979	VLNDILSRL	0.01	HLA-A*02:03				VLNDILSRLHLA-A*02:03
15	1	772	780	NTQEVFAQV	0.01	HLA-A*68:02				NTQEVFAQVHLA-A*68:02
16	1	1011	1019	AEIRASANL	0.01	HLA-B*40:01				AEIRASANLHLA-B*40:01
17	1	449	457	RLFRKSNLK	0.01	HLA-A*03:01				RLFRKSNLKHLA-A*03:01
18	1	682	690	VASQSIIAY	0.01	HLA-B*35:01				VASQSIIAYHLA-B*35:01
19	1	53	61	LPFFSNVTW	0.01	HLA-B*53:01				LPFFSNVTWHLA-B*53:01
20	1	1196	1204	QELGKYEQY	0.01	HLA-B*44:03				QELGKYEQYHLA-B*44:03
21	1	79	87	LPFNDGVYF	0.01	HLA-B*35:01				LPFNDGVYFHLA-B*35:01
22	1	620	628	HADQLTPTW	0.01	HLA-B*58:01				HADQLTPTWHLA-B*58:01
23	1	891	899	IPFAMQMAY	0.01	HLA-B*35:01				IPFAMQMAYHLA-B*35:01
24	1	860	868	LTDEMIAQY	0.01	HLA-A*01:01				LTDEMIAQYHLA-A*01:01
25	1	297	305	TLKSFTVEK	0.02	HLA-A*30:01				TLKSFTVEKHLA-A*30:01
26	1	449	457	RLFRKSNLK	0.02	HLA-A*30:01				RLFRKSNLKHLA-A*30:01
27	1	783	791	IYKTPPIKY	0.02	HLA-A*30:02				IYKTPPIKYHLA-A*30:02
28	1	599	607	TSNQVAVLY	0.02	HLA-A*30:02				TSNQVAVLYHLA-A*30:02
29	1	1259	1267	VLKGVKLHY	0.02	HLA-A*30:02				VLKGVKLHYHLA-A*30:02
30	1	1047	1055	FPQSAPHGV	0.02	HLA-B*51:01				FPQSAPHGVHLA-B*51:01
31	1	707	715	IAIPTNFTI	0.02	HLA-B*51:01				IAIPTNFTIHLA-B*51:01
32	1	1163	1171	DISGINASV	0.02	HLA-A*68:02				DISGINASVHLA-A*68:02
33	1	264	272	YLQPRTFLL	0.02	HLA-B*08:01				YLQPRTFLLHLA-B*08:01
34	1	1015	1023	ASANLAATK	0.02	HLA-A*11:01				ASANLAATKHLA-A*11:01
35	1	84	92	GVYFASTEK	0.02	HLA-A*03:01				GVYFASTEKHLA-A*03:01
36	1	344	352	SVYAWNRKR	0.02	HLA-A*31:01				SVYAWNRKRHLA-A*31:01
37	1	713	721	FTISVTTEI	0.02	HLA-A*68:02				FTISVTTEIHLA-A*68:02
38	1	630	638	VYSTGSNVF	0.02	HLA-A*24:02				VYSTGSNVFHLA-A*24:02
39	1	297	305	TLKSFTVEK	0.02	HLA-A*03:01				TLKSFTVEKHLA-A*03:01
40	1	316	324	QPTESIVRF	0.02	HLA-B*53:01				QPTESIVRFHLA-B*53:01
41	1	1060	1068	VTYVPAQEK	0.02	HLA-A*03:01				VTYVPAQEKHLA-A*03:01
42	1	316	324	QPTESIVRF	0.02	HLA-B*35:01				QPTESIVRFHLA-B*35:01
43	1	782	790	QIYKTPPIK	0.02	HLA-A*03:01				QIYKTPPIKHLA-A*03:01
44	1	264	272	YLQPRTFLL	0.02	HLA-A*02:01				YLQPRTFLLHLA-A*02:01
45	1	33	41	VYYPDKVFR	0.03	HLA-A*33:01				VYYPDKVFRHLA-A*33:01
46	1	104	112	TLDSKTQSL	0.03	HLA-B*08:01				TLDSKTQSLHLA-B*08:01
47	1	245	253	TPGDSSSGW	0.03	HLA-B*53:01				TPGDSSSGWHLA-B*53:01
48	1	253	261	WTAGAAAYY	0.03	HLA-A*26:01				WTAGAAAYYHLA-A*26:01
49	1	775	783	EVFAQVKQI	0.03	HLA-A*68:02				EVFAQVKQIHLA-A*68:02
50	1	187	195	FVFKNIDGY	0.03	HLA-A*26:01				FVFKNIDGYHLA-A*26:01
51	1	264	272	YLQPRTFLL	0.03	HLA-A*02:03				YLQPRTFLLHLA-A*02:03
52	1	816	824	LLFNKVTLA	0.03	HLA-A*02:03				LLFNKVTLAHLA-A*02:03
53	1	33	41	VYYPDKVFR	0.03	HLA-A*31:01				VYYPDKVFRHLA-A*31:01
54	1	104	112	TLDSKTQSL	0.03	HLA-A*02:01				TLDSKTQSLHLA-A*02:01
55	1	599	607	TSNQVAVLY	0.03	HLA-A*01:01				TSNQVAVLYHLA-A*01:01
56	1	971	979	VLNDILSRL	0.03	HLA-A*02:01				VLNDILSRLHLA-A*02:01
57	1	339	347	ATRFASVYA	0.04	HLA-A*30:01				ATRFASVYAHLA-A*30:01
58	1	891	899	IPFAMQMAY	0.04	HLA-B*53:01				IPFAMQMAYHLA-B*53:01
59	1	356	364	CVADYSVLY	0.04	HLA-A*26:01				CVADYSVLYHLA-A*26:01
60	1	984	992	AEVQIDRLI	0.04	HLA-B*44:02				AEVQIDRLIHLA-B*44:02
61	1	117	125	NATNVVIKV	0.04	HLA-A*68:02				NATNVVIKVHLA-A*68:02
62	1	139	147	YYHKNNKSW	0.04	HLA-A*24:02				YYHKNNKSWHLA-A*24:02
63	1	1132	1140	VYDPLQPEL	0.04	HLA-A*24:02				VYDPLQPELHLA-A*24:02
64	1	957	965	LVKQLSSKF	0.04	HLA-B*15:01				LVKQLSSKFHLA-B*15:01
65	1	264	272	YLQPRTFLL	0.04	HLA-A*02:06				YLQPRTFLLHLA-A*02:06
66	1	984	992	AEVQIDRLI	0.04	HLA-B*44:03				AEVQIDRLIHLA-B*44:03
67	1	810	818	RSFIEDLLF	0.04	HLA-B*58:01				RSFIEDLLFHLA-B*58:01
68	1	720	728	EILPVSMTK	0.04	HLA-A*68:01				EILPVSMTKHLA-A*68:01
69	1	620	628	HADQLTPTW	0.04	HLA-B*57:01				HADQLTPTWHLA-B*57:01
70	1	488	496	QSYGFRPTY	0.05	HLA-A*32:01				QSYGFRPTYHLA-A*32:01
71	1	1257	1265	EPVLKGVKL	0.05	HLA-B*08:01				EPVLKGVKLHLA-B*08:01
72	1	228	236	INITRFQTL	0.05	HLA-B*08:01				INITRFQTLHLA-B*08:01
73	1	139	147	YYHKNNKSW	0.05	HLA-A*23:01				YYHKNNKSWHLA-A*23:01
74	1	1132	1140	VYDPLQPEL	0.05	HLA-A*23:01				VYDPLQPELHLA-A*23:01
75	1	630	638	VYSTGSNVF	0.05	HLA-A*23:01				VYSTGSNVFHLA-A*23:01
76	1	1055	1063	VVFLHVTYV	0.05	HLA-A*02:03				VVFLHVTYVHLA-A*02:03
77	1	25	33	YTNSFTRGV	0.05	HLA-A*68:02				YTNSFTRGVHLA-A*68:02
78	1	17	25	NLITRTQSY	0.05	HLA-B*15:01				NLITRTQSYHLA-B*15:01
79	1	953	961	ALNTLVKQL	0.05	HLA-A*02:03				ALNTLVKQLHLA-A*02:03
80	1	1043	1051	HLMSFPQSA	0.05	HLA-A*02:03				HLMSFPQSAHLA-A*02:03
81	1	38	46	KVFRSSVLH	0.05	HLA-A*03:01				KVFRSSVLHHLA-A*03:01
82	1	995	1003	RLQSLQTYV	0.05	HLA-A*02:01				RLQSLQTYVHLA-A*02:01
83	1	782	790	QIYKTPPIK	0.06	HLA-A*30:01				QIYKTPPIKHLA-A*30:01
84	1	1060	1068	VTYVPAQEK	0.06	HLA-A*30:01				VTYVPAQEKHLA-A*30:01
85	1	373	381	KCYGVSPTK	0.06	HLA-A*30:01				KCYGVSPTKHLA-A*30:01
86	1	17	25	NLITRTQSY	0.06	HLA-A*26:01				NLITRTQSYHLA-A*26:01
87	1	117	125	NATNVVIKV	0.06	HLA-B*51:01				NATNVVIKVHLA-B*51:01
88	1	1089	1097	VFVSNGTHW	0.06	HLA-A*23:01				VFVSNGTHWHLA-A*23:01
89	1	995	1003	RLQSLQTYV	0.06	HLA-A*02:03				RLQSLQTYVHLA-A*02:03
90	1	1180	1188	RLNEVAKNL	0.06	HLA-A*02:03				RLNEVAKNLHLA-A*02:03
91	1	439	447	KVGGNYNYR	0.06	HLA-A*31:01				KVGGNYNYRHLA-A*31:01
92	1	484	492	YFPLQSYGF	0.06	HLA-A*24:02				YFPLQSYGFHLA-A*24:02
93	1	253	261	WTAGAAAYY	0.06	HLA-A*01:01				WTAGAAAYYHLA-A*01:01
94	1	978	986	RLDKVEAEV	0.06	HLA-A*02:01				RLDKVEAEVHLA-A*02:01
95	1	970	978	SVLNDILSR	0.06	HLA-A*11:01				SVLNDILSRHLA-A*11:01
96	1	338	346	NATRFASVY	0.06	HLA-B*35:01				NATRFASVYHLA-B*35:01
97	1	1055	1063	VVFLHVTYV	0.06	HLA-A*02:06				VVFLHVTYVHLA-A*02:06
98	1	873	881	LAGTITSGW	0.06	HLA-B*58:01				LAGTITSGWHLA-B*58:01
99	1	163	171	FEYVSQPFL	0.06	HLA-B*40:01				FEYVSQPFLHLA-B*40:01
100	1	197	205	KIYSKHTPI	0.07	HLA-A*32:01				KIYSKHTPIHLA-A*32:01
101	1	362	370	VLYNFAPFF	0.07	HLA-A*32:01				VLYNFAPFFHLA-A*32:01
102	1	502	510	PYRVVVLSF	0.07	HLA-A*23:01				PYRVVVLSFHLA-A*23:01
103	1	335	343	EVFNATRFA	0.07	HLA-A*68:02				EVFNATRFAHLA-A*68:02
104	1	1089	1097	VFVSNGTHW	0.07	HLA-A*24:02				VFVSNGTHWHLA-A*24:02
105	1	104	112	TLDSKTQSL	0.07	HLA-A*02:03				TLDSKTQSLHLA-A*02:03
106	1	1215	1223	FIAGLIAIV	0.07	HLA-A*02:03				FIAGLIAIVHLA-A*02:03
107	1	23	31	QSYTNSFTR	0.07	HLA-A*31:01				QSYTNSFTRHLA-A*31:01
108	1	914	922	NQKLIANQF	0.07	HLA-B*15:01				NQKLIANQFHLA-B*15:01
109	1	682	690	VASQSIIAY	0.07	HLA-B*15:01				VASQSIIAYHLA-B*15:01
110	1	297	305	TLKSFTVEK	0.07	HLA-A*11:01				TLKSFTVEKHLA-A*11:01
111	1	782	790	QIYKTPPIK	0.07	HLA-A*11:01				QIYKTPPIKHLA-A*11:01
112	1	971	979	VLNDILSRL	0.07	HLA-A*02:06				VLNDILSRLHLA-A*02:06
113	1	23	31	QSYTNSFTR	0.07	HLA-A*68:01				QSYTNSFTRHLA-A*68:01
114	1	875	883	GTITSGWTF	0.08	HLA-A*32:01				GTITSGWTFHLA-A*32:01
115	1	293	301	ETKCTLKSF	0.08	HLA-A*26:01				ETKCTLKSFHLA-A*26:01
116	1	991	999	LITGRLQSL	0.08	HLA-B*08:01				LITGRLQSLHLA-B*08:01
117	1	682	690	VASQSIIAY	0.08	HLA-A*30:02				VASQSIIAYHLA-A*30:02
118	1	776	784	VFAQVKQIY	0.08	HLA-A*30:02				VFAQVKQIYHLA-A*30:02
119	1	390	398	VYADSFVIR	0.08	HLA-A*33:01				VYADSFVIRHLA-A*33:01
120	1	344	352	SVYAWNRKR	0.08	HLA-A*33:01				SVYAWNRKRHLA-A*33:01
121	1	1055	1063	VVFLHVTYV	0.08	HLA-A*68:02				VVFLHVTYVHLA-A*68:02
122	1	484	492	YFPLQSYGF	0.08	HLA-A*23:01				YFPLQSYGFHLA-A*23:01
123	1	1201	1209	YEQYIKWPW	0.08	HLA-B*44:02				YEQYIKWPWHLA-B*44:02
124	1	694	702	LGAENSVAY	0.08	HLA-B*35:01				LGAENSVAYHLA-B*35:01
125	1	713	721	FTISVTTEI	0.08	HLA-A*02:06				FTISVTTEIHLA-A*02:06
126	1	53	61	LPFFSNVTW	0.08	HLA-B*35:01				LPFFSNVTWHLA-B*35:01
127	1	1043	1051	HLMSFPQSA	0.08	HLA-A*02:01				HLMSFPQSAHLA-A*02:01
128	1	1094	1102	GTHWFVTQR	0.08	HLA-A*11:01				GTHWFVTQRHLA-A*11:01
129	1	816	824	LLFNKVTLA	0.08	HLA-A*02:01				LLFNKVTLAHLA-A*02:01
130	1	956	964	TLVKQLSSK	0.08	HLA-A*03:01				TLVKQLSSKHLA-A*03:01
131	1	1094	1102	GTHWFVTQR	0.08	HLA-A*68:01				GTHWFVTQRHLA-A*68:01
132	1	810	818	RSFIEDLLF	0.08	HLA-B*57:01				RSFIEDLLFHLA-B*57:01
133	1	488	496	QSYGFRPTY	0.09	HLA-A*26:01				QSYGFRPTYHLA-A*26:01
134	1	623	631	QLTPTWRVY	0.09	HLA-A*30:02				QLTPTWRVYHLA-A*30:02
135	1	157	165	SANNCTFEY	0.09	HLA-A*30:02				SANNCTFEYHLA-A*30:02
136	1	260	268	YYVGYLQPR	0.09	HLA-A*33:01				YYVGYLQPRHLA-A*33:01
137	1	8	16	LPLVSSQCV	0.09	HLA-B*51:01				LPLVSSQCVHLA-B*51:01
138	1	1096	1104	HWFVTQRNF	0.09	HLA-A*23:01				HWFVTQRNFHLA-A*23:01
139	1	563	571	DIADTTDAV	0.09	HLA-A*68:02				DIADTTDAVHLA-A*68:02
140	1	502	510	PYRVVVLSF	0.09	HLA-A*24:02				PYRVVVLSFHLA-A*24:02
141	1	824	832	ADAGFIKQY	0.09	HLA-B*44:02				ADAGFIKQYHLA-B*44:02
142	1	889	897	LQIPFAMQM	0.09	HLA-B*15:01				LQIPFAMQMHLA-B*15:01
143	1	720	728	EILPVSMTK	0.09	HLA-A*11:01				EILPVSMTKHLA-A*11:01
144	1	1201	1209	YEQYIKWPW	0.09	HLA-B*44:03				YEQYIKWPWHLA-B*44:03
145	1	459	467	FERDISTEI	0.09	HLA-B*40:01				FERDISTEIHLA-B*40:01
146	1	1180	1188	RLNEVAKNL	0.1	HLA-A*32:01				RLNEVAKNLHLA-A*32:01
147	1	47	55	STQDLFLPF	0.1	HLA-A*32:01				STQDLFLPFHLA-A*32:01
148	1	629	637	RVYSTGSNV	0.1	HLA-A*30:01				RVYSTGSNVHLA-A*30:01
149	1	893	901	FAMQMAYRF	0.1	HLA-B*53:01				FAMQMAYRFHLA-B*53:01
150	1	728	736	KTSVDCTMY	0.1	HLA-A*30:02				KTSVDCTMYHLA-A*30:02
151	1	365	373	NFAPFFAFK	0.1	HLA-A*33:01				NFAPFFAFKHLA-A*33:01
152	1	569	577	DAVRDPQTL	0.1	HLA-B*51:01				DAVRDPQTLHLA-B*51:01
153	1	164	172	EYVSQPFLM	0.1	HLA-A*23:01				EYVSQPFLMHLA-A*23:01
154	1	602	610	QVAVLYQGV	0.1	HLA-A*68:02				QVAVLYQGVHLA-A*68:02
155	1	412	420	NIADYNYKL	0.1	HLA-A*68:02				NIADYNYKLHLA-A*68:02
156	1	104	112	TLDSKTQSL	0.1	HLA-A*02:06				TLDSKTQSLHLA-A*02:06
157	1	266	274	QPRTFLLKY	0.1	HLA-B*35:01				QPRTFLLKYHLA-B*35:01
158	1	367	375	APFFAFKCY	0.1	HLA-B*35:01				APFFAFKCYHLA-B*35:01
159	1	1049	1057	QSAPHGVVF	0.1	HLA-B*15:01				QSAPHGVVFHLA-B*15:01
160	1	157	165	SANNCTFEY	0.1	HLA-B*35:01				SANNCTFEYHLA-B*35:01
161	1	488	496	QSYGFRPTY	0.1	HLA-B*15:01				QSYGFRPTYHLA-B*15:01
162	1	1011	1019	AEIRASANL	0.1	HLA-B*44:03				AEIRASANLHLA-B*44:03
163	1	824	832	ADAGFIKQY	0.1	HLA-B*44:03				ADAGFIKQYHLA-B*44:03
164	1	1176	1184	KEIDRLNEV	0.1	HLA-B*40:01				KEIDRLNEVHLA-B*40:01
165	1	873	881	LAGTITSGW	0.1	HLA-B*57:01				LAGTITSGWHLA-B*57:01
166	1	810	818	RSFIEDLLF	0.11	HLA-A*32:01				RSFIEDLLFHLA-A*32:01
167	1	235	243	TLLALHRSY	0.11	HLA-A*30:02				TLLALHRSYHLA-A*30:02
168	1	356	364	CVADYSVLY	0.11	HLA-A*01:01				CVADYSVLYHLA-A*01:01
169	1	647	655	GAEYVNNSY	0.11	HLA-A*01:01				GAEYVNNSYHLA-A*01:01
170	1	1011	1019	AEIRASANL	0.11	HLA-B*44:02				AEIRASANLHLA-B*44:02
171	1	164	172	EYVSQPFLM	0.11	HLA-A*24:02				EYVSQPFLMHLA-A*24:02
172	1	686	694	SIIAYTMSL	0.11	HLA-A*02:06				SIIAYTMSLHLA-A*02:06
173	1	1215	1223	FIAGLIAIV	0.11	HLA-A*02:06				FIAGLIAIVHLA-A*02:06
174	1	203	211	TPINLGRDL	0.11	HLA-B*07:02				TPINLGRDLHLA-B*07:02
175	1	177	185	KQGNFKNLR	0.11	HLA-A*31:01				KQGNFKNLRHLA-A*31:01
176	1	934	942	SSTASALGK	0.11	HLA-A*11:01				SSTASALGKHLA-A*11:01
177	1	1055	1063	VVFLHVTYV	0.11	HLA-A*02:01				VVFLHVTYVHLA-A*02:01
178	1	1049	1057	QSAPHGVVF	0.11	HLA-B*58:01				QSAPHGVVFHLA-B*58:01
179	1	1168	1176	NASVVNIQK	0.11	HLA-A*68:01				NASVVNIQKHLA-A*68:01
180	1	27	35	NSFTRGVYY	0.12	HLA-A*26:01				NSFTRGVYYHLA-A*26:01
181	1	873	881	LAGTITSGW	0.12	HLA-B*53:01				LAGTITSGWHLA-B*53:01
182	1	500	508	HQPYRVVVL	0.12	HLA-B*08:01				HQPYRVVVLHLA-B*08:01
183	1	27	35	NSFTRGVYY	0.12	HLA-A*30:02				NSFTRGVYYHLA-A*30:02
184	1	860	868	LTDEMIAQY	0.12	HLA-A*30:02				LTDEMIAQYHLA-A*30:02
185	1	79	87	LPFNDGVYF	0.12	HLA-B*51:01				LPFNDGVYFHLA-B*51:01
186	1	728	736	KTSVDCTMY	0.12	HLA-A*01:01				KTSVDCTMYHLA-A*01:01
187	1	910	918	VLYENQKLI	0.12	HLA-A*02:03				VLYENQKLIHLA-A*02:03
188	1	1096	1104	HWFVTQRNF	0.12	HLA-A*24:02				HWFVTQRNFHLA-A*24:02
189	1	443	451	NYNYRYRLF	0.12	HLA-A*24:02				NYNYRYRLFHLA-A*24:02
190	1	187	195	FVFKNIDGY	0.12	HLA-B*35:01				FVFKNIDGYHLA-B*35:01
191	1	970	978	SVLNDILSR	0.12	HLA-A*31:01				SVLNDILSRHLA-A*31:01
192	1	235	243	TLLALHRSY	0.12	HLA-B*15:01				TLLALHRSYHLA-B*15:01
193	1	623	631	QLTPTWRVY	0.12	HLA-B*15:01				QLTPTWRVYHLA-B*15:01
194	1	815	823	DLLFNKVTL	0.13	HLA-B*08:01				DLLFNKVTLHLA-B*08:01
195	1	191	199	NIDGYFKIY	0.13	HLA-A*01:01				NIDGYFKIYHLA-A*01:01
196	1	488	496	QSYGFRPTY	0.13	HLA-B*35:01				QSYGFRPTYHLA-B*35:01
197	1	521	529	GPKKSTNLV	0.13	HLA-B*07:02				GPKKSTNLVHLA-B*07:02
198	1	893	901	FAMQMAYRF	0.13	HLA-B*35:01				FAMQMAYRFHLA-B*35:01
199	1	984	992	AEVQIDRLI	0.13	HLA-B*40:01				AEVQIDRLIHLA-B*40:01
200	1	599	607	TSNQVAVLY	0.14	HLA-A*26:01				TSNQVAVLYHLA-A*26:01
201	1	197	205	KIYSKHTPI	0.14	HLA-A*30:01				KIYSKHTPIHLA-A*30:01
202	1	524	532	KSTNLVKNK	0.14	HLA-A*30:01				KSTNLVKNKHLA-A*30:01
203	1	54	62	PFFSNVTWF	0.14	HLA-A*23:01				PFFSNVTWFHLA-A*23:01
204	1	73	81	RFDNPVLPF	0.14	HLA-A*23:01				RFDNPVLPFHLA-A*23:01
205	1	443	451	NYNYRYRLF	0.14	HLA-A*23:01				NYNYRYRLFHLA-A*23:01
206	1	27	35	NSFTRGVYY	0.14	HLA-A*01:01				NSFTRGVYYHLA-A*01:01
207	1	73	81	RFDNPVLPF	0.14	HLA-A*24:02				RFDNPVLPFHLA-A*24:02
208	1	995	1003	RLQSLQTYV	0.14	HLA-A*02:06				RLQSLQTYVHLA-A*02:06
209	1	670	678	QTQTKSHRR	0.14	HLA-A*31:01				QTQTKSHRRHLA-A*31:01
210	1	545	553	GVLTESNKK	0.14	HLA-A*11:01				GVLTESNKKHLA-A*11:01
211	1	344	352	SVYAWNRKR	0.14	HLA-A*68:01				SVYAWNRKRHLA-A*68:01
212	1	1090	1098	FVSNGTHWF	0.15	HLA-A*26:01				FVSNGTHWFHLA-A*26:01
213	1	236	244	LLALHRSYL	0.15	HLA-B*08:01				LLALHRSYLHLA-B*08:01
214	1	670	678	QTQTKSHRR	0.15	HLA-A*33:01				QTQTKSHRRHLA-A*33:01
215	1	444	452	YNYRYRLFR	0.15	HLA-A*33:01				YNYRYRLFRHLA-A*33:01
216	1	356	364	CVADYSVLY	0.15	HLA-A*30:02				CVADYSVLYHLA-A*30:02
217	1	157	165	SANNCTFEY	0.15	HLA-A*01:01				SANNCTFEYHLA-A*01:01
218	1	889	897	LQIPFAMQM	0.15	HLA-A*02:06				LQIPFAMQMHLA-A*02:06
219	1	599	607	TSNQVAVLY	0.15	HLA-B*35:01				TSNQVAVLYHLA-B*35:01
220	1	772	780	NTQEVFAQV	0.15	HLA-A*02:06				NTQEVFAQVHLA-A*02:06
221	1	620	628	HADQLTPTW	0.15	HLA-B*35:01				HADQLTPTWHLA-B*35:01
222	1	334	342	DEVFNATRF	0.15	HLA-B*44:03				DEVFNATRFHLA-B*44:03
223	1	21	29	RTQSYTNSF	0.15	HLA-B*58:01				RTQSYTNSFHLA-B*58:01
224	1	875	883	GTITSGWTF	0.15	HLA-B*58:01				GTITSGWTFHLA-B*58:01
225	1	1204	1212	YIKWPWYIW	0.16	HLA-A*32:01				YIKWPWYIWHLA-A*32:01
226	1	860	868	LTDEMIAQY	0.16	HLA-A*26:01				LTDEMIAQYHLA-A*26:01
227	1	1015	1023	ASANLAATK	0.16	HLA-A*30:01				ASANLAATKHLA-A*30:01
228	1	38	46	KVFRSSVLH	0.16	HLA-A*30:01				KVFRSSVLHHLA-A*30:01
229	1	1132	1140	VYDPLQPEL	0.16	HLA-B*08:01				VYDPLQPELHLA-B*08:01
230	1	342	350	FASVYAWNR	0.16	HLA-A*33:01				FASVYAWNRHLA-A*33:01
231	1	1142	1150	SFKEELDKY	0.16	HLA-A*30:02				SFKEELDKYHLA-A*30:02
232	1	918	926	IANQFNSAI	0.16	HLA-B*51:01				IANQFNSAIHLA-B*51:01
233	1	1049	1057	QSAPHGVVF	0.16	HLA-B*35:01				QSAPHGVVFHLA-B*35:01
234	1	482	490	NCYFPLQSY	0.16	HLA-B*35:01				NCYFPLQSYHLA-B*35:01
235	1	856	864	LPPLLTDEM	0.16	HLA-B*35:01				LPPLLTDEMHLA-B*35:01
236	1	1180	1188	RLNEVAKNL	0.16	HLA-A*02:01				RLNEVAKNLHLA-A*02:01
237	1	953	961	ALNTLVKQL	0.16	HLA-A*02:01				ALNTLVKQLHLA-A*02:01
238	1	390	398	VYADSFVIR	0.16	HLA-A*31:01				VYADSFVIRHLA-A*31:01
239	1	449	457	RLFRKSNLK	0.16	HLA-A*11:01				RLFRKSNLKHLA-A*11:01
240	1	23	31	QSYTNSFTR	0.16	HLA-A*11:01				QSYTNSFTRHLA-A*11:01
241	1	775	783	EVFAQVKQI	0.17	HLA-A*26:01				EVFAQVKQIHLA-A*26:01
242	1	84	92	GVYFASTEK	0.17	HLA-A*30:01				GVYFASTEKHLA-A*30:01
243	1	263	271	GYLQPRTFL	0.17	HLA-A*23:01				GYLQPRTFLHLA-A*23:01
244	1	128	136	FQFCNDPFL	0.17	HLA-A*02:06				FQFCNDPFLHLA-A*02:06
245	1	1043	1051	HLMSFPQSA	0.17	HLA-A*02:06				HLMSFPQSAHLA-A*02:06
246	1	1215	1223	FIAGLIAIV	0.17	HLA-A*02:01				FIAGLIAIVHLA-A*02:01
247	1	145	153	KSWMESEFR	0.17	HLA-A*31:01				KSWMESEFRHLA-A*31:01
248	1	488	496	QSYGFRPTY	0.17	HLA-B*57:01				QSYGFRPTYHLA-B*57:01
249	1	672	680	QTKSHRRAR	0.18	HLA-A*33:01				QTKSHRRARHLA-A*33:01
250	1	661	669	IGAGICASY	0.18	HLA-A*30:02				IGAGICASYHLA-A*30:02
251	1	17	25	NLITRTQSY	0.18	HLA-A*30:02				NLITRTQSYHLA-A*30:02
252	1	352	360	RISNCVADY	0.18	HLA-A*30:02				RISNCVADYHLA-A*30:02
253	1	253	261	WTAGAAAYY	0.18	HLA-A*30:02				WTAGAAAYYHLA-A*30:02
254	1	699	707	SVAYSNNSI	0.18	HLA-A*68:02				SVAYSNNSIHLA-A*68:02
255	1	307	315	IYQTSNFRV	0.18	HLA-A*24:02				IYQTSNFRVHLA-A*24:02
256	1	263	271	GYLQPRTFL	0.18	HLA-A*24:02				GYLQPRTFLHLA-A*24:02
257	1	1034	1042	RVDFCGKGY	0.18	HLA-A*01:01				RVDFCGKGYHLA-A*01:01
258	1	412	420	NIADYNYKL	0.18	HLA-A*02:06				NIADYNYKLHLA-A*02:06
259	1	1187	1195	NLNESLIDL	0.18	HLA-A*02:01				NLNESLIDLHLA-A*02:01
260	1	852	860	GLTVLPPLL	0.18	HLA-A*02:01				GLTVLPPLLHLA-A*02:01
261	1	822	830	TLADAGFIK	0.18	HLA-A*11:01				TLADAGFIKHLA-A*11:01
262	1	408	416	GQTGNIADY	0.18	HLA-B*15:01				GQTGNIADYHLA-B*15:01
263	1	137	145	DVYYHKNNK	0.18	HLA-A*68:01				DVYYHKNNKHLA-A*68:01
264	1	21	29	RTQSYTNSF	0.18	HLA-B*57:01				RTQSYTNSFHLA-B*57:01
265	1	743	751	ECSNLLLQY	0.19	HLA-A*26:01				ECSNLLLQYHLA-A*26:01
266	1	682	690	VASQSIIAY	0.19	HLA-B*53:01				VASQSIIAYHLA-B*53:01
267	1	188	196	VFKNIDGYF	0.19	HLA-A*23:01				VFKNIDGYFHLA-A*23:01
268	1	783	791	IYKTPPIKY	0.19	HLA-A*23:01				IYKTPPIKYHLA-A*23:01
269	1	316	324	QPTESIVRF	0.19	HLA-B*51:01				QPTESIVRFHLA-B*51:01
270	1	1215	1223	FIAGLIAIV	0.19	HLA-A*68:02				FIAGLIAIVHLA-A*68:02
271	1	783	791	IYKTPPIKY	0.19	HLA-A*24:02				IYKTPPIKYHLA-A*24:02
272	1	131	139	CNDPFLDVY	0.19	HLA-A*01:01				CNDPFLDVYHLA-A*01:01
273	1	816	824	LLFNKVTLA	0.19	HLA-A*02:06				LLFNKVTLAHLA-A*02:06
274	1	978	986	RLDKVEAEV	0.19	HLA-A*02:06				RLDKVEAEVHLA-A*02:06
275	1	21	29	RTQSYTNSF	0.19	HLA-B*15:01				RTQSYTNSFHLA-B*15:01
276	1	344	352	SVYAWNRKR	0.19	HLA-A*03:01				SVYAWNRKRHLA-A*03:01
277	1	599	607	TSNQVAVLY	0.19	HLA-B*58:01				TSNQVAVLYHLA-B*58:01
278	1	1047	1055	FPQSAPHGV	0.2	HLA-B*53:01				FPQSAPHGVHLA-B*53:01
279	1	549	557	ESNKKFLPF	0.2	HLA-B*08:01				ESNKKFLPFHLA-B*08:01
280	1	230	238	ITRFQTLLA	0.2	HLA-A*30:01				ITRFQTLLAHLA-A*30:01
281	1	337	345	FNATRFASV	0.2	HLA-B*08:01				FNATRFASVHLA-B*08:01
282	1	1034	1042	RVDFCGKGY	0.2	HLA-A*30:02				RVDFCGKGYHLA-A*30:02
283	1	53	61	LPFFSNVTW	0.2	HLA-B*51:01				LPFFSNVTWHLA-B*51:01
284	1	334	342	DEVFNATRF	0.2	HLA-B*44:02				DEVFNATRFHLA-B*44:02
285	1	686	694	SIIAYTMSL	0.2	HLA-A*02:03				SIIAYTMSLHLA-A*02:03
286	1	32	40	GVYYPDKVF	0.2	HLA-B*15:01				GVYYPDKVFHLA-B*15:01
287	1	373	381	KCYGVSPTK	0.2	HLA-A*03:01				KCYGVSPTKHLA-A*03:01
288	1	1015	1023	ASANLAATK	0.2	HLA-A*03:01				ASANLAATKHLA-A*03:01
289	1	1049	1057	QSAPHGVVF	0.2	HLA-B*57:01				QSAPHGVVFHLA-B*57:01
290	1	970	978	SVLNDILSR	0.2	HLA-A*68:01				SVLNDILSRHLA-A*68:01
291	1	875	883	GTITSGWTF	0.2	HLA-B*57:01				GTITSGWTFHLA-B*57:01
292	1	713	721	FTISVTTEI	0.21	HLA-A*26:01				FTISVTTEIHLA-A*26:01
293	1	504	512	RVVVLSFEL	0.21	HLA-A*32:01				RVVVLSFELHLA-A*32:01
294	1	686	694	SIIAYTMSL	0.21	HLA-A*32:01				SIIAYTMSLHLA-A*32:01
295	1	1049	1057	QSAPHGVVF	0.21	HLA-A*32:01				QSAPHGVVFHLA-A*32:01
296	1	47	55	STQDLFLPF	0.21	HLA-A*26:01				STQDLFLPFHLA-A*26:01
297	1	264	272	YLQPRTFLL	0.21	HLA-A*32:01				YLQPRTFLLHLA-A*32:01
298	1	705	713	NSIAIPTNF	0.21	HLA-A*26:01				NSIAIPTNFHLA-A*26:01
299	1	266	274	QPRTFLLKY	0.21	HLA-B*53:01				QPRTFLLKYHLA-B*53:01
300	1	488	496	QSYGFRPTY	0.21	HLA-A*30:01				QSYGFRPTYHLA-A*30:01
301	1	23	31	QSYTNSFTR	0.21	HLA-A*33:01				QSYTNSFTRHLA-A*33:01
302	1	188	196	VFKNIDGYF	0.21	HLA-A*24:02				VFKNIDGYFHLA-A*24:02
303	1	881	889	WTFGAGAAL	0.21	HLA-A*68:02				WTFGAGAALHLA-A*68:02
304	1	598	606	NTSNQVAVL	0.21	HLA-A*68:02				NTSNQVAVLHLA-A*68:02
305	1	935	943	STASALGKL	0.21	HLA-A*68:02				STASALGKLHLA-A*68:02
306	1	860	868	LTDEMIAQY	0.21	HLA-B*35:01				LTDEMIAQYHLA-B*35:01
307	1	1257	1265	EPVLKGVKL	0.21	HLA-B*07:02				EPVLKGVKLHLA-B*07:02
308	1	686	694	SIIAYTMSL	0.21	HLA-A*02:01				SIIAYTMSLHLA-A*02:01
309	1	287	295	ALDPLSETK	0.21	HLA-A*11:01				ALDPLSETKHLA-A*11:01
310	1	524	532	KSTNLVKNK	0.21	HLA-A*11:01				KSTNLVKNKHLA-A*11:01
311	1	343	351	ASVYAWNRK	0.21	HLA-A*11:01				ASVYAWNRKHLA-A*11:01
312	1	344	352	SVYAWNRKR	0.21	HLA-A*11:01				SVYAWNRKRHLA-A*11:01
313	1	187	195	FVFKNIDGY	0.21	HLA-B*15:01				FVFKNIDGYHLA-B*15:01
314	1	44	52	VLHSTQDLF	0.21	HLA-B*15:01				VLHSTQDLFHLA-B*15:01
315	1	707	715	IAIPTNFTI	0.21	HLA-B*58:01				IAIPTNFTIHLA-B*58:01
316	1	488	496	QSYGFRPTY	0.21	HLA-B*58:01				QSYGFRPTYHLA-B*58:01
317	1	1001	1009	TYVTQQLIR	0.22	HLA-A*33:01				TYVTQQLIRHLA-A*33:01
318	1	54	62	PFFSNVTWF	0.22	HLA-A*24:02				PFFSNVTWFHLA-A*24:02
319	1	106	114	DSKTQSLLI	0.22	HLA-B*51:01				DSKTQSLLIHLA-B*51:01
320	1	27	35	NSFTRGVYY	0.22	HLA-B*35:01				NSFTRGVYYHLA-B*35:01
321	1	356	364	CVADYSVLY	0.22	HLA-B*35:01				CVADYSVLYHLA-B*35:01
322	1	1252	1260	DEDDSEPVL	0.22	HLA-B*40:01				DEDDSEPVLHLA-B*40:01
323	1	1054	1062	GVVFLHVTY	0.22	HLA-B*15:01				GVVFLHVTYHLA-B*15:01
324	1	482	490	NCYFPLQSY	0.23	HLA-A*26:01				NCYFPLQSYHLA-A*26:01
325	1	549	557	ESNKKFLPF	0.23	HLA-A*26:01				ESNKKFLPFHLA-A*26:01
326	1	187	195	FVFKNIDGY	0.23	HLA-A*30:02				FVFKNIDGYHLA-A*30:02
327	1	902	910	NGIGVTQNV	0.23	HLA-A*68:02				NGIGVTQNVHLA-A*68:02
328	1	17	25	NLITRTQSY	0.23	HLA-B*35:01				NLITRTQSYHLA-B*35:01
329	1	120	128	NVVIKVCEF	0.24	HLA-A*26:01				NVVIKVCEFHLA-A*26:01
330	1	620	628	HADQLTPTW	0.24	HLA-A*32:01				HADQLTPTWHLA-A*32:01
331	1	374	382	CYGVSPTKL	0.24	HLA-A*24:02				CYGVSPTKLHLA-A*24:02
332	1	408	416	GQTGNIADY	0.24	HLA-A*30:02				GQTGNIADYHLA-A*30:02
333	1	482	490	NCYFPLQSY	0.24	HLA-A*30:02				NCYFPLQSYHLA-A*30:02
334	1	256	264	GAAAYYVGY	0.24	HLA-A*30:02				GAAAYYVGYHLA-A*30:02
335	1	629	637	RVYSTGSNV	0.24	HLA-A*02:03				RVYSTGSNVHLA-A*02:03
336	1	716	724	SVTTEILPV	0.24	HLA-A*02:06				SVTTEILPVHLA-A*02:06
337	1	412	420	NIADYNYKL	0.24	HLA-A*02:01				NIADYNYKLHLA-A*02:01
338	1	672	680	QTKSHRRAR	0.24	HLA-A*31:01				QTKSHRRARHLA-A*31:01
339	1	682	690	VASQSIIAY	0.25	HLA-A*26:01				VASQSIIAYHLA-A*26:01
340	1	1259	1267	VLKGVKLHY	0.25	HLA-A*32:01				VLKGVKLHYHLA-A*32:01
341	1	569	577	DAVRDPQTL	0.25	HLA-B*53:01				DAVRDPQTLHLA-B*53:01
342	1	307	315	IYQTSNFRV	0.25	HLA-A*23:01				IYQTSNFRVHLA-A*23:01
343	1	362	370	VLYNFAPFF	0.25	HLA-A*23:01				VLYNFAPFFHLA-A*23:01
344	1	1094	1102	GTHWFVTQR	0.25	HLA-A*33:01				GTHWFVTQRHLA-A*33:01
345	1	1176	1184	KEIDRLNEV	0.25	HLA-B*44:02				KEIDRLNEVHLA-B*44:02
346	1	682	690	VASQSIIAY	0.25	HLA-A*01:01				VASQSIIAYHLA-A*01:01
347	1	887	895	AALQIPFAM	0.25	HLA-B*35:01				AALQIPFAMHLA-B*35:01
348	1	1047	1055	FPQSAPHGV	0.25	HLA-B*07:02				FPQSAPHGVHLA-B*07:02
349	1	781	789	KQIYKTPPI	0.25	HLA-A*02:06				KQIYKTPPIHLA-A*02:06
350	1	306	314	GIYQTSNFR	0.25	HLA-A*11:01				GIYQTSNFRHLA-A*11:01
351	1	798	806	SQILPDPSK	0.25	HLA-A*11:01				SQILPDPSKHLA-A*11:01
352	1	306	314	GIYQTSNFR	0.25	HLA-A*31:01				GIYQTSNFRHLA-A*31:01
353	1	705	713	NSIAIPTNF	0.25	HLA-B*58:01				NSIAIPTNFHLA-B*58:01
354	1	957	965	LVKQLSSKF	0.26	HLA-A*26:01				LVKQLSSKFHLA-A*26:01
355	1	709	717	IPTNFTISV	0.26	HLA-B*53:01				IPTNFTISVHLA-B*53:01
356	1	448	456	YRLFRKSNL	0.26	HLA-B*08:01				YRLFRKSNLHLA-B*08:01
357	1	750	758	QYGSFCTQL	0.26	HLA-A*24:02				QYGSFCTQLHLA-A*24:02
358	1	147	155	WMESEFRVY	0.26	HLA-A*01:01				WMESEFRVYHLA-A*01:01
359	1	910	918	VLYENQKLI	0.26	HLA-A*02:01				VLYENQKLIHLA-A*02:01
360	1	1108	1116	QIITTDNTF	0.26	HLA-B*15:01				QIITTDNTFHLA-B*15:01
361	1	684	692	SQSIIAYTM	0.26	HLA-B*15:01				SQSIIAYTMHLA-B*15:01
362	1	449	457	RLFRKSNLK	0.26	HLA-A*31:01				RLFRKSNLKHLA-A*31:01
363	1	524	532	KSTNLVKNK	0.26	HLA-A*03:01				KSTNLVKNKHLA-A*03:01
364	1	1049	1057	QSAPHGVVF	0.27	HLA-A*26:01				QSAPHGVVFHLA-A*26:01
365	1	633	641	TGSNVFQTR	0.27	HLA-A*33:01				TGSNVFQTRHLA-A*33:01
366	1	21	29	RTQSYTNSF	0.27	HLA-A*30:02				RTQSYTNSFHLA-A*30:02
367	1	193	201	DGYFKIYSK	0.27	HLA-A*33:01				DGYFKIYSKHLA-A*33:01
368	1	137	145	DVYYHKNNK	0.27	HLA-A*33:01				DVYYHKNNKHLA-A*33:01
369	1	709	717	IPTNFTISV	0.27	HLA-B*35:01				IPTNFTISVHLA-B*35:01
370	1	709	717	IPTNFTISV	0.27	HLA-B*07:02				IPTNFTISVHLA-B*07:02
371	1	316	324	QPTESIVRF	0.27	HLA-B*07:02				QPTESIVRFHLA-B*07:02
372	1	1259	1267	VLKGVKLHY	0.27	HLA-A*03:01				VLKGVKLHYHLA-A*03:01
373	1	705	713	NSIAIPTNF	0.28	HLA-B*53:01				NSIAIPTNFHLA-B*53:01
374	1	674	682	KSHRRARSV	0.28	HLA-A*30:01				KSHRRARSVHLA-A*30:01
375	1	686	694	SIIAYTMSL	0.28	HLA-A*68:02				SIIAYTMSLHLA-A*68:02
376	1	932	940	SLSSTASAL	0.28	HLA-A*02:03				SLSSTASALHLA-A*02:03
377	1	893	901	FAMQMAYRF	0.28	HLA-B*58:01				FAMQMAYRFHLA-B*58:01
378	1	822	830	TLADAGFIK	0.28	HLA-A*03:01				TLADAGFIKHLA-A*03:01
379	1	32	40	GVYYPDKVF	0.29	HLA-A*32:01				GVYYPDKVFHLA-A*32:01
380	1	235	243	TLLALHRSY	0.29	HLA-A*32:01				TLLALHRSYHLA-A*32:01
381	1	781	789	KQIYKTPPI	0.29	HLA-A*32:01				KQIYKTPPIHLA-A*32:01
382	1	707	715	IAIPTNFTI	0.29	HLA-B*53:01				IAIPTNFTIHLA-B*53:01
383	1	1054	1062	GVVFLHVTY	0.29	HLA-A*30:02				GVVFLHVTYHLA-A*30:02
384	1	1047	1055	FPQSAPHGV	0.29	HLA-B*35:01				FPQSAPHGVHLA-B*35:01
385	1	197	205	KIYSKHTPI	0.29	HLA-A*02:03				KIYSKHTPIHLA-A*02:03
386	1	951	959	AQALNTLVK	0.29	HLA-A*11:01				AQALNTLVKHLA-A*11:01
387	1	64	72	AISGTNGTK	0.29	HLA-A*03:01				AISGTNGTKHLA-A*03:01
388	1	306	314	GIYQTSNFR	0.29	HLA-A*03:01				GIYQTSNFRHLA-A*03:01
389	1	670	678	QTQTKSHRR	0.29	HLA-A*68:01				QTQTKSHRRHLA-A*68:01
390	1	264	272	YLQPRTFLL	0.3	HLA-A*23:01				YLQPRTFLLHLA-A*23:01
391	1	528	536	LVKNKCVNF	0.3	HLA-B*08:01				LVKNKCVNFHLA-B*08:01
392	1	1170	1178	SVVNIQKEI	0.3	HLA-A*68:02				SVVNIQKEIHLA-A*68:02
393	1	1176	1184	KEIDRLNEV	0.3	HLA-B*44:03				KEIDRLNEVHLA-B*44:03
394	1	38	46	KVFRSSVLH	0.3	HLA-A*11:01				KVFRSSVLHHLA-A*11:01
395	1	752	760	GSFCTQLKR	0.3	HLA-A*11:01				GSFCTQLKRHLA-A*11:01
396	1	720	728	EILPVSMTK	0.3	HLA-A*03:01				EILPVSMTKHLA-A*03:01
397	1	1060	1068	VTYVPAQEK	0.3	HLA-A*68:01				VTYVPAQEKHLA-A*68:01
398	1	1054	1062	GVVFLHVTY	0.31	HLA-A*26:01				GVVFLHVTYHLA-A*26:01
399	1	971	979	VLNDILSRL	0.31	HLA-A*32:01				VLNDILSRLHLA-A*32:01
400	1	686	694	SIIAYTMSL	0.31	HLA-B*08:01				SIIAYTMSLHLA-B*08:01
401	1	864	872	MIAQYTSAL	0.31	HLA-B*08:01				MIAQYTSALHLA-B*08:01
402	1	287	295	ALDPLSETK	0.31	HLA-A*03:01				ALDPLSETKHLA-A*03:01
403	1	444	452	YNYRYRLFR	0.31	HLA-A*31:01				YNYRYRLFRHLA-A*31:01
404	1	750	758	QYGSFCTQL	0.32	HLA-A*23:01				QYGSFCTQLHLA-A*23:01
405	1	828	836	FIKQYGDCL	0.32	HLA-B*08:01				FIKQYGDCLHLA-B*08:01
406	1	197	205	KIYSKHTPI	0.32	HLA-B*08:01				KIYSKHTPIHLA-B*08:01
407	1	743	751	ECSNLLLQY	0.32	HLA-A*01:01				ECSNLLLQYHLA-A*01:01
408	1	488	496	QSYGFRPTY	0.32	HLA-A*01:01				QSYGFRPTYHLA-A*01:01
409	1	1000	1008	QTYVTQQLI	0.32	HLA-A*68:02				QTYVTQQLIHLA-A*68:02
410	1	224	232	LPIGINITR	0.32	HLA-A*33:01				LPIGINITRHLA-A*33:01
411	1	1255	1263	DSEPVLKGV	0.32	HLA-A*68:02				DSEPVLKGVHLA-A*68:02
412	1	569	577	DAVRDPQTL	0.32	HLA-B*35:01				DAVRDPQTLHLA-B*35:01
413	1	1187	1195	NLNESLIDL	0.32	HLA-A*02:03				NLNESLIDLHLA-A*02:03
414	1	713	721	FTISVTTEI	0.32	HLA-A*02:03				FTISVTTEIHLA-A*02:03
415	1	147	155	WMESEFRVY	0.32	HLA-B*15:01				WMESEFRVYHLA-B*15:01
416	1	73	81	RFDNPVLPF	0.33	HLA-A*32:01				RFDNPVLPFHLA-A*32:01
417	1	629	637	RVYSTGSNV	0.33	HLA-A*32:01				RVYSTGSNVHLA-A*32:01
418	1	264	272	YLQPRTFLL	0.33	HLA-A*24:02				YLQPRTFLLHLA-A*24:02
419	1	678	686	RARSVASQS	0.33	HLA-A*30:01				RARSVASQSHLA-A*30:01
420	1	511	519	ELLHAPATV	0.33	HLA-A*68:02				ELLHAPATVHLA-A*68:02
421	1	38	46	KVFRSSVLH	0.33	HLA-A*30:02				KVFRSSVLHHLA-A*30:02
422	1	155	163	YSSANNCTF	0.33	HLA-B*35:01				YSSANNCTFHLA-B*35:01
423	1	1016	1024	SANLAATKM	0.33	HLA-B*35:01				SANLAATKMHLA-B*35:01
424	1	647	655	GAEYVNNSY	0.33	HLA-B*35:01				GAEYVNNSYHLA-B*35:01
425	1	236	244	LLALHRSYL	0.33	HLA-A*02:03				LLALHRSYLHLA-A*02:03
426	1	757	765	QLKRALTGI	0.33	HLA-A*02:03				QLKRALTGIHLA-A*02:03
427	1	813	821	IEDLLFNKV	0.33	HLA-B*40:01				IEDLLFNKVHLA-B*40:01
428	1	956	964	TLVKQLSSK	0.33	HLA-A*11:01				TLVKQLSSKHLA-A*11:01
429	1	682	690	VASQSIIAY	0.33	HLA-B*58:01				VASQSIIAYHLA-B*58:01
430	1	53	61	LPFFSNVTW	0.33	HLA-B*58:01				LPFFSNVTWHLA-B*58:01
431	1	856	864	LPPLLTDEM	0.34	HLA-B*53:01				LPPLLTDEMHLA-B*53:01
432	1	1257	1265	EPVLKGVKL	0.34	HLA-B*53:01				EPVLKGVKLHLA-B*53:01
433	1	37	45	DKVFRSSVL	0.34	HLA-B*08:01				DKVFRSSVLHLA-B*08:01
434	1	798	806	SQILPDPSK	0.34	HLA-A*30:01				SQILPDPSKHLA-A*30:01
435	1	864	872	MIAQYTSAL	0.34	HLA-A*68:02				MIAQYTSALHLA-A*68:02
436	1	642	650	AGCLIGAEY	0.34	HLA-A*30:02				AGCLIGAEYHLA-A*30:02
437	1	1257	1265	EPVLKGVKL	0.34	HLA-B*51:01				EPVLKGVKLHLA-B*51:01
438	1	1090	1098	FVSNGTHWF	0.34	HLA-B*35:01				FVSNGTHWFHLA-B*35:01
439	1	775	783	EVFAQVKQI	0.34	HLA-B*51:01				EVFAQVKQIHLA-B*51:01
440	1	743	751	ECSNLLLQY	0.34	HLA-B*35:01				ECSNLLLQYHLA-B*35:01
441	1	507	515	VLSFELLHA	0.34	HLA-A*02:03				VLSFELLHAHLA-A*02:03
442	1	978	986	RLDKVEAEV	0.34	HLA-A*02:03				RLDKVEAEVHLA-A*02:03
443	1	419	427	KLPDDFTGC	0.34	HLA-A*02:06				KLPDDFTGCHLA-A*02:06
444	1	155	163	YSSANNCTF	0.34	HLA-B*58:01				YSSANNCTFHLA-B*58:01
445	1	633	641	TGSNVFQTR	0.34	HLA-A*31:01				TGSNVFQTRHLA-A*31:01
446	1	599	607	TSNQVAVLY	0.34	HLA-B*57:01				TSNQVAVLYHLA-B*57:01
447	1	686	694	SIIAYTMSL	0.35	HLA-A*26:01				SIIAYTMSLHLA-A*26:01
448	1	957	965	LVKQLSSKF	0.35	HLA-A*32:01				LVKQLSSKFHLA-A*32:01
449	1	440	448	VGGNYNYRY	0.35	HLA-A*30:02				VGGNYNYRYHLA-A*30:02
450	1	1108	1116	QIITTDNTF	0.35	HLA-B*35:01				QIITTDNTFHLA-B*35:01
451	1	629	637	RVYSTGSNV	0.35	HLA-A*02:06				RVYSTGSNVHLA-A*02:06
452	1	778	786	AQVKQIYKT	0.35	HLA-A*02:06				AQVKQIYKTHLA-A*02:06
453	1	599	607	TSNQVAVLY	0.35	HLA-B*15:01				TSNQVAVLYHLA-B*15:01
454	1	847	855	AQKFNGLTV	0.35	HLA-B*15:01				AQKFNGLTVHLA-B*15:01
455	1	860	868	LTDEMIAQY	0.35	HLA-B*58:01				LTDEMIAQYHLA-B*58:01
456	1	999	1007	LQTYVTQQL	0.36	HLA-A*02:06				LQTYVTQQLHLA-A*02:06
457	1	25	33	YTNSFTRGV	0.36	HLA-A*02:06				YTNSFTRGVHLA-A*02:06
458	1	356	364	CVADYSVLY	0.36	HLA-B*15:01				CVADYSVLYHLA-B*15:01
459	1	1094	1102	GTHWFVTQR	0.36	HLA-A*03:01				GTHWFVTQRHLA-A*03:01
460	1	881	889	WTFGAGAAL	0.37	HLA-A*26:01				WTFGAGAALHLA-A*26:01
461	1	889	897	LQIPFAMQM	0.37	HLA-A*32:01				LQIPFAMQMHLA-A*32:01
462	1	345	353	VYAWNRKRI	0.37	HLA-A*24:02				VYAWNRKRIHLA-A*24:02
463	1	701	709	AYSNNSIAI	0.37	HLA-A*24:02				AYSNNSIAIHLA-A*24:02
464	1	358	366	ADYSVLYNF	0.37	HLA-B*44:02				ADYSVLYNFHLA-B*44:02
465	1	970	978	SVLNDILSR	0.37	HLA-A*33:01				SVLNDILSRHLA-A*33:01
466	1	490	498	YGFRPTYGV	0.37	HLA-A*68:02				YGFRPTYGVHLA-A*68:02
467	1	358	366	ADYSVLYNF	0.37	HLA-B*44:03				ADYSVLYNFHLA-B*44:03
468	1	713	721	FTISVTTEI	0.37	HLA-B*51:01				FTISVTTEIHLA-B*51:01
469	1	1204	1212	YIKWPWYIW	0.37	HLA-B*57:01				YIKWPWYIWHLA-B*57:01
470	1	1054	1062	GVVFLHVTY	0.38	HLA-A*32:01				GVVFLHVTYHLA-A*32:01
471	1	893	901	FAMQMAYRF	0.38	HLA-A*23:01				FAMQMAYRFHLA-A*23:01
472	1	319	327	ESIVRFPNI	0.38	HLA-A*68:02				ESIVRFPNIHLA-A*68:02
473	1	994	1002	GRLQSLQTY	0.38	HLA-A*30:02				GRLQSLQTYHLA-A*30:02
474	1	705	713	NSIAIPTNF	0.38	HLA-B*35:01				NSIAIPTNFHLA-B*35:01
475	1	938	946	SALGKLQDV	0.38	HLA-A*02:06				SALGKLQDVHLA-A*02:06
476	1	1089	1097	VFVSNGTHW	0.38	HLA-B*58:01				VFVSNGTHWHLA-B*58:01
477	1	13	21	SQCVNLITR	0.38	HLA-A*31:01				SQCVNLITRHLA-A*31:01
478	1	297	305	TLKSFTVEK	0.38	HLA-A*31:01				TLKSFTVEKHLA-A*31:01
479	1	224	232	LPIGINITR	0.38	HLA-A*68:01				LPIGINITRHLA-A*68:01
480	1	44	52	VLHSTQDLF	0.39	HLA-A*32:01				VLHSTQDLFHLA-A*32:01
481	1	374	382	CYGVSPTKL	0.39	HLA-A*23:01				CYGVSPTKLHLA-A*23:01
482	1	21	29	RTQSYTNSF	0.39	HLA-A*24:02				RTQSYTNSFHLA-A*24:02
483	1	729	737	TSVDCTMYI	0.39	HLA-A*68:02				TSVDCTMYIHLA-A*68:02
484	1	694	702	LGAENSVAY	0.39	HLA-A*30:02				LGAENSVAYHLA-A*30:02
485	1	438	446	SKVGGNYNY	0.39	HLA-A*30:02				SKVGGNYNYHLA-A*30:02
486	1	647	655	GAEYVNNSY	0.39	HLA-A*30:02				GAEYVNNSYHLA-A*30:02
487	1	253	261	WTAGAAAYY	0.39	HLA-B*35:01				WTAGAAAYYHLA-B*35:01
488	1	1002	1010	YVTQQLIRA	0.39	HLA-A*02:06				YVTQQLIRAHLA-A*02:06
489	1	920	928	NQFNSAIGK	0.39	HLA-A*11:01				NQFNSAIGKHLA-A*11:01
490	1	427	435	CVIAWNSNK	0.39	HLA-A*11:01				CVIAWNSNKHLA-A*11:01
491	1	1049	1057	QSAPHGVVF	0.4	HLA-B*53:01				QSAPHGVVFHLA-B*53:01
492	1	162	170	TFEYVSQPF	0.4	HLA-A*24:02				TFEYVSQPFHLA-A*24:02
493	1	1184	1192	VAKNLNESL	0.4	HLA-B*08:01				VAKNLNESLHLA-B*08:01
494	1	950	958	NAQALNTLV	0.4	HLA-B*51:01				NAQALNTLVHLA-B*51:01
495	1	864	872	MIAQYTSAL	0.4	HLA-A*02:03				MIAQYTSALHLA-A*02:03
496	1	713	721	FTISVTTEI	0.4	HLA-A*02:01				FTISVTTEIHLA-A*02:01
497	1	1176	1184	KEIDRLNEV	0.4	HLA-A*02:06				KEIDRLNEVHLA-A*02:06
498	1	453	461	KSNLKPFER	0.4	HLA-A*11:01				KSNLKPFERHLA-A*11:01
499	1	488	496	QSYGFRPTY	0.4	HLA-A*11:01				QSYGFRPTYHLA-A*11:01
500	1	875	883	GTITSGWTF	0.4	HLA-B*15:01				GTITSGWTFHLA-B*15:01
501	1	545	553	GVLTESNKK	0.4	HLA-A*03:01				GVLTESNKKHLA-A*03:01
502	1	934	942	SSTASALGK	0.4	HLA-A*03:01				SSTASALGKHLA-A*03:01
503	1	935	943	STASALGKL	0.41	HLA-A*26:01				STASALGKLHLA-A*26:01
504	1	599	607	TSNQVAVLY	0.41	HLA-B*53:01				TSNQVAVLYHLA-B*53:01
505	1	364	372	YNFAPFFAF	0.41	HLA-A*23:01				YNFAPFFAFHLA-A*23:01
506	1	875	883	GTITSGWTF	0.41	HLA-A*23:01				GTITSGWTFHLA-A*23:01
507	1	1090	1098	FVSNGTHWF	0.41	HLA-B*53:01				FVSNGTHWFHLA-B*53:01
508	1	367	375	APFFAFKCY	0.41	HLA-B*53:01				APFFAFKCYHLA-B*53:01
509	1	17	25	NLITRTQSY	0.41	HLA-B*08:01				NLITRTQSYHLA-B*08:01
510	1	210	218	DLPQGFSAL	0.41	HLA-B*08:01				DLPQGFSALHLA-B*08:01
511	1	203	211	TPINLGRDL	0.41	HLA-B*35:01				TPINLGRDLHLA-B*35:01
512	1	1009	1017	RAAEIRASA	0.41	HLA-A*30:01				RAAEIRASAHLA-A*30:01
513	1	834	842	DCLGDIAAR	0.41	HLA-A*33:01				DCLGDIAARHLA-A*33:01
514	1	1084	1092	FPREGVFVS	0.41	HLA-B*35:01				FPREGVFVSHLA-B*35:01
515	1	904	912	IGVTQNVLY	0.41	HLA-A*30:02				IGVTQNVLYHLA-A*30:02
516	1	128	136	FQFCNDPFL	0.41	HLA-A*02:01				FQFCNDPFLHLA-A*02:01
517	1	707	715	IAIPTNFTI	0.41	HLA-B*57:01				IAIPTNFTIHLA-B*57:01
518	1	191	199	NIDGYFKIY	0.42	HLA-A*26:01				NIDGYFKIYHLA-A*26:01
519	1	362	370	VLYNFAPFF	0.42	HLA-A*24:02				VLYNFAPFFHLA-A*24:02
520	1	1257	1265	EPVLKGVKL	0.42	HLA-B*35:01				EPVLKGVKLHLA-B*35:01
521	1	87	95	FASTEKSNI	0.42	HLA-B*51:01				FASTEKSNIHLA-B*51:01
522	1	25	33	YTNSFTRGV	0.42	HLA-A*02:03				YTNSFTRGVHLA-A*02:03
523	1	694	702	LGAENSVAY	0.42	HLA-B*15:01				LGAENSVAYHLA-B*15:01
524	1	623	631	QLTPTWRVY	0.43	HLA-A*32:01				QLTPTWRVYHLA-A*32:01
525	1	133	141	DPFLDVYYH	0.43	HLA-B*35:01				DPFLDVYYHHLA-B*35:01
526	1	716	724	SVTTEILPV	0.43	HLA-A*68:02				SVTTEILPVHLA-A*68:02
527	1	945	953	DVVNHNAQA	0.43	HLA-A*68:02				DVVNHNAQAHLA-A*68:02
528	1	1125	1133	IGIVNNTVY	0.43	HLA-B*35:01				IGIVNNTVYHLA-B*35:01
529	1	1259	1267	VLKGVKLHY	0.43	HLA-A*30:01				VLKGVKLHYHLA-A*30:01
530	1	420	428	LPDDFTGCV	0.43	HLA-B*51:01				LPDDFTGCVHLA-B*51:01
531	1	891	899	IPFAMQMAY	0.43	HLA-B*51:01				IPFAMQMAYHLA-B*51:01
532	1	79	87	LPFNDGVYF	0.43	HLA-B*07:02				LPFNDGVYFHLA-B*07:02
533	1	864	872	MIAQYTSAL	0.43	HLA-B*07:02				MIAQYTSALHLA-B*07:02
534	1	216	224	SALEPLVDL	0.43	HLA-A*02:06				SALEPLVDLHLA-A*02:06
535	1	64	72	AISGTNGTK	0.43	HLA-A*11:01				AISGTNGTKHLA-A*11:01
536	1	705	713	NSIAIPTNF	0.43	HLA-B*57:01				NSIAIPTNFHLA-B*57:01
537	1	297	305	TLKSFTVEK	0.43	HLA-A*68:01				TLKSFTVEKHLA-A*68:01
[truncated: 561 more rows]

## Sheet: BA.2 Spike
Rank	Seq #	Peptide start	Peptide end	Peptide	Percentile rank	Allele				String
[truncated: 1,102 more rows]

[truncated: 10 more sheets: BA.1.1 Spike, BA.1 Spike, AY.44 Spike, AY.3.1 Spike, AY.3 Spike, AY.25 Spike, AY.100 Spike, B.1.1.7 Spike, B.1 Spike, Wuhan]
