# Supplementary material for: Long COVID incidence across SARS-CoV-2 lineages and identification of conserved spike targets for multivalent vaccines
Source: J Clin Transl Sci. 2025 Dec 19;9(1):e288. doi: 10.1017/cts.2025.10226 (PMC12780800; doi:10.1017/cts.2025.10226)
Supplement: Kim et al. supplementary material 4 — Kim et al. supplementary material [file S2059866125102264sup004.zip]

Archive with 1 entries (1 files):
- Kim et al. Supplementary material 3.xlsm
