# Supplementary material for: Long COVID incidence across SARS-CoV-2 lineages and identification of conserved spike targets for multivalent vaccines
Source: J Clin Transl Sci. 2025 Dec 19;9(1):e288. doi: 10.1017/cts.2025.10226 (PMC12780800; doi:10.1017/cts.2025.10226)
Supplement: Kim et al. supplementary material 4 — Kim et al. supplementary material [file S2059866125102264sup004.zip › Kim et al. Supplementary material 3.xlsm]

## Sheet: Shannon Conservation Score - Sl
	V1	V2	V3	RollingSum9 (Sum of 9 amino acid positions from listed)	Average
1267	Position	52 days, 19:00:00	0.24	NA
1268	Position	52 days, 20:00:00	0.31	NA
1269	Position	52 days, 21:00:00	0.25	NA
1270	Position	52 days, 22:00:00	0.24	NA
1271	Position	52 days, 23:00:00	0.25	NA
1272	Position	53 days, 0:00:00	0.32	NA
1273	Position	53 days, 1:00:00	0.3	NA
1274	Position	53 days, 2:00:00	0.31	NA
1230	Position	51 days, 6:00:00	0.35	2.97	0.33
1229	Position	51 days, 5:00:00	0.28	2.96	0.328889
41	Position	1 day, 17:00:00	0.41	2.94	0.326667
39	Position	1 day, 15:00:00	0.32	2.92	0.324444
1231	Position	51 days, 7:00:00	0.4	2.91	0.323333
1045	Position	43 days, 13:00:00	0.33	2.9	0.322222
40	Position	1 day, 16:00:00	0.22	2.89	0.321111
43	Position	1 day, 19:00:00	0.37	2.88	0.32
1228	Position	51 days, 4:00:00	0.3	2.88	0.32
771	Position	32 days, 3:00:00	0.34	2.87	0.318889
1046	Position	43 days, 14:00:00	0.28	2.87	0.318889
1227	Position	51 days, 3:00:00	0.28	2.87	0.318889
541	Position	22 days, 13:00:00	0.27	2.86	0.317778
542	Position	22 days, 14:00:00	0.3	2.86	0.317778
543	Position	22 days, 15:00:00	0.29	2.86	0.317778
773	Position	32 days, 5:00:00	0.33	2.86	0.317778
1047	Position	43 days, 15:00:00	0.3	2.86	0.317778
1048	Position	43 days, 16:00:00	0.29	2.86	0.317778
1043	Position	43 days, 11:00:00	0.36	2.85	0.316667
1044	Position	43 days, 12:00:00	0.25	2.85	0.316667
1049	Position	43 days, 17:00:00	0.33	2.84	0.315556
1226	Position	51 days, 2:00:00	0.27	2.84	0.315556
1232	Position	51 days, 8:00:00	0.34	2.83	0.314444
544	Position	22 days, 16:00:00	0.29	2.82	0.313333
772	Position	32 days, 4:00:00	0.23	2.82	0.313333
1037	Position	43 days, 5:00:00	0.3	2.82	0.313333
1225	Position	51 days, 1:00:00	0.28	2.82	0.313333
44	Position	1 day, 20:00:00	0.26	2.81	0.312222
42	Position	1 day, 18:00:00	0.25	2.8	0.311111
1038	Position	43 days, 6:00:00	0.33	2.8	0.311111
1042	Position	43 days, 10:00:00	0.3	2.8	0.311111
1181	Position	49 days, 5:00:00	0.28	2.8	0.311111
1035	Position	43 days, 3:00:00	0.26	2.79	0.31
1005	Position	41 days, 21:00:00	0.28	2.78	0.308889
1036	Position	43 days, 4:00:00	0.29	2.78	0.308889
1050	Position	43 days, 18:00:00	0.36	2.78	0.308889
37	Position	1 day, 13:00:00	0.36	2.77	0.307778
45	Position	1 day, 21:00:00	0.32	2.77	0.307778
1039	Position	43 days, 7:00:00	0.3	2.77	0.307778
1179	Position	49 days, 3:00:00	0.27	2.77	0.307778
1182	Position	49 days, 6:00:00	0.32	2.77	0.307778
545	Position	22 days, 17:00:00	0.34	2.76	0.306667
947	Position	39 days, 11:00:00	0.32	2.76	0.306667
1006	Position	41 days, 22:00:00	0.31	2.76	0.306667
1040	Position	43 days, 8:00:00	0.33	2.76	0.306667
1041	Position	43 days, 9:00:00	0.32	2.76	0.306667
1180	Position	49 days, 4:00:00	0.24	2.76	0.306667
1233	Position	51 days, 9:00:00	0.32	2.76	0.306667
38	Position	1 day, 14:00:00	0.26	2.75	0.305556
406	Position	16 days, 22:00:00	0.28	2.75	0.305556
540	Position	22 days, 12:00:00	0.29	2.75	0.305556
1007	Position	41 days, 23:00:00	0.28	2.75	0.305556
1009	Position	42 days, 1:00:00	0.32	2.75	0.305556
1223	Position	50 days, 23:00:00	0.34	2.75	0.305556
1224	Position	51 days, 0:00:00	0.25	2.75	0.305556
669	Position	27 days, 21:00:00	0.38	2.74	0.304444
774	Position	32 days, 6:00:00	0.37	2.74	0.304444
1184	Position	49 days, 8:00:00	0.34	2.74	0.304444
35	Position	1 day, 11:00:00	0.3	2.73	0.303333
407	Position	16 days, 23:00:00	0.28	2.73	0.303333
539	Position	22 days, 11:00:00	0.26	2.73	0.303333
668	Position	27 days, 20:00:00	0.31	2.73	0.303333
1008	Position	42 days, 0:00:00	0.26	2.73	0.303333
1222	Position	50 days, 22:00:00	0.38	2.73	0.303333
404	Position	16 days, 20:00:00	0.33	2.72	0.302222
408	Position	17 days, 0:00:00	0.37	2.72	0.302222
694	Position	28 days, 22:00:00	0.33	2.72	0.302222
770	Position	32 days, 2:00:00	0.21	2.72	0.302222
948	Position	39 days, 12:00:00	0.31	2.72	0.302222
1033	Position	43 days, 1:00:00	0.31	2.72	0.302222
1183	Position	49 days, 7:00:00	0.31	2.72	0.302222
1004	Position	41 days, 20:00:00	0.28	2.71	0.301111
1034	Position	43 days, 2:00:00	0.28	2.71	0.301111
405	Position	16 days, 21:00:00	0.21	2.7	0.3
769	Position	32 days, 1:00:00	0.32	2.7	0.3
784	Position	32 days, 16:00:00	0.33	2.7	0.3
1253	Position	52 days, 5:00:00	0.34	2.7	0.3
36	Position	1 day, 12:00:00	0.24	2.69	0.298889
46	Position	1 day, 22:00:00	0.34	2.69	0.298889
435	Position	18 days, 3:00:00	0.33	2.69	0.298889
1186	Position	49 days, 10:00:00	0.33	2.69	0.298889
1234	Position	51 days, 10:00:00	0.3	2.69	0.298889
29	Position	1 day, 5:00:00	0.26	2.68	0.297778
30	Position	1 day, 6:00:00	0.36	2.68	0.297778
33	Position	1 day, 9:00:00	0.26	2.68	0.297778
434	Position	18 days, 2:00:00	0.27	2.68	0.297778
693	Position	28 days, 21:00:00	0.26	2.68	0.297778
1032	Position	43 days, 0:00:00	0.28	2.68	0.297778
34	Position	1 day, 10:00:00	0.31	2.67	0.296667
433	Position	18 days, 1:00:00	0.27	2.67	0.296667
786	Position	32 days, 18:00:00	0.31	2.67	0.296667
845	Position	35 days, 5:00:00	0.26	2.67	0.296667
1003	Position	41 days, 19:00:00	0.25	2.67	0.296667
1110	Position	46 days, 6:00:00	0.32	2.67	0.296667
1221	Position	50 days, 21:00:00	0.29	2.67	0.296667
1252	Position	52 days, 4:00:00	0.28	2.67	0.296667
1256	Position	52 days, 8:00:00	0.32	2.67	0.296667
546	Position	22 days, 18:00:00	0.34	2.66	0.295556
846	Position	35 days, 6:00:00	0.25	2.66	0.295556
946	Position	39 days, 10:00:00	0.26	2.66	0.295556
1010	Position	42 days, 2:00:00	0.35	2.66	0.295556
1	Position	01:00:00	0.39	2.65	0.294444
695	Position	28 days, 23:00:00	0.4	2.65	0.294444
787	Position	32 days, 19:00:00	0.32	2.65	0.294444
1025	Position	42 days, 17:00:00	0.31	2.65	0.294444
1051	Position	43 days, 19:00:00	0.35	2.65	0.294444
1108	Position	46 days, 4:00:00	0.28	2.65	0.294444
1109	Position	46 days, 5:00:00	0.28	2.65	0.294444
1185	Position	49 days, 9:00:00	0.26	2.65	0.294444
1220	Position	50 days, 20:00:00	0.26	2.65	0.294444
31	Position	1 day, 7:00:00	0.29	2.64	0.293333
692	Position	28 days, 20:00:00	0.25	2.64	0.293333
785	Position	32 days, 17:00:00	0.23	2.64	0.293333
847	Position	35 days, 7:00:00	0.31	2.64	0.293333
945	Position	39 days, 9:00:00	0.29	2.64	0.293333
949	Position	39 days, 13:00:00	0.25	2.64	0.293333
1011	Position	42 days, 3:00:00	0.34	2.64	0.293333
1030	Position	42 days, 22:00:00	0.3	2.64	0.293333
1031	Position	42 days, 23:00:00	0.29	2.64	0.293333
1052	Position	43 days, 20:00:00	0.36	2.64	0.293333
1076	Position	44 days, 20:00:00	0.33	2.64	0.293333
1111	Position	46 days, 7:00:00	0.26	2.64	0.293333
1112	Position	46 days, 8:00:00	0.25	2.64	0.293333
1113	Position	46 days, 9:00:00	0.35	2.64	0.293333
523	Position	21 days, 19:00:00	0.31	2.63	0.292222
538	Position	22 days, 10:00:00	0.25	2.63	0.292222
568	Position	23 days, 16:00:00	0.29	2.63	0.292222
768	Position	32 days, 0:00:00	0.26	2.63	0.292222
1019	Position	42 days, 11:00:00	0.33	2.63	0.292222
1235	Position	51 days, 11:00:00	0.3	2.63	0.292222
1254	Position	52 days, 6:00:00	0.23	2.63	0.292222
1258	Position	52 days, 10:00:00	0.29	2.63	0.292222
116	Position	4 days, 20:00:00	0.36	2.62	0.291111
403	Position	16 days, 19:00:00	0.25	2.62	0.291111
430	Position	17 days, 22:00:00	0.28	2.62	0.291111
431	Position	17 days, 23:00:00	0.29	2.62	0.291111
432	Position	18 days, 0:00:00	0.23	2.62	0.291111
617	Position	25 days, 17:00:00	0.24	2.62	0.291111
661	Position	27 days, 13:00:00	0.34	2.62	0.291111
670	Position	27 days, 22:00:00	0.25	2.62	0.291111
761	Position	31 days, 17:00:00	0.31	2.62	0.291111
763	Position	31 days, 19:00:00	0.28	2.62	0.291111
767	Position	31 days, 23:00:00	0.25	2.62	0.291111
783	Position	32 days, 15:00:00	0.19	2.62	0.291111
950	Position	39 days, 14:00:00	0.3	2.62	0.291111
1026	Position	42 days, 18:00:00	0.3	2.62	0.291111
1106	Position	46 days, 2:00:00	0.3	2.62	0.291111
1187	Position	49 days, 11:00:00	0.42	2.62	0.291111
1255	Position	52 days, 7:00:00	0.31	2.62	0.291111
436	Position	18 days, 4:00:00	0.33	2.61	0.29
618	Position	25 days, 18:00:00	0.32	2.61	0.29
691	Position	28 days, 19:00:00	0.22	2.61	0.29
760	Position	31 days, 16:00:00	0.31	2.61	0.29
998	Position	41 days, 14:00:00	0.29	2.61	0.29
1024	Position	42 days, 16:00:00	0.27	2.61	0.29
1107	Position	46 days, 3:00:00	0.26	2.61	0.29
26	Position	1 day, 2:00:00	0.31	2.6	0.288889
409	Position	17 days, 1:00:00	0.28	2.6	0.288889
569	Position	23 days, 17:00:00	0.32	2.6	0.288889
616	Position	25 days, 16:00:00	0.26	2.6	0.288889
848	Position	35 days, 8:00:00	0.34	2.6	0.288889
999	Position	41 days, 15:00:00	0.3	2.6	0.288889
1002	Position	41 days, 18:00:00	0.27	2.6	0.288889
1023	Position	42 days, 15:00:00	0.27	2.6	0.288889
1053	Position	43 days, 21:00:00	0.3	2.6	0.288889
1060	Position	44 days, 4:00:00	0.34	2.6	0.288889
1105	Position	46 days, 1:00:00	0.3	2.6	0.288889
1257	Position	52 days, 9:00:00	0.24	2.6	0.288889
27	Position	1 day, 3:00:00	0.24	2.59	0.287778
28	Position	1 day, 4:00:00	0.27	2.59	0.287778
47	Position	1 day, 23:00:00	0.43	2.59	0.287778
112	Position	4 days, 16:00:00	0.29	2.59	0.287778
115	Position	4 days, 19:00:00	0.29	2.59	0.287778
156	Position	6 days, 12:00:00	0.25	2.59	0.287778
157	Position	6 days, 13:00:00	0.29	2.59	0.287778
410	Position	17 days, 2:00:00	0.33	2.59	0.287778
516	Position	21 days, 12:00:00	0.3	2.59	0.287778
518	Position	21 days, 14:00:00	0.3	2.59	0.287778
619	Position	25 days, 19:00:00	0.32	2.59	0.287778
756	Position	31 days, 12:00:00	0.29	2.59	0.287778
766	Position	31 days, 22:00:00	0.28	2.59	0.287778
844	Position	35 days, 4:00:00	0.22	2.59	0.287778
1022	Position	42 days, 14:00:00	0.28	2.59	0.287778
1029	Position	42 days, 21:00:00	0.28	2.59	0.287778
1059	Position	44 days, 3:00:00	0.23	2.59	0.287778
1101	Position	45 days, 21:00:00	0.33	2.59	0.287778
1140	Position	47 days, 12:00:00	0.31	2.59	0.287778
1178	Position	49 days, 2:00:00	0.24	2.59	0.287778
1219	Position	50 days, 19:00:00	0.24	2.59	0.287778
1248	Position	52 days, 0:00:00	0.28	2.59	0.287778
1251	Position	52 days, 3:00:00	0.27	2.59	0.287778
111	Position	4 days, 15:00:00	0.23	2.58	0.286667
402	Position	16 days, 18:00:00	0.25	2.58	0.286667
565	Position	23 days, 13:00:00	0.26	2.58	0.286667
566	Position	23 days, 14:00:00	0.31	2.58	0.286667
664	Position	27 days, 16:00:00	0.31	2.58	0.286667
667	Position	27 days, 19:00:00	0.17	2.58	0.286667
690	Position	28 days, 18:00:00	0.22	2.58	0.286667
776	Position	32 days, 8:00:00	0.26	2.58	0.286667
788	Position	32 days, 20:00:00	0.26	2.58	0.286667
789	Position	32 days, 21:00:00	0.35	2.58	0.286667
841	Position	35 days, 1:00:00	0.32	2.58	0.286667
1027	Position	42 days, 19:00:00	0.32	2.58	0.286667
1102	Position	45 days, 22:00:00	0.31	2.58	0.286667
1114	Position	46 days, 10:00:00	0.32	2.58	0.286667
1259	Position	52 days, 11:00:00	0.31	2.58	0.286667
1260	Position	52 days, 12:00:00	0.35	2.58	0.286667
32	Position	1 day, 8:00:00	0.3	2.57	0.285556
114	Position	4 days, 18:00:00	0.26	2.57	0.285556
155	Position	6 days, 11:00:00	0.27	2.57	0.285556
250	Position	10 days, 10:00:00	0.27	2.57	0.285556
411	Position	17 days, 3:00:00	0.29	2.57	0.285556
517	Position	21 days, 13:00:00	0.26	2.57	0.285556
519	Position	21 days, 15:00:00	0.29	2.57	0.285556
671	Position	27 days, 23:00:00	0.31	2.57	0.285556
757	Position	31 days, 13:00:00	0.3	2.57	0.285556
759	Position	31 days, 15:00:00	0.22	2.57	0.285556
764	Position	31 days, 20:00:00	0.41	2.57	0.285556
833	Position	34 days, 17:00:00	0.28	2.57	0.285556
871	Position	36 days, 7:00:00	0.26	2.57	0.285556
951	Position	39 days, 15:00:00	0.27	2.57	0.285556
1012	Position	42 days, 4:00:00	0.29	2.57	0.285556
1021	Position	42 days, 13:00:00	0.28	2.57	0.285556
1054	Position	43 days, 22:00:00	0.3	2.57	0.285556
1061	Position	44 days, 5:00:00	0.32	2.57	0.285556
24	Position	1 day, 0:00:00	0.28	2.56	0.284444
110	Position	4 days, 14:00:00	0.24	2.56	0.284444
358	Position	14 days, 22:00:00	0.3	2.56	0.284444
359	Position	14 days, 23:00:00	0.26	2.56	0.284444
520	Position	21 days, 16:00:00	0.32	2.56	0.284444
775	Position	32 days, 7:00:00	0.31	2.56	0.284444
834	Position	34 days, 18:00:00	0.29	2.56	0.284444
924	Position	38 days, 12:00:00	0.3	2.56	0.284444
952	Position	39 days, 16:00:00	0.29	2.56	0.284444
1000	Position	41 days, 16:00:00	0.34	2.56	0.284444
1013	Position	42 days, 5:00:00	0.35	2.56	0.284444
1020	Position	42 days, 12:00:00	0.27	2.56	0.284444
1075	Position	44 days, 19:00:00	0.26	2.56	0.284444
1116	Position	46 days, 12:00:00	0.3	2.56	0.284444
1236	Position	51 days, 12:00:00	0.29	2.56	0.284444
2	Position	02:00:00	0.38	2.55	0.283333
249	Position	10 days, 9:00:00	0.25	2.55	0.283333
429	Position	17 days, 21:00:00	0.26	2.55	0.283333
547	Position	22 days, 19:00:00	0.35	2.55	0.283333
567	Position	23 days, 15:00:00	0.28	2.55	0.283333
576	Position	24 days, 0:00:00	0.36	2.55	0.283333
615	Position	25 days, 15:00:00	0.26	2.55	0.283333
696	Position	29 days, 0:00:00	0.34	2.55	0.283333
758	Position	31 days, 14:00:00	0.23	2.55	0.283333
777	Position	32 days, 9:00:00	0.33	2.55	0.283333
835	Position	34 days, 19:00:00	0.34	2.55	0.283333
872	Position	36 days, 8:00:00	0.32	2.55	0.283333
944	Position	39 days, 8:00:00	0.26	2.55	0.283333
953	Position	39 days, 17:00:00	0.35	2.55	0.283333
1028	Position	42 days, 20:00:00	0.26	2.55	0.283333
1077	Position	44 days, 21:00:00	0.29	2.55	0.283333
1100	Position	45 days, 20:00:00	0.24	2.55	0.283333
1141	Position	47 days, 13:00:00	0.29	2.55	0.283333
1249	Position	52 days, 1:00:00	0.29	2.55	0.283333
1250	Position	52 days, 2:00:00	0.27	2.55	0.283333
25	Position	1 day, 1:00:00	0.25	2.54	0.282222
113	Position	4 days, 17:00:00	0.29	2.54	0.282222
134	Position	5 days, 14:00:00	0.26	2.54	0.282222
158	Position	6 days, 14:00:00	0.24	2.54	0.282222
522	Position	21 days, 18:00:00	0.27	2.54	0.282222
537	Position	22 days, 9:00:00	0.25	2.54	0.282222
612	Position	25 days, 12:00:00	0.28	2.54	0.282222
613	Position	25 days, 13:00:00	0.26	2.54	0.282222
657	Position	27 days, 9:00:00	0.25	2.54	0.282222
665	Position	27 days, 17:00:00	0.32	2.54	0.282222
842	Position	35 days, 2:00:00	0.27	2.54	0.282222
843	Position	35 days, 3:00:00	0.28	2.54	0.282222
870	Position	36 days, 6:00:00	0.26	2.54	0.282222
1001	Position	41 days, 17:00:00	0.29	2.54	0.282222
1018	Position	42 days, 10:00:00	0.23	2.54	0.282222
1056	Position	44 days, 0:00:00	0.3	2.54	0.282222
1057	Position	44 days, 1:00:00	0.27	2.54	0.282222
1058	Position	44 days, 2:00:00	0.27	2.54	0.282222
159	Position	6 days, 15:00:00	0.25	2.53	0.281111
228	Position	9 days, 12:00:00	0.35	2.53	0.281111
251	Position	10 days, 11:00:00	0.29	2.53	0.281111
412	Position	17 days, 4:00:00	0.35	2.53	0.281111
564	Position	23 days, 12:00:00	0.23	2.53	0.281111
573	Position	23 days, 21:00:00	0.28	2.53	0.281111
658	Position	27 days, 10:00:00	0.23	2.53	0.281111
662	Position	27 days, 14:00:00	0.32	2.53	0.281111
778	Position	32 days, 10:00:00	0.34	2.53	0.281111
790	Position	32 days, 22:00:00	0.31	2.53	0.281111
921	Position	38 days, 9:00:00	0.24	2.53	0.281111
922	Position	38 days, 10:00:00	0.25	2.53	0.281111
923	Position	38 days, 11:00:00	0.24	2.53	0.281111
926	Position	38 days, 14:00:00	0.29	2.53	0.281111
927	Position	38 days, 15:00:00	0.33	2.53	0.281111
997	Position	41 days, 13:00:00	0.23	2.53	0.281111
1055	Position	43 days, 23:00:00	0.27	2.53	0.281111
1099	Position	45 days, 19:00:00	0.26	2.53	0.281111
1103	Position	45 days, 23:00:00	0.27	2.53	0.281111
23	Position	23:00:00	0.26	2.52	0.28
437	Position	18 days, 5:00:00	0.29	2.52	0.28
515	Position	21 days, 11:00:00	0.22	2.52	0.28
521	Position	21 days, 17:00:00	0.25	2.52	0.28
524	Position	21 days, 20:00:00	0.29	2.52	0.28
563	Position	23 days, 11:00:00	0.23	2.52	0.28
571	Position	23 days, 19:00:00	0.3	2.52	0.28
574	Position	23 days, 22:00:00	0.26	2.52	0.28
575	Position	23 days, 23:00:00	0.28	2.52	0.28
663	Position	27 days, 15:00:00	0.23	2.52	0.28
672	Position	28 days, 0:00:00	0.29	2.52	0.28
675	Position	28 days, 3:00:00	0.35	2.52	0.28
762	Position	31 days, 18:00:00	0.24	2.52	0.28
873	Position	36 days, 9:00:00	0.37	2.52	0.28
1017	Position	42 days, 9:00:00	0.28	2.52	0.28
1073	Position	44 days, 17:00:00	0.26	2.52	0.28
1115	Position	46 days, 11:00:00	0.29	2.52	0.28
1117	Position	46 days, 13:00:00	0.28	2.52	0.28
1142	Position	47 days, 14:00:00	0.31	2.52	0.28
1217	Position	50 days, 17:00:00	0.27	2.52	0.28
1218	Position	50 days, 18:00:00	0.21	2.52	0.28
160	Position	6 days, 16:00:00	0.32	2.51	0.278889
248	Position	10 days, 8:00:00	0.25	2.51	0.278889
356	Position	14 days, 20:00:00	0.22	2.51	0.278889
360	Position	15 days, 0:00:00	0.27	2.51	0.278889
361	Position	15 days, 1:00:00	0.26	2.51	0.278889
525	Position	21 days, 21:00:00	0.28	2.51	0.278889
570	Position	23 days, 18:00:00	0.3	2.51	0.278889
614	Position	25 days, 14:00:00	0.2	2.51	0.278889
779	Position	32 days, 11:00:00	0.36	2.51	0.278889
782	Position	32 days, 14:00:00	0.21	2.51	0.278889
869	Position	36 days, 5:00:00	0.21	2.51	0.278889
925	Position	38 days, 13:00:00	0.27	2.51	0.278889
1074	Position	44 days, 18:00:00	0.26	2.51	0.278889
1098	Position	45 days, 18:00:00	0.24	2.51	0.278889
1104	Position	46 days, 0:00:00	0.26	2.51	0.278889
1190	Position	49 days, 14:00:00	0.25	2.51	0.278889
1191	Position	49 days, 15:00:00	0.27	2.51	0.278889
1206	Position	50 days, 6:00:00	0.25	2.51	0.278889
1209	Position	50 days, 9:00:00	0.27	2.51	0.278889
117	Position	4 days, 21:00:00	0.27	2.5	0.277778
120	Position	5 days, 0:00:00	0.24	2.5	0.277778
227	Position	9 days, 11:00:00	0.22	2.5	0.277778
319	Position	13 days, 7:00:00	0.23	2.5	0.277778
357	Position	14 days, 21:00:00	0.21	2.5	0.277778
428	Position	17 days, 20:00:00	0.24	2.5	0.277778
498	Position	20 days, 18:00:00	0.25	2.5	0.277778
499	Position	20 days, 19:00:00	0.27	2.5	0.277778
500	Position	20 days, 20:00:00	0.31	2.5	0.277778
579	Position	24 days, 3:00:00	0.31	2.5	0.277778
689	Position	28 days, 17:00:00	0.22	2.5	0.277778
700	Position	29 days, 4:00:00	0.25	2.5	0.277778
701	Position	29 days, 5:00:00	0.29	2.5	0.277778
840	Position	35 days, 0:00:00	0.25	2.5	0.277778
867	Position	36 days, 3:00:00	0.29	2.5	0.277778
920	Position	38 days, 8:00:00	0.27	2.5	0.277778
969	Position	40 days, 9:00:00	0.29	2.5	0.277778
1015	Position	42 days, 7:00:00	0.3	2.5	0.277778
1078	Position	44 days, 22:00:00	0.3	2.5	0.277778
1207	Position	50 days, 7:00:00	0.29	2.5	0.277778
1216	Position	50 days, 16:00:00	0.26	2.5	0.277778
161	Position	6 days, 17:00:00	0.3	2.49	0.276667
660	Position	27 days, 12:00:00	0.25	2.49	0.276667
674	Position	28 days, 2:00:00	0.25	2.49	0.276667
688	Position	28 days, 16:00:00	0.25	2.49	0.276667
755	Position	31 days, 11:00:00	0.31	2.49	0.276667
765	Position	31 days, 21:00:00	0.27	2.49	0.276667
832	Position	34 days, 16:00:00	0.24	2.49	0.276667
928	Position	38 days, 16:00:00	0.31	2.49	0.276667
1014	Position	42 days, 6:00:00	0.26	2.49	0.276667
1138	Position	47 days, 10:00:00	0.25	2.49	0.276667
1177	Position	49 days, 1:00:00	0.23	2.49	0.276667
1189	Position	49 days, 13:00:00	0.28	2.49	0.276667
1215	Position	50 days, 15:00:00	0.24	2.49	0.276667
1237	Position	51 days, 13:00:00	0.38	2.49	0.276667
1264	Position	52 days, 16:00:00	0.36	2.49	0.276667
1266	Position	52 days, 18:00:00	0.27	2.49	0.276667
132	Position	5 days, 12:00:00	0.25	2.48	0.275556
204	Position	8 days, 12:00:00	0.21	2.48	0.275556
225	Position	9 days, 9:00:00	0.23	2.48	0.275556
245	Position	10 days, 5:00:00	0.32	2.48	0.275556
362	Position	15 days, 2:00:00	0.34	2.48	0.275556
373	Position	15 days, 13:00:00	0.28	2.48	0.275556
374	Position	15 days, 14:00:00	0.28	2.48	0.275556
375	Position	15 days, 15:00:00	0.29	2.48	0.275556
572	Position	23 days, 20:00:00	0.24	2.48	0.275556
578	Position	24 days, 2:00:00	0.23	2.48	0.275556
620	Position	25 days, 20:00:00	0.4	2.48	0.275556
673	Position	28 days, 1:00:00	0.27	2.48	0.275556
754	Position	31 days, 10:00:00	0.27	2.48	0.275556
791	Position	32 days, 23:00:00	0.32	2.48	0.275556
793	Position	33 days, 1:00:00	0.27	2.48	0.275556
798	Position	33 days, 6:00:00	0.3	2.48	0.275556
849	Position	35 days, 9:00:00	0.33	2.48	0.275556
943	Position	39 days, 7:00:00	0.22	2.48	0.275556
996	Position	41 days, 12:00:00	0.23	2.48	0.275556
1062	Position	44 days, 6:00:00	0.27	2.48	0.275556
1083	Position	45 days, 3:00:00	0.31	2.48	0.275556
1261	Position	52 days, 13:00:00	0.31	2.48	0.275556
18	Position	18:00:00	0.29	2.47	0.274444
22	Position	22:00:00	0.24	2.47	0.274444
121	Position	5 days, 1:00:00	0.24	2.47	0.274444
133	Position	5 days, 13:00:00	0.23	2.47	0.274444
135	Position	5 days, 15:00:00	0.32	2.47	0.274444
226	Position	9 days, 10:00:00	0.24	2.47	0.274444
320	Position	13 days, 8:00:00	0.26	2.47	0.274444
321	Position	13 days, 9:00:00	0.27	2.47	0.274444
415	Position	17 days, 7:00:00	0.26	2.47	0.274444
438	Position	18 days, 6:00:00	0.33	2.47	0.274444
512	Position	21 days, 8:00:00	0.31	2.47	0.274444
577	Position	24 days, 1:00:00	0.26	2.47	0.274444
656	Position	27 days, 8:00:00	0.25	2.47	0.274444
659	Position	27 days, 11:00:00	0.29	2.47	0.274444
666	Position	27 days, 18:00:00	0.24	2.47	0.274444
781	Position	32 days, 13:00:00	0.27	2.47	0.274444
794	Position	33 days, 2:00:00	0.26	2.47	0.274444
795	Position	33 days, 3:00:00	0.29	2.47	0.274444
797	Position	33 days, 5:00:00	0.26	2.47	0.274444
805	Position	33 days, 13:00:00	0.26	2.47	0.274444
806	Position	33 days, 14:00:00	0.27	2.47	0.274444
865	Position	36 days, 1:00:00	0.27	2.47	0.274444
866	Position	36 days, 2:00:00	0.27	2.47	0.274444
954	Position	39 days, 18:00:00	0.31	2.47	0.274444
1016	Position	42 days, 8:00:00	0.26	2.47	0.274444
1118	Position	46 days, 14:00:00	0.3	2.47	0.274444
1139	Position	47 days, 11:00:00	0.24	2.47	0.274444
1208	Position	50 days, 8:00:00	0.23	2.47	0.274444
108	Position	4 days, 12:00:00	0.28	2.46	0.273333
118	Position	4 days, 22:00:00	0.33	2.46	0.273333
122	Position	5 days, 2:00:00	0.32	2.46	0.273333
205	Position	8 days, 13:00:00	0.28	2.46	0.273333
247	Position	10 days, 7:00:00	0.23	2.46	0.273333
252	Position	10 days, 12:00:00	0.36	2.46	0.273333
297	Position	12 days, 9:00:00	0.28	2.46	0.273333
371	Position	15 days, 11:00:00	0.27	2.46	0.273333
372	Position	15 days, 12:00:00	0.22	2.46	0.273333
562	Position	23 days, 10:00:00	0.24	2.46	0.273333
597	Position	24 days, 21:00:00	0.26	2.46	0.273333
702	Position	29 days, 6:00:00	0.3	2.46	0.273333
792	Position	33 days, 0:00:00	0.27	2.46	0.273333
796	Position	33 days, 4:00:00	0.25	2.46	0.273333
807	Position	33 days, 15:00:00	0.26	2.46	0.273333
868	Position	36 days, 4:00:00	0.22	2.46	0.273333
1082	Position	45 days, 2:00:00	0.25	2.46	0.273333
1097	Position	45 days, 17:00:00	0.25	2.46	0.273333
1137	Position	47 days, 9:00:00	0.23	2.46	0.273333
1176	Position	49 days, 0:00:00	0.23	2.46	0.273333
1247	Position	51 days, 23:00:00	0.19	2.46	0.273333
109	Position	4 days, 13:00:00	0.22	2.45	0.272222
131	Position	5 days, 11:00:00	0.21	2.45	0.272222
244	Position	10 days, 4:00:00	0.28	2.45	0.272222
277	Position	11 days, 13:00:00	0.26	2.45	0.272222
317	Position	13 days, 5:00:00	0.23	2.45	0.272222
401	Position	16 days, 17:00:00	0.2	2.45	0.272222
413	Position	17 days, 5:00:00	0.31	2.45	0.272222
418	Position	17 days, 10:00:00	0.27	2.45	0.272222
440	Position	18 days, 8:00:00	0.29	2.45	0.272222
494	Position	20 days, 14:00:00	0.29	2.45	0.272222
496	Position	20 days, 16:00:00	0.24	2.45	0.272222
497	Position	20 days, 17:00:00	0.21	2.45	0.272222
598	Position	24 days, 22:00:00	0.29	2.45	0.272222
624	Position	26 days, 0:00:00	0.31	2.45	0.272222
699	Position	29 days, 3:00:00	0.25	2.45	0.272222
704	Position	29 days, 8:00:00	0.3	2.45	0.272222
749	Position	31 days, 5:00:00	0.32	2.45	0.272222
830	Position	34 days, 14:00:00	0.26	2.45	0.272222
831	Position	34 days, 15:00:00	0.21	2.45	0.272222
838	Position	34 days, 22:00:00	0.34	2.45	0.272222
1079	Position	44 days, 23:00:00	0.27	2.45	0.272222
1192	Position	49 days, 16:00:00	0.33	2.45	0.272222
1205	Position	50 days, 5:00:00	0.23	2.45	0.272222
1210	Position	50 days, 10:00:00	0.24	2.45	0.272222
1211	Position	50 days, 11:00:00	0.33	2.45	0.272222
104	Position	4 days, 8:00:00	0.33	2.44	0.271111
138	Position	5 days, 18:00:00	0.33	2.44	0.271111
229	Position	9 days, 13:00:00	0.31	2.44	0.271111
298	Position	12 days, 10:00:00	0.3	2.44	0.271111
318	Position	13 days, 6:00:00	0.24	2.44	0.271111
322	Position	13 days, 10:00:00	0.4	2.44	0.271111
419	Position	17 days, 11:00:00	0.31	2.44	0.271111
423	Position	17 days, 15:00:00	0.35	2.44	0.271111
514	Position	21 days, 10:00:00	0.23	2.44	0.271111
548	Position	22 days, 20:00:00	0.28	2.44	0.271111
697	Position	29 days, 1:00:00	0.26	2.44	0.271111
799	Position	33 days, 7:00:00	0.26	2.44	0.271111
800	Position	33 days, 8:00:00	0.3	2.44	0.271111
810	Position	33 days, 18:00:00	0.29	2.44	0.271111
828	Position	34 days, 12:00:00	0.26	2.44	0.271111
874	Position	36 days, 10:00:00	0.27	2.44	0.271111
875	Position	36 days, 11:00:00	0.3	2.44	0.271111
881	Position	36 days, 17:00:00	0.29	2.44	0.271111
942	Position	39 days, 6:00:00	0.23	2.44	0.271111
958	Position	39 days, 22:00:00	0.23	2.44	0.271111
970	Position	40 days, 10:00:00	0.25	2.44	0.271111
995	Position	41 days, 11:00:00	0.24	2.44	0.271111
1063	Position	44 days, 7:00:00	0.26	2.44	0.271111
1072	Position	44 days, 16:00:00	0.21	2.44	0.271111
1081	Position	45 days, 1:00:00	0.29	2.44	0.271111
1188	Position	49 days, 12:00:00	0.26	2.44	0.271111
1214	Position	50 days, 14:00:00	0.29	2.44	0.271111
13	Position	13:00:00	0.29	2.43	0.27
16	Position	16:00:00	0.25	2.43	0.27
17	Position	17:00:00	0.27	2.43	0.27
154	Position	6 days, 10:00:00	0.21	2.43	0.27
224	Position	9 days, 8:00:00	0.25	2.43	0.27
376	Position	15 days, 16:00:00	0.26	2.43	0.27
416	Position	17 days, 8:00:00	0.27	2.43	0.27
427	Position	17 days, 19:00:00	0.26	2.43	0.27
561	Position	23 days, 9:00:00	0.27	2.43	0.27
676	Position	28 days, 4:00:00	0.32	2.43	0.27
703	Position	29 days, 7:00:00	0.26	2.43	0.27
753	Position	31 days, 9:00:00	0.19	2.43	0.27
804	Position	33 days, 12:00:00	0.28	2.43	0.27
808	Position	33 days, 16:00:00	0.26	2.43	0.27
809	Position	33 days, 17:00:00	0.26	2.43	0.27
836	Position	34 days, 20:00:00	0.27	2.43	0.27
955	Position	39 days, 19:00:00	0.36	2.43	0.27
963	Position	40 days, 3:00:00	0.27	2.43	0.27
964	Position	40 days, 4:00:00	0.3	2.43	0.27
1080	Position	45 days, 0:00:00	0.26	2.43	0.27
1135	Position	47 days, 7:00:00	0.28	2.43	0.27
1265	Position	52 days, 17:00:00	0.25	2.43	0.27
5	Position	05:00:00	0.27	2.42	0.268889
12	Position	12:00:00	0.29	2.42	0.268889
19	Position	19:00:00	0.27	2.42	0.268889
20	Position	20:00:00	0.27	2.42	0.268889
136	Position	5 days, 16:00:00	0.27	2.42	0.268889
162	Position	6 days, 18:00:00	0.3	2.42	0.268889
237	Position	9 days, 21:00:00	0.26	2.42	0.268889
417	Position	17 days, 9:00:00	0.25	2.42	0.268889
447	Position	18 days, 15:00:00	0.27	2.42	0.268889
448	Position	18 days, 16:00:00	0.32	2.42	0.268889
495	Position	20 days, 15:00:00	0.23	2.42	0.268889
526	Position	21 days, 22:00:00	0.28	2.42	0.268889
536	Position	22 days, 8:00:00	0.22	2.42	0.268889
596	Position	24 days, 20:00:00	0.2	2.42	0.268889
698	Position	29 days, 2:00:00	0.3	2.42	0.268889
735	Position	30 days, 15:00:00	0.24	2.42	0.268889
748	Position	31 days, 4:00:00	0.27	2.42	0.268889
837	Position	34 days, 21:00:00	0.22	2.42	0.268889
839	Position	34 days, 23:00:00	0.26	2.42	0.268889
959	Position	39 days, 23:00:00	0.25	2.42	0.268889
971	Position	40 days, 11:00:00	0.32	2.42	0.268889
1095	Position	45 days, 15:00:00	0.26	2.42	0.268889
1096	Position	45 days, 16:00:00	0.26	2.42	0.268889
1204	Position	50 days, 4:00:00	0.28	2.42	0.268889
3	Position	03:00:00	0.32	2.41	0.267778
10	Position	10:00:00	0.29	2.41	0.267778
21	Position	21:00:00	0.3	2.41	0.267778
106	Position	4 days, 10:00:00	0.35	2.41	0.267778
163	Position	6 days, 19:00:00	0.35	2.41	0.267778
203	Position	8 days, 11:00:00	0.2	2.41	0.267778
221	Position	9 days, 5:00:00	0.31	2.41	0.267778
261	Position	10 days, 21:00:00	0.21	2.41	0.267778
263	Position	10 days, 23:00:00	0.22	2.41	0.267778
363	Position	15 days, 3:00:00	0.27	2.41	0.267778
439	Position	18 days, 7:00:00	0.28	2.41	0.267778
446	Position	18 days, 14:00:00	0.24	2.41	0.267778
474	Position	19 days, 18:00:00	0.22	2.41	0.267778
513	Position	21 days, 9:00:00	0.24	2.41	0.267778
780	Position	32 days, 12:00:00	0.29	2.41	0.267778
876	Position	36 days, 12:00:00	0.25	2.41	0.267778
877	Position	36 days, 13:00:00	0.27	2.41	0.267778
880	Position	36 days, 16:00:00	0.24	2.41	0.267778
961	Position	40 days, 1:00:00	0.28	2.41	0.267778
994	Position	41 days, 10:00:00	0.22	2.41	0.267778
1071	Position	44 days, 15:00:00	0.23	2.41	0.267778
1084	Position	45 days, 4:00:00	0.34	2.41	0.267778
1119	Position	46 days, 15:00:00	0.29	2.41	0.267778
1122	Position	46 days, 18:00:00	0.29	2.41	0.267778
1164	Position	48 days, 12:00:00	0.29	2.41	0.267778
1262	Position	52 days, 14:00:00	0.27	2.41	0.267778
15	Position	15:00:00	0.25	2.4	0.266667
102	Position	4 days, 6:00:00	0.26	2.4	0.266667
105	Position	4 days, 9:00:00	0.25	2.4	0.266667
230	Position	9 days, 14:00:00	0.25	2.4	0.266667
243	Position	10 days, 3:00:00	0.31	2.4	0.266667
246	Position	10 days, 6:00:00	0.2	2.4	0.266667
278	Position	11 days, 14:00:00	0.29	2.4	0.266667
377	Position	15 days, 17:00:00	0.24	2.4	0.266667
400	Position	16 days, 16:00:00	0.23	2.4	0.266667
451	Position	18 days, 19:00:00	0.26	2.4	0.266667
452	Position	18 days, 20:00:00	0.25	2.4	0.266667
473	Position	19 days, 17:00:00	0.22	2.4	0.266667
501	Position	20 days, 21:00:00	0.3	2.4	0.266667
511	Position	21 days, 7:00:00	0.25	2.4	0.266667
611	Position	25 days, 11:00:00	0.26	2.4	0.266667
801	Position	33 days, 9:00:00	0.29	2.4	0.266667
802	Position	33 days, 10:00:00	0.26	2.4	0.266667
812	Position	33 days, 20:00:00	0.31	2.4	0.266667
829	Position	34 days, 13:00:00	0.29	2.4	0.266667
850	Position	35 days, 10:00:00	0.28	2.4	0.266667
919	Position	38 days, 7:00:00	0.21	2.4	0.266667
957	Position	39 days, 21:00:00	0.23	2.4	0.266667
993	Position	41 days, 9:00:00	0.26	2.4	0.266667
1088	Position	45 days, 8:00:00	0.25	2.4	0.266667
1089	Position	45 days, 9:00:00	0.27	2.4	0.266667
1136	Position	47 days, 8:00:00	0.22	2.4	0.266667
1143	Position	47 days, 15:00:00	0.3	2.4	0.266667
1163	Position	48 days, 11:00:00	0.24	2.4	0.266667
1194	Position	49 days, 18:00:00	0.3	2.4	0.266667
6	Position	06:00:00	0.25	2.39	0.265556
7	Position	07:00:00	0.31	2.39	0.265556
11	Position	11:00:00	0.24	2.39	0.265556
119	Position	4 days, 23:00:00	0.26	2.39	0.265556
130	Position	5 days, 10:00:00	0.23	2.39	0.265556
223	Position	9 days, 7:00:00	0.25	2.39	0.265556
231	Position	9 days, 15:00:00	0.29	2.39	0.265556
260	Position	10 days, 20:00:00	0.22	2.39	0.265556
262	Position	10 days, 22:00:00	0.24	2.39	0.265556
276	Position	11 days, 12:00:00	0.21	2.39	0.265556
422	Position	17 days, 14:00:00	0.24	2.39	0.265556
472	Position	19 days, 16:00:00	0.26	2.39	0.265556
560	Position	23 days, 8:00:00	0.28	2.39	0.265556
623	Position	25 days, 23:00:00	0.24	2.39	0.265556
707	Position	29 days, 11:00:00	0.33	2.39	0.265556
827	Position	34 days, 11:00:00	0.22	2.39	0.265556
864	Position	36 days, 0:00:00	0.29	2.39	0.265556
1064	Position	44 days, 8:00:00	0.28	2.39	0.265556
1087	Position	45 days, 7:00:00	0.25	2.39	0.265556
1094	Position	45 days, 14:00:00	0.24	2.39	0.265556
1124	Position	46 days, 20:00:00	0.33	2.39	0.265556
1153	Position	48 days, 1:00:00	0.23	2.39	0.265556
1154	Position	48 days, 2:00:00	0.29	2.39	0.265556
1160	Position	48 days, 8:00:00	0.29	2.39	0.265556
1165	Position	48 days, 13:00:00	0.28	2.39	0.265556
1193	Position	49 days, 17:00:00	0.25	2.39	0.265556
1196	Position	49 days, 20:00:00	0.24	2.39	0.265556
1203	Position	50 days, 3:00:00	0.27	2.39	0.265556
1263	Position	52 days, 15:00:00	0.22	2.39	0.265556
4	Position	04:00:00	0.25	2.38	0.264444
14	Position	14:00:00	0.24	2.38	0.264444
187	Position	7 days, 19:00:00	0.3	2.38	0.264444
202	Position	8 days, 10:00:00	0.24	2.38	0.264444
315	Position	13 days, 3:00:00	0.28	2.38	0.264444
354	Position	14 days, 18:00:00	0.27	2.38	0.264444
355	Position	14 days, 19:00:00	0.25	2.38	0.264444
414	Position	17 days, 6:00:00	0.26	2.38	0.264444
421	Position	17 days, 13:00:00	0.27	2.38	0.264444
426	Position	17 days, 18:00:00	0.28	2.38	0.264444
441	Position	18 days, 9:00:00	0.28	2.38	0.264444
449	Position	18 days, 17:00:00	0.22	2.38	0.264444
450	Position	18 days, 18:00:00	0.24	2.38	0.264444
527	Position	21 days, 23:00:00	0.28	2.38	0.264444
580	Position	24 days, 4:00:00	0.26	2.38	0.264444
625	Position	26 days, 1:00:00	0.28	2.38	0.264444
736	Position	30 days, 16:00:00	0.24	2.38	0.264444
738	Position	30 days, 18:00:00	0.26	2.38	0.264444
803	Position	33 days, 11:00:00	0.26	2.38	0.264444
878	Position	36 days, 14:00:00	0.24	2.38	0.264444
879	Position	36 days, 15:00:00	0.29	2.38	0.264444
883	Position	36 days, 19:00:00	0.27	2.38	0.264444
960	Position	40 days, 0:00:00	0.26	2.38	0.264444
962	Position	40 days, 2:00:00	0.27	2.38	0.264444
968	Position	40 days, 8:00:00	0.21	2.38	0.264444
1069	Position	44 days, 13:00:00	0.31	2.38	0.264444
1093	Position	45 days, 13:00:00	0.3	2.38	0.264444
1148	Position	47 days, 20:00:00	0.36	2.38	0.264444
1162	Position	48 days, 10:00:00	0.23	2.38	0.264444
1197	Position	49 days, 21:00:00	0.31	2.38	0.264444
1212	Position	50 days, 12:00:00	0.3	2.38	0.264444
1246	Position	51 days, 22:00:00	0.23	2.38	0.264444
101	Position	4 days, 5:00:00	0.21	2.37	0.263333
103	Position	4 days, 7:00:00	0.22	2.37	0.263333
259	Position	10 days, 19:00:00	0.23	2.37	0.263333
279	Position	11 days, 15:00:00	0.25	2.37	0.263333
314	Position	13 days, 2:00:00	0.22	2.37	0.263333
370	Position	15 days, 10:00:00	0.23	2.37	0.263333
378	Position	15 days, 18:00:00	0.3	2.37	0.263333
420	Position	17 days, 12:00:00	0.25	2.37	0.263333
425	Position	17 days, 17:00:00	0.26	2.37	0.263333
453	Position	18 days, 21:00:00	0.3	2.37	0.263333
535	Position	22 days, 7:00:00	0.24	2.37	0.263333
549	Position	22 days, 21:00:00	0.4	2.37	0.263333
559	Position	23 days, 7:00:00	0.27	2.37	0.263333
599	Position	24 days, 23:00:00	0.37	2.37	0.263333
654	Position	27 days, 6:00:00	0.24	2.37	0.263333
687	Position	28 days, 15:00:00	0.22	2.37	0.263333
706	Position	29 days, 10:00:00	0.24	2.37	0.263333
734	Position	30 days, 14:00:00	0.23	2.37	0.263333
741	Position	30 days, 21:00:00	0.28	2.37	0.263333
742	Position	30 days, 22:00:00	0.32	2.37	0.263333
747	Position	31 days, 3:00:00	0.24	2.37	0.263333
752	Position	31 days, 8:00:00	0.25	2.37	0.263333
882	Position	36 days, 18:00:00	0.29	2.37	0.263333
940	Position	39 days, 4:00:00	0.25	2.37	0.263333
941	Position	39 days, 5:00:00	0.23	2.37	0.263333
956	Position	39 days, 20:00:00	0.28	2.37	0.263333
965	Position	40 days, 5:00:00	0.31	2.37	0.263333
1065	Position	44 days, 9:00:00	0.3	2.37	0.263333
1070	Position	44 days, 14:00:00	0.23	2.37	0.263333
1085	Position	45 days, 5:00:00	0.24	2.37	0.263333
1086	Position	45 days, 6:00:00	0.24	2.37	0.263333
1090	Position	45 days, 10:00:00	0.31	2.37	0.263333
1159	Position	48 days, 7:00:00	0.27	2.37	0.263333
1195	Position	49 days, 19:00:00	0.26	2.37	0.263333
1213	Position	50 days, 13:00:00	0.31	2.37	0.263333
1245	Position	51 days, 21:00:00	0.22	2.37	0.263333
169	Position	7 days, 1:00:00	0.3	2.36	0.262222
206	Position	8 days, 14:00:00	0.29	2.36	0.262222
232	Position	9 days, 16:00:00	0.29	2.36	0.262222
238	Position	9 days, 22:00:00	0.27	2.36	0.262222
242	Position	10 days, 2:00:00	0.25	2.36	0.262222
257	Position	10 days, 17:00:00	0.29	2.36	0.262222
264	Position	11 days, 0:00:00	0.34	2.36	0.262222
299	Position	12 days, 11:00:00	0.3	2.36	0.262222
316	Position	13 days, 4:00:00	0.24	2.36	0.262222
324	Position	13 days, 12:00:00	0.26	2.36	0.262222
325	Position	13 days, 13:00:00	0.33	2.36	0.262222
364	Position	15 days, 4:00:00	0.38	2.36	0.262222
610	Position	25 days, 10:00:00	0.28	2.36	0.262222
622	Position	25 days, 22:00:00	0.23	2.36	0.262222
655	Position	27 days, 7:00:00	0.2	2.36	0.262222
737	Position	30 days, 17:00:00	0.22	2.36	0.262222
739	Position	30 days, 19:00:00	0.3	2.36	0.262222
750	Position	31 days, 6:00:00	0.28	2.36	0.262222
811	Position	33 days, 19:00:00	0.24	2.36	0.262222
1121	Position	46 days, 17:00:00	0.25	2.36	0.262222
1123	Position	46 days, 19:00:00	0.26	2.36	0.262222
1134	Position	47 days, 6:00:00	0.23	2.36	0.262222
1157	Position	48 days, 5:00:00	0.24	2.36	0.262222
9	Position	09:00:00	0.23	2.35	0.261111
100	Position	4 days, 4:00:00	0.2	2.35	0.261111
107	Position	4 days, 11:00:00	0.25	2.35	0.261111
123	Position	5 days, 3:00:00	0.28	2.35	0.261111
128	Position	5 days, 8:00:00	0.37	2.35	0.261111
153	Position	6 days, 9:00:00	0.22	2.35	0.261111
186	Position	7 days, 18:00:00	0.23	2.35	0.261111
222	Position	9 days, 6:00:00	0.25	2.35	0.261111
236	Position	9 days, 20:00:00	0.25	2.35	0.261111
280	Position	11 days, 16:00:00	0.32	2.35	0.261111
367	Position	15 days, 7:00:00	0.3	2.35	0.261111
581	Position	24 days, 5:00:00	0.29	2.35	0.261111
593	Position	24 days, 17:00:00	0.24	2.35	0.261111
594	Position	24 days, 18:00:00	0.25	2.35	0.261111
677	Position	28 days, 5:00:00	0.32	2.35	0.261111
705	Position	29 days, 9:00:00	0.23	2.35	0.261111
851	Position	35 days, 11:00:00	0.27	2.35	0.261111
992	Position	41 days, 8:00:00	0.24	2.35	0.261111
1120	Position	46 days, 16:00:00	0.26	2.35	0.261111
1127	Position	46 days, 23:00:00	0.24	2.35	0.261111
1147	Position	47 days, 19:00:00	0.23	2.35	0.261111
1158	Position	48 days, 6:00:00	0.24	2.35	0.261111
1175	Position	48 days, 23:00:00	0.23	2.35	0.261111
1201	Position	50 days, 1:00:00	0.27	2.35	0.261111
127	Position	5 days, 7:00:00	0.26	2.34	0.26
137	Position	5 days, 17:00:00	0.29	2.34	0.26
235	Position	9 days, 19:00:00	0.27	2.34	0.26
296	Position	12 days, 8:00:00	0.24	2.34	0.26
369	Position	15 days, 9:00:00	0.27	2.34	0.26
442	Position	18 days, 10:00:00	0.28	2.34	0.26
445	Position	18 days, 13:00:00	0.24	2.34	0.26
471	Position	19 days, 15:00:00	0.18	2.34	0.26
558	Position	23 days, 6:00:00	0.25	2.34	0.26
708	Position	29 days, 12:00:00	0.3	2.34	0.26
852	Position	35 days, 12:00:00	0.33	2.34	0.26
887	Position	36 days, 23:00:00	0.24	2.34	0.26
888	Position	37 days, 0:00:00	0.32	2.34	0.26
929	Position	38 days, 17:00:00	0.3	2.34	0.26
966	Position	40 days, 6:00:00	0.27	2.34	0.26
1152	Position	48 days, 0:00:00	0.23	2.34	0.26
1155	Position	48 days, 3:00:00	0.29	2.34	0.26
1156	Position	48 days, 4:00:00	0.26	2.34	0.26
1161	Position	48 days, 9:00:00	0.28	2.34	0.26
1166	Position	48 days, 14:00:00	0.23	2.34	0.26
1167	Position	48 days, 15:00:00	0.26	2.34	0.26
1238	Position	51 days, 14:00:00	0.29	2.34	0.26
8	Position	08:00:00	0.25	2.33	0.258889
48	Position	2 days, 0:00:00	0.29	2.33	0.258889
75	Position	3 days, 3:00:00	0.22	2.33	0.258889
76	Position	3 days, 4:00:00	0.25	2.33	0.258889
79	Position	3 days, 7:00:00	0.36	2.33	0.258889
98	Position	4 days, 2:00:00	0.27	2.33	0.258889
168	Position	7 days, 0:00:00	0.23	2.33	0.258889
175	Position	7 days, 7:00:00	0.31	2.33	0.258889
240	Position	10 days, 0:00:00	0.26	2.33	0.258889
258	Position	10 days, 18:00:00	0.27	2.33	0.258889
366	Position	15 days, 6:00:00	0.27	2.33	0.258889
475	Position	19 days, 19:00:00	0.36	2.33	0.258889
604	Position	25 days, 4:00:00	0.31	2.33	0.258889
740	Position	30 days, 20:00:00	0.28	2.33	0.258889
813	Position	33 days, 21:00:00	0.32	2.33	0.258889
859	Position	35 days, 19:00:00	0.23	2.33	0.258889
884	Position	36 days, 20:00:00	0.27	2.33	0.258889
972	Position	40 days, 12:00:00	0.27	2.33	0.258889
1066	Position	44 days, 10:00:00	0.27	2.33	0.258889
1068	Position	44 days, 12:00:00	0.24	2.33	0.258889
1125	Position	46 days, 21:00:00	0.26	2.33	0.258889
1128	Position	47 days, 0:00:00	0.23	2.33	0.258889
1129	Position	47 days, 1:00:00	0.27	2.33	0.258889
1144	Position	47 days, 16:00:00	0.25	2.33	0.258889
124	Position	5 days, 4:00:00	0.32	2.32	0.257778
174	Position	7 days, 6:00:00	0.2	2.32	0.257778
184	Position	7 days, 16:00:00	0.25	2.32	0.257778
185	Position	7 days, 17:00:00	0.22	2.32	0.257778
239	Position	9 days, 23:00:00	0.24	2.32	0.257778
241	Position	10 days, 1:00:00	0.23	2.32	0.257778
323	Position	13 days, 11:00:00	0.23	2.32	0.257778
331	Position	13 days, 19:00:00	0.28	2.32	0.257778
344	Position	14 days, 8:00:00	0.28	2.32	0.257778
346	Position	14 days, 10:00:00	0.26	2.32	0.257778
379	Position	15 days, 19:00:00	0.32	2.32	0.257778
424	Position	17 days, 16:00:00	0.22	2.32	0.257778
443	Position	18 days, 11:00:00	0.28	2.32	0.257778
510	Position	21 days, 6:00:00	0.21	2.32	0.257778
528	Position	22 days, 0:00:00	0.28	2.32	0.257778
595	Position	24 days, 19:00:00	0.21	2.32	0.257778
621	Position	25 days, 21:00:00	0.28	2.32	0.257778
653	Position	27 days, 5:00:00	0.27	2.32	0.257778
860	Position	35 days, 20:00:00	0.26	2.32	0.257778
863	Position	35 days, 23:00:00	0.25	2.32	0.257778
885	Position	36 days, 21:00:00	0.25	2.32	0.257778
886	Position	36 days, 22:00:00	0.24	2.32	0.257778
908	Position	37 days, 20:00:00	0.27	2.32	0.257778
967	Position	40 days, 7:00:00	0.21	2.32	0.257778
1067	Position	44 days, 11:00:00	0.32	2.32	0.257778
1091	Position	45 days, 11:00:00	0.27	2.32	0.257778
1132	Position	47 days, 4:00:00	0.29	2.32	0.257778
1133	Position	47 days, 5:00:00	0.27	2.32	0.257778
1146	Position	47 days, 18:00:00	0.26	2.32	0.257778
1198	Position	49 days, 22:00:00	0.3	2.32	0.257778
1202	Position	50 days, 2:00:00	0.26	2.32	0.257778
77	Position	3 days, 5:00:00	0.24	2.31	0.256667
78	Position	3 days, 6:00:00	0.21	2.31	0.256667
99	Position	4 days, 3:00:00	0.24	2.31	0.256667
139	Position	5 days, 19:00:00	0.29	2.31	0.256667
173	Position	7 days, 5:00:00	0.24	2.31	0.256667
188	Position	7 days, 20:00:00	0.25	2.31	0.256667
253	Position	10 days, 13:00:00	0.31	2.31	0.256667
282	Position	11 days, 18:00:00	0.26	2.31	0.256667
330	Position	13 days, 18:00:00	0.24	2.31	0.256667
336	Position	14 days, 0:00:00	0.24	2.31	0.256667
347	Position	14 days, 11:00:00	0.25	2.31	0.256667
350	Position	14 days, 14:00:00	0.29	2.31	0.256667
352	Position	14 days, 16:00:00	0.3	2.31	0.256667
368	Position	15 days, 8:00:00	0.21	2.31	0.256667
502	Position	20 days, 22:00:00	0.35	2.31	0.256667
592	Position	24 days, 16:00:00	0.22	2.31	0.256667
627	Position	26 days, 3:00:00	0.3	2.31	0.256667
629	Position	26 days, 5:00:00	0.24	2.31	0.256667
709	Position	29 days, 13:00:00	0.25	2.31	0.256667
710	Position	29 days, 14:00:00	0.25	2.31	0.256667
891	Position	37 days, 3:00:00	0.3	2.31	0.256667
918	Position	38 days, 6:00:00	0.24	2.31	0.256667
976	Position	40 days, 16:00:00	0.27	2.31	0.256667
1130	Position	47 days, 2:00:00	0.3	2.31	0.256667
1145	Position	47 days, 17:00:00	0.28	2.31	0.256667
1168	Position	48 days, 16:00:00	0.29	2.31	0.256667
1199	Position	49 days, 23:00:00	0.25	2.31	0.256667
74	Position	3 days, 2:00:00	0.21	2.3	0.255556
170	Position	7 days, 2:00:00	0.23	2.3	0.255556
171	Position	7 days, 3:00:00	0.29	2.3	0.255556
189	Position	7 days, 21:00:00	0.27	2.3	0.255556
220	Position	9 days, 4:00:00	0.2	2.3	0.255556
233	Position	9 days, 17:00:00	0.3	2.3	0.255556
256	Position	10 days, 16:00:00	0.28	2.3	0.255556
283	Position	11 days, 19:00:00	0.27	2.3	0.255556
329	Position	13 days, 17:00:00	0.26	2.3	0.255556
399	Position	16 days, 15:00:00	0.27	2.3	0.255556
608	Position	25 days, 8:00:00	0.26	2.3	0.255556
626	Position	26 days, 2:00:00	0.23	2.3	0.255556
630	Position	26 days, 6:00:00	0.32	2.3	0.255556
645	Position	26 days, 21:00:00	0.24	2.3	0.255556
646	Position	26 days, 22:00:00	0.27	2.3	0.255556
733	Position	30 days, 13:00:00	0.25	2.3	0.255556
746	Position	31 days, 2:00:00	0.24	2.3	0.255556
751	Position	31 days, 7:00:00	0.24	2.3	0.255556
893	Position	37 days, 5:00:00	0.26	2.3	0.255556
973	Position	40 days, 13:00:00	0.24	2.3	0.255556
974	Position	40 days, 14:00:00	0.28	2.3	0.255556
1126	Position	46 days, 22:00:00	0.23	2.3	0.255556
183	Position	7 days, 15:00:00	0.21	2.29	0.254444
275	Position	11 days, 11:00:00	0.2	2.29	0.254444
332	Position	13 days, 20:00:00	0.27	2.29	0.254444
337	Position	14 days, 1:00:00	0.29	2.29	0.254444
444	Position	18 days, 12:00:00	0.25	2.29	0.254444
493	Position	20 days, 13:00:00	0.19	2.29	0.254444
529	Position	22 days, 1:00:00	0.28	2.29	0.254444
640	Position	26 days, 16:00:00	0.29	2.29	0.254444
644	Position	26 days, 20:00:00	0.26	2.29	0.254444
711	Position	29 days, 15:00:00	0.27	2.29	0.254444
743	Position	30 days, 23:00:00	0.28	2.29	0.254444
817	Position	34 days, 1:00:00	0.26	2.29	0.254444
858	Position	35 days, 18:00:00	0.25	2.29	0.254444
890	Position	37 days, 2:00:00	0.22	2.29	0.254444
939	Position	39 days, 3:00:00	0.23	2.29	0.254444
1092	Position	45 days, 12:00:00	0.24	2.29	0.254444
1200	Position	50 days, 0:00:00	0.21	2.29	0.254444
164	Position	6 days, 20:00:00	0.29	2.28	0.253333
200	Position	8 days, 8:00:00	0.27	2.28	0.253333
304	Position	12 days, 16:00:00	0.26	2.28	0.253333
326	Position	13 days, 14:00:00	0.22	2.28	0.253333
348	Position	14 days, 12:00:00	0.23	2.28	0.253333
351	Position	14 days, 15:00:00	0.24	2.28	0.253333
605	Position	25 days, 5:00:00	0.24	2.28	0.253333
609	Position	25 days, 9:00:00	0.24	2.28	0.253333
651	Position	27 days, 3:00:00	0.27	2.28	0.253333
822	Position	34 days, 6:00:00	0.22	2.28	0.253333
862	Position	35 days, 22:00:00	0.22	2.28	0.253333
889	Position	37 days, 1:00:00	0.27	2.28	0.253333
892	Position	37 days, 4:00:00	0.22	2.28	0.253333
906	Position	37 days, 18:00:00	0.25	2.28	0.253333
991	Position	41 days, 7:00:00	0.27	2.28	0.253333
129	Position	5 days, 9:00:00	0.21	2.27	0.252222
152	Position	6 days, 8:00:00	0.22	2.27	0.252222
176	Position	7 days, 8:00:00	0.31	2.27	0.252222
181	Position	7 days, 13:00:00	0.29	2.27	0.252222
201	Position	8 days, 9:00:00	0.2	2.27	0.252222
208	Position	8 days, 16:00:00	0.34	2.27	0.252222
284	Position	11 days, 20:00:00	0.3	2.27	0.252222
302	Position	12 days, 14:00:00	0.24	2.27	0.252222
303	Position	12 days, 15:00:00	0.22	2.27	0.252222
327	Position	13 days, 15:00:00	0.3	2.27	0.252222
333	Position	13 days, 21:00:00	0.26	2.27	0.252222
345	Position	14 days, 9:00:00	0.22	2.27	0.252222
353	Position	14 days, 17:00:00	0.23	2.27	0.252222
454	Position	18 days, 22:00:00	0.31	2.27	0.252222
534	Position	22 days, 6:00:00	0.19	2.27	0.252222
582	Position	24 days, 6:00:00	0.27	2.27	0.252222
603	Position	25 days, 3:00:00	0.22	2.27	0.252222
680	Position	28 days, 8:00:00	0.26	2.27	0.252222
816	Position	34 days, 0:00:00	0.23	2.27	0.252222
823	Position	34 days, 7:00:00	0.29	2.27	0.252222
826	Position	34 days, 10:00:00	0.22	2.27	0.252222
861	Position	35 days, 21:00:00	0.25	2.27	0.252222
907	Position	37 days, 19:00:00	0.22	2.27	0.252222
909	Position	37 days, 21:00:00	0.26	2.27	0.252222
975	Position	40 days, 15:00:00	0.25	2.27	0.252222
977	Position	40 days, 17:00:00	0.33	2.27	0.252222
983	Position	40 days, 23:00:00	0.25	2.27	0.252222
1174	Position	48 days, 22:00:00	0.23	2.27	0.252222
140	Position	5 days, 20:00:00	0.24	2.26	0.251111
207	Position	8 days, 15:00:00	0.25	2.26	0.251111
274	Position	11 days, 10:00:00	0.24	2.26	0.251111
295	Position	12 days, 7:00:00	0.18	2.26	0.251111
300	Position	12 days, 12:00:00	0.24	2.26	0.251111
338	Position	14 days, 2:00:00	0.27	2.26	0.251111
342	Position	14 days, 6:00:00	0.24	2.26	0.251111
343	Position	14 days, 7:00:00	0.24	2.26	0.251111
349	Position	14 days, 13:00:00	0.25	2.26	0.251111
365	Position	15 days, 5:00:00	0.21	2.26	0.251111
504	Position	21 days, 0:00:00	0.26	2.26	0.251111
530	Position	22 days, 2:00:00	0.27	2.26	0.251111
600	Position	25 days, 0:00:00	0.27	2.26	0.251111
639	Position	26 days, 15:00:00	0.22	2.26	0.251111
652	Position	27 days, 4:00:00	0.28	2.26	0.251111
678	Position	28 days, 6:00:00	0.26	2.26	0.251111
732	Position	30 days, 12:00:00	0.24	2.26	0.251111
744	Position	31 days, 0:00:00	0.2	2.26	0.251111
815	Position	33 days, 23:00:00	0.26	2.26	0.251111
821	Position	34 days, 5:00:00	0.24	2.26	0.251111
853	Position	35 days, 13:00:00	0.3	2.26	0.251111
930	Position	38 days, 18:00:00	0.24	2.26	0.251111
984	Position	41 days, 0:00:00	0.29	2.26	0.251111
1149	Position	47 days, 21:00:00	0.27	2.26	0.251111
1244	Position	51 days, 20:00:00	0.23	2.26	0.251111
50	Position	2 days, 2:00:00	0.27	2.25	0.25
126	Position	5 days, 6:00:00	0.23	2.25	0.25
167	Position	6 days, 23:00:00	0.23	2.25	0.25
182	Position	7 days, 14:00:00	0.25	2.25	0.25
234	Position	9 days, 18:00:00	0.22	2.25	0.25
281	Position	11 days, 17:00:00	0.23	2.25	0.25
301	Position	12 days, 13:00:00	0.26	2.25	0.25
334	Position	13 days, 22:00:00	0.25	2.25	0.25
470	Position	19 days, 14:00:00	0.22	2.25	0.25
492	Position	20 days, 12:00:00	0.26	2.25	0.25
531	Position	22 days, 3:00:00	0.36	2.25	0.25
533	Position	22 days, 5:00:00	0.28	2.25	0.25
591	Position	24 days, 15:00:00	0.21	2.25	0.25
602	Position	25 days, 2:00:00	0.24	2.25	0.25
607	Position	25 days, 7:00:00	0.21	2.25	0.25
643	Position	26 days, 19:00:00	0.24	2.25	0.25
650	Position	27 days, 2:00:00	0.26	2.25	0.25
712	Position	29 days, 16:00:00	0.28	2.25	0.25
745	Position	31 days, 1:00:00	0.22	2.25	0.25
818	Position	34 days, 2:00:00	0.27	2.25	0.25
820	Position	34 days, 4:00:00	0.28	2.25	0.25
894	Position	37 days, 6:00:00	0.25	2.25	0.25
910	Position	37 days, 22:00:00	0.25	2.25	0.25
931	Position	38 days, 19:00:00	0.25	2.25	0.25
932	Position	38 days, 20:00:00	0.27	2.25	0.25
1131	Position	47 days, 3:00:00	0.24	2.25	0.25
1169	Position	48 days, 17:00:00	0.24	2.25	0.25
1170	Position	48 days, 18:00:00	0.32	2.25	0.25
49	Position	2 days, 1:00:00	0.27	2.24	0.248889
51	Position	2 days, 3:00:00	0.33	2.24	0.248889
80	Position	3 days, 8:00:00	0.25	2.24	0.248889
141	Position	5 days, 21:00:00	0.24	2.24	0.248889
172	Position	7 days, 4:00:00	0.22	2.24	0.248889
190	Position	7 days, 22:00:00	0.27	2.24	0.248889
254	Position	10 days, 14:00:00	0.24	2.24	0.248889
335	Position	13 days, 23:00:00	0.21	2.24	0.248889
339	Position	14 days, 3:00:00	0.25	2.24	0.248889
398	Position	16 days, 14:00:00	0.22	2.24	0.248889
476	Position	19 days, 20:00:00	0.29	2.24	0.248889
505	Position	21 days, 1:00:00	0.24	2.24	0.248889
508	Position	21 days, 4:00:00	0.27	2.24	0.248889
557	Position	23 days, 5:00:00	0.21	2.24	0.248889
606	Position	25 days, 6:00:00	0.25	2.24	0.248889
628	Position	26 days, 4:00:00	0.21	2.24	0.248889
637	Position	26 days, 13:00:00	0.28	2.24	0.248889
856	Position	35 days, 16:00:00	0.27	2.24	0.248889
857	Position	35 days, 17:00:00	0.22	2.24	0.248889
916	Position	38 days, 4:00:00	0.27	2.24	0.248889
917	Position	38 days, 5:00:00	0.22	2.24	0.248889
982	Position	40 days, 22:00:00	0.24	2.24	0.248889
987	Position	41 days, 3:00:00	0.3	2.24	0.248889
990	Position	41 days, 6:00:00	0.26	2.24	0.248889
1151	Position	47 days, 23:00:00	0.19	2.24	0.248889
1239	Position	51 days, 15:00:00	0.29	2.24	0.248889
125	Position	5 days, 5:00:00	0.24	2.23	0.247778
142	Position	5 days, 22:00:00	0.3	2.23	0.247778
165	Position	6 days, 21:00:00	0.25	2.23	0.247778
180	Position	7 days, 12:00:00	0.23	2.23	0.247778
265	Position	11 days, 1:00:00	0.34	2.23	0.247778
380	Position	15 days, 20:00:00	0.27	2.23	0.247778
469	Position	19 days, 13:00:00	0.21	2.23	0.247778
506	Position	21 days, 2:00:00	0.26	2.23	0.247778
509	Position	21 days, 5:00:00	0.21	2.23	0.247778
554	Position	23 days, 2:00:00	0.24	2.23	0.247778
601	Position	25 days, 1:00:00	0.26	2.23	0.247778
632	Position	26 days, 8:00:00	0.3	2.23	0.247778
636	Position	26 days, 12:00:00	0.23	2.23	0.247778
638	Position	26 days, 14:00:00	0.23	2.23	0.247778
647	Position	26 days, 23:00:00	0.26	2.23	0.247778
681	Position	28 days, 9:00:00	0.25	2.23	0.247778
814	Position	33 days, 22:00:00	0.26	2.23	0.247778
825	Position	34 days, 9:00:00	0.25	2.23	0.247778
895	Position	37 days, 7:00:00	0.26	2.23	0.247778
905	Position	37 days, 17:00:00	0.21	2.23	0.247778
912	Position	38 days, 0:00:00	0.25	2.23	0.247778
979	Position	40 days, 19:00:00	0.23	2.23	0.247778
985	Position	41 days, 1:00:00	0.23	2.23	0.247778
1150	Position	47 days, 22:00:00	0.26	2.23	0.247778
1240	Position	51 days, 16:00:00	0.32	2.23	0.247778
73	Position	3 days, 1:00:00	0.19	2.22	0.246667
255	Position	10 days, 15:00:00	0.26	2.22	0.246667
305	Position	12 days, 17:00:00	0.36	2.22	0.246667
340	Position	14 days, 4:00:00	0.25	2.22	0.246667
341	Position	14 days, 5:00:00	0.25	2.22	0.246667
382	Position	15 days, 22:00:00	0.28	2.22	0.246667
550	Position	22 days, 22:00:00	0.27	2.22	0.246667
551	Position	22 days, 23:00:00	0.3	2.22	0.246667
553	Position	23 days, 1:00:00	0.23	2.22	0.246667
555	Position	23 days, 3:00:00	0.23	2.22	0.246667
556	Position	23 days, 4:00:00	0.24	2.22	0.246667
648	Position	27 days, 0:00:00	0.25	2.22	0.246667
649	Position	27 days, 1:00:00	0.2	2.22	0.246667
679	Position	28 days, 7:00:00	0.2	2.22	0.246667
715	Position	29 days, 19:00:00	0.26	2.22	0.246667
824	Position	34 days, 8:00:00	0.27	2.22	0.246667
896	Position	37 days, 8:00:00	0.24	2.22	0.246667
913	Position	38 days, 1:00:00	0.27	2.22	0.246667
981	Position	40 days, 21:00:00	0.24	2.22	0.246667
986	Position	41 days, 2:00:00	0.22	2.22	0.246667
1173	Position	48 days, 21:00:00	0.27	2.22	0.246667
1243	Position	51 days, 19:00:00	0.24	2.22	0.246667
179	Position	7 days, 11:00:00	0.23	2.21	0.245556
191	Position	7 days, 23:00:00	0.29	2.21	0.245556
273	Position	11 days, 9:00:00	0.21	2.21	0.245556
285	Position	11 days, 21:00:00	0.27	2.21	0.245556
293	Position	12 days, 5:00:00	0.24	2.21	0.245556
294	Position	12 days, 6:00:00	0.17	2.21	0.245556
328	Position	13 days, 16:00:00	0.2	2.21	0.245556
396	Position	16 days, 12:00:00	0.23	2.21	0.245556
455	Position	18 days, 23:00:00	0.25	2.21	0.245556
503	Position	20 days, 23:00:00	0.26	2.21	0.245556
583	Position	24 days, 7:00:00	0.26	2.21	0.245556
635	Position	26 days, 11:00:00	0.24	2.21	0.245556
714	Position	29 days, 18:00:00	0.25	2.21	0.245556
904	Position	37 days, 16:00:00	0.25	2.21	0.245556
911	Position	37 days, 23:00:00	0.25	2.21	0.245556
933	Position	38 days, 21:00:00	0.25	2.21	0.245556
980	Position	40 days, 20:00:00	0.23	2.21	0.245556
52	Position	2 days, 4:00:00	0.3	2.2	0.244444
71	Position	2 days, 23:00:00	0.29	2.2	0.244444
97	Position	4 days, 1:00:00	0.22	2.2	0.244444
291	Position	12 days, 3:00:00	0.25	2.2	0.244444
491	Position	20 days, 11:00:00	0.26	2.2	0.244444
552	Position	23 days, 0:00:00	0.25	2.2	0.244444
631	Position	26 days, 7:00:00	0.26	2.2	0.244444
633	Position	26 days, 9:00:00	0.24	2.2	0.244444
641	Position	26 days, 17:00:00	0.27	2.2	0.244444
682	Position	28 days, 10:00:00	0.28	2.2	0.244444
686	Position	28 days, 14:00:00	0.23	2.2	0.244444
713	Position	29 days, 17:00:00	0.2	2.2	0.244444
727	Position	30 days, 7:00:00	0.24	2.2	0.244444
728	Position	30 days, 8:00:00	0.31	2.2	0.244444
819	Position	34 days, 3:00:00	0.21	2.2	0.244444
914	Position	38 days, 2:00:00	0.26	2.2	0.244444
1171	Position	48 days, 19:00:00	0.25	2.2	0.244444
1241	Position	51 days, 17:00:00	0.27	2.2	0.244444
1242	Position	51 days, 18:00:00	0.25	2.2	0.244444
81	Position	3 days, 9:00:00	0.29	2.19	0.243333
192	Position	8 days, 0:00:00	0.24	2.19	0.243333
290	Position	12 days, 2:00:00	0.29	2.19	0.243333
292	Position	12 days, 4:00:00	0.24	2.19	0.243333
397	Position	16 days, 13:00:00	0.23	2.19	0.243333
507	Position	21 days, 3:00:00	0.25	2.19	0.243333
642	Position	26 days, 18:00:00	0.21	2.19	0.243333
725	Position	30 days, 5:00:00	0.25	2.19	0.243333
731	Position	30 days, 11:00:00	0.21	2.19	0.243333
897	Position	37 days, 9:00:00	0.26	2.19	0.243333
903	Position	37 days, 15:00:00	0.23	2.19	0.243333
934	Position	38 days, 22:00:00	0.29	2.19	0.243333
938	Position	39 days, 2:00:00	0.22	2.19	0.243333
989	Position	41 days, 5:00:00	0.24	2.19	0.243333
1172	Position	48 days, 20:00:00	0.25	2.19	0.243333
58	Position	2 days, 10:00:00	0.28	2.18	0.242222
144	Position	6 days, 0:00:00	0.27	2.18	0.242222
166	Position	6 days, 22:00:00	0.24	2.18	0.242222
177	Position	7 days, 9:00:00	0.26	2.18	0.242222
199	Position	8 days, 7:00:00	0.24	2.18	0.242222
468	Position	19 days, 12:00:00	0.22	2.18	0.242222
532	Position	22 days, 4:00:00	0.2	2.18	0.242222
716	Position	29 days, 20:00:00	0.28	2.18	0.242222
722	Position	30 days, 2:00:00	0.21	2.18	0.242222
723	Position	30 days, 3:00:00	0.26	2.18	0.242222
854	Position	35 days, 14:00:00	0.25	2.18	0.242222
855	Position	35 days, 15:00:00	0.23	2.18	0.242222
898	Position	37 days, 10:00:00	0.28	2.18	0.242222
915	Position	38 days, 3:00:00	0.24	2.18	0.242222
151	Position	6 days, 7:00:00	0.22	2.17	0.241111
313	Position	13 days, 1:00:00	0.2	2.17	0.241111
381	Position	15 days, 21:00:00	0.24	2.17	0.241111
383	Position	15 days, 23:00:00	0.28	2.17	0.241111
584	Position	24 days, 8:00:00	0.31	2.17	0.241111
634	Position	26 days, 10:00:00	0.2	2.17	0.241111
726	Position	30 days, 6:00:00	0.21	2.17	0.241111
988	Position	41 days, 4:00:00	0.21	2.17	0.241111
72	Position	3 days, 0:00:00	0.23	2.16	0.24
82	Position	3 days, 10:00:00	0.27	2.16	0.24
96	Position	4 days, 0:00:00	0.21	2.16	0.24
310	Position	12 days, 22:00:00	0.28	2.16	0.24
720	Position	30 days, 0:00:00	0.23	2.16	0.24
724	Position	30 days, 4:00:00	0.22	2.16	0.24
978	Position	40 days, 18:00:00	0.23	2.16	0.24
64	Position	2 days, 16:00:00	0.21	2.15	0.238889
87	Position	3 days, 15:00:00	0.23	2.15	0.238889
90	Position	3 days, 18:00:00	0.26	2.15	0.238889
143	Position	5 days, 23:00:00	0.19	2.15	0.238889
146	Position	6 days, 2:00:00	0.39	2.15	0.238889
150	Position	6 days, 6:00:00	0.23	2.15	0.238889
178	Position	7 days, 10:00:00	0.24	2.15	0.238889
193	Position	8 days, 1:00:00	0.25	2.15	0.238889
219	Position	9 days, 3:00:00	0.2	2.15	0.238889
272	Position	11 days, 8:00:00	0.17	2.15	0.238889
309	Position	12 days, 21:00:00	0.23	2.15	0.238889
456	Position	19 days, 0:00:00	0.27	2.15	0.238889
717	Position	29 days, 21:00:00	0.27	2.15	0.238889
721	Position	30 days, 1:00:00	0.23	2.15	0.238889
730	Position	30 days, 10:00:00	0.26	2.15	0.238889
900	Position	37 days, 12:00:00	0.27	2.15	0.238889
902	Position	37 days, 14:00:00	0.21	2.15	0.238889
54	Position	2 days, 6:00:00	0.24	2.14	0.237778
194	Position	8 days, 2:00:00	0.25	2.14	0.237778
198	Position	8 days, 6:00:00	0.21	2.14	0.237778
209	Position	8 days, 17:00:00	0.26	2.14	0.237778
216	Position	9 days, 0:00:00	0.26	2.14	0.237778
218	Position	9 days, 2:00:00	0.21	2.14	0.237778
386	Position	16 days, 2:00:00	0.21	2.14	0.237778
467	Position	19 days, 11:00:00	0.25	2.14	0.237778
683	Position	28 days, 11:00:00	0.28	2.14	0.237778
901	Position	37 days, 13:00:00	0.24	2.14	0.237778
59	Position	2 days, 11:00:00	0.26	2.13	0.236667
65	Position	2 days, 17:00:00	0.21	2.13	0.236667
66	Position	2 days, 18:00:00	0.27	2.13	0.236667
86	Position	3 days, 14:00:00	0.24	2.13	0.236667
88	Position	3 days, 16:00:00	0.27	2.13	0.236667
91	Position	3 days, 19:00:00	0.2	2.13	0.236667
92	Position	3 days, 20:00:00	0.21	2.13	0.236667
93	Position	3 days, 21:00:00	0.27	2.13	0.236667
145	Position	6 days, 1:00:00	0.19	2.13	0.236667
149	Position	6 days, 5:00:00	0.22	2.13	0.236667
266	Position	11 days, 2:00:00	0.26	2.13	0.236667
312	Position	13 days, 0:00:00	0.23	2.13	0.236667
384	Position	16 days, 0:00:00	0.24	2.13	0.236667
385	Position	16 days, 1:00:00	0.23	2.13	0.236667
387	Position	16 days, 3:00:00	0.25	2.13	0.236667
489	Position	20 days, 9:00:00	0.25	2.13	0.236667
490	Position	20 days, 10:00:00	0.2	2.13	0.236667
53	Position	2 days, 5:00:00	0.22	2.12	0.235556
63	Position	2 days, 15:00:00	0.2	2.12	0.235556
69	Position	2 days, 21:00:00	0.27	2.12	0.235556
94	Position	3 days, 22:00:00	0.25	2.12	0.235556
308	Position	12 days, 20:00:00	0.2	2.12	0.235556
390	Position	16 days, 6:00:00	0.29	2.12	0.235556
477	Position	19 days, 21:00:00	0.27	2.12	0.235556
899	Position	37 days, 11:00:00	0.24	2.12	0.235556
935	Position	38 days, 23:00:00	0.29	2.12	0.235556
57	Position	2 days, 9:00:00	0.2	2.11	0.234444
85	Position	3 days, 13:00:00	0.23	2.11	0.234444
217	Position	9 days, 1:00:00	0.21	2.11	0.234444
286	Position	11 days, 22:00:00	0.21	2.11	0.234444
289	Position	12 days, 1:00:00	0.22	2.11	0.234444
311	Position	12 days, 23:00:00	0.24	2.11	0.234444
388	Position	16 days, 4:00:00	0.23	2.11	0.234444
389	Position	16 days, 5:00:00	0.21	2.11	0.234444
684	Position	28 days, 12:00:00	0.26	2.11	0.234444
685	Position	28 days, 13:00:00	0.24	2.11	0.234444
729	Position	30 days, 9:00:00	0.22	2.11	0.234444
55	Position	2 days, 7:00:00	0.24	2.1	0.233333
68	Position	2 days, 20:00:00	0.22	2.1	0.233333
307	Position	12 days, 19:00:00	0.22	2.1	0.233333
391	Position	16 days, 7:00:00	0.23	2.1	0.233333
392	Position	16 days, 8:00:00	0.24	2.1	0.233333
478	Position	19 days, 22:00:00	0.23	2.1	0.233333
488	Position	20 days, 8:00:00	0.18	2.1	0.233333
585	Position	24 days, 9:00:00	0.28	2.1	0.233333
60	Position	2 days, 12:00:00	0.29	2.09	0.232222
83	Position	3 days, 11:00:00	0.24	2.09	0.232222
95	Position	3 days, 23:00:00	0.26	2.09	0.232222
195	Position	8 days, 3:00:00	0.26	2.09	0.232222
197	Position	8 days, 5:00:00	0.24	2.09	0.232222
210	Position	8 days, 18:00:00	0.31	2.09	0.232222
271	Position	11 days, 7:00:00	0.26	2.09	0.232222
486	Position	20 days, 6:00:00	0.25	2.09	0.232222
590	Position	24 days, 14:00:00	0.21	2.09	0.232222
718	Position	29 days, 22:00:00	0.25	2.09	0.232222
936	Position	39 days, 0:00:00	0.29	2.09	0.232222
937	Position	39 days, 1:00:00	0.16	2.09	0.232222
67	Position	2 days, 19:00:00	0.23	2.08	0.231111
89	Position	3 days, 17:00:00	0.2	2.08	0.231111
148	Position	6 days, 4:00:00	0.24	2.08	0.231111
215	Position	8 days, 23:00:00	0.19	2.08	0.231111
287	Position	11 days, 23:00:00	0.26	2.08	0.231111
306	Position	12 days, 18:00:00	0.26	2.08	0.231111
395	Position	16 days, 11:00:00	0.2	2.08	0.231111
479	Position	19 days, 23:00:00	0.31	2.08	0.231111
719	Position	29 days, 23:00:00	0.23	2.08	0.231111
56	Position	2 days, 8:00:00	0.17	2.07	0.23
61	Position	2 days, 13:00:00	0.22	2.07	0.23
62	Position	2 days, 14:00:00	0.24	2.07	0.23
267	Position	11 days, 3:00:00	0.31	2.07	0.23
394	Position	16 days, 10:00:00	0.24	2.07	0.23
487	Position	20 days, 7:00:00	0.21	2.07	0.23
586	Position	24 days, 10:00:00	0.27	2.07	0.23
70	Position	2 days, 22:00:00	0.22	2.06	0.228889
84	Position	3 days, 12:00:00	0.22	2.06	0.228889
288	Position	12 days, 0:00:00	0.23	2.06	0.228889
393	Position	16 days, 9:00:00	0.24	2.06	0.228889
459	Position	19 days, 3:00:00	0.26	2.06	0.228889
466	Position	19 days, 10:00:00	0.28	2.06	0.228889
484	Position	20 days, 4:00:00	0.27	2.05	0.227778
196	Position	8 days, 4:00:00	0.23	2.04	0.226667
147	Position	6 days, 3:00:00	0.2	2.03	0.225556
270	Position	11 days, 6:00:00	0.19	2.03	0.225556
457	Position	19 days, 1:00:00	0.28	2.03	0.225556
458	Position	19 days, 2:00:00	0.22	2.03	0.225556
589	Position	24 days, 13:00:00	0.23	2.03	0.225556
460	Position	19 days, 4:00:00	0.26	2.02	0.224444
214	Position	8 days, 22:00:00	0.18	2.01	0.223333
587	Position	24 days, 11:00:00	0.25	2.01	0.223333
465	Position	19 days, 9:00:00	0.15	1.99	0.221111
211	Position	8 days, 19:00:00	0.27	1.98	0.22
269	Position	11 days, 5:00:00	0.24	1.98	0.22
268	Position	11 days, 4:00:00	0.25	1.97	0.218889
461	Position	19 days, 5:00:00	0.22	1.97	0.218889
462	Position	19 days, 6:00:00	0.2	1.97	0.218889
481	Position	20 days, 1:00:00	0.27	1.97	0.218889
485	Position	20 days, 5:00:00	0.17	1.97	0.218889
464	Position	19 days, 8:00:00	0.19	1.96	0.217778
588	Position	24 days, 12:00:00	0.19	1.96	0.217778
213	Position	8 days, 21:00:00	0.19	1.95	0.216667
463	Position	19 days, 7:00:00	0.25	1.95	0.216667
480	Position	20 days, 0:00:00	0.23	1.95	0.216667
483	Position	20 days, 3:00:00	0.14	1.93	0.214444
212	Position	8 days, 20:00:00	0.27	1.91	0.212222
482	Position	20 days, 2:00:00	0.23	1.9	0.211111

## Sheet: top 100 8%
	V1	V2	V3	RollingSum9
29	Position	1 day, 5:00:00	0.26	2.68
30	Position	1 day, 6:00:00	0.36	2.68
33	Position	1 day, 9:00:00	0.26	2.68
34	Position	1 day, 10:00:00	0.31	2.67
35	Position	1 day, 11:00:00	0.3	2.73
36	Position	1 day, 12:00:00	0.24	2.69
37	Position	1 day, 13:00:00	0.36	2.77
38	Position	1 day, 14:00:00	0.26	2.75
39	Position	1 day, 15:00:00	0.32	2.92
40	Position	1 day, 16:00:00	0.22	2.89
41	Position	1 day, 17:00:00	0.41	2.94
42	Position	1 day, 18:00:00	0.25	2.8
43	Position	1 day, 19:00:00	0.37	2.88
44	Position	1 day, 20:00:00	0.26	2.81
45	Position	1 day, 21:00:00	0.32	2.77
46	Position	1 day, 22:00:00	0.34	2.69
404	Position	16 days, 20:00:00	0.33	2.72
405	Position	16 days, 21:00:00	0.21	2.7
406	Position	16 days, 22:00:00	0.28	2.75
407	Position	16 days, 23:00:00	0.28	2.73
408	Position	17 days, 0:00:00	0.37	2.72
433	Position	18 days, 1:00:00	0.27	2.67
434	Position	18 days, 2:00:00	0.27	2.68
435	Position	18 days, 3:00:00	0.33	2.69
539	Position	22 days, 11:00:00	0.26	2.73
540	Position	22 days, 12:00:00	0.29	2.75
541	Position	22 days, 13:00:00	0.27	2.86
542	Position	22 days, 14:00:00	0.3	2.86
543	Position	22 days, 15:00:00	0.29	2.86
544	Position	22 days, 16:00:00	0.29	2.82
545	Position	22 days, 17:00:00	0.34	2.76
546	Position	22 days, 18:00:00	0.34	2.66
668	Position	27 days, 20:00:00	0.31	2.73
669	Position	27 days, 21:00:00	0.38	2.74
693	Position	28 days, 21:00:00	0.26	2.68
694	Position	28 days, 22:00:00	0.33	2.72
769	Position	32 days, 1:00:00	0.32	2.7
770	Position	32 days, 2:00:00	0.21	2.72
771	Position	32 days, 3:00:00	0.34	2.87
772	Position	32 days, 4:00:00	0.23	2.82
773	Position	32 days, 5:00:00	0.33	2.86
774	Position	32 days, 6:00:00	0.37	2.74
784	Position	32 days, 16:00:00	0.33	2.7
786	Position	32 days, 18:00:00	0.31	2.67
845	Position	35 days, 5:00:00	0.26	2.67
846	Position	35 days, 6:00:00	0.25	2.66
946	Position	39 days, 10:00:00	0.26	2.66
947	Position	39 days, 11:00:00	0.32	2.76
948	Position	39 days, 12:00:00	0.31	2.72
1003	Position	41 days, 19:00:00	0.25	2.67
1004	Position	41 days, 20:00:00	0.28	2.71
1005	Position	41 days, 21:00:00	0.28	2.78
1006	Position	41 days, 22:00:00	0.31	2.76
1007	Position	41 days, 23:00:00	0.28	2.75
1008	Position	42 days, 0:00:00	0.26	2.73
1009	Position	42 days, 1:00:00	0.32	2.75
1010	Position	42 days, 2:00:00	0.35	2.66
1032	Position	43 days, 0:00:00	0.28	2.68
1033	Position	43 days, 1:00:00	0.31	2.72
1034	Position	43 days, 2:00:00	0.28	2.71
1035	Position	43 days, 3:00:00	0.26	2.79
1036	Position	43 days, 4:00:00	0.29	2.78
1037	Position	43 days, 5:00:00	0.3	2.82
1038	Position	43 days, 6:00:00	0.33	2.8
1039	Position	43 days, 7:00:00	0.3	2.77
1040	Position	43 days, 8:00:00	0.33	2.76
1041	Position	43 days, 9:00:00	0.32	2.76
1042	Position	43 days, 10:00:00	0.3	2.8
1043	Position	43 days, 11:00:00	0.36	2.85
1044	Position	43 days, 12:00:00	0.25	2.85
1045	Position	43 days, 13:00:00	0.33	2.9
1046	Position	43 days, 14:00:00	0.28	2.87
1047	Position	43 days, 15:00:00	0.3	2.86
1048	Position	43 days, 16:00:00	0.29	2.86
1049	Position	43 days, 17:00:00	0.33	2.84
1050	Position	43 days, 18:00:00	0.36	2.78
1110	Position	46 days, 6:00:00	0.32	2.67
1179	Position	49 days, 3:00:00	0.27	2.77
1180	Position	49 days, 4:00:00	0.24	2.76
1181	Position	49 days, 5:00:00	0.28	2.8
1182	Position	49 days, 6:00:00	0.32	2.77
1183	Position	49 days, 7:00:00	0.31	2.72
1184	Position	49 days, 8:00:00	0.34	2.74
1186	Position	49 days, 10:00:00	0.33	2.69
1221	Position	50 days, 21:00:00	0.29	2.67
1222	Position	50 days, 22:00:00	0.38	2.73
1223	Position	50 days, 23:00:00	0.34	2.75
1224	Position	51 days, 0:00:00	0.25	2.75
1225	Position	51 days, 1:00:00	0.28	2.82
1226	Position	51 days, 2:00:00	0.27	2.84
1227	Position	51 days, 3:00:00	0.28	2.87
1228	Position	51 days, 4:00:00	0.3	2.88
1229	Position	51 days, 5:00:00	0.28	2.96
1230	Position	51 days, 6:00:00	0.35	2.97
1231	Position	51 days, 7:00:00	0.4	2.91
1232	Position	51 days, 8:00:00	0.34	2.83
1233	Position	51 days, 9:00:00	0.32	2.76
1234	Position	51 days, 10:00:00	0.3	2.69
1252	Position	52 days, 4:00:00	0.28	2.67
1253	Position	52 days, 5:00:00	0.34	2.7
1256	Position	52 days, 8:00:00	0.32	2.67

## Sheet: top 200 16%
	V1	V2	V3	RollingSum9
1	Position	01:00:00	0.39	2.65
26	Position	1 day, 2:00:00	0.31	2.6
27	Position	1 day, 3:00:00	0.24	2.59
28	Position	1 day, 4:00:00	0.27	2.59
29	Position	1 day, 5:00:00	0.26	2.68
30	Position	1 day, 6:00:00	0.36	2.68
31	Position	1 day, 7:00:00	0.29	2.64
33	Position	1 day, 9:00:00	0.26	2.68
34	Position	1 day, 10:00:00	0.31	2.67
35	Position	1 day, 11:00:00	0.3	2.73
36	Position	1 day, 12:00:00	0.24	2.69
37	Position	1 day, 13:00:00	0.36	2.77
38	Position	1 day, 14:00:00	0.26	2.75
39	Position	1 day, 15:00:00	0.32	2.92
40	Position	1 day, 16:00:00	0.22	2.89
41	Position	1 day, 17:00:00	0.41	2.94
42	Position	1 day, 18:00:00	0.25	2.8
43	Position	1 day, 19:00:00	0.37	2.88
44	Position	1 day, 20:00:00	0.26	2.81
45	Position	1 day, 21:00:00	0.32	2.77
46	Position	1 day, 22:00:00	0.34	2.69
47	Position	1 day, 23:00:00	0.43	2.59
111	Position	4 days, 15:00:00	0.23	2.58
112	Position	4 days, 16:00:00	0.29	2.59
115	Position	4 days, 19:00:00	0.29	2.59
116	Position	4 days, 20:00:00	0.36	2.62
156	Position	6 days, 12:00:00	0.25	2.59
157	Position	6 days, 13:00:00	0.29	2.59
402	Position	16 days, 18:00:00	0.25	2.58
403	Position	16 days, 19:00:00	0.25	2.62
404	Position	16 days, 20:00:00	0.33	2.72
405	Position	16 days, 21:00:00	0.21	2.7
406	Position	16 days, 22:00:00	0.28	2.75
407	Position	16 days, 23:00:00	0.28	2.73
408	Position	17 days, 0:00:00	0.37	2.72
409	Position	17 days, 1:00:00	0.28	2.6
410	Position	17 days, 2:00:00	0.33	2.59
430	Position	17 days, 22:00:00	0.28	2.62
431	Position	17 days, 23:00:00	0.29	2.62
432	Position	18 days, 0:00:00	0.23	2.62
433	Position	18 days, 1:00:00	0.27	2.67
434	Position	18 days, 2:00:00	0.27	2.68
435	Position	18 days, 3:00:00	0.33	2.69
436	Position	18 days, 4:00:00	0.33	2.61
516	Position	21 days, 12:00:00	0.3	2.59
518	Position	21 days, 14:00:00	0.3	2.59
523	Position	21 days, 19:00:00	0.31	2.63
538	Position	22 days, 10:00:00	0.25	2.63
539	Position	22 days, 11:00:00	0.26	2.73
540	Position	22 days, 12:00:00	0.29	2.75
541	Position	22 days, 13:00:00	0.27	2.86
542	Position	22 days, 14:00:00	0.3	2.86
543	Position	22 days, 15:00:00	0.29	2.86
544	Position	22 days, 16:00:00	0.29	2.82
545	Position	22 days, 17:00:00	0.34	2.76
546	Position	22 days, 18:00:00	0.34	2.66
565	Position	23 days, 13:00:00	0.26	2.58
566	Position	23 days, 14:00:00	0.31	2.58
568	Position	23 days, 16:00:00	0.29	2.63
569	Position	23 days, 17:00:00	0.32	2.6
616	Position	25 days, 16:00:00	0.26	2.6
617	Position	25 days, 17:00:00	0.24	2.62
618	Position	25 days, 18:00:00	0.32	2.61
619	Position	25 days, 19:00:00	0.32	2.59
661	Position	27 days, 13:00:00	0.34	2.62
664	Position	27 days, 16:00:00	0.31	2.58
667	Position	27 days, 19:00:00	0.17	2.58
668	Position	27 days, 20:00:00	0.31	2.73
669	Position	27 days, 21:00:00	0.38	2.74
670	Position	27 days, 22:00:00	0.25	2.62
690	Position	28 days, 18:00:00	0.22	2.58
691	Position	28 days, 19:00:00	0.22	2.61
692	Position	28 days, 20:00:00	0.25	2.64
693	Position	28 days, 21:00:00	0.26	2.68
694	Position	28 days, 22:00:00	0.33	2.72
695	Position	28 days, 23:00:00	0.4	2.65
756	Position	31 days, 12:00:00	0.29	2.59
760	Position	31 days, 16:00:00	0.31	2.61
761	Position	31 days, 17:00:00	0.31	2.62
763	Position	31 days, 19:00:00	0.28	2.62
766	Position	31 days, 22:00:00	0.28	2.59
767	Position	31 days, 23:00:00	0.25	2.62
768	Position	32 days, 0:00:00	0.26	2.63
769	Position	32 days, 1:00:00	0.32	2.7
770	Position	32 days, 2:00:00	0.21	2.72
771	Position	32 days, 3:00:00	0.34	2.87
772	Position	32 days, 4:00:00	0.23	2.82
773	Position	32 days, 5:00:00	0.33	2.86
774	Position	32 days, 6:00:00	0.37	2.74
776	Position	32 days, 8:00:00	0.26	2.58
783	Position	32 days, 15:00:00	0.19	2.62
784	Position	32 days, 16:00:00	0.33	2.7
785	Position	32 days, 17:00:00	0.23	2.64
786	Position	32 days, 18:00:00	0.31	2.67
787	Position	32 days, 19:00:00	0.32	2.65
788	Position	32 days, 20:00:00	0.26	2.58
789	Position	32 days, 21:00:00	0.35	2.58
841	Position	35 days, 1:00:00	0.32	2.58
844	Position	35 days, 4:00:00	0.22	2.59
845	Position	35 days, 5:00:00	0.26	2.67
846	Position	35 days, 6:00:00	0.25	2.66
847	Position	35 days, 7:00:00	0.31	2.64
848	Position	35 days, 8:00:00	0.34	2.6
945	Position	39 days, 9:00:00	0.29	2.64
946	Position	39 days, 10:00:00	0.26	2.66
947	Position	39 days, 11:00:00	0.32	2.76
948	Position	39 days, 12:00:00	0.31	2.72
949	Position	39 days, 13:00:00	0.25	2.64
950	Position	39 days, 14:00:00	0.3	2.62
998	Position	41 days, 14:00:00	0.29	2.61
999	Position	41 days, 15:00:00	0.3	2.6
1002	Position	41 days, 18:00:00	0.27	2.6
1003	Position	41 days, 19:00:00	0.25	2.67
1004	Position	41 days, 20:00:00	0.28	2.71
1005	Position	41 days, 21:00:00	0.28	2.78
1006	Position	41 days, 22:00:00	0.31	2.76
1007	Position	41 days, 23:00:00	0.28	2.75
1008	Position	42 days, 0:00:00	0.26	2.73
1009	Position	42 days, 1:00:00	0.32	2.75
1010	Position	42 days, 2:00:00	0.35	2.66
1011	Position	42 days, 3:00:00	0.34	2.64
1019	Position	42 days, 11:00:00	0.33	2.63
1022	Position	42 days, 14:00:00	0.28	2.59
1023	Position	42 days, 15:00:00	0.27	2.6
1024	Position	42 days, 16:00:00	0.27	2.61
1025	Position	42 days, 17:00:00	0.31	2.65
1026	Position	42 days, 18:00:00	0.3	2.62
1029	Position	42 days, 21:00:00	0.28	2.59
1030	Position	42 days, 22:00:00	0.3	2.64
1031	Position	42 days, 23:00:00	0.29	2.64
1032	Position	43 days, 0:00:00	0.28	2.68
1033	Position	43 days, 1:00:00	0.31	2.72
1034	Position	43 days, 2:00:00	0.28	2.71
1035	Position	43 days, 3:00:00	0.26	2.79
1036	Position	43 days, 4:00:00	0.29	2.78
1037	Position	43 days, 5:00:00	0.3	2.82
1038	Position	43 days, 6:00:00	0.33	2.8
1039	Position	43 days, 7:00:00	0.3	2.77
1040	Position	43 days, 8:00:00	0.33	2.76
1041	Position	43 days, 9:00:00	0.32	2.76
1042	Position	43 days, 10:00:00	0.3	2.8
1043	Position	43 days, 11:00:00	0.36	2.85
1044	Position	43 days, 12:00:00	0.25	2.85
1045	Position	43 days, 13:00:00	0.33	2.9
1046	Position	43 days, 14:00:00	0.28	2.87
1047	Position	43 days, 15:00:00	0.3	2.86
1048	Position	43 days, 16:00:00	0.29	2.86
1049	Position	43 days, 17:00:00	0.33	2.84
1050	Position	43 days, 18:00:00	0.36	2.78
1051	Position	43 days, 19:00:00	0.35	2.65
1052	Position	43 days, 20:00:00	0.36	2.64
1053	Position	43 days, 21:00:00	0.3	2.6
1059	Position	44 days, 3:00:00	0.23	2.59
1060	Position	44 days, 4:00:00	0.34	2.6
1076	Position	44 days, 20:00:00	0.33	2.64
1101	Position	45 days, 21:00:00	0.33	2.59
1105	Position	46 days, 1:00:00	0.3	2.6
1106	Position	46 days, 2:00:00	0.3	2.62
1107	Position	46 days, 3:00:00	0.26	2.61
1108	Position	46 days, 4:00:00	0.28	2.65
1109	Position	46 days, 5:00:00	0.28	2.65
1110	Position	46 days, 6:00:00	0.32	2.67
1111	Position	46 days, 7:00:00	0.26	2.64
1112	Position	46 days, 8:00:00	0.25	2.64
1113	Position	46 days, 9:00:00	0.35	2.64
1140	Position	47 days, 12:00:00	0.31	2.59
1178	Position	49 days, 2:00:00	0.24	2.59
1179	Position	49 days, 3:00:00	0.27	2.77
1180	Position	49 days, 4:00:00	0.24	2.76
1181	Position	49 days, 5:00:00	0.28	2.8
1182	Position	49 days, 6:00:00	0.32	2.77
1183	Position	49 days, 7:00:00	0.31	2.72
1184	Position	49 days, 8:00:00	0.34	2.74
1185	Position	49 days, 9:00:00	0.26	2.65
1186	Position	49 days, 10:00:00	0.33	2.69
1187	Position	49 days, 11:00:00	0.42	2.62
1219	Position	50 days, 19:00:00	0.24	2.59
1220	Position	50 days, 20:00:00	0.26	2.65
1221	Position	50 days, 21:00:00	0.29	2.67
1222	Position	50 days, 22:00:00	0.38	2.73
1223	Position	50 days, 23:00:00	0.34	2.75
1224	Position	51 days, 0:00:00	0.25	2.75
1225	Position	51 days, 1:00:00	0.28	2.82
1226	Position	51 days, 2:00:00	0.27	2.84
1227	Position	51 days, 3:00:00	0.28	2.87
1228	Position	51 days, 4:00:00	0.3	2.88
1229	Position	51 days, 5:00:00	0.28	2.96
1230	Position	51 days, 6:00:00	0.35	2.97
1231	Position	51 days, 7:00:00	0.4	2.91
1232	Position	51 days, 8:00:00	0.34	2.83
1233	Position	51 days, 9:00:00	0.32	2.76
1234	Position	51 days, 10:00:00	0.3	2.69
1235	Position	51 days, 11:00:00	0.3	2.63
1248	Position	52 days, 0:00:00	0.28	2.59
1251	Position	52 days, 3:00:00	0.27	2.59
1252	Position	52 days, 4:00:00	0.28	2.67
1253	Position	52 days, 5:00:00	0.34	2.7
1254	Position	52 days, 6:00:00	0.23	2.63
1255	Position	52 days, 7:00:00	0.31	2.62
1256	Position	52 days, 8:00:00	0.32	2.67
1257	Position	52 days, 9:00:00	0.24	2.6
1258	Position	52 days, 10:00:00	0.29	2.63
