# Supplementary material for: Long COVID incidence across SARS-CoV-2 lineages and identification of conserved spike targets for multivalent vaccines
Source: J Clin Transl Sci. 2025 Dec 19;9(1):e288. doi: 10.1017/cts.2025.10226 (PMC12780800; doi:10.1017/cts.2025.10226)
Supplement: Kim et al. supplementary material 5 — Kim et al. supplementary material [file S2059866125102264sup005.xlsx]

## Sheet: Sheet 1
PATIENT ID	Submitted Media	Source	Collection Date2	Collection Date2	Collection Time	Age	Gender	Race	Ethnicity	Patient City	Patient Parish	Patient Zip	state	Dose1	Dose2	Vaccinated	Symptomatic Asymptomatic	Test Method	Ct	Comments	tat_start_date	Storage	Sequencing Lab	surveillance	include	Originating Lab	project	plate_type	Sample Name	Pango	Pango Override	GISAID Accession Number	GISAID Date Uploaded	Genbank Accession Number	Genbank Name	Date Analysis	Sequence Id	PASSED	totalTime	Pct 20X	Mean Coverage	N Count	N Reads	N Align
CAT01706	saline	medical waste	2021-12-22	2021-12-22	12:00	31	Male	Asian	Not Hispanic or Latino/a	New Orleans	Orleans	70131	LA	2021-05-27	2021-06-17	Vaccinated	Unknown	Abbott M2000	28	medical waste		None	LSUH	YES	YES	Ochsner	LACATS	partial									CAT01706E1S1
CAT01687	saline	medical waste	2021-12-23	2021-12-23	12:00	28	Male	White	Not Hispanic or Latino/a	Metairie	Jefferson	70005	LA	2021-01-18	2021-02-08	Vaccinated	Unknown	Abbott M2000	18	medical waste		None	LSUH	YES	YES	Ochsner	LACATS	partial									CAT01687E1S1
CAT01689	saline	medical waste	2021-12-23	2021-12-23	12:00	20	Female	Black/African American	Not Hispanic or Latino/a	Avondale	Jefferson	70094	LA	2021-05-13	2021-06-03	Vaccinated	Unknown	Abbott M2000	22	medical waste		None	LSUH	YES	YES	Ochsner	LACATS	partial									CAT01689E1S1
CAT01691	saline	medical waste	2021-12-23	2021-12-23	12:00	24	Female	White	Not Hispanic or Latino/a	Marrero	Jefferson	70072	LA	2021-03-20	2021-04-17	Vaccinated	Unknown	Abbott M2000	15	medical waste		None	LSUH	YES	YES	Ochsner	LACATS	partial									CAT01691E1S1
CAT01692	saline	medical waste	2021-12-23	2021-12-23	12:00	34	Female	White	Not Hispanic or Latino/a	New Orleans	Orleans	70130	LA			Not Vaccinated	Unknown	Abbott M2000	16	medical waste		None	LSUH	YES	YES	Ochsner	LACATS	partial									CAT01692E1S1
CAT01693	saline	medical waste	2021-12-23	2021-12-23	12:00	33	Male	White	Not Hispanic or Latino/a	New Orleans	Orleans	70115	LA	2021-05-21	2021-06-23	Vaccinated	Unknown	Abbott M2000	18	medical waste		None	LSUH	YES	YES	Ochsner	LACATS	partial									CAT01693E1S1
CAT01694	saline	medical waste	2021-12-23	2021-12-23	12:00	48	Male	White	Not Hispanic or Latino/a	Harvey	Jefferson	70058	LA	2021-03-16	2021-04-13	Vaccinated	Unknown	Abbott M2000	26	medical waste		None	LSUH	YES	YES	Ochsner	LACATS	partial									CAT01694E1S1
CAT01695	saline	medical waste	2021-12-23	2021-12-23	12:00	37	Male	Black/African American	Not Hispanic or Latino/a	New Orleans	Orleans	70131	LA	2021-02-18	2021-03-11	Vaccinated	Unknown	Abbott M2000	29	medical waste		None	LSUH	YES	YES	Ochsner	LACATS	partial									CAT01695E1S1
CAT01697	saline	medical waste	2021-12-23	2021-12-23	12:00	34	Male	Unknown	Unknown	Gretna	Jefferson	70056	LA			Not Vaccinated	Unknown	Abbott M2000	17	medical waste		None	LSUH	YES	YES	Ochsner	LACATS	partial									CAT01697E1S1
CAT01698	saline	medical waste	2021-12-23	2021-12-23	12:00	31	Female	Black/African American	Unknown	New Orleans	Orleans	70126	LA			Not Vaccinated	Unknown	Abbott M2000	21	medical waste		None	LSUH	YES	YES	Ochsner	LACATS	partial									CAT01698E1S1
CAT01699	saline	medical waste	2021-12-23	2021-12-23	12:00	14	Female	Black/African American	Not Hispanic or Latino/a	New Orleans	Orleans	70114	LA	2021-06-30	2021-07-22	Vaccinated	Unknown	Abbott M2000	25	medical waste		None	LSUH	YES	YES	Ochsner	LACATS	partial									CAT01699E1S1
CAT01701	saline	medical waste	2021-12-23	2021-12-23	12:00	27	Male	White	Not Hispanic or Latino/a	Ponchatoula	Tangipahoa	70454	LA			Not Vaccinated	Unknown	Abbott M2000	28	medical waste		None	LSUH	YES	YES	Ochsner	LACATS	partial									CAT01701E1S1
CAT01703	saline	medical waste	2021-12-23	2021-12-23	12:00	42	Male	White	Not Hispanic or Latino/a	Metairie	Jefferson	70005	LA			Not Vaccinated	Unknown	Abbott M2000	16	medical waste		None	LSUH	YES	YES	Ochsner	LACATS	partial									CAT01703E1S1
CAT01704	saline	medical waste	2021-12-23	2021-12-23	12:00	10	Female	Unknown	Unknown	New Orleans	Orleans	70119	LA			Not Vaccinated	Unknown	Abbott M2000	25	medical waste		None	LSUH	YES	YES	Ochsner	LACATS	partial									CAT01704E1S1
CAT01705	saline	medical waste	2021-12-23	2021-12-23	12:00	5	Male	Unknown	Unknown	New Orleans	Orleans	70119	LA			Not Vaccinated	Unknown	Abbott M2000	28	medical waste		None	LSUH	YES	YES	Ochsner	LACATS	partial									CAT01705E1S1
CAT01709	saline	medical waste	2021-12-23	2021-12-23	12:00	25	Male	Asian	Not Hispanic or Latino/a	Harvey	Jefferson	70058	LA	2021-02-19	2021-03-12	Vaccinated	Unknown	Abbott M2000	20	medical waste		None	LSUH	YES	YES	Ochsner	LACATS	partial									CAT01709E1S1
CAT01710	saline	medical waste	2021-12-23	2021-12-23	12:00	44	Male	White	Not Hispanic or Latino/a	Belle Chasse	Plaquemines	70037	LA	2021-02-26	2021-03-26	Vaccinated	Unknown	Abbott M2000	13	medical waste		None	LSUH	YES	YES	Ochsner	LACATS	partial									CAT01710E1S1
CAT01713	saline	medical waste	2021-12-23	2021-12-23	12:00	23	Male	White	Unknown	New Orleans	Orleans	70127	LA			Not Vaccinated	Unknown	Abbott M2000	19	medical waste		None	LSUH	YES	YES	Ochsner	LACATS	partial									CAT01713E1S1
CAT01714	saline	medical waste	2021-12-23	2021-12-23	12:00	18	Male	White	Not Hispanic or Latino/a	Harahan	Jefferson	70123	LA			Not Vaccinated	Unknown	Abbott M2000	24	medical waste		None	LSUH	YES	YES	Ochsner	LACATS	partial									CAT01714E1S1
CAT01688	saline	medical waste	2021-12-24	2021-12-24	12:00	4	Male	Black/African American	Not Hispanic or Latino/a	Marrero	Jefferson	70072	LA			Not Vaccinated	Unknown	Abbott M2000	16	medical waste		None	LSUH	YES	YES	Ochsner	LACATS	partial									CAT01688E1S1
CAT01690	saline	medical waste	2021-12-24	2021-12-24	12:00	59	Male	White	Not Hispanic or Latino/a	Metairie	Jefferson	70002	LA			Not Vaccinated	Unknown	Abbott M2000	19	medical waste		None	LSUH	YES	YES	Ochsner	LACATS	partial									CAT01690E1S1
CAT01696	saline	medical waste	2021-12-24	2021-12-24	12:00	26	Male	White	Not Hispanic or Latino/a	New Orleans	Orleans	70124	LA			Not Vaccinated	Unknown	Abbott M2000	29	medical waste		None	LSUH	YES	YES	Ochsner	LACATS	partial									CAT01696E1S1
CAT01700	saline	medical waste	2021-12-24	2021-12-24	12:00	60	Male	Black/African American	Not Hispanic or Latino/a	Metairie	Jefferson	70003	LA	2021-03-20	2021-04-10	Vaccinated	Unknown	Abbott M2000	15	medical waste		None	LSUH	YES	YES	Ochsner	LACATS	partial									CAT01700E1S1
CAT01702	saline	medical waste	2021-12-24	2021-12-24	12:00	47	Female	Black/African American	Not Hispanic or Latino/a	Slidell	St Tammany	70461	LA	2021-01-04	2021-01-25	Vaccinated	Unknown	Abbott M2000	17	medical waste		None	LSUH	YES	YES	Ochsner	LACATS	partial									CAT01702E1S1
CAT01707	saline	medical waste	2021-12-24	2021-12-24	12:00	52	Male	White	Not Hispanic or Latino/a	Metairie	Jefferson	70005	LA	2021-03-12	2021-03-29	Vaccinated	Unknown	Abbott M2000	16	medical waste		None	LSUH	YES	YES	Ochsner	LACATS	partial									CAT01707E1S1
CAT01708	saline	medical waste	2021-12-24	2021-12-24	12:00	50	Female	White	Not Hispanic or Latino/a	New Orleans	Orleans	70116	LA	2021-04-07	2021-04-28	Vaccinated	Unknown	Abbott M2000	21	medical waste		None	LSUH	YES	YES	Ochsner	LACATS	partial									CAT01708E1S1
CAT01711	saline	medical waste	2021-12-24	2021-12-24	12:00	60	Female	Black/African American	Not Hispanic or Latino/a	Metairie	Jefferson	70003	LA	2021-01-05	2021-01-28	Vaccinated	Unknown	Abbott M2000	19	medical waste		None	LSUH	YES	YES	Ochsner	LACATS	partial									CAT01711E1S1
CAT01712	saline	medical waste	2021-12-24	2021-12-24	12:00	23	Male	Unknown	Unknown	Northfield	Cook	60093	IL	2021-03-28	2021-04-18	Vaccinated	Unknown	Abbott M2000	19	medical waste		None	LSUH	YES	YES	Ochsner	LACATS	partial									CAT01712E1S1
CAT01715	saline	medical waste	2021-12-24	2021-12-24	12:00	25	Male	White	Not Hispanic or Latino/a	Metairie	Jefferson	70005	LA			Not Vaccinated	Unknown	Abbott M2000	18	medical waste		None	LSUH	YES	YES	Ochsner	LACATS	partial									CAT01715E1S1
CAT01152	saline	NASAL	2022-01-14	2022-01-14	12:00	62	Male	Black/African American	Not Hispanic or Latino/a	New Orleans	Orleans	70131	LA	02/13/2021	03/06/2021	Vaccinated	Unknown	Abbott M2000	13	medical waste	1/14/2022	None	LSUH	YES	YES	Ochsner	LACATS	full									CAT01152E1S1
LSUH003658	SALINE	NASAL	2023-01-10	2023-01-10	12:00	61	Male	White	Not Hispanic or Latino/a	Destrehan	St Charles	70047	LA	02/24/2021	03/24/2021	Vaccinated	Unknown	Abbott M2000	14.17	medical waste	1/11/2023	None	LSUH	YES	YES	Ochsner	LDH	partial									LSUH003658E1S1
LSUH003661	VTM	NASAL	2023-01-10	2023-01-10	12:00	42	Male	Black/African American	Not Hispanic or Latino/a	Braithwaite	Plaquemines	70040	LA			Not Vaccinated	Unknown	Abbott M2000	18.04	medical waste	1/11/2023	None	LSUH	YES	YES	Ochsner	LDH	partial									LSUH003661E1S1
LSUH003666	SALINE	NASAL	2023-01-10	2023-01-10	12:00	67	Female	Asian	Not Hispanic or Latino/a	River Ridge	Jefferson	70123	LA	02/26/2021	03/26/2021	Vaccinated	Unknown	Abbott M2000	25.1	medical waste	1/11/2023	None	LSUH	YES	YES	Ochsner	LDH	partial									LSUH003666E1S1
LSUH003663	SALINE	NASAL	2023-01-11	2023-01-11	12:00	76	Male	White	Not Hispanic or Latino/a	Gretna	Jefferson	70056	LA	01/14/2021	02/05/2021	Vaccinated	Unknown	Abbott M2000	21.22	medical waste	1/12/2023	None	LSUH	YES	YES	Ochsner	LDH	partial									LSUH003663E1S1
LSUH003657	VTM	NASAL	2023-01-12	2023-01-12	12:00	58	Male	Black/African American	Not Hispanic or Latino/a	New Orleans	Orleans	70128	LA	01/23/2021	02/13/2021	Vaccinated	Unknown	Abbott M2000	22.8	medical waste	1/13/2023	None	LSUH	YES	YES	Ochsner	LDH	partial									LSUH003657E1S1
LSUH003659	VTM	NASAL	2023-01-12	2023-01-12	12:00	83	Female	White	Hispanic or Latino/a	Gretna	Jefferson	70056	LA	01/29/2021	02/22/2021	Vaccinated	Unknown	Abbott M2000	16.01	medical waste	1/13/2023	None	LSUH	YES	YES	Ochsner	LDH	partial									LSUH003659E1S1
LSUH003660	SALINE	NASAL	2023-01-12	2023-01-12	12:00	68	Female	Black/African American	Not Hispanic or Latino/a	Harvey	Jefferson	70058	LA	2/17/21	3/14/21	Vaccinated	Unknown	Abbott M2000	15.4	medical waste	1/13/2023	None	LSUH	YES	YES	Ochsner	LDH	partial									LSUH003660E1S1
LSUH003662	SALINE	NASAL	2023-01-12	2023-01-12	12:00	28	Female	Black/African American	Not Hispanic or Latino/a	New Orleans	Orleans	70127	LA	07/21/2021		Not Vaccinated	Unknown	Abbott M2000	25.7	medical waste	1/13/2023	None	LSUH	YES	YES	Ochsner	LDH	partial									LSUH003662E1S1
LSUH003664	SALINE	NASAL	2023-01-12	2023-01-12	12:00	35	Female	Black/African American	Not Hispanic or Latino/a	New Orleans	Orleans	70118	LA	04/02/2021		Not Vaccinated	Unknown	Abbott M2000	22	medical waste	1/13/2023	None	LSUH	YES	YES	Ochsner	LDH	partial									LSUH003664E1S1
LSUH003665	SALINE	NASAL	2023-01-12	2023-01-12	12:00	54	Female	White	Not Hispanic or Latino/a	Gretna	Jefferson	70056	LA			Not Vaccinated	Unknown	Abbott M2000	24.87	medical waste	1/13/2023	None	LSUH	YES	YES	Ochsner	LDH	partial									LSUH003665E1S1
LSUH001501	Saline	Nasopharyngeal	2021-07-22	2021-07-22	12:00	29	Female	White	Caucasian/White	Covington	St Tammany	70433	LA	3/29/21	4/19/21	Vaccinated	Unknown	Abbott ID Now	Unknown		7/22/2021	None	LSUH	YES	YES	Ochsner	LDH	full	LSUH001501E1S1	A.2.5	A.2.5	EPI_ISL_3242168	2021-08-04	MZ703445	LA-BIE-LSUH001501	8/2/2021	LSUH001501E1S1	PASS	13	0.997157	3306.15	38	951361	6928
LSUH001059	Saline	Nasopharyngeal	2021-07-11	2021-07-11	12:00	30	Male	White	Caucasian/White	New Orleans	Orleans	70124	LA			Not Vaccinated	Unknown	Abbott ID Now	Unknown		7/11/2021	No storage	LSUH	YES	YES	Ochsner	LDH	full	LSUH001059E1S1	AY.100	AY.100	EPI_ISL_3010358	2021-07-20	MZ577522	LA-BIE-LSUH001059	7/19/2021	LSUH001059E1S1	PASS	9	0.997157	6405.12	48	1968532	414394
LSUH001123	Saline	Nasopharyngeal	2021-07-12	2021-07-12	12:00	25	Female	Black/African American	African American/Black	Denham Springs	Livingston	70726	LA			Not Vaccinated	Unknown	Abbott ID Now	Unknown		7/12/2021	No storage	LSUH	YES	YES	Ochsner	LDH	full	LSUH001123E1S1	AY.100	AY.100	EPI_ISL_3010385	2021-07-20	MZ577549	LA-BIE-LSUH001123	7/19/2021	LSUH001123E1S1	PASS	8	0.997091	5205.1	50	1488077	10718
LSUH001126	Saline	Nasopharyngeal	2021-07-12	2021-07-12	12:00	26	Female	Black/African American	African American/Black	Baton Rouge	East Baton Rouge	70811	LA			Not Vaccinated	Unknown	Abbott ID Now	Unknown		7/12/2021	No storage	LSUH	YES	YES	Ochsner	LDH	full	LSUH001126E1S1	AY.100	AY.100	EPI_ISL_3010387	2021-07-20	MZ577551	LA-BIE-LSUH001126	7/19/2021	LSUH001126E1S1	PASS	8	0.980102	7285.4	287	1877924	1624894
LSUH001164	Saline	Nasopharyngeal	2021-07-13	2021-07-13	12:00	63	Male	White	Caucasian/White	New Orleans	Orleans	70125	LA	9/11/20	10/7/20	Vaccinated	Symptomatic	Abbott ID Now	Unknown	Moderna clinical trial	7/13/2021	None	LSUH	YES	YES	Ochsner	LDH	full	LSUH001164E1S1	AY.100	AY.100	EPI_ISL_3090891	2021-07-26	MZ637313	LA-BIE-LSUH001164	7/26/2021	LSUH001164E1S1	PASS	13	0.997258	4803.49	39	1263235	583071
LSUH001374	Saline	Nasopharyngeal	2021-07-14	2021-07-14	12:00	72	Male	Asian	Asian	Metairie	Jefferson	70003	LA	2/10/21	3/3/21	Vaccinated	Unknown	Abbott ID Now	Unknown		7/14/2021	None	LSUH	YES	YES	Ochsner	LDH	full	LSUH001374E1S1	AY.100	AY.100	EPI_ISL_3088918	2021-07-26	MZ634199	LA-BIE-LSUH001374	7/23/2021	LSUH001374E1S1	PASS	12	0.959001	1722.55	484	650310	4032
LSUH001451	Saline	Nasopharyngeal	2021-07-14	2021-07-14	12:00	33	Female	Black/African American	African American/Black	Harvey	Jefferson	70058	LA			Not Vaccinated	Unknown	Abbott ID Now	Unknown		7/14/2021	None	LSUH	YES	YES	Ochsner	LDH	full	LSUH001451E1S1	AY.100	AY.100	EPI_ISL_3088985	2021-07-26	MZ634265	LA-BIE-LSUH001451	7/23/2021	LSUH001451E1S1	PASS	12	0.99699	2626.58	49	833084	174875
LSUH001353	Saline	Nasopharyngeal	2021-07-15	2021-07-15	12:00	31	Male	White	Caucasian/White	Kenner	Jefferson	70065	LA			Not Vaccinated	Unknown	Abbott ID Now	Unknown		7/15/2021	None	LSUH	YES	YES	Ochsner	LDH	full	LSUH001353E1S1	AY.100	AY.100	EPI_ISL_3088901	2021-07-26	MZ634182	LA-BIE-LSUH001353	7/23/2021	LSUH001353E1S1	PASS	11	0.987894	4163.81	307	1119036	255008
LSUH001364	Saline	Nasopharyngeal	2021-07-15	2021-07-15	12:00	38	Female	White	Caucasian/White	New Orleans	Orleans	70130	LA	3/13/21	4/3/21	Vaccinated	Unknown	Abbott ID Now	Unknown		7/15/2021	None	LSUH	YES	YES	Ochsner	LDH	full	LSUH001364E1S1	AY.100	AY.100	EPI_ISL_3088910	2021-07-26	MZ634191	LA-BIE-LSUH001364	7/23/2021	LSUH001364E1S1	PASS	11	0.997258	4818.72	48	1242364	10335
LSUH001273	Saline	Nasopharyngeal	2021-07-16	2021-07-16	12:00	53	Male	White	Other	Gonzales	Ascension	70737	LA	5/10/21		Not Vaccinated	Unknown	Abbott ID Now	Unknown	One dose of Pfizer	7/16/2021	None	LSUH	YES	YES	Ochsner	LDH	full	LSUH001273E1S1	AY.100	AY.100	EPI_ISL_3090966	2021-07-26	MZ637385	LA-BIE-LSUH001273	7/26/2021	LSUH001273E1S1	PASS	10	0.997191	5067	35	1322409	610571
LSUH001274	Saline	Nasopharyngeal	2021-07-16	2021-07-16	12:00	48	Male	White	Caucasian/White	Metairie	Jefferson	70002	LA			Not Vaccinated	Unknown	Abbott ID Now	Unknown		7/16/2021	None	LSUH	YES	YES	Ochsner	LDH	full	LSUH001274E1S1	AY.100	AY.100	EPI_ISL_3090967	2021-07-26	MZ637386	LA-BIE-LSUH001274	7/26/2021	LSUH001274E1S1	PASS	10	0.997258	5436.28	48	1450058	11310
LSUH001285	Saline	Nasopharyngeal	2021-07-16	2021-07-16	12:00	26	Female	Black/African American	African American/Black	Baton Rouge	East Baton Rouge	70810	LA			Not Vaccinated	Unknown	Abbott ID Now	Unknown		7/16/2021	None	LSUH	YES	YES	Ochsner	LDH	full	LSUH001285E1S1	AY.100	AY.100	EPI_ISL_3088858	2021-07-26	MZ634139	LA-BIE-LSUH001285	7/23/2021	LSUH001285E1S1	PASS	10	0.997157	4516.57	48	1165589	1044732
LSUH001344	Saline	Nasopharyngeal	2021-07-17	2021-07-17	12:00	51	Male	White	Caucasian/White	New Orleans	Orleans	70115	LA			Not Vaccinated	Unknown	Abbott ID Now	Unknown		7/17/2021	None	LSUH	YES	YES	Ochsner	LDH	full	LSUH001344E1S1	AY.100	AY.100	EPI_ISL_3088894	2021-07-26	MZ634175	LA-BIE-LSUH001344	7/23/2021	LSUH001344E1S1	PASS	9	0.98853	2900.77	129	802725	6280
LSUH001396	Saline	Nasopharyngeal	2021-07-17	2021-07-17	12:00	32	Female	White	Caucasian/White	New Orleans	Orleans	70115	LA			Not Vaccinated	Unknown	Abbott ID Now	Unknown		7/17/2021	None	LSUH	YES	YES	Ochsner	LDH	full	LSUH001396E1S1	AY.100	AY.100	EPI_ISL_3088937	2021-07-26	MZ634218	LA-BIE-LSUH001396	7/23/2021	LSUH001396E1S1	PASS	9	0.997224	5154.92	47	1327494	11011
LSUH001167	Saline	Nasopharyngeal	2021-07-18	2021-07-18	12:00	36	Female	Black/African American	African American/Black	Hahnville	St Charles	70057	LA			Not Vaccinated	Unknown	Abbott ID Now	Unknown		7/18/2021	None	LSUH	YES	YES	Ochsner	LDH	full	LSUH001167E1S1	AY.100	AY.100	EPI_ISL_3090894	2021-07-26	MZ637316	LA-BIE-LSUH001167	7/26/2021	LSUH001167E1S1	PASS	8	0.930576	2598.55	1270	926248	8860
LSUH001225	Saline	Nasopharyngeal	2021-07-19	2021-07-19	12:00	61	Female	White	Caucasian/White	New Orleans	Orleans	70119	LA			Not Vaccinated	Unknown	Abbott ID Now	Unknown		7/19/2021	None	LSUH	YES	YES	Ochsner	LDH	full	LSUH001225E1S1	AY.100	AY.100	EPI_ISL_3090929	2021-07-26	MZ637350	LA-BIE-LSUH001225	7/26/2021	LSUH001225E1S1	PASS	7	0.997191	3567.44	50	1192359	236913
LSUH900043	VTM	Nasopharyngeal	2021-07-19	2021-07-19	12:00	33	Female	White	Not Hispanic or Latino	Covington	St Tammany	70433	LA			Vaccinated	Symptomatic	Thermo TaqPath	15.2	OLSU-00043	7/29/2021	None	LSUH	NO	YES	LDH	LDH	full	LSUH900043E1S1	AY.100	AY.100	EPI_ISL_3259525	2021-08-05	MZ712938	LA-BIE-LSUH900043	8/5/2021	LSUH900043E1S1	PASS	7	0.997091	4149.35	58	1007605	8700
LSUH900047	VTM	Nasopharyngeal	2021-07-19	2021-07-19	12:00	80	Male	White	Not Hispanic or Latino	Ponchatula	Tangipahoa	70454	LA			Vaccinated	Symptomatic	Thermo TaqPath	8.1	OLSU-00047	7/29/2021	None	LSUH	NO	YES	LDH	LDH	full	LSUH900047E1S1	AY.100	AY.100	EPI_ISL_3259529	2021-08-05	MZ712845	LA-BIE-LSUH900047	8/5/2021	LSUH900047E1S1	PASS	7	0.995385	4659.05	153	1094762	278193
LSUH001480	Saline	Nasopharyngeal	2021-07-20	2021-07-20	12:00	42	Male	White	Caucasian/White	New Orleans	Orleans	70115	LA	3/11/21	4/1/21	Vaccinated	Unknown	Abbott ID Now	Unknown		7/20/2021	None	LSUH	YES	YES	Ochsner	LDH	full	LSUH001480E1S1	AY.100	AY.100	EPI_ISL_3214707	2021-08-02	MZ681760	LA-BIE-LSUH001480	8/2/2021	LSUH001480E1S1	PASS	13	0.997291	5610.16	49	1427640	11572
LSUH001533	Saline	Nasopharyngeal	2021-07-23	2021-07-23	12:00	63	Female	Black/African American	Unknown	Harvey	Jefferson	70058	LA	2/26/21	3/19/21	Vaccinated	Unknown	Abbott ID Now	Unknown		7/23/2021	None	LSUH	YES	YES	Ochsner	LDH	full	LSUH001533E1S1	AY.100	AY.100	EPI_ISL_3242180	2021-08-04			8/2/2021	LSUH001533E1S1	PASS	12	0.926395	2743.23	975	996813	8454
LSUH001565	Saline	Nasopharyngeal	2021-07-24	2021-07-24	12:00	29	Female	White	Caucasian/White	New Orleans	Orleans	70115	LA	3/27/21	4/17/21	Vaccinated	Unknown	Abbott ID Now	Unknown		7/24/2021	None	LSUH	YES	YES	Ochsner	LDH	full	LSUH001565E1S1	AY.100	AY.100	EPI_ISL_3242196	2021-08-04			8/2/2021	LSUH001565E1S1	PASS	11	0.98134	2178.88	120	778266	151280
LSUH001576	Saline	Nasopharyngeal	2021-07-24	2021-07-24	12:00	32	Male	White	Caucasian/White	New Orleans	Orleans	70116	LA	3/10/21		Vaccinated	Unknown	Abbott ID Now	Unknown		7/24/2021	None	LSUH	YES	YES	Ochsner	LDH	full	LSUH001576E1S1	AY.100	AY.100	EPI_ISL_3242205	2021-08-04	MZ703475	LA-BIE-LSUH001576	8/2/2021	LSUH001576E1S1	PASS	11	0.991606	3661.47	50	1020239	446186
LSUH001776	Saline	Nasopharyngeal	2021-07-26	2021-07-26	12:00	24	Male	White	Latino/Latina/Hispanic	Marrero	Jefferson	70072	LA			Not Vaccinated	Unknown	Abbott ID Now	Unknown		7/26/2021	None	LSUH	YES	YES	Ochsner	LDH	full	LSUH001776E1S1	AY.100	AY.100	EPI_ISL_3259488	2021-08-05	MZ712927	LA-BIE-LSUH001776	8/5/2021	LSUH001776E1S1	PASS	10	0.997057	3619.43	59	846284	412161
LSUH001692	Saline	Nasopharyngeal	2021-07-27	2021-07-27	12:00	45	Male	White	Caucasian/White	New Orleans	Jefferson	70123	LA	1/28/21	4/8/21	Vaccinated	Unknown	Abbott ID Now	Unknown		7/27/2021	None	LSUH	YES	YES	Ochsner	LDH	full	LSUH001692E1S1	AY.100	AY.100	EPI_ISL_3259423	2021-08-05	MZ712825	LA-BIE-LSUH001692	8/5/2021	LSUH001692E1S1	PASS	9	0.996923	3414.69	461	898240	7649
LSUH001722	Saline	Nasopharyngeal	2021-07-27	2021-07-27	12:00	34	Female	Other	Latino/Latina/Hispanic	Metairie	Jefferson	70003	LA			Not Vaccinated	Unknown	Abbott ID Now	Unknown		7/27/2021	None	LSUH	YES	YES	Ochsner	LDH	full	LSUH001722E1S1	AY.100	AY.100					8/5/2021	LSUH001722E1S1	DID NOT PASS		0.845868	1183.48	6158	748328	177182
LSUH001768	Saline	Nasopharyngeal	2021-07-27	2021-07-27	12:00	45	Female	White	Caucasian/White	Harahan	Jefferson	70123	LA	3/18/21	4/8/21	Vaccinated	Unknown	Abbott ID Now	Unknown		7/27/2021	None	LSUH	YES	YES	Ochsner	LDH	full	LSUH001768E1S1	AY.100	AY.100	EPI_ISL_3259480	2021-08-05	MZ712866	LA-BIE-LSUH001768	8/5/2021	LSUH001768E1S1	PASS	9	0.992108	3351.3	465	1076665	7204
LSUH001680	Saline	Nasopharyngeal	2021-07-28	2021-07-28	12:00	45	Male	White	Caucasian/White	Metairie	Jefferson	70001	LA			Not Vaccinated	Unknown	Abbott ID Now	Unknown		7/28/2021	None	LSUH	YES	YES	Ochsner	LDH	full	LSUH001680E1S1	AY.100	AY.100	EPI_ISL_3259412	2021-08-05	MZ712896	LA-BIE-LSUH001680	8/5/2021	LSUH001680E1S1	PASS	8	0.997191	5001.38	56	1184403	300450
LSUH001647	Saline	Nasopharyngeal	2021-07-30	2021-07-30	12:00	44	Male	White	Latino/Latina/Hispanic	Destrehan	St Charles	70047	LA			Not Vaccinated	Unknown	Abbott ID Now	Unknown		7/30/2021	None	LSUH	YES	YES	Ochsner	LDH	full	LSUH001647E1S1	AY.100	AY.100	EPI_ISL_3259388	2021-08-05	MZ712884	LA-BIE-LSUH001647	8/5/2021	LSUH001647E1S1	PASS	6	0.997191	6286.68	56	1458068	13028
LSUH001754	Saline	Nasopharyngeal	2021-07-30	2021-07-30	12:00	48	Female	White	Caucasian/White	New Orleans	Orleans	70122	LA			Not Vaccinated	Unknown	Abbott ID Now	Unknown		7/30/2021	None	LSUH	YES	YES	Ochsner	LDH	full	LSUH001754E1S1	AY.100	AY.100	EPI_ISL_3259467	2021-08-05	MZ712862	LA-BIE-LSUH001754	8/5/2021	LSUH001754E1S1	PASS	6	0.995285	2567.87	375	885013	177245
LSUH001809	Saline	Nasopharyngeal	2021-08-02	2021-08-02	12:00	36	Female	White	Latino/Latina/Hispanic	Kenner	Jefferson	70062	LA			Not Vaccinated	Unknown	Abbott ID Now	Unknown		8/2/2021	None	LSUH	YES	YES	Ochsner	LDH	full	LSUH001809E1S1	AY.100	AY.100	EPI_ISL_3404897	2021-08-14			8/13/2021	LSUH001809E1S1	PASS	12	0.982376	14893	669	4374421	37326
LSUH001821	Saline	Nasopharyngeal	2021-08-02	2021-08-02	12:00	47	Female	Black/African American	African American/Black	Harvey	Jefferson	70058	LA	7/26/21		Not Vaccinated	Unknown	Abbott ID Now	Unknown		8/2/2021	None	LSUH	YES	YES	Ochsner	LDH	full	LSUH001821E1S1	AY.100	AY.100	EPI_ISL_3404908	2021-08-14			8/13/2021	LSUH001821E1S1	PASS	12	0.997994	13986.8	61	3724652	36738
CAT00575	UTM	Nasopharyngeal	2021-08-03	2021-08-03	12:00	10	Male	Black/African American	African American/Black	Slidell	St Tammany	70458	LA			Not Vaccinated	Unknown	Abbott m2000	16.11	medical waste	8/3/2021	None	LSUH	YES	YES	Ochsner	LACATS	full	CAT00575E1S1	AY.100	AY.100	EPI_ISL_7552397	2021-12-10	OL828418	LA-BIE-CAT00575	12/8/2021	CAT00575E1S1	PASS	129	0.98261	3975.55	508	1969500	15562
CAT00576	saline	Nasopharyngeal	2021-08-03	2021-08-03	12:00	42	Male	Black/African American	African American/Black	Marrero	Jefferson	70072	LA			Not Vaccinated	Unknown	Abbott m2000	18.09	medical waste	8/3/2021	None	LSUH	YES	YES	Ochsner	LACATS	full	CAT00576E1S1	AY.100	AY.100	EPI_ISL_7552398	2021-12-10	OL828419	LA-BIE-CAT00576	12/8/2021	CAT00576E1S1	PASS	129	0.98853	3933.14	313	1912130	15564
CAT00590	saline	Nasopharyngeal	2021-08-03	2021-08-03	12:00	46	Female	Black/African American	African American/Black	New Orleans	Orleans	70128	LA			Not Vaccinated	Unknown	Abbott m2000	24.51	medical waste	8/3/2021	None	LSUH	YES	YES	Ochsner	LACATS	full	CAT00590E1S1	AY.100	AY.100	EPI_ISL_7552411	2021-12-10	OL828432	LA-BIE-CAT00590	12/8/2021	CAT00590E1S1	PASS	129	0.980571	9310.01	551	4996926	1129176
CAT00584	saline	Nasopharyngeal	2021-08-04	2021-08-04	12:00	43	Male	Black/African American	African American/Black	Gray	Terrebonne	70359	LA			Not Vaccinated	Unknown	Abbott m2000	14.97	medical waste	8/4/2021	None	LSUH	YES	YES	Ochsner	LACATS	full	CAT00584E1S1	AY.100	AY.100	EPI_ISL_7552405	2021-12-10	OL828426	LA-BIE-CAT00584	12/8/2021	CAT00584E1S1	PASS	128	0.997191	4247.96	53	2180460	17228
LSUH001865	Saline	Nasopharyngeal	2021-08-04	2021-08-04	12:00	24	Male	White	Caucasian/White	New Orleans	Orleans	70124	LA			Not Vaccinated	Unknown	Abbott ID Now	Unknown		8/4/2021	None	LSUH	YES	YES	Ochsner	LDH	full	LSUH001865E1S1	AY.100	AY.100	EPI_ISL_3404947	2021-08-14	MZ798334	LA-BIE-LSUH001865	8/12/2021	LSUH001865E1S1	PASS	10	0.99699	3045.27	251	1116234	212746
CAT00046	saline	Nasopharyngeal	2021-08-05	2021-08-05	12:00	69	Male	White	Caucasian/White	Luling	St Charles	70070	LA	1/12/21	2/2/21	Vaccinated	Unknown	Abbott M2000	19.49	Medical waste	10/15/2021	None	LSUH	YES	YES	Ochsner	LACATS	full	CAT00046E1S1	AY.100	AY.100	EPI_ISL_5796837	2021-10-30			10/27/2021	CAT00046E1S1	PASS	15	0.997024	8003.38	52	7112394	50997
CAT00073	saline	Nasopharyngeal	2021-08-05	2021-08-05	12:00	51	Female	White	Caucasian/White	Franklinton	Washington	70438	LA			Not Vaccinated	Unknown	Abbott M2000	13.91	Medical waste	10/15/2021	None	LSUH	YES	YES	Ochsner	LACATS	full	CAT00073E1S1	AY.100	AY.100	EPI_ISL_5796857	2021-10-30			10/27/2021	CAT00073E1S1	PASS	15	0.998261	11097.1	25	7818516	1975029
CAT00432	saline	Nasopharyngeal	2021-08-05	2021-08-05	12:00	37	Female	White	Caucasian/White	Denham Springs	Livingston	70706	LA			Not Vaccinated	Unknown	Abbott M2000	14.77	medical waste	8/5/2021	None	LSUH	NO	YES	Ochsner	LACATS	full	CAT00432E1S1	AY.100	AY.100	EPI_ISL_7159783	2021-12-04			12/1/2021	CAT00432E1S1	PASS	121	0.997091	3426.93	307	834259	6933
CAT00440	saline	Nasopharyngeal	2021-08-05	2021-08-05	12:00	4	Male	White	Caucasian/White	Mandeville	St Tammany	70448	LA			Not Vaccinated	Unknown	Abbott M2000	24.61	medical waste	8/5/2021	None	LSUH	NO	YES	Ochsner	LACATS	full	CAT00440E1S1	AY.100	AY.100	EPI_ISL_7159791	2021-12-04			12/1/2021	CAT00440E1S1	PASS	121	0.971441	1624.29	982	647601	3372
CAT00450	saline	Nasopharyngeal	2021-08-05	2021-08-05	12:00	44	Female	Black/African American	African American/Black	Hahnville	St Charles	70057	LA			Not Vaccinated	Unknown	Abbott M2000	21.81	medical waste	8/5/2021	None	LSUH	NO	YES	Ochsner	LACATS	full	CAT00450E1S1	AY.100	AY.100	EPI_ISL_7159801	2021-12-04			12/1/2021	CAT00450E1S1	PASS	121	0.980069	3611.6	621	969056	7445
CAT00465	saline	Nasopharyngeal	2021-08-05	2021-08-05	12:00	26	Male	White	Caucasian/White	Slidell	St Tammany	70458	LA			Not Vaccinated	Unknown	Abbott M2000	17.44	medical waste	8/5/2021	None	LSUH	NO	YES	Ochsner	LACATS	full	CAT00465E1S1	AY.100	AY.100	EPI_ISL_7159815	2021-12-04			12/1/2021	CAT00465E1S1	PASS	121	0.994148	4229.57	315	1042037	8484
CAT00532	saline	Nasopharyngeal	2021-08-05	2021-08-05	12:00	76	Male	White	Latino/Latina/Hispanic	Metairie	Jefferson	70003	LA			Not Vaccinated	Unknown	Abbott m2000	17.46	medical waste	8/5/2021	None	LSUH	YES	YES	Ochsner	LACATS	full	CAT00532E1S1	AY.100	AY.100	EPI_ISL_7552353	2021-12-10	OL828381	LA-BIE-CAT00532	12/8/2021	CAT00532E1S1	PASS	127	0.986423	3436.07	380	1907316	13888
LSUH001881	Saline	Nasopharyngeal	2021-08-05	2021-08-05	12:00	27	Male	White	Caucasian/White	Kenner	Jefferson	70065	LA			Not Vaccinated	Unknown	Abbott ID Now	Unknown		8/5/2021	None	LSUH	YES	YES	Ochsner	LDH	full	LSUH001881E1S1	AY.100	AY.100	EPI_ISL_3404961	2021-08-14			8/13/2021	LSUH001881E1S1	PASS	9	0.972678	13290.2	890	3527938	33413
CAT00193	saline	Nasopharyngeal	2021-08-06	2021-08-06	12:00	20	Female	White	Caucasian/White	Kiln	Hancock	39556	MS			Not Vaccinated	Unknown	Abbott M2000	29.58	Medical waste	8/6/2021	None	LSUH	YES	YES	Ochsner	LACATS	full	CAT00193E1S1	AY.100	AY.100	EPI_ISL_6259278	2021-11-11			11/10/2021	CAT00193E1S1	PASS	97	0.903622	1131.9	1727	3257936	6524
CAT00211	saline	Nasopharyngeal	2021-08-06	2021-08-06	12:00	11	Male	White	Caucasian/White	Mandeville	St Tammany	70471	LA			Not Vaccinated	Unknown	Abbott M2000	16.48	Medical waste	8/6/2021	None	LSUH	YES	YES	Ochsner	LACATS	full	CAT00211E1S1	AY.100	AY.100	EPI_ISL_6259256	2021-11-11	OL450569	LA-BIE-CAT00211	11/10/2021	CAT00211E1S1	PASS	97	0.997258	10454.7	51	5125308	43090
CAT00219	saline	Nasopharyngeal	2021-08-06	2021-08-06	12:00	67	Male	Black/African American	African American/Black	New Orleans	Orleans	70128	LA	2/20/21	3/13/21	Vaccinated	Unknown	Abbott M2000	24.09	Medical waste	8/6/2021	None	LSUH	YES	YES	Ochsner	LACATS	full	CAT00219E1S1	AY.100	AY.100	EPI_ISL_6259244	2021-11-11	OL450575	LA-BIE-CAT00219	11/10/2021	CAT00219E1S1	PASS	97	0.993512	7786.01	170	4777020	34664
CAT00233	saline	Nasopharyngeal	2021-08-06	2021-08-06	12:00	74	Female	White	Caucasian/White	Metairie	Jefferson	70001	LA	1/8/21	2/5/21	Vaccinated	Unknown	Abbott M2000	20.86	Medical waste	8/6/2021	None	LSUH	YES	YES	Ochsner	LACATS	full	CAT00233E1S1	AY.100	AY.100	EPI_ISL_6259235	2021-11-11	OL450588	LA-BIE-CAT00233	11/10/2021	CAT00233E1S1	PASS	97	0.997124	7904.3	54	4382338	33542
CAT00387	saline	medical waste	2021-08-06	2021-08-06	12:00	1	Female	White	Other	Madisonville	St Tammany	70447	LA			Not Vaccinated	Unknown	Abbott M2000	13.82	Medical waste	8/6/2021	None	LSUH	YES	YES	Ochsner	LACATS	full	CAT00387E1S1	AY.100	AY.100	EPI_ISL_6814891	2021-11-26	OL704443	LA-BIE-CAT00387	11/24/2021	CAT00387E1S1	PASS	112	0.997291	7293.75	296	1789223	14494
CAT00488	saline	Nasopharyngeal	2021-08-06	2021-08-06	12:00	58	Male	White	Caucasian/White	Perkinston	Hancock	39573	MS	2/10/21	3/16/21	Vaccinated	Unknown	Abbott M2000	23.4	medical waste	8/6/2021	None	LSUH	NO	YES	Ochsner	LACATS	full	CAT00488E1S1	AY.100	AY.100	EPI_ISL_7159836	2021-12-04			12/1/2021	CAT00488E1S1	PASS	120	0.96181	3730.96	1459	926344	8963
CAT00495	saline	Nasopharyngeal	2021-08-06	2021-08-06	12:00	57	Male	White	Caucasian/White	Ponchatoula	Tangipahoa	70454	LA			Not Vaccinated	Unknown	Abbott m2000	15.86	medical waste	8/6/2021	None	LSUH	YES	YES	Ochsner	LACATS	full	CAT00495E1S1	AY.100	AY.100	EPI_ISL_7552320	2021-12-10	OL828352	LA-BIE-CAT00495	12/8/2021	CAT00495E1S1	PASS	126	0.988463	2352.15	314	1309096	301470
CAT00552	saline	Nasopharyngeal	2021-08-06	2021-08-06	12:00	68	Female	Black/African American	African American/Black	New Orleans	Orleans	70128	LA	2/20/21	3/13/21	Vaccinated	Unknown	Abbott m2000	18.39	medical waste	8/6/2021	None	LSUH	YES	YES	Ochsner	LACATS	full	CAT00552E1S1	AY.100	AY.100	EPI_ISL_7552372	2021-12-10	OL828398	LA-BIE-CAT00552	12/8/2021	CAT00552E1S1	PASS	126	0.984918	2941.6	423	1614096	358532
CAT00557	saline	Nasopharyngeal	2021-08-06	2021-08-06	12:00	61	Male	White	Caucasian/White	Destrehan	St Charles	70047	LA	3/27/21	4/17/21	Vaccinated	Unknown	Abbott m2000	22.57	medical waste	8/6/2021	None	LSUH	YES	YES	Ochsner	LACATS	full	CAT00557E1S1	AY.100	AY.100	EPI_ISL_7552377	2021-12-10	OL828403	LA-BIE-CAT00557	12/8/2021	CAT00557E1S1	PASS	126	0.976892	3292.2	683	1726500	409770
CAT00559	saline	Nasopharyngeal	2021-08-06	2021-08-06	12:00	25	Male	Black/African American	African American/Black	New Orleans	Orleans	70114	LA			Not Vaccinated	Unknown	Abbott m2000	19.1	medical waste	8/6/2021	None	LSUH	YES	YES	Ochsner	LACATS	full	CAT00559E1S1	AY.100	AY.100	EPI_ISL_7552379	2021-12-10	OL828405	LA-BIE-CAT00559	12/8/2021	CAT00559E1S1	PASS	126	0.988028	1754.05	323	1151340	7230
LSUH001924	Saline	Nasopharyngeal	2021-08-09	2021-08-09	12:00	28	Female	Black/African American	African American/Black	Harvey	Jefferson	70058	LA			Not Vaccinated	Unknown	Abbott ID Now	Unknown	ED	8/9/2021	None	LSUH	YES	YES	Ochsner	LDH	full	LSUH001924E1S1	AY.100	AY.100					8/18/2021	LSUH001924E1S1	DID NOT PASS		0.86911	11178.3	6056	2774104	2584084
LSUH001926	Saline	Nasopharyngeal	2021-08-09	2021-08-09	12:00	28	Male	Black/African American	African American/Black	Harvey	Jefferson	70058	LA	7/31/21		Not Vaccinated	Unknown	Abbott ID Now	Unknown	ED	8/9/2021	None	LSUH	YES	YES	Ochsner	LDH	full	LSUH001926E1S1	AY.100	AY.100					8/18/2021	LSUH001926E1S1	DID NOT PASS		0.814835	5772.23	7648	2026773	15479
LSUH001946	Saline	Nasopharyngeal	2021-08-09	2021-08-09	12:00	33	Male	White	Caucasian/White	Houma	Terrebonne	70364	LA			Not Vaccinated	Unknown	Abbott m2000	Unknown	Medical waste	8/9/2021	ID Freezer	LSUH	YES	YES	Ochsner	LDH	full	LSUH001946E1S1	AY.100	AY.100	EPI_ISL_3546290	2021-08-20	MZ851389	LA-BIE-LSUH001946	8/18/2021	LSUH001946E1S1	PASS	11	0.973581	9716.27	1349	2562822	1164058
LSUH900176	VTM	Oropharyngeal	2021-08-10	2021-08-10	12:00	41	Female	White	Not Hispanic or Latino	Sulphur	Calcasieu	70663	LA			Vaccinated	Unknown	Thermo TaqPath	26.9	OLSU-00176	8/25/2021	None	LSUH	NO	YES	LDH	LDH	full	LSUH900176E1S1	AY.100	AY.100	EPI_ISL_4510595	2021-09-24	OK287910	LA-BIE-LSUH900176	9/23/2021	LSUH900176E1S1	PASS	30	0.969535	5239.09	1619	2298246	15731
LSUH900163	VTM	Nasopharyngeal	2021-08-11	2021-08-11	12:00	71	Female	White	Not Hispanic or Latino	Houma	Terrebonne	70363	LA			Vaccinated	Unknown	Thermo TaqPath	13.7	OLSU-00163	8/25/2021	None	LSUH	NO	YES	LDH	LDH	full	LSUH900163E1S1	AY.100	AY.100	EPI_ISL_4510691	2021-09-24	OK287899	LA-BIE-LSUH900163	9/23/2021	LSUH900163E1S1	PASS	30	0.998428	13151.2	27	3269396	26747
LSUH900164	VTM	Nasopharyngeal	2021-08-11	2021-08-11	12:00	70	Male	White	Not Hispanic or Latino	Houma	Terrebonne	70363	LA			Vaccinated	Unknown	Thermo TaqPath	23.4	OLSU-00164	8/25/2021	None	LSUH	NO	YES	LDH	LDH	full	LSUH900164E1S1	AY.100	AY.100	EPI_ISL_4510692	2021-09-24	OK287900	LA-BIE-LSUH900164	9/23/2021	LSUH900164E1S1	PASS	30	0.997091	11475.7	57	3098821	25251
CAT00153	saline	Nasopharyngeal	2021-08-13	2021-08-13	12:00	84	Female	White	Caucasian/White	Arabi	St Bernard	70032	LA	1/9/21	1/30/21	Vaccinated	Unknown	Abbott M2000	18.3	Medical waste	8/13/2021	None	LSUH	YES	YES	Ochsner	LACATS	full	CAT00153E1S1	AY.100	AY.100	EPI_ISL_5934071	2021-11-05	OL355225	LA-BIE-CAT00153	11/3/2021	CAT00153E1S1	PASS	84	0.997057	7801.13	54	3744540	35444
LSUH900149	VTM	Nasopharyngeal	2021-08-13	2021-08-13	12:00	68	Female	White	Not Hispanic or Latino	Theriot	Terrebonne	70397	LA			Vaccinated	Unknown	Thermo TaqPath	13.3	OLSU-00149	8/25/2021	None	LSUH	NO	YES	LDH	LDH	full	LSUH900149E1S1	AY.100	AY.100	EPI_ISL_4510682	2021-09-24	OK287886	LA-BIE-LSUH900149	9/23/2021	LSUH900149E1S1	PASS	30	0.998361	12915.4	26	3217516	27640
LSUH900152	VTM	Nasopharyngeal	2021-08-13	2021-08-13	12:00	55	Female	Black/African American	Not Hispanic or Latino	Houma	Terrebonne	70364	LA			Vaccinated	Unknown	Thermo TaqPath	19.9	OLSU-00152	8/25/2021	None	LSUH	NO	YES	LDH	LDH	full	LSUH900152E1S1	AY.100	AY.100	EPI_ISL_4510684	2021-09-24	OK287889	LA-BIE-LSUH900152	9/23/2021	LSUH900152E1S1	PASS	30	0.997994	13991.6	56	3599532	1662671
CAT00109	saline	Nasopharyngeal	2021-08-14	2021-08-14	12:00	29	Male	White	Caucasian/White	Kenner	Jefferson	70065	LA			Not Vaccinated	Unknown	Abbott M2000	20.76	Medical waste	8/14/2021	None	LSUH	YES	YES	Ochsner	LACATS	full	CAT00109E1S1	AY.100	AY.100	EPI_ISL_5934034	2021-11-05	OL355191	LA-BIE-CAT00109	11/3/2021	CAT00109E1S1	PASS	83	0.937832	9643.47	2140	4929674	1245188
CAT00130	saline	Nasopharyngeal	2021-08-14	2021-08-14	12:00	67	Male	Black/African American	African American/Black	Baton Rouge	East Baton Rouge	70817	LA	2/2/21	5/13/21	Vaccinated	Unknown	Abbott M2000	20	Medical waste	8/14/2021	None	LSUH	YES	YES	Ochsner	LACATS	full	CAT00130E1S1	AY.100	AY.100	EPI_ISL_5934052	2021-11-05	OL355208	LA-BIE-CAT00130	11/3/2021	CAT00130E1S1	PASS	83	0.992308	7200.14	275	3526428	36246
CAT00342	saline	medical waste	2021-08-14	2021-08-14	12:00	58	Male	White	Caucasian/White	Elwood	Will	60421	IL			Not Vaccinated	Unknown	Abbott M2000	15.81	Medical waste	8/14/2021	None	LSUH	YES	YES	Ochsner	LACATS	full	CAT00342E1S1	AY.100	AY.100	EPI_ISL_6814853	2021-11-26	OL704408	IL-BIE-CAT00342	11/24/2021	CAT00342E1S1	PASS	104	0.998294	9026.94	237	2325769	17585
LSUH002030	Saline	Nasopharyngeal	2021-08-14	2021-08-14	12:00	29	Male	Black/African American	African American/Black	Baton Rouge	East Baton Rouge	70811	LA			Not Vaccinated	Unknown	Abbott m2000	23	Medical waste	8/17/2021	ID Freezer	LSUH	YES	YES	Ochsner	LDH	full	LSUH002030E1S3	AY.100	AY.100	EPI_ISL_3739638	2021-08-27	MZ937037	LA-BIE-LSUH002030	8/26/2021	LSUH002030E1S3	PASS	10	0.997191	11866.6	1517	2943165	1402682
CAT00112	saline	Nasopharyngeal	2021-08-15	2021-08-15	12:00	13	Female	Black/African American	African American/Black	Terrytown	Jefferson	70056	LA			Not Vaccinated	Unknown	Abbott M2000	19.4	Medical waste	8/15/2021	None	LSUH	YES	YES	Ochsner	LACATS	full	CAT00112E1S1	AY.100	AY.100	EPI_ISL_5934037	2021-11-05	OL355194	LA-BIE-CAT00112	11/3/2021	CAT00112E1S1	PASS	82	0.997057	9469.3	54	4622970	43242
CAT00163	saline	Nasopharyngeal	2021-08-15	2021-08-15	12:00	23	Female	Black/African American	African American/Black	Marrero	Jefferson	70072	LA			Not Vaccinated	Unknown	Abbott M2000	25.15	Medical waste	8/15/2021	None	LSUH	YES	YES	Ochsner	LACATS	full	CAT00163E1S1	AY.100	AY.100	EPI_ISL_5934078	2021-11-05	OL355231	LA-BIE-CAT00163	11/3/2021	CAT00163E1S1	PASS	82	0.934923	5043.74	1916	2890604	34388
CAT00353	saline	medical waste	2021-08-15	2021-08-15	12:00	39	Female	White	Caucasian/White	Pearl River	St Tammany	70452	LA			Not Vaccinated	Unknown	Abbott M2000	17.18	Medical waste	8/15/2021	None	LSUH	YES	YES	Ochsner	LACATS	full	CAT00353E1S1	AY.100	AY.100	EPI_ISL_6814863	2021-11-26	OL704418	LA-BIE-CAT00353	11/24/2021	CAT00353E1S1	PASS	103	0.99184	5905.74	314	1477882	1328714
LSUH002012	Saline	Nasopharyngeal	2021-08-15	2021-08-15	12:00	61	Male	Black/African American	African American/Black	Raceland	Lafourche	70394	LA			Not Vaccinated	Symptomatic	Abbott ID Now	Unknown	Hospital	8/15/2021	None	LSUH	YES	YES	Ochsner	LDH	full	LSUH002012E1S3	AY.100	AY.100	EPI_ISL_3739686	2021-08-27	MZ937031	LA-BIE-LSUH002012	8/26/2021	LSUH002012E1S3	PASS	12	0.940307	3471.19	4959	1575161	263997
LSUH001986	Saline	Nasopharyngeal	2021-08-18	2021-08-18	12:00	75	Female	White	Caucasian/White	Metairie	Jefferson	70005	LA	1/11/21	2/2/21	Vaccinated	Unknown	Abbott ID Now	Unknown	Urgent Care	8/18/2021	None	LSUH	YES	YES	Ochsner	LDH	full	LSUH001986E1S3	AY.100	AY.100	EPI_ISL_3739697	2021-08-27	MZ937013	LA-BIE-LSUH001986	8/26/2021	LSUH001986E1S3	PASS	9	0.997258	7079.42	320	1805421	15009
LSUH002074	Saline	Nasopharyngeal	2021-08-25	2021-08-25	12:00	30	Male	White	Caucasian/White	New Orleans	Orleans	70119	LA			Not Vaccinated	Unknown	Abbott IDNow	Unknown	Urgent Care	8/25/2021	None	LSUH	YES	YES	Ochsner	LDH	full	LSUH002074E1S1	AY.100	AY.100	EPI_ISL_4510650	2021-09-24	OK287846	LA-BIE-LSUH002074	9/22/2021	LSUH002074E1S1	PASS	30	0.984818	4028.83	420	2492106	8246
LSUH002069	Saline	Nasopharyngeal	2021-08-26	2021-08-26	12:00	53	Female	White	Caucasian/White	New Orleans	Orleans	70118	LA	1/20/21	1/20/21	Vaccinated	Unknown	Abbott IDNow	Unknown	Urgent Care	8/26/2021	None	LSUH	YES	YES	Ochsner	LDH	full	LSUH002069E1S1	AY.100	AY.100	EPI_ISL_4510648	2021-09-24	OK287842	LA-BIE-LSUH002069	9/22/2021	LSUH002069E1S1	PASS	29	0.997191	10056.9	53	2676294	619879
LSUH002038	Saline	Nasopharyngeal	2021-08-27	2021-08-27	12:00	76	Male	White	Caucasian/White	Picayune	Pearl River	39466	MS	1/9/21	1/30/21	Vaccinated	symptomatic	Abbott m2000	17	Medical waste	9/4/2021	None	LSUH	YES	YES	Ochsner	LDH	full	LSUH002038E1S1	AY.100	AY.100	EPI_ISL_4510702	2021-09-24	OK287818	MS-BIE-LSUH002038	9/23/2021	LSUH002038E1S1	PASS	20	0.997492	11813.1	57	2989846	1398344
LSUH900283	VTM		2021-09-01	2021-09-01	12:00			Unknown	Unknown		Lafayette		LA	8/18/21		Not Vaccinated	Unknown	Thermo TaqPath	16.8	21-244-4035 Lafayette General	10/7/2021	None	LSUH	NO	YES	LDH	LDH	partial	LSUH900283E1S1	AY.100	AY.100	EPI_ISL_5193703	2021-10-14	OK510190	LA-BIE-LSUH900283	10/13/2021	LSUH900283E1S1	PASS	7	0.997325	13975.9	52	8259544	56228
LSUH900304	VTM		2021-09-01	2021-09-01	12:00			Unknown	Unknown		Lafayette		LA		4/6/21	Vaccinated	Unknown	Thermo TaqPath	14.7	21-244-4790 Lafayette General	10/7/2021	None	LSUH	NO	YES	LDH	LDH	partial	LSUH900304E1S1	AY.100	AY.100	EPI_ISL_5193723	2021-10-14	OK510205	LA-BIE-LSUH900304	10/13/2021	LSUH900304E1S1	PASS	7	0.997759	8108.46	37	5290418	31408
LSUH900296	VTM		2021-09-02	2021-09-02	12:00			Unknown	Unknown		Lafayette		LA			Not Vaccinated	Unknown	Thermo TaqPath	16.9	21-245-4139 Lafayette General	10/7/2021	None	LSUH	NO	YES	LDH	LDH	partial	LSUH900296E1S1	AY.100	AY.100	EPI_ISL_5193716	2021-10-14			10/13/2021	LSUH900296E1S1	PASS	7	0.98776	3709.98	319	3404400	15258
LSUH900305	VTM		2021-09-02	2021-09-02	12:00			Unknown	Unknown		Lafayette		LA			Not Vaccinated	Unknown	Thermo TaqPath	18.7	21-245-5637 Lafayette General	10/7/2021	None	LSUH	NO	YES	LDH	LDH	partial	LSUH900305E1S1	AY.100	AY.100	EPI_ISL_5193724	2021-10-14			10/13/2021	LSUH900305E1S1	PASS	7	0.997157	9274.66	56	6291836	38556
LSUH002077	Saline	Nasopharyngeal	2021-09-04	2021-09-04	12:00	16	Male	White	Caucasian/White	Denham Springs	Livingston	70726	LA			Not Vaccinated	Unknown	Abbott m2000	15	Medical waste	9/4/2021	None	LSUH	YES	YES	Ochsner	LDH	full	LSUH002077E1S1	AY.100	AY.100	EPI_ISL_4510639	2021-09-24	OK287849	LA-BIE-LSUH002077	9/22/2021	LSUH002077E1S1	PASS	20	0.997759	11718	54	2936587	23825
LSUH900281	VTM		2021-09-05	2021-09-05	12:00			Unknown	Unknown		Lafayette		LA			Not Vaccinated	Unknown	Thermo TaqPath	17.9	21-248-2039 Lafayette General	10/7/2021	None	LSUH	NO	YES	LDH	LDH	partial	LSUH900281E1S1	AY.100	AY.100	EPI_ISL_5193701	2021-10-14	OK510188	LA-BIE-LSUH900281	10/13/2021	LSUH900281E1S1	PASS	7	0.998361	14668.8	26	7344498	3493088
LSUH900288	VTM		2021-09-05	2021-09-05	12:00			Unknown	Unknown		Lafayette		LA			Not Vaccinated	Unknown	Thermo TaqPath	19.5	21-248-2040 Lafayette General	10/7/2021	None	LSUH	NO	YES	LDH	LDH	partial	LSUH900288E1S1	AY.100	AY.100	EPI_ISL_5193708	2021-10-14	OK510193	LA-BIE-LSUH900288	10/13/2021	LSUH900288E1S1	PASS	7	0.997091	7905.58	51	4811292	32154
LSUH900299	VTM		2021-09-05	2021-09-05	12:00			Unknown	Unknown		Lafayette		LA			Not Vaccinated	Unknown	Thermo TaqPath	22	21-248-2043 Lafayette General	10/7/2021	None	LSUH	NO	YES	LDH	LDH	partial	LSUH900299E1S1	AY.100	AY.100	EPI_ISL_5193719	2021-10-14	OK510201	LA-BIE-LSUH900299	10/13/2021	LSUH900299E1S1	PASS	7	0.991673	7597.22	199	5594238	32228
LSUH002100	Saline	Nasopharyngeal	2021-09-08	2021-09-08	12:00	18	Male	White	Latino/Latina/Hispanic	Harvey	Jefferson	70058	LA	4/15/21	5/5/21	Vaccinated	Unknown	Abbott m2000	23	Medical waste	9/9/2021	None	LSUH	YES	YES	Ochsner	LDH	full	LSUH002100E1S1	AY.100	AY.100	EPI_ISL_4510619	2021-09-24			9/22/2021	LSUH002100E1S1	PASS	15	0.988797	5922.03	829	2053947	14053
LSUH002115	Saline	Nasopharyngeal	2021-09-08	2021-09-08	12:00	41	Female	Black/African American	African American/Black	Baton Rouge	East Baton Rouge	70817	LA	3/27/21	4/25/21	Vaccinated	Unknown	Abbott m2000	18	Medical waste	9/9/2021	None	LSUH	YES	YES	Ochsner	LDH	full	LSUH002115E1S1	AY.100	AY.100	EPI_ISL_4510607	2021-09-24	OK287877	LA-BIE-LSUH002115	9/22/2021	LSUH002115E1S1	PASS	15	0.997258	8974.8	54	2603901	18620
LSUH002102	Saline	Nasopharyngeal	2021-09-09	2021-09-09	12:00	64	Female	Black/African American	African American/Black	Marrero	Jefferson	70072	LA			Not Vaccinated	Unknown	Abbott m2000	Unknown	Medical waste	9/9/2021	None	LSUH	YES	YES	Ochsner	LDH	full	LSUH002102E1S1	AY.100	AY.100					9/22/2021	LSUH002102E1S1	DID NOT PASS		0.649667	256.464	8087	1325804	1327
LSUH900310	VTM		2021-09-13	2021-09-13	12:00			Unknown	Unknown		Lafayette		LA			Not Vaccinated	Unknown	Thermo TaqPath	12.8	21-256-5998 Lafayette General	10/7/2021	None	LSUH	NO	YES	LDH	LDH	partial	LSUH900310E1S1	AY.100	AY.100	EPI_ISL_5193728	2021-10-14	OK510209	LA-BIE-LSUH900310	10/13/2021	LSUH900310E1S1	PASS	7	0.998495	15191.5	26	7415592	3532002
LSUH900291	VTM		2021-09-14	2021-09-14	12:00			Unknown	Unknown		Lafayette		LA			Not Vaccinated	Unknown	Thermo TaqPath	14.8	21-257-5524 Lafayette General	10/7/2021	None	LSUH	NO	YES	LDH	LDH	partial	LSUH900291E1S1	AY.100	AY.100	EPI_ISL_5193711	2021-10-14	OK510196	LA-BIE-LSUH900291	10/13/2021	LSUH900291E1S1	PASS	7	0.998361	15100.2	22	7366348	1769954
LSUH900237	VTM		2021-09-15	2021-09-15	12:00			Unknown	Unknown		Lafayette		LA			Not Vaccinated	Unknown	Thermo TaqPath	13.9	21-235-2387 Lafayette General	9/22/2021	None	LSUH	NO	YES	LDH	LDH	partial	LSUH900237E1S1	AY.100	AY.100	EPI_ISL_4740923	2021-10-01	OK353774	LA-BIE-LSUH900237	9/30/2021	LSUH900237E1S1	PASS	9	0.998529	10227	26	3032000	21905
LSUH900240	VTM		2021-09-15	2021-09-15	12:00			Unknown	Unknown		Lafayette		LA	4/8/21		Not Vaccinated	Unknown	Thermo TaqPath	15.6	21-238-5415 Lafayette General	9/22/2021	None	LSUH	NO	YES	LDH	LDH	partial	LSUH900240E1S1	AY.100	AY.100	EPI_ISL_4740931	2021-10-01			9/30/2021	LSUH900240E1S1	PASS	9	0.993512	8063.31	459	3103288	17010
LSUH900243	VTM		2021-09-15	2021-09-15	12:00			Unknown	Unknown		Lafayette		LA			Not Vaccinated	Unknown	Thermo TaqPath	10.1	21-236-3594 Lafayette General	9/29/2021	None	LSUH	NO	YES	LDH	LDH	full	LSUH900243E1S1	AY.100	AY.100	EPI_ISL_4967526	2021-10-07	OK433772	LA-BIE-LSUH900243	10/6/2021	LSUH900243E1S1	PASS	8	0.998562	10451.4	25	11633648	5153888
LSUH900249	VTM		2021-09-15	2021-09-15	12:00			Unknown	Unknown		Lafayette		LA			Not Vaccinated	Unknown	Thermo TaqPath	25.3	21-234-1777 Lafayette General	9/29/2021	None	LSUH	NO	YES	LDH	LDH	full	LSUH900249E1S1	AY.100	AY.100	EPI_ISL_4967532	2021-10-07	OK433777	LA-BIE-LSUH900249	10/6/2021	LSUH900249E1S1	PASS	8	0.996121	10615	74	13052040	120296
LSUH900252	VTM		2021-09-15	2021-09-15	12:00			Unknown	Unknown		Lafayette		LA	8/26/21		Not Vaccinated	Unknown	Thermo TaqPath	20.9	21-245-5397 Lafayette General	9/29/2021	None	LSUH	NO	YES	LDH	LDH	full	LSUH900252E1S1	AY.100	AY.100	EPI_ISL_4967534	2021-10-07			10/6/2021	LSUH900252E1S1	PASS	8	0.990269	7092.78	88	10356920	3715164
LSUH900256	VTM		2021-09-15	2021-09-15	12:00			Unknown	Unknown		Lafayette		LA			Unknown	Unknown	Thermo TaqPath	27.4	21-241-1074 Lafayette General	9/29/2021	None	LSUH	NO	YES	LDH	LDH	full	LSUH900256E1S1	AY.100	AY.100					10/6/2021	LSUH900256E1S1	DID NOT PASS		0.739424	578.359	5864	3966348	279164
LSUH900257	VTM		2021-09-15	2021-09-15	12:00			Unknown	Unknown		Lafayette		LA			Not Vaccinated	Unknown	Thermo TaqPath	20.4	21-241-2816 Lafayette General	9/29/2021	None	LSUH	NO	YES	LDH	LDH	full	LSUH900257E1S1	AY.100	AY.100	EPI_ISL_4967537	2021-10-07	OK433781	LA-BIE-LSUH900257	10/6/2021	LSUH900257E1S1	PASS	8	0.997191	6808.99	56	7686976	58552
LSUH900260	VTM		2021-09-15	2021-09-15	12:00			Unknown	Unknown		Lafayette		LA			Not Vaccinated	Unknown	Thermo TaqPath	13.7	21-245-5608 Lafayette General	9/29/2021	None	LSUH	NO	YES	LDH	LDH	full	LSUH900260E1S1	AY.100	AY.100	EPI_ISL_4967540	2021-10-07	OK433784	LA-BIE-LSUH900260	10/6/2021	LSUH900260E1S1	PASS	8	0.997091	7607.1	56	10060668	63460
LSUH900261	VTM		2021-09-15	2021-09-15	12:00			Unknown	Unknown		Lafayette		LA			Not Vaccinated	Unknown	Thermo TaqPath	10.8	21-236-5465 Lafayette General	9/29/2021	None	LSUH	NO	YES	LDH	LDH	full	LSUH900261E1S1	AY.100	AY.100	EPI_ISL_4967541	2021-10-07	OK433785	LA-BIE-LSUH900261	10/6/2021	LSUH900261E1S1	PASS	8	0.998261	8843.03	27	11198868	72960
LSUH900262	VTM		2021-09-15	2021-09-15	12:00			Unknown	Unknown		Lafayette		LA			Not Vaccinated	Unknown	Thermo TaqPath	16.4	21-235-2294 Lafayette General	9/29/2021	None	LSUH	NO	YES	LDH	LDH	full	LSUH900262E1S1	AY.100	AY.100	EPI_ISL_4967542	2021-10-07	OK433786	LA-BIE-LSUH900262	10/6/2021	LSUH900262E1S1	PASS	8	0.997091	4687.27	55	9064696	38680
LSUH900263	VTM		2021-09-15	2021-09-15	12:00			Unknown	Unknown		Lafayette		LA			Unknown	Unknown	Thermo TaqPath	25.2	21-236-3583 Lafayette General	9/29/2021	None	LSUH	NO	YES	LDH	LDH	full	LSUH900263E1S1	AY.100	AY.100					10/6/2021	LSUH900263E1S1	DID NOT PASS		0.433067	43.2374	5397	6121784	612
LSUH900265	VTM		2021-09-15	2021-09-15	12:00			Unknown	Unknown		Lafayette		LA		4/27/21	Vaccinated	Unknown	Thermo TaqPath	24.4	21-235-3254 Lafayette General	9/29/2021	None	LSUH	NO	YES	LDH	LDH	full	LSUH900265E1S1	AY.100	AY.100	EPI_ISL_4967543	2021-10-07			10/6/2021	LSUH900265E1S1	PASS	8	0.957998	2719.67	478	8286320	980840
LSUH900271	VTM		2021-09-15	2021-09-15	12:00			Unknown	Unknown		Lafayette		LA			Not Vaccinated	Unknown	Thermo TaqPath	9.1	21-235-2353 Lafayette General	9/29/2021	None	LSUH	NO	YES	LDH	LDH	full	LSUH900271E1S1	AY.100	AY.100	EPI_ISL_4967547	2021-10-07	OK433788	LA-BIE-LSUH900271	10/6/2021	LSUH900271E1S1	PASS	8	0.998595	4994.4	23	6219388	2485444
LSUH002160	DNA/RNA Shield	Nasopharyngeal	2021-09-20	2021-09-20	12:00	76	Female	White	Caucasian/White	Montegut	Terrebonne	70377	LA			Not Vaccinated	Unknown	Abbott m2000	Unknown	Hospital	9/20/2021	None	LSUH	YES	YES	Ochsner	LDH	partial	LSUH002160E1S1	AY.100	AY.100	EPI_ISL_4740930	2021-10-01			9/30/2021	LSUH002160E1S1	PASS	11	0.995184	6928.76	430	2382643	15482
LSUH002185	Saline	Nasopharyngeal	2021-09-23	2021-09-23	12:00	73	Female	White	Caucasian/White	Bay Saint Louis	Hancock	39520	MS	2/10/21	3/3/21	Vaccinated	Unknown	Abbott M2000	Unknown	Medical waste	9/24/2021	None	LSUH	YES	YES	Ochsner	LDH	full	LSUH002185E1S1	AY.100	AY.100	EPI_ISL_4967519	2021-10-07	OK433765	MS-BIE-LSUH002185	10/6/2021	LSUH002185E1S1	PASS	13	0.997927	12100.2	34	12774572	107120
LSUH002174	Saline	Nasopharyngeal	2021-09-24	2021-09-24	12:00	70	Male	White	Caucasian/White	New Orleans	Orleans	70118	LA	2/12/21	3/2/21	Vaccinated	Unknown	Abbott M2000	Unknown	Medical waste	9/24/2021	None	LSUH	YES	YES	Ochsner	LDH	full	LSUH002174E1S1	AY.100	AY.100	EPI_ISL_4967508	2021-10-07	OK433757	LA-BIE-LSUH002174	10/6/2021	LSUH002174E1S1	PASS	13	0.99699	7659.86	62	9688392	70668
LSUH002177	Saline	Nasopharyngeal	2021-09-24	2021-09-24	12:00	11	Male	Black/African American	African American/Black	Marrero	Jefferson	70072	LA			Not Vaccinated	Unknown	Abbott M2000	Unknown	Medical waste	9/24/2021	None	LSUH	YES	YES	Ochsner	LDH	full	LSUH002177E1S1	AY.100	AY.100	EPI_ISL_4967511	2021-10-07			10/6/2021	LSUH002177E1S1	PASS	13	0.977394	4754.53	270	7808408	46932
LSUH002198	DNA/RNA Shield	Nasopharyngeal	2021-09-30	2021-09-30	12:00	9	Female	Black/African American	African American/Black	La Place	St John The Baptist	70068	LA			Not Vaccinated	Unknown	Abbott m2000	Unknown	Medical waste	10/1/2021	None	LSUH	YES	YES	Ochsner	LDH	partial	LSUH002198E1S1	AY.100	AY.100	EPI_ISL_5193691	2021-10-14	OK510178	LA-BIE-LSUH002198	10/13/2021	LSUH002198E1S1	PASS	13	0.998495	14488.8	25	7024702	3332126
LSUH002203	DNA/RNA Shield	Nasopharyngeal	2021-09-30	2021-09-30	12:00	64	Male	White	Caucasian/White	Covington	St Tammany	70435	LA	2/24/21	3/17/21	Vaccinated	Unknown	Abbott m2000	Unknown	Medical waste	10/1/2021	None	LSUH	YES	YES	Ochsner	LDH	partial	LSUH002203E1S1	AY.100	AY.100	EPI_ISL_5193695	2021-10-14	OK510182	LA-BIE-LSUH002203	10/13/2021	LSUH002203E1S1	PASS	13	0.998127	12951.9	28	6077174	55246
LSUH002211	Saline	Nasopharyngeal	2021-10-08	2021-10-08	12:00	8	Female	Black/African American	African American/Black	Baker	East Baton Rouge	70714	LA			Not Vaccinated	Unknown	Abbott M2000	Unknown	Medical waste	10/8/2021	None	LSUH	YES	YES	Ochsner	LDH	partial	LSUH002211E1S1	AY.100	AY.100	EPI_ISL_5415683	2021-10-20	OK595049	LA-BIE-LSUH002211	10/20/2021	LSUH002211E1S1	PASS	12	0.966692	10915.5	895	11730364	3255022
LSUH002212	Saline	Nasopharyngeal	2021-10-08	2021-10-08	12:00	8	Male	Black/African American	African American/Black	Baker	East Baton Rouge	70714	LA			Not Vaccinated	Unknown	Abbott M2000	Unknown	Medical waste	10/8/2021	None	LSUH	YES	YES	Ochsner	LDH	partial	LSUH002212E1S1	AY.100	AY.100	EPI_ISL_5415684	2021-10-20	OK595050	LA-BIE-LSUH002212	10/20/2021	LSUH002212E1S1	PASS	12	0.997191	25678.6	66	15378918	3695690
LSUH002223	Saline	Nasopharyngeal	2021-10-15	2021-10-15	12:00	5	Female	Other	Other	Baton Rouge	East Baton Rouge	70814	LA			Not Vaccinated	Unknown	Abbott M2000	Unknown	Medical waste	10/15/2021	None	LSUH	YES	YES	Ochsner	LDH	full	LSUH002223E1S1	AY.100	AY.100	EPI_ISL_5772005	2021-10-29	OL304274	LA-BIE-LSUH002223	10/27/2021	LSUH002223E1S1	PASS	14	0.99699	11373.5	53	2699670	24551
CAT00396	saline		2021-11-09	2021-11-09	12:00	25	Female	White	Caucasian/White	New Orleans	Orleans	70115	LA			Not Vaccinated	Unknown	Abbott M2000		Medical waste	11/9/2021	None	LSUH	YES	YES	Ochsner	LACATS	full	CAT00396E1S1	AY.100	AY.100	EPI_ISL_6814900	2021-11-26	OL704451	LA-BIE-CAT00396	11/24/2021	CAT00396E1S1	PASS	17	0.99602	7023	312	1706279	13918
LSUH002241	DNA/RNA Shield	Nasal	2021-12-02	2021-12-02	12:00	65	Male	White	Caucasian/White	Kenner	Jefferson	70062	LA			Not Vaccinated	Unknown		Unknown	MAB	12/2/2021	None	LSUH	YES	YES	Ochsner	LDH	full	LSUH002241E1S1	AY.100	AY.100	EPI_ISL_7552426	2021-12-10			12/8/2021	LSUH002241E1S1	PASS	8	0.976825	3381.54	501	3250262	15112
LSUH002265	Saline	Nasopharyngeal	2021-12-03	2021-12-03	12:00	23	Female	White	Caucasian/White	New Orleans	Orleans	70119	LA	1/6/21		Not Vaccinated	Unknown	Abbott IDNow	Unknown	URGENT CARE	12/3/2021	None	LSUH	YES	YES	Ochsner	LDH	full	LSUH002265E1S1	AY.100	AY.100	EPI_ISL_7552444	2021-12-10	OL828458	LA-BIE-LSUH002265	12/8/2021	LSUH002265E1S1	PASS	7	0.988496	6787.83	342	4114166	28224
LSUH002316	Saline	Nasopharyngeal	2021-12-13	2021-12-13	12:00	55	Female	White	Caucasian/White	Prairieville	Ascension	70769	LA	04/19/2021	05/25/2021	Vaccinated	Unknown	Abbott IDNow		URGENT CARE	12/13/2021	None	LSUH	YES	YES	Ochsner	LDH	full	LSUH002316E1S1	AY.100	AY.100	EPI_ISL_8083817	2021-12-24	OM033247	LA-BIE-LSUH002316	12/23/2021	LSUH002316E1S1	PASS	11	0.989165	3954.48	312	1356713	267832
LSUH002399	VTM	Nasal	2021-12-17	2021-12-17	12:00	42	Female	Black/African American	African American/Black	Baton Rouge	East Baton Rouge	70817	LA			Not Vaccinated	Unknown	Abbott IDNow		URGENT CARE	12/17/2021	None	LSUH	YES	YES	Ochsner	LDH	full	LSUH002399E1S1	AY.100	AY.100	EPI_ISL_8083886	2021-12-24	OM033314	LA-BIE-LSUH002399	12/23/2021	LSUH002399E1S1	PASS	7	0.996723	10292.6	318	2522006	20701
LSUH002411	Saline	Nasal	2021-12-18	2021-12-18	12:00	24	Male	Black/African American	African American/Black	Kenner	Jefferson	70062	LA			Not Vaccinated	Unknown	Abbott IDNow		URGENT CARE	12/18/2021	None	LSUH	YES	YES	Ochsner	LDH	full	LSUH002411E1S1	AY.100	AY.100	EPI_ISL_8083897	2021-12-24	OM033324	LA-BIE-LSUH002411	12/23/2021	LSUH002411E1S1	PASS	6	0.988262	5924.92	313	1811123	380278
LSUH002278	Saline	Nasopharyngeal	2021-12-06	2021-12-06	12:00	29	Female	White	Caucasian/White	Mandeville	St Tammany	70471	LA			Not Vaccinated	Unknown	Abbott IDNow	Unknown	URGENT CARE	12/6/2021	None	LSUH	YES	YES	Ochsner	LDH	partial	LSUH002278E1S2	AY.101	AY.101	EPI_ISL_7799915	2021-12-17	OL957344	LA-BIE-LSUH002278	12/17/2021	LSUH002278E1S2	PASS	11	0.991305	15168.7	345	3929682	3410346
LSUH001041	Saline	Nasopharyngeal	2021-07-08	2021-07-08	12:00	47	Female	Unknown	Unknown	Natchez	Adams	39120	MS	3/27/21	5/12/21	Vaccinated	Unknown	Abbott ID Now	Unknown		7/8/2021	No storage	LSUH	YES	YES	Ochsner	LDH	full	LSUH001041E1S1	AY.103	AY.103	EPI_ISL_3010218	2021-07-19	MZ576151	LA-BIE-LSUH001041	7/16/2021	LSUH001041E1S1	PASS	11	0.997325	7543.6	44	2082364	481614
LSUH001113	Saline	Nasopharyngeal	2021-07-08	2021-07-08	12:00	49	Male	White	Caucasian/White	Baton Rouge	East Baton Rouge	70809	LA			Not Vaccinated	Unknown	Abbott ID Now	Unknown		7/8/2021	No storage	LSUH	YES	YES	Ochsner	LDH	full	LSUH001113E1S1	AY.103	AY.103	EPI_ISL_3010376	2021-07-20	MZ577540	LA-BIE-LSUH001113	7/19/2021	LSUH001113E1S1	PASS	12	0.997124	6104.18	48	1629022	12726
LSUH001068	Saline	Nasopharyngeal	2021-07-10	2021-07-10	12:00	20	Female	White	Caucasian/White	Thibodaux	Lafourche	70301	LA			Not Vaccinated	Unknown	Abbott ID Now	Unknown		7/10/2021	No storage	LSUH	YES	YES	Ochsner	LDH	full	LSUH001068E1S1	AY.103	AY.103	EPI_ISL_3010238	2021-07-19	MZ576171	LA-BIE-LSUH001068	7/16/2021	LSUH001068E1S1	PASS	9	0.997325	8413.59	34	2147711	17491
LSUH001313	Saline	Nasopharyngeal	2021-07-10	2021-07-10	12:00	15	Female	Unknown	Unknown	New Orleans	Orleans	70124	LA			Not Vaccinated	Unknown	Abbott ID Now	Unknown		7/10/2021	None	LSUH	YES	YES	Ochsner	LDH	full	LSUH001313E1S1	AY.103	AY.103					7/23/2021	LSUH001313E1S1	DID NOT PASS		0.795372	627.098	3652	670092	147784
LSUH001047	Saline	Nasopharyngeal	2021-07-11	2021-07-11	12:00	15	Female	Black/African American	African American/Black	Kenner	Jefferson	70065	LA			Not Vaccinated	Unknown	Abbott ID Now	Unknown		7/11/2021	No storage	LSUH	YES	YES	Ochsner	LDH	full	LSUH001047E1S1	AY.103	AY.103	EPI_ISL_3010224	2021-07-19	MZ576157	LA-BIE-LSUH001047	7/16/2021	LSUH001047E1S1	PASS	8	0.908805	2424.14	1114	1875084	226470
LSUH001076	Saline	Nasopharyngeal	2021-07-11	2021-07-11	12:00	51	Female	White	Caucasian/White	New Orleans	Orleans	70124	LA	12/26/20	1/16/21	Vaccinated	Unknown	Abbott ID Now	Unknown		7/11/2021	No storage	LSUH	YES	YES	Ochsner	LDH	full	LSUH001076E1S1	AY.103	AY.103	EPI_ISL_3010362	2021-07-20	MZ577526	LA-BIE-LSUH001076	7/19/2021	LSUH001076E1S1	PASS	9	0.997091	7524.99	50	1810708	15401
LSUH001103	Saline	Nasopharyngeal	2021-07-12	2021-07-12	12:00	61	Male	Black/African American	African American/Black	Baton Rouge	East Baton Rouge	70814	LA	3/3/21	3/24/21	Vaccinated	Unknown	Abbott ID Now	Unknown		7/12/2021	No storage	LSUH	YES	YES	Ochsner	LDH	full	LSUH001103E1S1	AY.103	AY.103					7/19/2021	LSUH001103E1S1	DID NOT PASS		0.871217	2097.18	1956	1348789	7436
LSUH001329	Saline	Nasopharyngeal	2021-07-14	2021-07-14	12:00	49	Male	White	Caucasian/White	New Orleans	Orleans	70124	LA			Not Vaccinated	Unknown	Abbott ID Now	Unknown		7/14/2021	None	LSUH	YES	YES	Ochsner	LDH	full	LSUH001329E1S1	AY.103	AY.103	EPI_ISL_3088884	2021-07-26	MZ634165	LA-BIE-LSUH001329	7/23/2021	LSUH001329E1S1	PASS	12	0.997191	4566.71	42	1192645	9743
LSUH001184	Saline	Nasopharyngeal	2021-07-15	2021-07-15	12:00	13	Female	White	Caucasian/White	Kenner	Jefferson	70065	LA			Not Vaccinated	Unknown	Abbott ID Now	Unknown		7/15/2021	None	LSUH	YES	YES	Ochsner	LDH	full	LSUH001184E1S1	AY.103	AY.103	EPI_ISL_3090905	2021-07-26	MZ637327	LA-BIE-LSUH001184	7/26/2021	LSUH001184E1S1	PASS	11	0.997258	4705.34	48	1443026	9905
LSUH001308	Saline	Nasopharyngeal	2021-07-15	2021-07-15	12:00	59	Male	White	Latino/Latina/Hispanic	Metairie	Jefferson	70006	LA			Not Vaccinated	Unknown	Abbott ID Now	Unknown		7/15/2021	None	LSUH	YES	YES	Ochsner	LDH	full	LSUH001308E1S1	AY.103	AY.103	EPI_ISL_3088872	2021-07-26	MZ634153	LA-BIE-LSUH001308	7/23/2021	LSUH001308E1S1	PASS	11	0.997994	5770.56	18	1427947	12842
LSUH001317	Saline	Nasopharyngeal	2021-07-15	2021-07-15	12:00	48	Female	Black/African American	African American/Black	New Orleans	Orleans	70114	LA			Not Vaccinated	Unknown	Abbott ID Now	Unknown		7/15/2021	None	LSUH	YES	YES	Ochsner	LDH	full	LSUH001317E1S1	AY.103	AY.103	EPI_ISL_3090981	2021-07-26	MZ637399	LA-BIE-LSUH001317	7/26/2021	LSUH001317E1S1	PASS	11	0.997091	4281.92	48	1125217	258507
LSUH001429	Saline	Nasopharyngeal	2021-07-15	2021-07-15	12:00	9	Male	Black/African American	African American/Black	Harvey	Jefferson	70058	LA			Not Vaccinated	Unknown	Abbott ID Now	Unknown		7/15/2021	None	LSUH	YES	YES	Ochsner	LDH	full	LSUH001429E1S1	AY.103	AY.103	EPI_ISL_3088964	2021-07-26	MZ634244	LA-BIE-LSUH001429	7/23/2021	LSUH001429E1S1	PASS	11	0.988396	2445.93	76	852969	5132
LSUH001282	Saline	Nasopharyngeal	2021-07-16	2021-07-16	12:00	41	Male	White	Caucasian/White	Metairie	Jefferson	70005	LA	3/13/21	4/3/21	Vaccinated	Unknown	Abbott ID Now	Unknown		7/16/2021	None	LSUH	YES	YES	Ochsner	LDH	full	LSUH001282E1S1	AY.103	AY.103	EPI_ISL_3090974	2021-07-26	MZ637393	LA-BIE-LSUH001282	7/26/2021	LSUH001282E1S1	PASS	10	0.981908	3026.82	258	1089371	401842
LSUH001416	Saline	Nasopharyngeal	2021-07-16	2021-07-16	12:00	34	Female	White	Caucasian/White	Baton Rouge	East Baton Rouge	70810	LA			Not Vaccinated	Unknown	Abbott ID Now	Unknown		7/16/2021	None	LSUH	YES	YES	Ochsner	LDH	full	LSUH001416E1S1	AY.103	AY.103	EPI_ISL_3088954	2021-07-26	MZ634235	LA-BIE-LSUH001416	7/23/2021	LSUH001416E1S1	PASS	10	0.997157	3357.16	41	886637	408459
LSUH001238	Saline	Nasopharyngeal	2021-07-17	2021-07-17	12:00	39	Female	White	Caucasian/White	Luling	St Charles	70070	LA			Not Vaccinated	Unknown	Abbott ID Now	Unknown		7/17/2021	None	LSUH	YES	YES	Ochsner	LDH	full	LSUH001238E1S1	AY.103	AY.103	EPI_ISL_3090938	2021-07-26	MZ637359	LA-BIE-LSUH001238	7/26/2021	LSUH001238E1S1	PASS	9	0.988663	3226.02	73	897084	6861
LSUH001289	Saline	Nasopharyngeal	2021-07-17	2021-07-17	12:00	43	Female	White	Caucasian/White	Kenner	Jefferson	70065	LA			Not Vaccinated	Unknown	Abbott ID Now	Unknown		7/17/2021	None	LSUH	YES	YES	Ochsner	LDH	full	LSUH001289E1S1	AY.103	AY.103	EPI_ISL_3090975	2021-07-26	MZ637394	LA-BIE-LSUH001289	7/26/2021	LSUH001289E1S1	PASS	9	0.997191	3742.83	48	1109085	243094
LSUH001223	Saline	Nasopharyngeal	2021-07-18	2021-07-18	12:00	71	Male	White	Caucasian/White	Luling	St Charles	70070	LA	2/13/21	3/6/21	Vaccinated	Unknown	Abbott ID Now	Unknown		7/18/2021	None	LSUH	YES	YES	Ochsner	LDH	full	LSUH001223E1S1	AY.103	AY.103	EPI_ISL_3090927	2021-07-26	MZ637348	LA-BIE-LSUH001223	7/26/2021	LSUH001223E1S1	PASS	8	0.993813	3750.56	33	1048321	7794
LSUH001227	Saline	Nasopharyngeal	2021-07-18	2021-07-18	12:00	41	Male	White	Caucasian/White	Luling	St Charles	70070	LA			Not Vaccinated	Unknown	Abbott ID Now	Unknown		7/18/2021	None	LSUH	YES	YES	Ochsner	LDH	full	LSUH001227E1S1	AY.103	AY.103	EPI_ISL_3090931	2021-07-26	MZ637352	LA-BIE-LSUH001227	7/26/2021	LSUH001227E1S1	PASS	8	0.967896	3116.56	380	1158275	217660
LSUH001232	Saline	Nasopharyngeal	2021-07-18	2021-07-18	12:00	21	Female	White	Caucasian/White	Covington	St Tammany	70435	LA			Not Vaccinated	Unknown	Abbott ID Now	Unknown		7/18/2021	None	LSUH	YES	YES	Ochsner	LDH	full	LSUH001232E1S1	AY.103	AY.103					7/26/2021	LSUH001232E1S1	DID NOT PASS		0.638933	1564.84	8802	856112	3994
LSUH001236	Saline	Nasopharyngeal	2021-07-18	2021-07-18	12:00	66	Female	White	Caucasian/White	Luling	St Charles	70070	LA	2/17/21	3/10/21	Vaccinated	Unknown	Abbott ID Now	Unknown		7/18/2021	None	LSUH	YES	YES	Ochsner	LDH	full	LSUH001236E1S1	AY.103	AY.103	EPI_ISL_3090937	2021-07-26	MZ637358	LA-BIE-LSUH001236	7/26/2021	LSUH001236E1S1	PASS	8	0.996756	5639.93	49	1489772	12554
LSUH001439	Saline	Nasopharyngeal	2021-07-18	2021-07-18	12:00	39	Male	White	Caucasian/White	Arabi	St Bernard	70032	LA			Not Vaccinated	Unknown	Abbott ID Now	Unknown		7/18/2021	None	LSUH	YES	YES	Ochsner	LDH	full	LSUH001439E1S1	AY.103	AY.103	EPI_ISL_3088973	2021-07-26	MZ634253	LA-BIE-LSUH001439	7/23/2021	LSUH001439E1S1	PASS	8	0.997224	2732.08	41	807735	339636
LSUH001140	Saline	Nasopharyngeal	2021-07-19	2021-07-19	12:00	64	Female	White	Caucasian/White	Kenner	Jefferson	70065	LA			Not Vaccinated	Unknown	Abbott ID Now	Unknown		7/19/2021	None	LSUH	YES	YES	Ochsner	LDH	full	LSUH001140E1S1	AY.103	AY.103	EPI_ISL_3090870	2021-07-26	MZ637292	LA-BIE-LSUH001140	7/26/2021	LSUH001140E1S1	PASS	7	0.997291	5482.44	35	1380681	331053
LSUH001200	Saline	Nasopharyngeal	2021-07-19	2021-07-19	12:00	22	Female	White	Caucasian/White	La Place	St John The Baptist	70068	LA			Not Vaccinated	Unknown	Abbott ID Now	Unknown		7/19/2021	None	LSUH	YES	YES	Ochsner	LDH	full	LSUH001200E1S1	AY.103	AY.103	EPI_ISL_3088849	2021-07-26	MZ634130	LA-BIE-LSUH001200	7/23/2021	LSUH001200E1S1	PASS	7	0.997191	4233.25	50	1206396	271560
LSUH001206	Saline	Nasopharyngeal	2021-07-19	2021-07-19	12:00	60	Male	White	Caucasian/White	Picayune	Pearl River	39466	MS			Not Vaccinated	Unknown	Abbott ID Now	Unknown		7/19/2021	None	LSUH	YES	YES	Ochsner	LDH	full	LSUH001206E1S1	AY.103	AY.103	EPI_ISL_3088853	2021-07-26	MZ634134	LA-BIE-LSUH001206	7/23/2021	LSUH001206E1S1	PASS	7	0.997224	3939.93	48	999782	8420
LSUH001397	Saline	Nasopharyngeal	2021-07-19	2021-07-19	12:00	30	Male	Black/African American	African American/Black	Metairie	Jefferson	70001	LA	3/13/21	4/5/21	Vaccinated	Unknown	Abbott ID Now	Unknown		7/19/2021	None	LSUH	YES	YES	Ochsner	LDH	full	LSUH001397E1S1	AY.103	AY.103	EPI_ISL_3088938	2021-07-26	MZ634219	LA-BIE-LSUH001397	7/23/2021	LSUH001397E1S1	PASS	7	0.997291	4068.71	47	1168707	8659
LSUH001413	Saline	Nasopharyngeal	2021-07-19	2021-07-19	12:00	25	Female	White	Caucasian/White	Kenner	Jefferson	70065	LA			Not Vaccinated	Unknown	Abbott ID Now	Unknown		7/19/2021	None	LSUH	YES	YES	Ochsner	LDH	full	LSUH001413E1S1	AY.103	AY.103	EPI_ISL_3088952	2021-07-26	MZ634233	LA-BIE-LSUH001413	7/23/2021	LSUH001413E1S1	PASS	7	0.977695	2588.09	521	865809	5935
LSUH900015	VTM	Nasopharyngeal	2021-07-19	2021-07-19	12:00	15	Female	Unknown	Unknown	Bastrop	Morehouse	71220	LA			Not Vaccinated	Asymptomatic	Thermo TaqPath	21.2	OLSU-00015	7/23/2021	None	LSUH	NO	YES	LDH	LDH	partial	LSUH900015E1S1	AY.103	AY.103	EPI_ISL_3148913	2021-07-30	MZ667235	LA-BIE-LSUH900015	7/28/2021	LSUH900015E1S1	PASS	7	0.974183	12114.3	263	3817253	46055
LSUH900044	VTM	Nasopharyngeal	2021-07-19	2021-07-19	12:00	68	Male	White	Not Hispanic or Latino	Ponchatula	Livingston	70754	LA			Vaccinated	Symptomatic	Thermo TaqPath	9.6	OLSU-00044	7/29/2021	None	LSUH	NO	YES	LDH	LDH	full	LSUH900044E1S1	AY.103	AY.103	EPI_ISL_3259526	2021-08-05	MZ712876	LA-BIE-LSUH900044	8/5/2021	LSUH900044E1S1	PASS	7	0.994148	3657.41	210	852397	215493
LSUH001529	Saline	Nasopharyngeal	2021-07-20	2021-07-20	12:00	43	Female	White	Caucasian/White	New Orleans	Orleans	70130	LA	2/26/21	3/19/21	Vaccinated	Unknown	Abbott ID Now	Unknown		7/20/2021	None	LSUH	YES	YES	Ochsner	LDH	full	LSUH001529E1S1	AY.103	AY.103	EPI_ISL_3214727	2021-08-02	MZ681779	LA-BIE-LSUH001529	8/2/2021	LSUH001529E1S1	PASS	13	0.989299	2777.51	136	681880	328468
LSUH001619	Saline	Nasopharyngeal	2021-07-20	2021-07-20	12:00	76	Male	White	Caucasian/White	Metairie	Jefferson	70001	LA	1/4/21	1/25/21	Vaccinated	Unknown	Abbott ID Now	Unknown		7/20/2021	None	LSUH	YES	YES	Ochsner	LDH	full	LSUH001619E1S1	AY.103	AY.103	EPI_ISL_3214739	2021-08-02			8/2/2021	LSUH001619E1S1	PASS	13	0.99582	4252.72	74	1056025	8493
LSUH001530	Saline	Nasopharyngeal	2021-07-21	2021-07-21	12:00	29	Male	White	Caucasian/White	Luling	St Charles	70070	LA			Not Vaccinated	Unknown	Abbott ID Now	Unknown		7/21/2021	None	LSUH	YES	YES	Ochsner	LDH	full	LSUH001530E1S1	AY.103	AY.103	EPI_ISL_3214728	2021-08-02	MZ681780	LA-BIE-LSUH001530	8/2/2021	LSUH001530E1S1	PASS	12	0.964753	1851.77	461	497747	4713
LSUH001639	Saline	Nasopharyngeal	2021-07-21	2021-07-21	12:00	13	Female	White	Other	Baton Rouge	East Baton Rouge	70817	LA			Not Vaccinated	Unknown	Abbott ID Now	Unknown		7/21/2021	None	LSUH	YES	YES	Ochsner	LDH	full	LSUH001639E1S1	AY.103	AY.103	EPI_ISL_3242249	2021-08-04	MZ703514	LA-BIE-LSUH001639	8/2/2021	LSUH001639E1S1	PASS	14	0.997392	4971.96	18	1317566	10520
LSUH001461	Saline	Nasopharyngeal	2021-07-22	2021-07-22	12:00	55	Male	White	Caucasian/White	Port Allen	West Baton Rouge	70767	LA	3/11/21	4/2/21	Vaccinated	Unknown	Abbott ID Now	Unknown		7/22/2021	None	LSUH	YES	YES	Ochsner	LDH	full	LSUH001461E1S1	AY.103	AY.103	EPI_ISL_3242142	2021-08-04	MZ703423	LA-BIE-LSUH001461	8/2/2021	LSUH001461E1S1	PASS	13	0.988463	2670.19	50	847505	5436
LSUH001479	Saline	Nasopharyngeal	2021-07-23	2021-07-23	12:00	51	Male	White	Caucasian/White	New Orleans	Orleans	70128	LA	2/8/21	3/3/21	Vaccinated	Unknown	Abbott ID Now	Unknown		7/23/2021	None	LSUH	YES	YES	Ochsner	LDH	full	LSUH001479E1S1	AY.103	AY.103	EPI_ISL_3242155	2021-08-04	MZ703435	LA-BIE-LSUH001479	8/2/2021	LSUH001479E1S1	PASS	12	0.988463	3530.67	49	1015142	226896
LSUH001560	Saline	Nasopharyngeal	2021-07-23	2021-07-23	12:00	25	Male	White	Asian	Chesterfield	St Louis	63005	MO			Not Vaccinated	Unknown	Abbott ID Now	Unknown		7/23/2021	None	LSUH	YES	YES	Ochsner	LDH	full	LSUH001560E1S1	AY.103	AY.103	EPI_ISL_3242192	2021-08-04	MZ703464	MO-BIE-LSUH001560	8/2/2021	LSUH001560E1S1	PASS	12	0.991974	3979.22	50	1168022	8310
LSUH001577	Saline	Nasopharyngeal	2021-07-24	2021-07-24	12:00	22	Male	White	Caucasian/White	Metairie	Jefferson	70006	LA			Not Vaccinated	Unknown	Abbott ID Now	Unknown		7/24/2021	None	LSUH	YES	YES	Ochsner	LDH	full	LSUH001577E1S1	AY.103	AY.103	EPI_ISL_3242206	2021-08-04	MZ703476	LA-BIE-LSUH001577	8/2/2021	LSUH001577E1S1	PASS	11	0.997258	4230.41	23	1086675	497161
LSUH001764	Saline	Nasopharyngeal	2021-07-26	2021-07-26	12:00	49	Female	White	Caucasian/White	Harvey	Jefferson	70058	LA	2/27/21	3/26/21	Vaccinated	Unknown	Abbott ID Now	Unknown		7/26/2021	None	LSUH	YES	YES	Ochsner	LDH	full	LSUH001764E1S1	AY.103	AY.103	EPI_ISL_3259476	2021-08-05	MZ712919	LA-BIE-LSUH001764	8/5/2021	LSUH001764E1S1	PASS	10	0.997157	5781.68	57	1382905	343809
LSUH900078	VTM	Nasal	2021-07-27	2021-07-27	12:00	66	Male	White	Not Hispanic or Latino	Westlake	Calcasieu	70669	LA			Not Vaccinated	Symptomatic	Thermo TaqPath	15.9	OLSU-00077	8/6/2021	None	LSUH	NO	YES	LDH	LDH	full	LSUH900078E1S1	AY.103	AY.103	EPI_ISL_3404993	2021-08-14	MZ798367	LA-BIE-LSUH900078	8/12/2021	LSUH900078E1S1	PASS	8	0.997392	7683.8	60	2181668	16896
LSUH001661	Saline	Nasopharyngeal	2021-07-30	2021-07-30	12:00	36	Female	White	Caucasian/White	Jefferson	Jefferson	70121	LA	3/13/21	4/3/21	Vaccinated	Unknown	Abbott ID Now	Unknown		7/30/2021	None	LSUH	YES	YES	Ochsner	LDH	full	LSUH001661E1S1	AY.103	AY.103	EPI_ISL_3259399	2021-08-05	MZ712819	LA-BIE-LSUH001661	8/5/2021	LSUH001661E1S1	PASS	6	0.997024	3554.56	64	922431	7682
LSUH001798	Saline	Nasopharyngeal	2021-07-31	2021-07-31	12:00	56	Female	White	Caucasian/White	La Place	St John The Baptist	70068	LA	2/26/21	3/19/21	Vaccinated	Unknown	Abbott ID Now	Unknown		7/31/2021	None	LSUH	YES	YES	Ochsner	LDH	full	LSUH001798E1S1	AY.103	AY.103	EPI_ISL_3259505	2021-08-05	MZ712837	LA-BIE-LSUH001798	8/5/2021	LSUH001798E1S1	PASS	5	0.997091	4414.33	57	1042841	9986
LSUH001858	Saline	Nasopharyngeal	2021-08-02	2021-08-02	12:00	22	Female	White	Caucasian/White	New Orleans	Orleans	70124	LA	3/16/21	4/6/21	Vaccinated	Unknown	Abbott ID Now	Unknown		8/2/2021	None	LSUH	YES	YES	Ochsner	LDH	full	LSUH001858E1S1	AY.103	AY.103	EPI_ISL_3404942	2021-08-14			8/13/2021	LSUH001858E1S1	PASS	12	0.920175	3455.46	3327	1899195	10739
CAT00589	saline	Nasopharyngeal	2021-08-03	2021-08-03	12:00	40	Female	White	Caucasian/White	Covington	St Tammany	70433	LA			Not Vaccinated	Unknown	Abbott m2000	17.82	medical waste	8/3/2021	None	LSUH	YES	YES	Ochsner	LACATS	full	CAT00589E1S1	AY.103	AY.103	EPI_ISL_7552410	2021-12-10	OL828431	LA-BIE-CAT00589	12/8/2021	CAT00589E1S1	PASS	129	0.98873	8213.71	312	4948320	1075944
CAT00600	saline	Nasopharyngeal	2021-08-03	2021-08-03	12:00	7	Female	White	Caucasian/White	Luling	St Charles	70070	LA			Not Vaccinated	Unknown	Abbott m2000	16.95	medical waste	8/3/2021	None	LSUH	YES	YES	Ochsner	LACATS	full	CAT00600E1S1	AY.103	AY.103	EPI_ISL_7552421	2021-12-10	OL828441	LA-BIE-CAT00600	12/8/2021	CAT00600E1S1	PASS	129	0.988864	8373.7	310	4675900	34974
CAT00021	saline	Nasopharyngeal	2021-08-04	2021-08-04	12:00	50	Male	White	Latino/Latina/Hispanic	Kenner	Jefferson	70065	LA	3/6/21	3/27/21	Vaccinated	Unknown	Abbott M2000		Medical waste	10/15/2021	None	LSUH	YES	YES	Ochsner	LACATS	full	CAT00021E1S1	AY.103	AY.103					10/27/2021	CAT00021E1S1	DID NOT PASS		0.863158	3923.72	3551	3340656	803943
LSUH001805	Saline	Nasopharyngeal	2021-08-04	2021-08-04	12:00	46	Female	White	Caucasian/White	Barataria	Jefferson	70036	LA			Not Vaccinated	Unknown	Abbott ID Now	Unknown		8/4/2021	None	LSUH	YES	YES	Ochsner	LDH	full	LSUH001805E1S1	AY.103	AY.103	EPI_ISL_3404893	2021-08-14			8/13/2021	LSUH001805E1S1	PASS	10	0.997358	12396.9	68	3307396	32858
LSUH001840	Saline	Nasopharyngeal	2021-08-04	2021-08-04	12:00	27	Male	White	Caucasian/White	Monroe	Ouachita	71201	LA			Not Vaccinated	Unknown	Abbott ID Now	Unknown		8/4/2021	None	LSUH	YES	YES	Ochsner	LDH	full	LSUH001840E1S1	AY.103	AY.103	EPI_ISL_3404927	2021-08-14			8/13/2021	LSUH001840E1S1	PASS	10	0.986256	13364.8	478	3754948	855438
CAT00014	saline	Nasopharyngeal	2021-08-05	2021-08-05	12:00	80	Female	White	Caucasian/White	Metairie	Jefferson	70003	LA			Not Vaccinated	Unknown	Abbott M2000	18.74	Medical waste	10/15/2021	None	LSUH	YES	YES	Ochsner	LACATS	full	CAT00014E1S1	AY.103	AY.103	EPI_ISL_5796816	2021-10-30			10/27/2021	CAT00014E1S1	PASS	15	0.994917	8364.33	69	6474318	1510500
CAT00069	UTM	Nasopharyngeal	2021-08-05	2021-08-05	12:00	41	Female	White	Caucasian/White	Chalmette	St Bernard	70043	LA			Not Vaccinated	Unknown	Abbott M2000	26.57	Medical waste	10/15/2021	None	LSUH	YES	YES	Ochsner	LACATS	full	CAT00069E1S1	AY.103	AY.103					10/27/2021	CAT00069E1S1	DID NOT PASS		0.806006	1340.21	3819	3425115	398163
CAT00070	UTM	Nasopharyngeal	2021-08-05	2021-08-05	12:00	46	Female	White	Caucasian/White	Chalmette	St Bernard	70043	LA			Not Vaccinated	Unknown	Abbott M2000	19.31	Medical waste	10/15/2021	None	LSUH	YES	YES	Ochsner	LACATS	full	CAT00070E1S1	AY.103	AY.103	EPI_ISL_5796855	2021-10-30			10/27/2021	CAT00070E1S1	PASS	15	0.997091	10655.1	54	7756359	71931
CAT00085	saline	Nasopharyngeal	2021-08-05	2021-08-05	12:00	11	Male	Black/African American	African American/Black	Waveland	Hancock	39576	MS			Not Vaccinated	Unknown	Abbott M2000	26.62	Medical waste	10/15/2021	None	LSUH	YES	YES	Ochsner	LACATS	full	CAT00085E1S1	AY.103	AY.103					10/27/2021	CAT00085E1S1	DID NOT PASS		0.717319	335.539	3948	4096059	5448
CAT00442	saline	Nasopharyngeal	2021-08-05	2021-08-05	12:00	68	Male	White	Caucasian/White	Diamondhead	Hancock	39525	MS			Not Vaccinated	Unknown	Abbott M2000	15.19	medical waste	8/5/2021	None	LSUH	NO	YES	Ochsner	LACATS	full	CAT00442E1S1	AY.103	AY.103	EPI_ISL_7159793	2021-12-04			12/1/2021	CAT00442E1S1	PASS	121	0.989667	3952.08	315	971297	236103
CAT00449	saline	Nasopharyngeal	2021-08-05	2021-08-05	12:00	27	Female	White	Latino/Latina/Hispanic	Metairie	Jefferson	70003	LA			Not Vaccinated	Unknown	Abbott M2000	20.95	medical waste	8/5/2021	None	LSUH	NO	YES	Ochsner	LACATS	full	CAT00449E1S1	AY.103	AY.103	EPI_ISL_7159800	2021-12-04			12/1/2021	CAT00449E1S1	PASS	121	0.979099	2576.04	617	720442	156932
CAT00457	saline	Nasopharyngeal	2021-08-05	2021-08-05	12:00	61	Female	Black/African American	African American/Black	Waveland	Hancock	39576	MS			Not Vaccinated	Unknown	Abbott M2000	17.61	medical waste	8/5/2021	None	LSUH	NO	YES	Ochsner	LACATS	full	CAT00457E1S1	AY.103	AY.103	EPI_ISL_7159807	2021-12-04			12/1/2021	CAT00457E1S1	PASS	121	0.988463	2825.02	318	711823	332141
CAT00464	saline	Nasopharyngeal	2021-08-05	2021-08-05	12:00	68	Male	Black/African American	African American/Black	Waveland	Hancock	39576	MS			Not Vaccinated	Unknown	Abbott M2000	14.06	medical waste	8/5/2021	None	LSUH	NO	YES	Ochsner	LACATS	full	CAT00464E1S1	AY.103	AY.103	EPI_ISL_7159814	2021-12-04			12/1/2021	CAT00464E1S1	PASS	121	0.997592	3939.92	313	936943	447808
CAT00498	saline	Nasopharyngeal	2021-08-05	2021-08-05	12:00	29	Female	White	Caucasian/White	Marrero	Jefferson	70072	LA			Not Vaccinated	Unknown	Abbott m2000	25.09	medical waste	8/5/2021	None	LSUH	YES	YES	Ochsner	LACATS	full	CAT00498E1S1	AY.103	AY.103	EPI_ISL_7552323	2021-12-10	OL828355	LA-BIE-CAT00498	12/8/2021	CAT00498E1S1	PASS	127	0.970505	2277.58	838	1669460	9366
LSUH001880	Saline	Nasopharyngeal	2021-08-05	2021-08-05	12:00	62	Female	Other	Latino/Latina/Hispanic	Kenner	Jefferson	70065	LA			Not Vaccinated	Unknown	Abbott ID Now	Unknown		8/5/2021	None	LSUH	YES	YES	Ochsner	LDH	full	LSUH001880E1S1	AY.103	AY.103	EPI_ISL_3404960	2021-08-14			8/13/2021	LSUH001880E1S1	PASS	9	0.998428	17142.8	33	4352444	39518
LSUH900221	VTM	Nasal	2021-08-05	2021-08-05	12:00	56	Male	White	Not Hispanic or Latino	Killona	St Charles	70057	LA			Not Vaccinated	Unknown	Thermo TaqPath	27.5		9/22/2021	None	LSUH	YES	YES	LDH	LDH	partial	LSUH900221E1S1	AY.103	AY.103	EPI_ISL_4740929	2021-10-01			9/30/2021	LSUH900221E1S1	PASS	9	0.940374	6709.03	2697	2480509	25769
LSUH900222	VTM	Nasal	2021-08-05	2021-08-05	12:00	29	Male	Black/African American	Not Hispanic or Latino	Killona	St Charles	70057	LA			Not Vaccinated	Unknown	Thermo TaqPath	17.7		9/22/2021	None	LSUH	YES	YES	LDH	LDH	partial	LSUH900222E1S1	AY.103	AY.103	EPI_ISL_4740913	2021-10-01	OK353761	LA-BIE-LSUH900222	9/30/2021	LSUH900222E1S1	PASS	9	0.997325	14818.5	53	3558620	1716047
CAT00175	saline	Nasopharyngeal	2021-08-06	2021-08-06	12:00	59	Male	Black/African American	African American/Black	Baton Rouge	East Baton Rouge	70814	LA	2/25/21	3/22/21	Vaccinated	Unknown	Abbott M2000	29.98	Medical waste	8/6/2021	None	LSUH	YES	YES	Ochsner	LACATS	full	CAT00175E1S1	AY.103	AY.103					11/10/2021	CAT00175E1S1	DID NOT PASS		0.864997	792.471	3076	3226310	199922
CAT00186	saline	Nasopharyngeal	2021-08-06	2021-08-06	12:00	46	Male	White	Caucasian/White	Slidell	St Tammany	70461	LA			Not Vaccinated	Unknown	Abbott M2000	25.17	Medical waste	8/6/2021	None	LSUH	YES	YES	Ochsner	LACATS	full	CAT00186E1S1	AY.103	AY.103	EPI_ISL_6259250	2021-11-11	OL450548	LA-BIE-CAT00186	11/10/2021	CAT00186E1S1	PASS	97	0.99699	5569.26	52	4198728	23442
CAT00224	saline	Nasopharyngeal	2021-08-06	2021-08-06	12:00	63	Male	Black/African American	African American/Black	Waveland	Hancock	39576	MS			Not Vaccinated	Unknown	Abbott M2000	19.43	Medical waste	8/6/2021	None	LSUH	YES	YES	Ochsner	LACATS	full	CAT00224E1S1	AY.103	AY.103	EPI_ISL_6259274	2021-11-11	OL450580	MS-BIE-CAT00224	11/10/2021	CAT00224E1S1	PASS	97	0.989499	3849.31	224	3974610	608152
CAT00395	saline	medical waste	2021-08-06	2021-08-06	12:00	52	Female	American Indian or Alaska Native	Caucasian/White	Des Allemands	St Charles	70030	LA	8/1/21		Not Vaccinated	Unknown	Abbott M2000	17.43	Medical waste	8/6/2021	None	LSUH	YES	YES	Ochsner	LACATS	full	CAT00395E1S1	AY.103	AY.103	EPI_ISL_6814899	2021-11-26	OL704450	LA-BIE-CAT00395	11/24/2021	CAT00395E1S1	PASS	112	0.997559	8551.72	313	2099382	16910
LSUH900128	VTM	Nasal	2021-08-06	2021-08-06	12:00	23	Female	Unknown	Unknown	Homer	Claiborne	71055	LA			Not Vaccinated	Unknown	Thermo TaqPath	23.3	OLSU-00128	8/20/2021	None	LSUH	NO	YES	LDH	LDH	full	LSUH900128E1S3	AY.103	AY.103	EPI_ISL_3739646	2021-08-27	MZ937052	LA-BIE-LSUH900128	8/26/2021	LSUH900128E1S3	PASS	7	0.997124	8380.46	941	2108376	502044
LSUH001944	Saline	Nasopharyngeal	2021-08-09	2021-08-09	12:00	45	Male	White	Caucasian/White	Raceland	Lafourche	70394	LA			Not Vaccinated	Unknown	Abbott m2000	Unknown	Medical waste	8/9/2021	ID Freezer	LSUH	YES	YES	Ochsner	LDH	full	LSUH001944E1S1	AY.103	AY.103	EPI_ISL_3546281	2021-08-20	MZ851388	LA-BIE-LSUH001944	8/18/2021	LSUH001944E1S1	PASS	11	0.982309	8460.9	902	2112967	519553
LSUH900120	VTM	Nasopharyngeal	2021-08-09	2021-08-09	12:00	42	Male	Black/African American	Not Hispanic or Latino	Saint Gabriel	Iberville	70776	LA			Not Vaccinated	Unknown	Thermo TaqPath	26.4	OLSU-00120	8/20/2021	None	LSUH	NO	YES	LDH	LDH	full	LSUH900120E1S3	AY.103	AY.103	EPI_ISL_3739683	2021-08-27	MZ937047	LA-BIE-LSUH900120	8/26/2021	LSUH900120E1S3	PASS	7	0.924991	4960.84	5414	2132903	383570
LSUH900123	VTM	Nasopharyngeal	2021-08-09	2021-08-09	12:00	25	Male	Black/African American	Unknown	Cottonport	Avoyelles	71327	LA			Not Vaccinated	Unknown	Thermo TaqPath	12.6	OLSU-00123	8/20/2021	None	LSUH	NO	YES	LDH	LDH	full	LSUH900123E1S3	AY.103	AY.103	EPI_ISL_3739710	2021-08-27	MZ937049	LA-BIE-LSUH900123	8/26/2021	LSUH900123E1S3	PASS	7	0.998261	12310.3	54	3073551	27727
LSUH900124	VTM	Nasopharyngeal	2021-08-09	2021-08-09	12:00	32	Male	Black/African American	Unknown	Cottonport	Avoyelles	71327	LA			Not Vaccinated	Unknown	Thermo TaqPath	17.8	OLSU-00124	8/20/2021	None	LSUH	NO	YES	LDH	LDH	full	LSUH900124E1S3	AY.103	AY.103	EPI_ISL_3739711	2021-08-27			8/26/2021	LSUH900124E1S3	PASS	7	0.997191	9923.11	329	2649533	609611
LSUH900125	VTM	Nasopharyngeal	2021-08-09	2021-08-09	12:00	28	Male	Black/African American	Unknown	Cottonport	Avoyelles	71327	LA			Not Vaccinated	Unknown	Thermo TaqPath	18.9	OLSU-00125	8/20/2021	None	LSUH	NO	YES	LDH	LDH	full	LSUH900125E1S3	AY.103	AY.103	EPI_ISL_3739642	2021-08-27			8/26/2021	LSUH900125E1S3	PASS	7	0.997191	9245.39	1401	2577863	593682
LSUH900129	VTM	Nasopharyngeal	2021-08-09	2021-08-09	12:00	42	Male	Black/African American	Unknown	Cottonport	Avoyelles	71327	LA			Not Vaccinated	Unknown	Thermo TaqPath	20.7	OLSU-00129	8/20/2021	None	LSUH	NO	YES	LDH	LDH	full	LSUH900129E1S3	AY.103	AY.103	EPI_ISL_3739690	2021-08-27	MZ937053	LA-BIE-LSUH900129	8/26/2021	LSUH900129E1S3	PASS	7	0.962679	1398.17	3541	409812	3138
LSUH900130	VTM	Nasopharyngeal	2021-08-09	2021-08-09	12:00	34	Male	Black/African American	Unknown	Cottonport	Avoyelles	71327	LA			Not Vaccinated	Unknown	Thermo TaqPath	13.6	OLSU-00130	8/20/2021	None	LSUH	NO	YES	LDH	LDH	full	LSUH900130E1S3	AY.103	AY.103	EPI_ISL_3739712	2021-08-27	MZ937054	LA-BIE-LSUH900130	8/26/2021	LSUH900130E1S3	PASS	7	0.997224	7271.53	321	1805319	436714
LSUH900131	VTM	Nasopharyngeal	2021-08-09	2021-08-09	12:00	41	Male	Unknown	Unknown	Cottonport	Avoyelles	71327	LA			Not Vaccinated	Unknown	Thermo TaqPath	13.7	OLSU-00131	8/20/2021	None	LSUH	NO	YES	LDH	LDH	full	LSUH900131E1S3	AY.103	AY.103	EPI_ISL_3739713	2021-08-27	MZ937055	LA-BIE-LSUH900131	8/26/2021	LSUH900131E1S3	PASS	7	0.998261	8299.18	318	2077040	493547
LSUH900133	VTM	Nasopharyngeal	2021-08-09	2021-08-09	12:00	37	Male	Black/African American	Unknown	Cottonport	Avoyelles	71327	LA			Not Vaccinated	Unknown	Thermo TaqPath	14.1	OLSU-00133	8/20/2021	None	LSUH	NO	YES	LDH	LDH	full	LSUH900133E1S3	AY.103	AY.103	EPI_ISL_3739714	2021-08-27	MZ937056	LA-BIE-LSUH900133	8/26/2021	LSUH900133E1S3	PASS	7	0.997258	8263.96	321	2070474	17382
LSUH900134	VTM	Nasopharyngeal	2021-08-09	2021-08-09	12:00	27	Male	Black/African American	Unknown	Cottonport	Avoyelles	71327	LA			Not Vaccinated	Unknown	Thermo TaqPath	18.3	OLSU-00134	8/20/2021	None	LSUH	NO	YES	LDH	LDH	full	LSUH900134E1S3	AY.103	AY.103	EPI_ISL_3739649	2021-08-27	MZ937057	LA-BIE-LSUH900134	8/26/2021	LSUH900134E1S3	PASS	7	0.998161	7252.57	855	1814035	15766
LSUH002032	Saline	Nasopharyngeal	2021-08-12	2021-08-12	12:00	14	Female	Unknown	Latino/Latina/Hispanic	Belle Chasse	Plaquemines	70037	LA			Not Vaccinated	Unknown	Abbott m2000	Unknown	Medical waste reinfection	8/17/2021	ID Freezer	LSUH	YES	YES	Ochsner	LDH	full	LSUH002032E1S3	AY.103	AY.103	EPI_ISL_3739640	2021-08-27	MZ937039	LA-BIE-LSUH002032	8/26/2021	LSUH002032E1S3	PASS	10	0.982008	3249.72	1470	1892184	275251
LSUH900173	VTM	Nasopharyngeal	2021-08-12	2021-08-12	12:00	29	Female	White	Not Hispanic or Latino	Scheriever	Terrebonne	70395	LA			Vaccinated	Unknown	Thermo TaqPath	16.6	OLSU-00173	8/25/2021	None	LSUH	NO	YES	LDH	LDH	full	LSUH900173E1S1	AY.103	AY.103	EPI_ISL_4510699	2021-09-24	OK287907	LA-BIE-LSUH900173	9/23/2021	LSUH900173E1S1	PASS	30	0.997458	14739.9	55	3698459	30032
CAT00162	saline	Nasopharyngeal	2021-08-13	2021-08-13	12:00	25	Female	Black/African American	African American/Black	New Orleans	Orleans	70114	LA			Not Vaccinated	Unknown	Abbott M2000	24.27	Medical waste	8/13/2021	None	LSUH	YES	YES	Ochsner	LACATS	full	CAT00162E1S1	AY.103	AY.103	EPI_ISL_5934077	2021-11-05			11/3/2021	CAT00162E1S1	PASS	84	0.953249	4482.86	1404	2635794	25018
CAT00340	saline	medical waste	2021-08-14	2021-08-14	12:00	32	Male	Black/African American	African American/Black	Pass Christian	Hancock	39571	MS			Not Vaccinated	Unknown	Abbott M2000	15.7	Medical waste	8/14/2021	None	LSUH	YES	YES	Ochsner	LACATS	full	CAT00340E1S1	AY.103	AY.103	EPI_ISL_6814851	2021-11-26	OL704406	MS-BIE-CAT00340	11/24/2021	CAT00340E1S1	PASS	104	0.99786	11894.3	52	2816073	23258
CAT00345	saline	medical waste	2021-08-14	2021-08-14	12:00	28	Female	White	Caucasian/White	Pass Christian	Hancock	39571	MS			Not Vaccinated	Unknown	Abbott M2000	13.79	Medical waste	8/14/2021	None	LSUH	YES	YES	Ochsner	LACATS	full	CAT00345E1S1	AY.103	AY.103	EPI_ISL_6814856	2021-11-26	OL704411	MS-BIE-CAT00345	11/24/2021	CAT00345E1S1	PASS	104	0.997994	12064	51	2833330	23934
CAT00132	saline	Nasopharyngeal	2021-08-15	2021-08-15	12:00	74	Male	White	Caucasian/White	New Orleans	Orleans	70131	LA			Not Vaccinated	Unknown	Abbott M2000	15.51	Medical waste	8/15/2021	None	LSUH	YES	YES	Ochsner	LACATS	full	CAT00132E1S1	AY.103	AY.103	EPI_ISL_5934054	2021-11-05	OL355210	LA-BIE-CAT00132	11/3/2021	CAT00132E1S1	PASS	82	0.997124	9186.56	52	4273378	2094162
LSUH001985	Saline	Nasopharyngeal	2021-08-16	2021-08-16	12:00	54	Male	White	Caucasian/White	New Orleans	Orleans	70125	LA	3/3/21	3/3/21	Not Vaccinated	Unknown	Abbott ID Now	Unknown	Urgent Care	8/16/2021	None	LSUH	YES	YES	Ochsner	LDH	full	LSUH001985E1S3	AY.103	AY.103	EPI_ISL_3739672	2021-08-27			8/26/2021	LSUH001985E1S3	PASS	11	0.996522	6790.6	2026	2076063	16227
LSUH900119	VTM	Nasopharyngeal	2021-08-16	2021-08-16	12:00	30	Male	White	Not Hispanic or Latino	Cottonport	Avoyelles	71327	LA			Not Vaccinated	Unknown	Thermo TaqPath	17.5	OLSU-00119	8/20/2021	None	LSUH	NO	YES	LDH	LDH	full	LSUH900119E1S3	AY.103	AY.103	EPI_ISL_3739701	2021-08-27	MZ937046	LA-BIE-LSUH900119	8/26/2021	LSUH900119E1S3	PASS	7	0.99796	12626	188	3115082	1483908
LSUH001983	Saline	Nasopharyngeal	2021-08-19	2021-08-19	12:00	34	Female	White	Caucasian/White	Metairie	Jefferson	70005	LA			Not Vaccinated	Unknown	Abbott ID Now	Unknown	Urgent Care	8/19/2021	None	LSUH	YES	YES	Ochsner	LDH	full	LSUH001983E1S3	AY.103	AY.103	EPI_ISL_3739695	2021-08-27	MZ937012	LA-BIE-LSUH001983	8/26/2021	LSUH001983E1S3	PASS	8	0.997291	8692.07	320	2169140	2006049
LSUH900287	VTM		2021-09-02	2021-09-02	12:00			Unknown	Unknown		Lafayette		LA			Unknown	Unknown	Thermo TaqPath	14.7	21-245-5134 Lafayette General	10/7/2021	None	LSUH	NO	YES	LDH	LDH	partial	LSUH900287E1S1	AY.103	AY.103	EPI_ISL_5193706	2021-10-14	OK510192	LA-BIE-LSUH900287	10/13/2021	LSUH900287E1S1	PASS	7	0.997425	15422.2	51	7490350	1816138
LSUH900214	VTM	Nasopharyngeal	2021-09-07	2021-09-07	12:00	39	Male	Black/African American	Not Hispanic or Latino	Angola	West Feliciana	70712	LA			Not Vaccinated	Unknown	Thermo TaqPath	16.9		9/22/2021	None	LSUH	YES	YES	LDH	LDH	partial	LSUH900214E1S1	AY.103	AY.103	EPI_ISL_4740917	2021-10-01	OK353757	LA-BIE-LSUH900214	9/30/2021	LSUH900214E1S1	PASS	9	0.996522	10090.2	55	2816399	21177
LSUH002111	Saline	Nasopharyngeal	2021-09-08	2021-09-08	12:00	40	Male	White	Caucasian/White	Lacombe	St Tammany	70445	LA	4/16/21	5/7/21	Vaccinated	Unknown	Abbott m2000	19	Medical waste	9/9/2021	None	LSUH	YES	YES	Ochsner	LDH	full	LSUH002111E1S1	AY.103	AY.103	EPI_ISL_4510673	2021-09-24	OK287873	LA-BIE-LSUH002111	9/22/2021	LSUH002111E1S1	PASS	15	0.997325	12183.1	55	3234997	750949
CAT00036	saline	Nasopharyngeal	2021-09-09	2021-09-09	12:00	15	Male	White	Caucasian/White	Terrytown	Jefferson	70056	LA			Not Vaccinated	Unknown	Abbott M2000	26	Medical waste	10/15/2021	None	LSUH	YES	YES	Ochsner	LACATS	full	CAT00036E1S1	AY.103	AY.103					10/27/2021	CAT00036E1S1	DID NOT PASS		0.888707	1639.56	2008	3210501	421575
LSUH002107	Saline	Nasopharyngeal	2021-09-09	2021-09-09	12:00	30	Female	White	Caucasian/White	New Orleans	Orleans	70130	LA	3/13/21	4/3/21	Vaccinated	Unknown	Abbott m2000	21	Medical waste	9/9/2021	None	LSUH	YES	YES	Ochsner	LDH	full	LSUH002107E1S1	AY.103	AY.103	EPI_ISL_4510651	2021-09-24	OK287870	LA-BIE-LSUH002107	9/22/2021	LSUH002107E1S1	PASS	15	0.996288	7955.05	133	2161734	16675
LSUH002149	DNA/RNA Shield	Nasopharyngeal	2021-09-13	2021-09-13	12:00	63	Male	Black/African American	African American/Black	Jefferson	Jefferson	70121	LA			Not Vaccinated	symptomatic	Abbott m2000	Unknown	Hospital	9/13/2021	None	LSUH	YES	YES	Ochsner	LDH	full	LSUH002149E1S1	AY.103	AY.103					9/22/2021	LSUH002149E1S1	DID NOT PASS		0.760325	737.525	6999	1583780	96533
LSUH002148	DNA/RNA Shield	Nasopharyngeal	2021-09-14	2021-09-14	12:00	76	Female	White	Caucasian/White	Metarie	Jefferson	70005	LA			Not Vaccinated	symptomatic	Abbott m2000	Unknown	Hospital	9/14/2021	None	LSUH	YES	YES	Ochsner	LDH	full	LSUH002148E1S1	AY.103	AY.103	EPI_ISL_4510629	2021-09-24			9/22/2021	LSUH002148E1S1	PASS	10	0.994783	4545.89	313	1769143	9688
LSUH900233	VTM		2021-09-15	2021-09-15	12:00			Unknown	Unknown		Lafayette		LA			Unknown	Unknown	Thermo TaqPath	15.9	21-235-4752 Lafayette General	9/22/2021	None	LSUH	NO	YES	LDH	LDH	partial	LSUH900233E1S1	AY.103	AY.103	EPI_ISL_4740919	2021-10-01	OK353770	LA-BIE-LSUH900233	9/30/2021	LSUH900233E1S1	PASS	9	0.996723	5625.25	55	2260886	11655
LSUH900270	VTM		2021-09-15	2021-09-15	12:00			Unknown	Unknown		Lafayette		LA			Unknown	Unknown	Thermo TaqPath	22.3	21-238-2114 Lafayette General	9/29/2021	None	LSUH	NO	YES	LDH	LDH	full	LSUH900270E1S1	AY.103	AY.103	EPI_ISL_4967546	2021-10-07			10/6/2021	LSUH900270E1S1	PASS	8	0.945123	1963.61	543	7400072	20076
LSUH002183	Saline	Nasopharyngeal	2021-09-23	2021-09-23	12:00	53	Female	Black/African American	African American/Black	Marrero	Jefferson	70072	LA	8/13/21		Not Vaccinated	Unknown	Abbott M2000	Unknown	Medical waste	9/24/2021	None	LSUH	YES	YES	Ochsner	LDH	full	LSUH002183E1S1	AY.103	AY.103	EPI_ISL_4967517	2021-10-07			10/6/2021	LSUH002183E1S1	PASS	13	0.897937	1453.2	1837	6591008	1002252
LSUH002186	Saline	Nasopharyngeal	2021-09-23	2021-09-23	12:00	37	Female	White	Caucasian/White	Slidell	St Tammany	70458	LA	2/12/21	3/15/21	Vaccinated	Unknown	Abbott M2000	Unknown	Medical waste	9/24/2021	None	LSUH	YES	YES	Ochsner	LDH	full	LSUH002186E1S1	AY.103	AY.103	EPI_ISL_4967520	2021-10-07	OK433766	LA-BIE-LSUH002186	10/6/2021	LSUH002186E1S1	PASS	13	0.997191	8028.94	72	9045448	80952
LSUH002194	DNA/RNA Shield	Nasopharyngeal	2021-09-24	2021-09-24	12:00	81	Female	White	Caucasian/White	Kenner	Jefferson	70065	LA	3/4/21	3/25/21	Vaccinated	Symptomatic	Abbott M2000	Unknown	Hospital	9/24/2021	None	LSUH	YES	YES	Ochsner	LDH	full	LSUH002194E1S1	AY.103	AY.103	EPI_ISL_4967523	2021-10-07	OK433769	LA-BIE-LSUH002194	10/6/2021	LSUH002194E1S1	PASS	13	0.902184	1160.29	1221	5530400	15988
LSUH002206	DNA/RNA Shield	Nasopharyngeal	2021-10-04	2021-10-04	12:00	18	Female	White	Patient Refused	Mokena	Will	60448	IL			Not Vaccinated	Unknown	Abbott IDNow	Unknown	Urgent Care	10/4/2021	None	LSUH	YES	YES	Ochsner	LDH	partial	LSUH002206E1S1	AY.103	AY.103	EPI_ISL_5193698	2021-10-14	OK510185	IL-BIE-LSUH002206	10/13/2021	LSUH002206E1S1	PASS	10	0.991305	6934.58	179	5241488	35524
LSUH002220	Saline	Nasopharyngeal	2021-10-13	2021-10-13	12:00	10	Female	Other	Latino/Latina/Hispanic	Metairie	Jefferson	70006	LA			Not Vaccinated	Unknown	Abbott M2000	Unknown	Medical waste	10/14/2021	None	LSUH	YES	YES	Ochsner	LDH	partial	LSUH002220E1S1	AY.103	AY.103	EPI_ISL_5415692	2021-10-20	OK595058	LA-BIE-LSUH002220	10/20/2021	LSUH002220E1S1	PASS	6	0.997191	21355.7	55	15570628	94374
CAT00401	saline	medical waste	2021-11-11	2021-11-11	12:00	58	Female	Black/African American	African American/Black	Marrero	Jefferson	70072	LA	2/26/21	3/19/21	Vaccinated	Unknown	Abbott M2000	14	Medical waste	11/11/2021	None	LSUH	YES	YES	Ochsner	LACATS	full	CAT00401E1S1	AY.103	AY.103	EPI_ISL_6814905	2021-11-26	OL704456	LA-BIE-CAT00401	11/24/2021	CAT00401E1S1	PASS	15	0.985988	4823.28	566	1267568	594829
LSUH002235	Saline	Nasopharyngeal	2021-11-21	2021-11-21	12:00	6	Male	White	Egyptian	New Orleans	Orleans	70122	LA			Not Vaccinated	Unknown	Abbott M2000	Unknown	Medical waste	11/21/2021	None	LSUH	NO	YES	Ochsner	LDH	full	LSUH002235E1S1	AY.103	AY.103	EPI_ISL_7159842	2021-12-04			12/1/2021	LSUH002235E1S1	PASS	13	0.988463	2673.32	316	656176	5258
LSUH002240	DNA/RNA Shield	Nasal	2021-12-02	2021-12-02	12:00	72	Female	White	Caucasian/White	Metairie	Jefferson	70005	LA	2/15/21	3/8/21	Vaccinated	Unknown		Unknown	MAB	12/2/2021	None	LSUH	YES	YES	Ochsner	LDH	full	LSUH002240E1S1	AY.103	AY.103	EPI_ISL_7552425	2021-12-10	OL828445	LA-BIE-LSUH002240	12/8/2021	LSUH002240E1S1	PASS	8	0.989466	6680.33	291	3592520	1598558
LSUH002248	DNA/RNA Shield	Nasal	2021-12-02	2021-12-02	12:00	40	Female	White	Caucasian/White	Luling	St Charles	70070	LA	3/9/21	3/30/21	Vaccinated	Unknown		Unknown	MAB	12/2/2021	None	LSUH	YES	YES	Ochsner	LDH	full	LSUH002248E1S1	AY.103	AY.103	EPI_ISL_7552432	2021-12-10	OL828449	LA-BIE-LSUH002248	12/8/2021	LSUH002248E1S1	PASS	8	0.992375	7561.71	230	4535522	989756
LSUH002249	DNA/RNA Shield	Nasal	2021-12-02	2021-12-02	12:00	33	Female	White	Caucasian/White	Hahnville	St Charles	70057	LA			Not Vaccinated	Unknown		Unknown	MAB	12/2/2021	None	LSUH	YES	YES	Ochsner	LDH	full	LSUH002249E1S1	AY.103	AY.103	EPI_ISL_7552433	2021-12-10	OL828450	LA-BIE-LSUH002249	12/8/2021	LSUH002249E1S1	PASS	8	0.98853	7951.7	313	4377672	1000722
LSUH002263	DNA/RNA Shield	Nasal	2021-12-03	2021-12-03	12:00	47	Male	White	Caucasian/White	Metairie	Jefferson	70002	LA			Not Vaccinated	Unknown		Unknown	MAB	12/3/2021	None	LSUH	YES	YES	Ochsner	LDH	full	LSUH002263E1S1	AY.103	AY.103	EPI_ISL_7552442	2021-12-10	OL828456	LA-BIE-LSUH002263	12/8/2021	LSUH002263E1S1	PASS	7	0.980236	5336.96	550	3708134	22638
LSUH002270	Saline	Nasopharyngeal	2021-12-04	2021-12-04	12:00	21	Female	White	Caucasian/White	Des Allemands	St Charles	70030	LA			Not Vaccinated	Unknown	Abbott IDNow	Unknown	URGENT CARE	12/4/2021	None	LSUH	YES	YES	Ochsner	LDH	partial	LSUH002270E1S2	AY.103	AY.103	EPI_ISL_7799921	2021-12-17	OL957341	LA-BIE-LSUH002270	12/17/2021	LSUH002270E1S2	PASS	13	0.967762	10152.2	1042	4446929	4135975
LSUH002271	Saline	Nasopharyngeal	2021-12-04	2021-12-04	12:00	22	Male	White	Caucasian/White	Metairie	Jefferson	70003	LA			Not Vaccinated	Unknown	Abbott IDNow	Unknown	URGENT CARE	12/4/2021	None	LSUH	YES	YES	Ochsner	LDH	partial	LSUH002271E1S2	AY.103	AY.103	EPI_ISL_7799938	2021-12-17	OL957342	LA-BIE-LSUH002271	12/17/2021	LSUH002271E1S2	PASS	13	0.988663	14335.4	498	3356571	3229341
LSUH002279	Saline	Nasopharyngeal	2021-12-04	2021-12-04	12:00	48	Female	White	Latino/Latina/Hispanic	Mandeville	St Tammany	70448	LA	10/1/21		Not Vaccinated	Unknown	Abbott IDNow	Unknown	URGENT CARE	12/4/2021	None	LSUH	YES	YES	Ochsner	LDH	partial	LSUH002279E1S2	AY.103	AY.103	EPI_ISL_7799916	2021-12-17	OL957345	LA-BIE-LSUH002279	12/17/2021	LSUH002279E1S2	PASS	13	0.996221	20000.1	316	4695590	4450046
LSUH002299	Saline	Nasopharyngeal	2021-12-04	2021-12-04	12:00	24	Female	Black/African American	African American/Black	New Orleans	Orleans	70127	LA			Not Vaccinated	Unknown	Abbott IDNow	Unknown	URGENT CARE	12/4/2021	None	LSUH	YES	YES	Ochsner	LDH	partial	LSUH002299E1S2	AY.103	AY.103	EPI_ISL_7799936	2021-12-17	OL957353	LA-BIE-LSUH002299	12/17/2021	LSUH002299E1S2	PASS	13	0.97231	9555.32	1149	2865207	2116564
LSUH002266	Saline	Nasopharyngeal	2021-12-05	2021-12-05	12:00	45	Male	White	Caucasian/White	Luling	St Charles	70070	LA	4/1/21	5/1/21	Vaccinated	Unknown	Abbott IDNow	Unknown	URGENT CARE	12/5/2021	None	LSUH	YES	YES	Ochsner	LDH	partial	LSUH002266E1S2	AY.103	AY.103	EPI_ISL_7799918	2021-12-17	OL957337	LA-BIE-LSUH002266	12/17/2021	LSUH002266E1S2	PASS	12	0.988697	17583.5	431	4200032	3976630
LSUH002280	VTM	Nasopharyngeal	2021-12-06	2021-12-06	12:00	62	Male	White	Caucasian/White	Destrehan	Orleans	70047	LA			Not Vaccinated	Unknown	Abbott IDNow	Unknown	URGENT CARE	12/6/2021	None	LSUH	YES	YES	Ochsner	LDH	partial	LSUH002280E1S2	AY.103	AY.103	EPI_ISL_7799934	2021-12-17	OL957346	LA-BIE-LSUH002280	12/17/2021	LSUH002280E1S2	PASS	11	0.988764	16950.6	383	4189469	3776935
LSUH002286	VTM	Nasopharyngeal	2021-12-08	2021-12-08	12:00	71	Female	White	Caucasian/White	Luling	St Charles	70070	LA	2/10/21	3/10/21	Vaccinated	Unknown	Abbott IDNow	Unknown	URGENT CARE	12/8/2021	None	LSUH	YES	YES	Ochsner	LDH	partial	LSUH002286E1S2	AY.103	AY.103	EPI_ISL_7799923	2021-12-17	OL957347	LA-BIE-LSUH002286	12/17/2021	LSUH002286E1S2	PASS	9	0.98756	13388.3	1544	3464278	2997775
LSUH002300	Saline	Nasopharyngeal	2021-12-08	2021-12-08	12:00	33	Female	White	Caucasian/White	New Orleans	Orleans	70115	LA			Not Vaccinated	Unknown	Abbott IDNow	Unknown	URGENT CARE	12/8/2021	None	LSUH	YES	YES	Ochsner	LDH	partial	LSUH002300E1S2	AY.103	AY.103	EPI_ISL_7799937	2021-12-17	OL957354	LA-BIE-LSUH002300	12/17/2021	LSUH002300E1S2	PASS	9	0.998361	20645.2	330	4755827	4580660
LSUH002296	Saline	Nasopharyngeal	2021-12-09	2021-12-09	12:00	70	Female	White	Caucasian/White	Mandeville	St Tammany	70448	LA	2/14/21	3/14/21	Vaccinated	Unknown	Abbott IDNow	Unknown	URGENT CARE	12/9/2021	None	LSUH	YES	YES	Ochsner	LDH	partial	LSUH002296E1S2	AY.103	AY.103	EPI_ISL_7799917	2021-12-17	OL957352	LA-BIE-LSUH002296	12/17/2021	LSUH002296E1S2	PASS	8	0.988831	18567.7	605	4391148	4132105
LSUH002307	Saline	Nasopharyngeal	2021-12-10	2021-12-10	12:00	28	Male	White	Caucasian/White	Covington	St Tammany	70433	LA	03/29/2021	04/19/2021	Vaccinated	Unknown	Abbott IDNow		URGENT CARE	12/10/2021	None	LSUH	YES	YES	Ochsner	LDH	full	LSUH002307E1S1	AY.103	AY.103	EPI_ISL_8083809	2021-12-24	OM033239	LA-BIE-LSUH002307	12/23/2021	LSUH002307E1S1	PASS	14	0.997458	3843.66	313	974891	454756
LSUH002310	Saline	Nasopharyngeal	2021-12-10	2021-12-10	12:00	69	Female	White	Caucasian/White	Liberty	Amite	39645	MS			Not Vaccinated	Unknown	Abbott IDNow		URGENT CARE	12/10/2021	None	LSUH	YES	YES	Ochsner	LDH	full	LSUH002310E1S1	AY.103	AY.103	EPI_ISL_8083812	2021-12-24	OM033242	MS-BIE-LSUH002310	12/23/2021	LSUH002310E1S1	PASS	14	0.928669	1220.28	4074	851053	276482
LSUH002312	Saline	Nasopharyngeal	2021-12-12	2021-12-12	12:00	58	Female	Unknown	Caucasian/White	Luling	St Charles	70070	LA			Not Vaccinated	Unknown	Abbott IDNow		URGENT CARE	12/12/2021	None	LSUH	YES	YES	Ochsner	LDH	full	LSUH002312E1S1	AY.103	AY.103	EPI_ISL_8083813	2021-12-24	OM033243	LA-BIE-LSUH002312	12/23/2021	LSUH002312E1S1	PASS	12	0.944721	761.704	1817	688247	75134
LSUH002328	Saline	Nasopharyngeal	2021-12-14	2021-12-14	12:00	38	Female	White	Caucasian/White	Marrero	Jefferson	70072	LA			Not Vaccinated	Unknown	Abbott IDNow		URGENT CARE	12/14/2021	None	LSUH	YES	YES	Ochsner	LDH	full	LSUH002328E1S1	AY.103	AY.103	EPI_ISL_8083828	2021-12-24			12/23/2021	LSUH002328E1S1	PASS	10	0.953951	1872.97	1816	721301	426619
LSUH002344	Saline	Nasopharyngeal	2021-12-14	2021-12-14	12:00	33	Female	White	Latino/Latina/Hispanic	Houma	Terrebonne	70364	LA			Not Vaccinated	Unknown	Abbott IDNow		URGENT CARE	12/14/2021	None	LSUH	YES	YES	Ochsner	LDH	full	LSUH002344E1S1	AY.103	AY.103	EPI_ISL_8083840	2021-12-24	OM033269	LA-BIE-LSUH002344	12/23/2021	LSUH002344E1S1	PASS	10	0.989968	3712.47	292	1075717	233636
LSUH002374	DNA/RNA Shield	Nasal	2021-12-15	2021-12-15	12:00	47	Male	White	Caucasian/White	Des Allemands	St Charles	70030	LA			Not Vaccinated	Unknown	Abbott IDNow		MAB	12/15/2021	None	LSUH	YES	YES	Ochsner	LDH	full	LSUH002374E1S1	AY.103	AY.103	EPI_ISL_8083865	2021-12-24	OM033293	LA-BIE-LSUH002374	12/23/2021	LSUH002374E1S1	PASS	9	0.997191	4974.77	223	1182686	10300
LSUH002390	Saline	Nasal	2021-12-19	2021-12-19	12:00	51	Female	White	Caucasian/White	Lacombe	St Tammany	70445	LA	03/30/2021	04/27/2021	Vaccinated	Unknown	Abbott IDNow		URGENT CARE	12/19/2021	None	LSUH	YES	YES	Ochsner	LDH	full	LSUH002390E1S1	AY.103	AY.103	EPI_ISL_8083877	2021-12-24	OM033305	LA-BIE-LSUH002390	12/23/2021	LSUH002390E1S1	PASS	5	0.9896	4777.3	315	1304702	9952
LSUH002439	VTM	NASAL	2021-12-20	2021-12-20	12:00	24	Female	Black/African American	Not Hispanic or Latino/a	Denham Springs	Livingston	70726	LA			Not Vaccinated	Unknown	Abbott ID Now	Unknown	URGENT CARE	12/20/2021		LSUH	YES	YES	Ochsner	LDH	full	LSUH002439E1S1	AY.103	AY.103	EPI_ISL_8479585	2022-01-07	OM213894	LA-BIE-LSUH002439	1/6/2022	LSUH002439E1S1	PASS	18	0.997191	4987.5	58	1208582	10388
LSUH002531	VTM	NASAL	2021-12-20	2021-12-20	12:00	67	Male	White	Not Hispanic or Latino/a	Waggaman	Jefferson	70094	LA			Not Vaccinated	Unknown	Abbott ID Now	Unknown	URGENT CARE	12/20/2021		LSUH	YES	YES	Ochsner	LDH	full	LSUH002531E1S1	AY.103	AY.103	EPI_ISL_8479544	2022-01-07	OM213897	LA-BIE-LSUH002531	1/6/2022	LSUH002531E1S1	PASS	18	0.98853	3319.48	318	974216	210491
LSUH002549	SALINE	NASAL	2021-12-23	2021-12-23	12:00	13	Male	White	Not Hispanic or Latino/a	Gretna	Jefferson	70056	LA	6/3/21	6/22/21	Vaccinated	Unknown	Abbott ID Now	Unknown	URGENT CARE	12/23/2021		LSUH	YES	YES	Ochsner	LDH	full	LSUH002549E1S1	AY.103	AY.103	EPI_ISL_8479565	2022-01-07	OM213898	LA-BIE-LSUH002549	1/6/2022	LSUH002549E1S1	PASS	15	0.992643	10236.7	315	2926796	1242426
LSUH002500	SALINE	NASAL	2021-12-24	2021-12-24	12:00	15	Male	Black/African American	Not Hispanic or Latino/a	Kenner	Jefferson	70062	LA			Not Vaccinated	Unknown	Abbott ID Now	Unknown	URGENT CARE	12/24/2021		LSUH	YES	YES	Ochsner	LDH	full	LSUH002500E1S1	AY.103	AY.103	EPI_ISL_8479586	2022-01-07	OM213896	LA-BIE-LSUH002500	1/6/2022	LSUH002500E1S1	PASS	14	0.997124	3948.68	315	963489	463530
LSUH002622	SALINE	NASAL	2021-12-30	2021-12-30	12:00	18	Male	Black/African American	Not Hispanic or Latino/a	Destrehan	St Charles	70047	LA			Not Vaccinated	Unknown	Abbott m200	18	Medical waste	1/1/2022		LSUH	YES	YES	Ochsner	LDH	full	LSUH002622E1S1	AY.103	AY.103	EPI_ISL_8687422	2022-01-13	OM274330	LA-BIE-LSUH002622	1/12/2022	LSUH002622E1S1	PASS	12	0.997994	11341.1	41	6061930	49518
LSUH002606	SALINE	NASAL	2021-12-31	2021-12-31	12:00	42	Female	Black/African American	Not Hispanic or Latino/a	Lacombe	St Tammany	70445	LA			Not Vaccinated	Unknown	Abbott m200	12	Medical waste	1/4/2022		LSUH	YES	YES	Ochsner	LDH	full	LSUH002606E1S1	AY.103	AY.103	EPI_ISL_8687407	2022-01-13	OM274329	LA-BIE-LSUH002606	1/12/2022	LSUH002606E1S1	PASS	9	0.995419	4634.71	103	3304638	632218
LSUH001995	Saline	Nasopharyngeal	2021-08-16	2021-08-16	12:00	21	Female	White	Caucasian/White	Harahan	Jefferson	70123	LA			Not Vaccinated	Unknown	Abbott ID Now	Unknown	Urgent Care	8/16/2021	None	LSUH	YES	YES	Ochsner	LDH	full	LSUH001995E1S3	AY.105	AY.105	EPI_ISL_3739664	2021-08-27			8/26/2021	LSUH001995E1S3	PASS	11	0.976491	3327.02	2550	1368586	239115
LSUH001424	Saline	Nasopharyngeal	2021-07-18	2021-07-18	12:00	27	Male	White	Unknown	New Orleans	Orleans	70130	LA			Not Vaccinated	Unknown	Abbott ID Now	Unknown		7/18/2021	None	LSUH	YES	YES	Ochsner	LDH	full	LSUH001424E1S1	AY.110	AY.110	EPI_ISL_3088961	2021-07-26			7/23/2021	LSUH001424E1S1	PASS	8	0.992275	3210.22	48	939900	7565
LSUH001345	Saline	Nasopharyngeal	2021-07-19	2021-07-19	12:00	44	Male	White	Caucasian/White	New Orleans	Orleans	70115	LA	3/23/21	4/13/21	Vaccinated	Unknown	Abbott ID Now	Unknown		7/19/2021	None	LSUH	YES	YES	Ochsner	LDH	full	LSUH001345E1S1	AY.110	AY.110	EPI_ISL_3088895	2021-07-26	MZ634176	LA-BIE-LSUH001345	7/23/2021	LSUH001345E1S1	PASS	7	0.996288	4401.88	49	1244079	290556
LSUH001459	Saline	Nasopharyngeal	2021-07-19	2021-07-19	12:00	24	Female	White	Caucasian/White	Destrehan	St Charles	70047	LA			Not Vaccinated	Unknown	Abbott ID Now	Unknown		7/19/2021	None	LSUH	YES	YES	Ochsner	LDH	full	LSUH001459E1S1	AY.110	AY.110	EPI_ISL_3088990	2021-07-26			7/23/2021	LSUH001459E1S1	PASS	7	0.997224	4086.6	30	1151663	952638
CAT00065	UTM	Nasopharyngeal	2021-08-04	2021-08-04	12:00	13	Female	Black/African American	African American/Black	Marrero	Jefferson	70072	LA	7/21/21	8/14/21	Not Vaccinated	Unknown	Abbott M2000	31.6	Medical waste	10/15/2021	None	LSUH	YES	YES	Ochsner	LACATS	full	CAT00065E1S1	AY.110	AY.110					10/27/2021	CAT00065E1S1	DID NOT PASS		0.78039	842.12	3732	3387378	14889
CAT00048	saline	Nasopharyngeal	2021-08-05	2021-08-05	12:00	17	Female	Black/African American	African American/Black	Hahnville	St Charles	70057	LA			Vaccinated	Unknown	Abbott M2000	25.78	Medical waste	10/15/2021	None	LSUH	YES	YES	Ochsner	LACATS	full	CAT00048E1S1	AY.110	AY.110	EPI_ISL_5796839	2021-10-30			10/27/2021	CAT00048E1S1	PASS	15	0.96298	3248.03	421	4229055	24375
CAT00418	saline	Nasopharyngeal	2021-08-06	2021-08-06	12:00	32	Male	White	Caucasian/White	Marrero	Jefferson	70072	LA			Not Vaccinated	Unknown	Abbott M2000	24.02	medical waste	8/6/2021	None	LSUH	NO	YES	Ochsner	LACATS	full	CAT00418E1S1	AY.110	AY.110	EPI_ISL_7159770	2021-12-04			12/1/2021	CAT00418E1S1	PASS	120	0.988429	3587.87	346	960015	223179
LSUH900070	VTM	Nasal	2021-07-23	2021-07-23	12:00	63	Female	Unknown	Unknown	Erath	Vermilion	70533	LA			Not Vaccinated	Asymptomatic	Thermo TaqPath	16.6	OLSU-00069	8/6/2021	None	LSUH	NO	YES	LDH	LDH	full	LSUH900070E1S1	AY.113	AY.113	EPI_ISL_3404985	2021-08-14	MZ798359	LA-BIE-LSUH900070	8/12/2021	LSUH900070E1S1	PASS	8	0.997659	13861.1	54	4187059	898074
LSUH001815	Saline	Nasopharyngeal	2021-08-03	2021-08-03	12:00	59	Female	Black/African American	African American/Black	New Orleans	Orleans	70122	LA			Not Vaccinated	Unknown	Abbott ID Now	Unknown		8/3/2021	None	LSUH	YES	YES	Ochsner	LDH	full	LSUH001815E1S1	AY.113	AY.113	EPI_ISL_3404902	2021-08-14	MZ798316	LA-BIE-LSUH001815	8/13/2021	LSUH001815E1S1	PASS	11	0.992877	13948	330	3635976	39493
LSUH002059	Saline	Nasopharyngeal	2021-08-24	2021-08-24	12:00	74	Male	White	Caucasian/White	Metairie	Jefferson	70005	LA	1/4/21	1/26/21	Vaccinated	Unknown	Abbott IDNow	Unknown	Urgent Care	8/24/2021	None	LSUH	YES	YES	Ochsner	LDH	full	LSUH002059E1S1	AY.113	AY.113	EPI_ISL_4510611	2021-09-24	OK287834	LA-BIE-LSUH002059	9/22/2021	LSUH002059E1S1	PASS	31	0.997124	6101.68	116	1661249	378407
LSUH900307	VTM		2021-08-31	2021-08-31	12:00			Unknown	Unknown		Lafayette		LA			Unknown	Unknown	Thermo TaqPath	18.8	21-243-5864 Lafayette General	10/7/2021	None	LSUH	NO	YES	LDH	LDH	partial	LSUH900307E1S1	AY.113	AY.113	EPI_ISL_5193726	2021-10-14	OK510207	LA-BIE-LSUH900307	10/13/2021	LSUH900307E1S1	PASS	7	0.997258	10791.5	51	6202184	45158
LSUH900286	VTM		2021-09-02	2021-09-02	12:00			Unknown	Unknown		Lafayette		LA			Unknown	Unknown	Thermo TaqPath	13.9	21-245-5288 Lafayette General	10/7/2021	None	LSUH	NO	YES	LDH	LDH	partial	LSUH900286E1S1	AY.113	AY.113	EPI_ISL_5193705	2021-10-14	OK510191	LA-BIE-LSUH900286	10/13/2021	LSUH900286E1S1	PASS	7	0.997124	5166.4	52	4590666	771992
LSUH900298	VTM		2021-09-02	2021-09-02	12:00			Unknown	Unknown		Lafayette		LA			Unknown	Unknown	Thermo TaqPath	13.6	21-245-5594 Lafayette General	10/7/2021	None	LSUH	NO	YES	LDH	LDH	partial	LSUH900298E1S1	AY.113	AY.113	EPI_ISL_5193718	2021-10-14	OK510200	LA-BIE-LSUH900298	10/13/2021	LSUH900298E1S1	PASS	7	0.998328	14742.5	32	7130766	57916
LSUH002250	DNA/RNA Shield	Nasal	2021-12-02	2021-12-02	12:00	57	Male	White	Caucasian/White	La Place	St John The Baptist	70068	LA			Not Vaccinated	Unknown		Unknown	MAB	12/2/2021	None	LSUH	YES	YES	Ochsner	LDH	full	LSUH002250E1S1	AY.113	AY.113	EPI_ISL_7552434	2021-12-10	OL828451	LA-BIE-LSUH002250	12/8/2021	LSUH002250E1S1	PASS	8	0.989767	9031.54	285	5077494	37706
LSUH001790	Saline	Nasopharyngeal	2021-07-31	2021-07-31	12:00	32	Male	Black/African American	African American/Black	New Orleans	Orleans	70122	LA			Not Vaccinated	Unknown	Abbott ID Now	Unknown		7/31/2021	None	LSUH	YES	YES	Ochsner	LDH	full	LSUH001790E1S1	AY.114	AY.114	EPI_ISL_3259500	2021-08-05	MZ712932	LA-BIE-LSUH001790	8/5/2021	LSUH001790E1S1	PASS	5	0.996857	5472.39	69	1363179	11878
LSUH001811	Saline	Nasopharyngeal	2021-08-01	2021-08-01	12:00	21	Male	White	Patient Refused	New Orleans	Orleans	70124	LA			Not Vaccinated	Unknown	Abbott ID Now	Unknown		8/1/2021	None	LSUH	YES	YES	Ochsner	LDH	full	LSUH001811E1S1	AY.114	AY.114	EPI_ISL_3404898	2021-08-14	MZ798315	LA-BIE-LSUH001811	8/12/2021	LSUH001811E1S1	PASS	13	0.997325	8615.97	57	2432361	527148
LSUH001846	Saline	Nasopharyngeal	2021-08-02	2021-08-02	12:00	70	Male	White	Caucasian/White	New Orleans	Orleans	70124	LA			Not Vaccinated	Unknown	Abbott ID Now	Unknown		8/2/2021	None	LSUH	YES	YES	Ochsner	LDH	full	LSUH001846E1S1	AY.114	AY.114	EPI_ISL_3404933	2021-08-14	MZ798326	LA-BIE-LSUH001846	8/13/2021	LSUH001846E1S1	PASS	12	0.989065	14845.4	399	3771842	35418
CAT00524	saline	Nasopharyngeal	2021-08-05	2021-08-05	12:00	17	Male	White	Caucasian/White	Belle chasse	Plaquemines	70037	LA			Not Vaccinated	Unknown	Abbott m2000	21.81	medical waste	8/5/2021	None	LSUH	YES	YES	Ochsner	LACATS	full	CAT00524E1S1	AY.114	AY.114	EPI_ISL_7552345	2021-12-10	OL828374	LA-BIE-CAT00524	12/8/2021	CAT00524E1S1	PASS	127	0.987025	2764.66	314	1885466	11174
CAT00139	saline	Nasopharyngeal	2021-08-13	2021-08-13	12:00	1	Male	White	Caucasian/White	Meraux	St Bernard	70075	LA			Not Vaccinated	Unknown	Abbott M2000	21.08	Medical waste	8/13/2021	None	LSUH	YES	YES	Ochsner	LACATS	full	CAT00139E1S1	AY.114	AY.114	EPI_ISL_5934061	2021-11-05	OL355216	LA-BIE-CAT00139	11/3/2021	CAT00139E1S1	PASS	84	0.995686	6406.64	94	3390444	29170
LSUH001524	Saline	Nasopharyngeal	2021-07-20	2021-07-20	12:00	28	Female	Black/African American	African American/Black	New Orleans	Orleans	70127	LA	3/16/21		Vaccinated	Unknown	Abbott ID Now	Unknown		7/20/2021	None	LSUH	YES	YES	Ochsner	LDH	full	LSUH001524E1S1	AY.118	AY.118	EPI_ISL_3214724	2021-08-02	MZ681777	LA-BIE-LSUH001524	8/2/2021	LSUH001524E1S1	PASS	13	0.997124	3431.58	50	932543	6997
LSUH001716	Saline	Nasopharyngeal	2021-07-27	2021-07-27	12:00	34	Male	Black/African American	African American/Black	Marrero	Jefferson	70072	LA			Not Vaccinated	Unknown	Abbott ID Now	Unknown		7/27/2021	None	LSUH	YES	YES	Ochsner	LDH	full	LSUH001716E1S1	AY.118	AY.118	EPI_ISL_3259440	2021-08-05	MZ712828	LA-BIE-LSUH001716	8/5/2021	LSUH001716E1S1	PASS	9	0.997191	4377.85	58	1052118	8890
LSUH001735	Saline	Nasopharyngeal	2021-07-27	2021-07-27	12:00	30	Female	Black/African American	African American/Black	Gretna	Jefferson	70053	LA			Not Vaccinated	Unknown	Abbott ID Now	Unknown		7/27/2021	None	LSUH	YES	YES	Ochsner	LDH	full	LSUH001735E1S1	AY.118	AY.118	EPI_ISL_3259453	2021-08-05	MZ712856	LA-BIE-LSUH001735	8/5/2021	LSUH001735E1S1	PASS	9	0.927399	1865.93	3222	740045	251075
LSUH001744	Saline	Nasopharyngeal	2021-07-27	2021-07-27	12:00	80	Female	White	Caucasian/White	New Orleans	Orleans	70115	LA	1/4/21	1/25/21	Vaccinated	Unknown	Abbott ID Now	Unknown		7/27/2021	None	LSUH	YES	YES	Ochsner	LDH	full	LSUH001744E1S1	AY.118	AY.118	EPI_ISL_3259460	2021-08-05	MZ712916	LA-BIE-LSUH001744	8/5/2021	LSUH001744E1S1	PASS	9	0.997157	7777.21	55	1806701	1738211
LSUH001677	Saline	Nasopharyngeal	2021-07-29	2021-07-29	12:00	33	Female	White	Caucasian/White	New Orleans	Orleans	70118	LA	5/19/21	6/9/21	Vaccinated	Unknown	Abbott ID Now	Unknown		7/29/2021	None	LSUH	YES	YES	Ochsner	LDH	full	LSUH001677E1S1	AY.118	AY.118	EPI_ISL_3259409	2021-08-05	MZ712894	LA-BIE-LSUH001677	8/5/2021	LSUH001677E1S1	PASS	7	0.997157	3665.89	58	874208	414072
LSUH002071	Saline	Nasopharyngeal	2021-08-25	2021-08-25	12:00	36	Female	Black/African American	African American/Black	New Orleans	Orleans	70122	LA			Not Vaccinated	Unknown	Abbott IDNow	Unknown	Urgent Care	8/25/2021	None	LSUH	YES	YES	Ochsner	LDH	full	LSUH002071E1S1	AY.118	AY.118	EPI_ISL_4510659	2021-09-24	OK287843	LA-BIE-LSUH002071	9/22/2021	LSUH002071E1S1	PASS	30	0.997124	6946.39	53	2044506	14405
CAT00034	saline	Nasopharyngeal	2021-09-09	2021-09-09	12:00	22	Female	Black/African American	African American/Black	New Orleans	Orleans	70122	LA			Not Vaccinated	Unknown	Abbott M2000	30	Medical waste	10/15/2021	None	LSUH	YES	YES	Ochsner	LACATS	full	CAT00034E1S1	AY.118	AY.118	EPI_ISL_5796831	2021-10-30			10/27/2021	CAT00034E1S1	PASS	15	0.903421	3159.88	2057	3635007	681330
LSUH002114	Saline	Nasopharyngeal	2021-09-09	2021-09-09	12:00	2	Male	Black/African American	African American/Black	New Orleans	Orleans	70122	LA			Not Vaccinated	Unknown	Abbott m2000	17	Medical waste	9/9/2021	None	LSUH	YES	YES	Ochsner	LDH	full	LSUH002114E1S1	AY.118	AY.118	EPI_ISL_4510652	2021-09-24	OK287876	LA-BIE-LSUH002114	9/22/2021	LSUH002114E1S1	PASS	15	0.997291	9592.7	55	2344703	574513
LSUH002205	DNA/RNA Shield	Nasopharyngeal	2021-10-01	2021-10-01	12:00	74	Female	Black/African American	African American/Black	Baton Rouge	East Baton Rouge	70806	LA	1/9/21	1/30/21	Vaccinated	Unknown	Abbott m2000	Unknown	Medical waste	10/1/2021	None	LSUH	YES	YES	Ochsner	LDH	partial	LSUH002205E1S1	AY.118	AY.118	EPI_ISL_5193697	2021-10-14	OK510184	LA-BIE-LSUH002205	10/13/2021	LSUH002205E1S1	PASS	13	0.997325	11269.8	56	6239276	44960
CAT00397	saline	medical waste	2021-11-11	2021-11-11	12:00	58	Male	Black/African American	African American/Black	New Orleans	Orleans	70131	LA			Not Vaccinated	Unknown	Abbott M2000	6	Medical waste	11/11/2021	None	LSUH	YES	YES	Ochsner	LACATS	full	CAT00397E1S1	AY.118	AY.118	EPI_ISL_6814901	2021-11-26	OL704452	LA-BIE-CAT00397	11/24/2021	CAT00397E1S1	PASS	15	0.996756	10457.6	313	2456572	2346912
LSUH002247	DNA/RNA Shield	Nasal	2021-12-02	2021-12-02	12:00	59	Female	White	Latino/Latina/Hispanic	Kenner	Jefferson	70065	LA	3/19/21	4/9/21	Vaccinated	Unknown		Unknown	MAB	12/2/2021	None	LSUH	YES	YES	Ochsner	LDH	full	LSUH002247E1S1	AY.118	AY.118	EPI_ISL_7552431	2021-12-10			12/8/2021	LSUH002247E1S1	PASS	8	0.988362	7168.19	324	3866960	33890
LSUH000982	Saline	Nasopharyngeal	2021-07-10	2021-07-10	12:00	42	Female	American Indian or Alaska Native	Caucasian/White	New Orleans	Orleans	70122	LA			Not Vaccinated	Unknown	Abbott ID Now	Unknown		7/10/2021	No storage	LSUH	YES	YES	Ochsner	LDH	full	LSUH000982E1S1	AY.119	AY.119	EPI_ISL_3010343	2021-07-20	MZ577507	LA-BIE-LSUH000982	7/19/2021	LSUH000982E1S1	PASS	10	0.997057	8842.09	50	2132262	19248
LSUH001011	Saline	Nasopharyngeal	2021-07-12	2021-07-12	12:00	27	Female	White	Caucasian/White	Metairie	Jefferson	70003	LA			Not Vaccinated	Unknown	Abbott ID Now	Unknown		7/12/2021	No storage	LSUH	YES	YES	Ochsner	LDH	full	LSUH001011E1S1	AY.119	AY.119	EPI_ISL_3010197	2021-07-19	MZ576130	LA-BIE-LSUH001011	7/16/2021	LSUH001011E1S1	PASS	7	0.997358	8241.54	39	2026637	16799
LSUH001084	Saline	Nasopharyngeal	2021-07-12	2021-07-12	12:00	61	Female	White	Caucasian/White	New Orleans	Orleans	70122	LA	3/31/21		Vaccinated	Unknown	Abbott ID Now	Unknown		7/12/2021	No storage	LSUH	YES	YES	Ochsner	LDH	full	LSUH001084E1S1	AY.119	AY.119	EPI_ISL_3010246	2021-07-19	MZ576179	LA-BIE-LSUH001084	7/16/2021	LSUH001084E1S1	PASS	7	0.997358	7746.85	18	3920420	31082
LSUH001435	Saline	Nasopharyngeal	2021-07-12	2021-07-12	12:00	51	Male	White	Caucasian/White	River Ridge	Jefferson	70123	LA			Not Vaccinated	Unknown	Abbott ID Now	Unknown		7/12/2021	None	LSUH	YES	YES	Ochsner	LDH	full	LSUH001435E1S1	AY.119	AY.119	EPI_ISL_3088970	2021-07-26	MZ634250	LA-BIE-LSUH001435	7/23/2021	LSUH001435E1S1	PASS	14	0.997291	5400.49	45	1365888	11904
LSUH001398	Saline	Nasopharyngeal	2021-07-13	2021-07-13	12:00	21	Female	White	Caucasian/White	New Orleans	Orleans	70124	LA			Not Vaccinated	Unknown	Abbott ID Now	Unknown		7/13/2021	None	LSUH	YES	YES	Ochsner	LDH	full	LSUH001398E1S1	AY.119	AY.119	EPI_ISL_3088939	2021-07-26	MZ634220	LA-BIE-LSUH001398	7/23/2021	LSUH001398E1S1	PASS	13	0.997224	3703.7	46	1220784	474110
LSUH001362	Saline	Nasopharyngeal	2021-07-14	2021-07-14	12:00	63	Male	White	Caucasian/White	Metairie	Jefferson	70001	LA	3/13/21	4/3/21	Vaccinated	Unknown	Abbott ID Now	Unknown		7/14/2021	None	LSUH	YES	YES	Ochsner	LDH	full	LSUH001362E1S1	AY.119	AY.119	EPI_ISL_3088908	2021-07-26	MZ634189	LA-BIE-LSUH001362	7/23/2021	LSUH001362E1S1	PASS	12	0.997258	3460.73	50	911574	215609
LSUH001381	Saline	Nasopharyngeal	2021-07-14	2021-07-14	12:00	23	Female	White	Other	Baton Rouge	East Baton Rouge	70808	LA			Not Vaccinated	Unknown	Abbott ID Now	Unknown		7/14/2021	None	LSUH	YES	YES	Ochsner	LDH	full	LSUH001381E1S1	AY.119	AY.119	EPI_ISL_3088923	2021-07-26	MZ634204	LA-BIE-LSUH001381	7/23/2021	LSUH001381E1S1	PASS	12	0.997157	3444.62	49	1040483	7223
LSUH001318	Saline	Nasopharyngeal	2021-07-15	2021-07-15	12:00	42	Male	White	Caucasian/White	New Orleans	Orleans	70122	LA	3/25/21	4/15/21	Vaccinated	Unknown	Abbott ID Now	Unknown		7/15/2021	None	LSUH	YES	YES	Ochsner	LDH	full	LSUH001318E1S1	AY.119	AY.119	EPI_ISL_3090982	2021-07-26	MZ637400	LA-BIE-LSUH001318	7/26/2021	LSUH001318E1S1	PASS	11	0.995251	3390.71	50	1351941	7198
LSUH001147	Saline	Nasopharyngeal	2021-07-16	2021-07-16	12:00	24	Female	White	Caucasian/White	Mandeville	St Tammany	70448	LA	4/11/21	5/1/21	Vaccinated	Unknown	Abbott ID Now	Unknown		7/16/2021	None	LSUH	YES	YES	Ochsner	LDH	full	LSUH001147E1S1	AY.119	AY.119	EPI_ISL_3090877	2021-07-26	MZ637299	LA-BIE-LSUH001147	7/26/2021	LSUH001147E1S1	PASS	10	0.983614	2446.35	295	1170916	5127
LSUH001425	Saline	Nasopharyngeal	2021-07-18	2021-07-18	12:00	69	Male	White	Caucasian/White	Mandeville	St Tammany	70471	LA	3/10/21		Vaccinated	Unknown	Abbott ID Now	Unknown		7/18/2021	None	LSUH	YES	YES	Ochsner	LDH	full	LSUH001425E1S1	AY.119	AY.119	EPI_ISL_3088962	2021-07-26	MZ634242	LA-BIE-LSUH001425	7/23/2021	LSUH001425E1S1	PASS	8	0.9691	1779.81	50	867217	4222
LSUH001523	Saline	Nasopharyngeal	2021-07-20	2021-07-20	12:00	70	Female	White	Caucasian/White	Metairie	Jefferson	70005	LA	2/8/21	3/1/21	Vaccinated	Unknown	Abbott ID Now	Unknown		7/20/2021	None	LSUH	YES	YES	Ochsner	LDH	full	LSUH001523E1S1	AY.119	AY.119	EPI_ISL_3214723	2021-08-02	MZ681776	LA-BIE-LSUH001523	8/2/2021	LSUH001523E1S1	PASS	13	0.987961	1424.89	249	348728	3044
LSUH001503	Saline	Nasopharyngeal	2021-07-21	2021-07-21	12:00	71	Male	White	Caucasian/White	Metairie	Jefferson	70006	LA			Not Vaccinated	Unknown	Abbott ID Now	Unknown		7/21/2021	None	LSUH	YES	YES	Ochsner	LDH	full	LSUH001503E1S1	AY.119	AY.119	EPI_ISL_3242170	2021-08-04			8/2/2021	LSUH001503E1S1	PASS	14	0.988463	2970.49	53	788426	180263
LSUH001553	Saline	Nasopharyngeal	2021-07-21	2021-07-21	12:00	60	Male	White	Caucasian/White	Luling	St Charles	70070	LA			Not Vaccinated	Unknown	Abbott ID Now	Unknown		7/21/2021	None	LSUH	YES	YES	Ochsner	LDH	full	LSUH001553E1S1	AY.119	AY.119	EPI_ISL_3242187	2021-08-04			8/2/2021	LSUH001553E1S1	PASS	14	0.997224	3885.51	30	1051496	243793
LSUH001504	Saline	Nasopharyngeal	2021-07-23	2021-07-23	12:00	69	Female	White	Caucasian/White	Metairie	Jefferson	70005	LA			Not Vaccinated	Unknown	Abbott ID Now	Unknown		7/23/2021	None	LSUH	YES	YES	Ochsner	LDH	full	LSUH001504E1S1	AY.119	AY.119	EPI_ISL_3242171	2021-08-04	MZ703447	LA-BIE-LSUH001504	8/2/2021	LSUH001504E1S1	PASS	12	0.997057	3108.42	50	813032	186069
LSUH001554	Saline	Nasopharyngeal	2021-07-23	2021-07-23	12:00	72	Female	White	Caucasian/White	Metairie	Jefferson	70005	LA	1/14/21	2/4/21	Vaccinated	Unknown	Abbott ID Now	Unknown		7/23/2021	None	LSUH	YES	YES	Ochsner	LDH	full	LSUH001554E1S1	AY.119	AY.119	EPI_ISL_3242188	2021-08-04			8/2/2021	LSUH001554E1S1	PASS	12	0.997291	4232.61	23	1111736	256157
LSUH001772	Saline	Nasopharyngeal	2021-07-26	2021-07-26	12:00	59	Male	White	Caucasian/White	Waggaman	Jefferson	70094	LA			Not Vaccinated	Unknown	Abbott ID Now	Unknown		7/26/2021	None	LSUH	YES	YES	Ochsner	LDH	full	LSUH001772E1S1	AY.119	AY.119	EPI_ISL_3259484	2021-08-05	MZ712925	LA-BIE-LSUH001772	8/5/2021	LSUH001772E1S1	PASS	10	0.997091	5191.76	55	1225318	297655
LSUH001646	Saline	Nasopharyngeal	2021-07-30	2021-07-30	12:00	36	Male	Black/African American	African American/Black	Prairieville	Ascension	70769	LA			Not Vaccinated	Unknown	Abbott ID Now	Unknown		7/30/2021	None	LSUH	YES	YES	Ochsner	LDH	full	LSUH001646E1S1	AY.119	AY.119	EPI_ISL_3259387	2021-08-05	MZ712883	LA-BIE-LSUH001646	8/5/2021	LSUH001646E1S1	PASS	6	0.997191	4866.44	55	1190933	10097
LSUH001669	Saline	Nasopharyngeal	2021-07-31	2021-07-31	12:00	69	Male	White	Caucasian/White	Jefferson	Jefferson	70121	LA	3/3/21	3/26/21	Vaccinated	Unknown	Abbott ID Now	Unknown		7/31/2021	None	LSUH	YES	YES	Ochsner	LDH	full	LSUH001669E1S1	AY.119	AY.119	EPI_ISL_3259405	2021-08-05	MZ712877	LA-BIE-LSUH001669	8/5/2021	LSUH001669E1S1	PASS	5	0.997157	6199.16	55	1443954	712677
LSUH001812	Saline	Nasopharyngeal	2021-08-02	2021-08-02	12:00	33	Female	Black/African American	African American/Black	Kenner	Jefferson	70062	LA			Not Vaccinated	Unknown	Abbott ID Now	Unknown		8/2/2021	None	LSUH	YES	YES	Ochsner	LDH	full	LSUH001812E1S1	AY.119	AY.119	EPI_ISL_3404899	2021-08-14			8/13/2021	LSUH001812E1S1	PASS	12	0.964318	7739.03	1360	2730267	19474
CAT00056	saline	Nasopharyngeal	2021-08-05	2021-08-05	12:00	28	Female	White	Caucasian/White	Bay Saint Louis	Hancock	39520	MS			Not Vaccinated	Unknown	Abbott M2000	15.71	Medical waste	10/15/2021	None	LSUH	YES	YES	Ochsner	LACATS	full	CAT00056E1S1	AY.119	AY.119	EPI_ISL_5796847	2021-10-30			10/27/2021	CAT00056E1S1	PASS	15	0.996723	8479.12	54	6823299	55965
CAT00205	saline	Nasopharyngeal	2021-08-06	2021-08-06	12:00	6	Male	Black/African American	African American/Black	Bay Saint Louis	Hancock	39520	MS			Not Vaccinated	Unknown	Abbott M2000	23.79	Medical waste	8/6/2021	None	LSUH	YES	YES	Ochsner	LACATS	full	CAT00205E1S1	AY.119	AY.119	EPI_ISL_6259271	2021-11-11	OL450564	MS-BIE-CAT00205	11/10/2021	CAT00205E1S1	PASS	97	0.997024	5792.88	56	4348646	24136
CAT00214	saline	Nasopharyngeal	2021-08-06	2021-08-06	12:00	57	Male	White	Caucasian/White	Bay Saint Louis	Hancock	39520	MS			Not Vaccinated	Unknown	Abbott M2000	14.86	Medical waste	8/6/2021	None	LSUH	YES	YES	Ochsner	LACATS	full	CAT00214E1S1	AY.119	AY.119	EPI_ISL_6259273	2021-11-11	OL450572	MS-BIE-CAT00214	11/10/2021	CAT00214E1S1	PASS	97	0.997258	9748.97	56	4649838	37740
CAT00385	saline	medical waste	2021-08-06	2021-08-06	12:00	27	Male	White	Caucasian/White	Diamondhead	Hancock	39525	MS			Not Vaccinated	Unknown	Abbott M2000	20.93	Medical waste	8/6/2021	None	LSUH	YES	YES	Ochsner	LACATS	full	CAT00385E1S1	AY.119	AY.119	EPI_ISL_6814889	2021-11-26	OL704441	MS-BIE-CAT00385	11/24/2021	CAT00385E1S1	PASS	112	0.990971	6005.59	312	1569760	12067
CAT00390	saline	medical waste	2021-08-06	2021-08-06	12:00	63	Male	White	Caucasian/White	Mandeville	St Tammany	70471	LA			Not Vaccinated	Unknown	Abbott M2000	15.6	Medical waste	8/6/2021	None	LSUH	YES	YES	Ochsner	LACATS	full	CAT00390E1S1	AY.119	AY.119	EPI_ISL_6814894	2021-11-26	OL704446	LA-BIE-CAT00390	11/24/2021	CAT00390E1S1	PASS	112	0.997291	8159.52	311	1945606	16169
CAT00405	saline	Nasopharyngeal	2021-08-06	2021-08-06	12:00	28	Female	White	Caucasian/White	Ponchatoula	Tangipahoa	70454	LA			Not Vaccinated	Unknown	Abbott M2000	15.08	medical waste	8/6/2021	None	LSUH	NO	YES	Ochsner	LACATS	full	CAT00405E1S1	AY.119	AY.119	EPI_ISL_7159757	2021-12-04			12/1/2021	CAT00405E1S1	PASS	120	0.986456	4434.65	499	1040060	252252
LSUH001953	Saline	Nasopharyngeal	2021-08-09	2021-08-09	12:00	34	Male	American Indian or Alaska Native	American Indian (Native American) or Alaskan Native	Montegut	Terrebonne	70377	LA			Not Vaccinated	Unknown	Abbott m2000	Unknown	Medical waste	8/9/2021	ID Freezer	LSUH	YES	YES	Ochsner	LDH	full	LSUH001953E1S1	AY.119	AY.119	EPI_ISL_3546277	2021-08-20	MZ851391	LA-BIE-LSUH001953	8/18/2021	LSUH001953E1S1	PASS	11	0.992743	10567.1	832	2615083	23247
LSUH900172	VTM	Nasopharyngeal	2021-08-12	2021-08-12	12:00	76	Male	White	Not Hispanic or Latino	Houma	Terrebonne	70364	LA			Vaccinated	Unknown	Thermo TaqPath	16.5	OLSU-00172	8/25/2021	None	LSUH	NO	YES	LDH	LDH	full	LSUH900172E1S1	AY.119	AY.119	EPI_ISL_4510698	2021-09-24	OK287906	LA-BIE-LSUH900172	9/23/2021	LSUH900172E1S1	PASS	30	0.998395	15336.2	26	3897105	31257
LSUH900313	VTM	Nasopharyngeal	2021-09-28	2021-09-28	12:00	71	Male	White	Not Hispanic or Latino	Independence	Tangipahoa	70443	LA			Vaccinated	Asymptomatic	Thermo TaqPath	20.3	OLSU-00313	10/28/2021	None	LSUH	NO	YES	LDH	LDH	full	LSUH900313E1S1	AY.119	AY.119	EPI_ISL_5934089	2021-11-05	OL355241	LA-BIE-LSUH900313	11/3/2021	LSUH900313E1S1	PASS	8	0.997826	10263.7	37	4726782	2391572
LSUH002228	Saline	Nasopharyngeal	2021-11-06	2021-11-06	12:00	32	Male	White	Caucasian/White	Raceland	Lafourche	70394	LA	7/29/21	8/19/21	Vaccinated	Unknown	Abbott M2000	Unknown	Medical waste	11/6/2021	None	LSUH	YES	YES	Ochsner	LDH	full	LSUH002228E1S1	AY.119	AY.119	EPI_ISL_6582825	2021-11-18	OL589066	LA-BIE-LSUH002228	11/17/2021	LSUH002228E1S1	PASS	12	0.988563	6026.52	307	4392272	1547578
LSUH002229	Saline	Nasopharyngeal	2021-11-06	2021-11-06	12:00	60	Female	White	Caucasian/White	Raceland	Lafourche	70394	LA	2/26/21	3/19/21	Vaccinated	Unknown	Abbott M2000	Unknown	Medical waste	11/6/2021	None	LSUH	YES	YES	Ochsner	LDH	full	LSUH002229E1S1	AY.119	AY.119	EPI_ISL_6582826	2021-11-18	OL589067	LA-BIE-LSUH002229	11/17/2021	LSUH002229E1S1	PASS	12	0.99796	11191.8	40	5277962	1285670
LSUH002236	Saline	Nasopharyngeal	2021-12-01	2021-12-01	12:00	25	Male	White	Caucasian/White	West Branch	Ogemaw	48661	MI			Not Vaccinated	Unknown	Abbott IDNow	Unknown	URGENT CARE	12/1/2021	None	LSUH	YES	YES	Ochsner	LDH	full	LSUH002236E1S1	AY.119	AY.119	EPI_ISL_7552422	2021-12-10	OL828442	MI-BIE-LSUH002236	12/8/2021	LSUH002236E1S1	PASS	9	0.98853	8503.61	318	4560498	35626
LSUH001336	Saline	Nasopharyngeal	2021-07-19	2021-07-19	12:00	57	Female	Black/African American	African American/Black	New Orleans	Orleans	70113	LA	3/9/21	3/30/21	Vaccinated	Symptomatic	Abbott ID Now	Unknown	Duplicate of 1409. 1409 was not sequenced	7/19/2021	None	LSUH	YES	YES	Ochsner	LDH	full	LSUH001336E1S1	AY.119.2	AY.119.2	EPI_ISL_3088888	2021-07-26	MZ634169	LA-BIE-LSUH001336	7/23/2021	LSUH001336E1S1	PASS	7	0.997291	5835.09	35	1602942	12439
LSUH001834	Saline	Nasopharyngeal	2021-08-02	2021-08-02	12:00	51	Male	White	Caucasian/White	Metairie	Jefferson	70005	LA			Not Vaccinated	Unknown	Abbott ID Now	Unknown		8/2/2021	None	LSUH	YES	YES	Ochsner	LDH	full	LSUH001834E1S1	AY.119.2	AY.119.2	EPI_ISL_3404921	2021-08-14	MZ798323	LA-BIE-LSUH001834	8/12/2021	LSUH001834E1S1	PASS	12	0.997191	2740.66	108	746243	6346
CAT00171	saline	Nasopharyngeal	2021-08-04	2021-08-04	12:00	63	Male	White	Caucasian/White	Jefferson	Jefferson	70121	LA	1/28/21	3/1/21	Vaccinated	Unknown	Abbott M2000	19.61	Medical waste	8/4/2021	None	LSUH	YES	YES	Ochsner	LACATS	full	CAT00171E1S1	AY.119.2	AY.119.2	EPI_ISL_5934084	2021-11-05	OL355237	LA-BIE-CAT00171	11/3/2021	CAT00171E1S1	PASS	93	0.997057	9267.02	56	4334664	1085558
CAT00081	saline	Nasopharyngeal	2021-08-05	2021-08-05	12:00	61	Female	White	Caucasian/White	New Orleans	Orleans	70115	LA	9/14/21	10/6/21	Not Vaccinated	Unknown	Abbott M2000	21.23	Medical waste	10/15/2021	None	LSUH	YES	YES	Ochsner	LACATS	full	CAT00081E1S1	AY.119.2	AY.119.2	EPI_ISL_5796864	2021-10-30			10/27/2021	CAT00081E1S1	PASS	15	0.991138	4763.43	82	5612214	1006194
LSUH001664	Saline	Nasopharyngeal	2021-07-29	2021-07-29	12:00	26	Female	White	Caucasian/White	New Orleans	Orleans	70115	LA			Not Vaccinated	Unknown	Abbott ID Now	Unknown		7/29/2021	None	LSUH	YES	YES	Ochsner	LDH	full	LSUH001664E1S1	AY.122	AY.122					8/5/2021	LSUH001664E1S1	DID NOT PASS		0.862154	1602.96	5623	561333	208487
CAT00006	saline	Nasopharyngeal	2021-08-05	2021-08-05	12:00	54	Female	Black/African American	African American/Black	Kenner	Jefferson	70065	LA	4/21/21	5/14/21	Vaccinated	Unknown	Abbott M2000	23.68	Medical waste	10/15/2021	None	LSUH	YES	YES	Ochsner	LACATS	full	CAT00006E1S1	AY.122	AY.122	EPI_ISL_5796811	2021-10-30			10/27/2021	CAT00006E1S1	PASS	15	0.968331	9883.6	531	8146029	106677
CAT00356	saline	medical waste	2021-08-15	2021-08-15	12:00	4	Male	White	Caucasian/White	Metaire	Jefferson	70006	LA			Not Vaccinated	Unknown	Abbott M2000	21.39	Medical waste	8/15/2021	None	LSUH	YES	YES	Ochsner	LACATS	full	CAT00356E1S1	AY.122	AY.122	EPI_ISL_6814865	2021-11-26	OL704420	LA-BIE-CAT00356	11/24/2021	CAT00356E1S1	PASS	103	0.986657	7419.93	381	1853570	15006
LSUH002109	Saline	Nasopharyngeal	2021-09-09	2021-09-09	12:00	31	Female	White	Latino/Latina/Hispanic	Merrero	Jefferson	70072	LA			Not Vaccinated	Unknown	Abbott m2000	26	Medical waste	9/9/2021	None	LSUH	YES	YES	Ochsner	LDH	full	LSUH002109E1S1	AY.122	AY.122	EPI_ISL_4510620	2021-09-24	OK287871	LA-BIE-LSUH002109	9/22/2021	LSUH002109E1S1	PASS	15	0.960907	2563.31	2148	1456051	6962
LSUH900242	VTM	Nasopharyngeal	2021-09-09	2021-09-09	12:00	76	Female	Native Hawaiian or Other Pacific Islander	Not Hispanic or Latino	Walker	Livingston	70785	LA			Vaccinated	Unknown	Thermo TaqPath	17.9	Vaccine Breakthrough	9/29/2021	None	LSUH	NO	YES	LDH	LDH	full	LSUH900242E1S1	AY.122	AY.122	EPI_ISL_4967525	2021-10-07	OK433771	LA-BIE-LSUH900242	10/6/2021	LSUH900242E1S1	PASS	8	0.997224	9154.49	36	10308668	4479408
LSUH002210	Saline	Nasopharyngeal	2021-10-07	2021-10-07	12:00	69	Male	White	Caucasian/White	Norco	St Charles	70079	LA	1/29/21	2/26/21	Vaccinated	Unknown	Abbott M2000	Unknown	Medical waste	10/8/2021	None	LSUH	YES	YES	Ochsner	LDH	partial	LSUH002210E1S1	AY.122	AY.122	EPI_ISL_5415682	2021-10-20	OK595048	LA-BIE-LSUH002210	10/20/2021	LSUH002210E1S1	PASS	12	0.995686	26317.5	114	14062178	123518
LSUH002216	Saline	Nasopharyngeal	2021-10-13	2021-10-13	12:00	78	Female	White	Caucasian/White	Lacombe	St Tammany	70445	LA	1/10/21	1/31/21	Vaccinated	Unknown	Abbott M2000	Unknown	Medical waste	10/14/2021	None	LSUH	YES	YES	Ochsner	LDH	partial	LSUH002216E1S1	AY.122	AY.122	EPI_ISL_5415688	2021-10-20	OK595054	LA-BIE-LSUH002216	10/20/2021	LSUH002216E1S1	PASS	6	0.998428	35625.8	23	23241414	190784
LSUH002317	Saline	Nasopharyngeal	2021-12-13	2021-12-13	12:00	41	Male	White	Caucasian/White	Mandeville	St Tammany	70470	LA			Not Vaccinated	Unknown	Abbott IDNow		URGENT CARE	12/13/2021	None	LSUH	YES	YES	Ochsner	LDH	full	LSUH002317E1S1	AY.122	AY.122	EPI_ISL_8083818	2021-12-24	OM033248	LA-BIE-LSUH002317	12/23/2021	LSUH002317E1S1	PASS	11	0.998228	5389.04	151	1321426	323580
LSUH000935	Saline	Nasopharyngeal	2021-06-21	2021-06-21	12:00	40	Male	Black/African American	African American/Black	New Orleans	Orleans	70127	LA			Not Vaccinated	Unkown	Abbott m2000	17.94		6/21/2021	Bag 6 panasonic	LSUH	YES	YES	Ochsner	LDH	partial	LSUH000935	AY.13	AY.13	EPI_ISL_2834743	2021-07-06	MZ505746	LA-BIE-LSUH000935	7/6/2021	LSUH000935	PASS	15	0.998495	32052	13	9084535	68958
LSUH001001	Saline	Nasopharyngeal	2021-07-08	2021-07-08	12:00	42	Female	Unknown	Unknown	New Orleans	Orleans	70119	LA			Not Vaccinated	Unknown	Abbott ID Now	Unknown		7/8/2021	No storage	LSUH	YES	YES	Ochsner	LDH	full	LSUH001001E1S1	AY.13	AY.13	EPI_ISL_3010191	2021-07-19	MZ576124	LA-BIE-LSUH001001	7/16/2021	LSUH001001E1S1	PASS	11	0.997291	7877.42	19	2289214	967261
LSUH001484	Saline	Nasopharyngeal	2021-07-21	2021-07-21	12:00	7	Female	Black/African American	African American/Black	Harvey	Jefferson	70058	LA			Not Vaccinated	Unknown	Abbott ID Now	Unknown		7/21/2021	None	LSUH	YES	YES	Ochsner	LDH	full	LSUH001484E1S1	AY.13	AY.13	EPI_ISL_3242156	2021-08-04	MZ703436	LA-BIE-LSUH001484	8/2/2021	LSUH001484E1S1	PASS	14	0.997157	4119.83	48	1315261	8132
LSUH001487	Saline	Nasopharyngeal	2021-07-21	2021-07-21	12:00	8	Female	Black/African American	African American/Black	Harvey	Jefferson	70058	LA			Not Vaccinated	Unknown	Abbott ID Now	Unknown		7/21/2021	None	LSUH	YES	YES	Ochsner	LDH	full	LSUH001487E1S1	AY.13	AY.13	EPI_ISL_3242159	2021-08-04	MZ703438	LA-BIE-LSUH001487	8/2/2021	LSUH001487E1S1	PASS	14	0.997091	3336.02	50	1069978	218512
LSUH001583	Saline	Nasopharyngeal	2021-07-21	2021-07-21	12:00	29	Female	Black/African American	African American/Black	Harvey	Jefferson	70058	LA			Not Vaccinated	Unknown	Abbott ID Now	Unknown		7/21/2021	None	LSUH	YES	YES	Ochsner	LDH	full	LSUH001583E1S1	AY.13	AY.13	EPI_ISL_3242211	2021-08-04	MZ703481	LA-BIE-LSUH001583	8/2/2021	LSUH001583E1S1	PASS	14	0.997224	3339.62	22	1013508	6479
LSUH001566	Saline	Nasopharyngeal	2021-07-24	2021-07-24	12:00	50	Female	Black/African American	African American/Black	Edgard	St John The Baptist	70049	LA			Not Vaccinated	Unknown	Abbott ID Now	Unknown		7/24/2021	None	LSUH	YES	YES	Ochsner	LDH	full	LSUH001566E1S1	AY.13	AY.13	EPI_ISL_3242197	2021-08-04	MZ703467	LA-BIE-LSUH001566	8/2/2021	LSUH001566E1S1	PASS	11	0.997258	3869.35	25	984759	7821
LSUH001870	Saline	Nasopharyngeal	2021-08-02	2021-08-02	12:00	57	Female	White	Caucasian/White	Jefferson	Jefferson	70121	LA			Not Vaccinated	Unknown	Abbott ID Now	Unknown		8/2/2021	None	LSUH	YES	YES	Ochsner	LDH	full	LSUH001870E1S1	AY.13	AY.13	EPI_ISL_3404951	2021-08-14	MZ798337	LA-BIE-LSUH001870	8/12/2021	LSUH001870E1S1	PASS	12	0.997191	6883.08	55	2788848	15072
LSUH001879	Saline	Nasopharyngeal	2021-08-05	2021-08-05	12:00	59	Male	White	Caucasian/White	Jefferson	Jefferson	70121	LA			Not Vaccinated	Unknown	Abbott ID Now	Unknown		8/5/2021	None	LSUH	YES	YES	Ochsner	LDH	full	LSUH001879E1S1	AY.13	AY.13	EPI_ISL_3404959	2021-08-14			8/13/2021	LSUH001879E1S1	PASS	9	0.977862	11709.3	805	3256508	28624
CAT00416	saline	Nasopharyngeal	2021-08-06	2021-08-06	12:00	68	Female	White	Caucasian/White	Gray	Lafourche	70359	LA	2/11/21	3/4/21	Vaccinated	Unknown	Abbott M2000	16.49	medical waste	8/6/2021	None	LSUH	NO	YES	Ochsner	LACATS	full	CAT00416E1S1	AY.13	AY.13	EPI_ISL_7159768	2021-12-04			12/1/2021	CAT00416E1S1	PASS	120	0.998428	3530.45	24	875147	6943
LSUH000677	VTM	Nasopharyngeal	2021-06-01	2021-06-01	12:00	69.8	Female	Black/African American	African American/Black	New Orleans	Orleans	70125	LA			Not Vaccinated	Unknown	Abbott M2000	Unknown		6/1/2021	VTM BAG	LSUH	YES	YES	Ochsner	LDH	full	LSUH000677E2S1	AY.2	AY.2	EPI_ISL_2663131	2021-06-23	MZ436591	LA-BIE-LSUH000677E2S1	6/23/2021	LSUH000677E2S1	PASS	22	0.997258	10442.7	25	2678753	1242215
LSUH001136	Saline	Nasopharyngeal	2021-07-08	2021-07-08	12:00	71	Male	Black/African American	African American/Black	New Orleans	Orleans	70117	LA	1/16/21	2/10/21	Vaccinated	Symptomatic	Abbott ID Now	Unknown	Hospitalized post vax	7/8/2021	No storage	LSUH	NO	YES	Ochsner	LDH	full	LSUH001136E1S1	AY.2	AY.2	EPI_ISL_3010396	2021-07-20	MZ577560	LA-BIE-LSUH001136	7/19/2021	LSUH001136E1S1	PASS	12	0.955824	4564.72	503	1276817	13702
LSUH001137	Saline	Nasopharyngeal	2021-07-08	2021-07-08	12:00	71	Female	Black/African American	African American/Black	New Orleans	Orleans	70117	LA	1/16/21	2/10/21	Vaccinated	Symptomatic	Abbott ID Now	Unknown	Hospitalized post vax	7/8/2021	No storage	LSUH	NO	YES	Ochsner	LDH	full	LSUH001137E1S1	AY.2	AY.2	EPI_ISL_3010397	2021-07-20	MZ577561	LA-BIE-LSUH001137	7/19/2021	LSUH001137E1S1	PASS	12	0.941979	3842.54	668	1281121	490832
CAT00547	saline	Nasopharyngeal	2021-08-06	2021-08-06	12:00	54	Male	White	Caucasian/White	Metairie	Jefferson	70005	LA	4/2/21	4/26/21	Vaccinated	Unknown	Abbott m2000	17.03	medical waste	8/6/2021	None	LSUH	YES	YES	Ochsner	LACATS	full	CAT00547E1S1	AY.2	AY.2	EPI_ISL_7552367	2021-12-10			12/8/2021	CAT00547E1S1	PASS	126	0.984985	3604.3	454	1742326	15248
LSUH001822	Saline	Nasopharyngeal	2021-08-02	2021-08-02	12:00	33	Male	White	Caucasian/White	New Orleans	Orleans	70125	LA	3/22/21		Not Vaccinated	Unknown	Abbott ID Now	Unknown		8/2/2021	None	LSUH	YES	YES	Ochsner	LDH	full	LSUH001822E1S1	AY.20	AY.20	EPI_ISL_3404909	2021-08-14	MZ798318	LA-BIE-LSUH001822	8/12/2021	LSUH001822E1S1	PASS	12	0.997693	18804.5	56	5328941	41552
LSUH001806	Saline	Nasopharyngeal	2021-08-04	2021-08-04	12:00	34	Male	Black/African American	African American/Black	Marrero	Jefferson	70072	LA			Not Vaccinated	Unknown	Abbott ID Now	Unknown		8/4/2021	None	LSUH	YES	YES	Ochsner	LDH	full	LSUH001806E1S1	AY.20	AY.20	EPI_ISL_3404894	2021-08-14			8/13/2021	LSUH001806E1S1	PASS	10	0.960807	6694.49	1307	2530236	17809
CAT00410	saline	Nasopharyngeal	2021-08-06	2021-08-06	12:00	43	Female	Black/African American	African American/Black	Slidell	St Tammany	70458	LA	3/25/21	4/26/21	Vaccinated	Unknown	Abbott M2000	22.4	medical waste	8/6/2021	None	LSUH	NO	YES	Ochsner	LACATS	full	CAT00410E1S1	AY.20	AY.20	EPI_ISL_7159762	2021-12-04			12/1/2021	CAT00410E1S1	PASS	120	0.996756	2926.17	707	720805	6182
LSUH001876	Saline	Nasopharyngeal	2021-08-06	2021-08-06	12:00	33	Female	Black/African American	African American/Black	Marrero	Jefferson	70072	LA	3/12/21	4/12/21	Vaccinated	Unknown	Abbott ID Now	Unknown		8/6/2021	None	LSUH	YES	YES	Ochsner	LDH	full	LSUH001876E1S1	AY.20	AY.20	EPI_ISL_3404956	2021-08-14			8/13/2021	LSUH001876E1S1	PASS	8	0.989667	13104.5	430	3363647	1589298
LSUH002067	Saline	Nasopharyngeal	2021-08-25	2021-08-25	12:00	61	Female	White	Caucasian/White	Gulf Breeze	Santa Rosa	32563	FL			Not Vaccinated	Unknown	Abbott IDNow	Unknown	Urgent Care	8/25/2021	None	LSUH	YES	YES	Ochsner	LDH	full	LSUH002067E1S1	AY.20	AY.20	EPI_ISL_4510593	2021-09-24	OK287841	FL-BIE-LSUH002067	9/22/2021	LSUH002067E1S1	PASS	30	0.997258	9274.28	54	2303002	18823
LSUH002091	VTM	Nasopharyngeal	2021-08-27	2021-08-27	12:00	54	Male	Black/African American	African American/Black	Violet	St Bernard	70092	LA			Not Vaccinated	Unknown	Abbott m2000	18	Medical waste	9/4/2021	None	LSUH	YES	YES	Ochsner	LDH	full	LSUH002091E1S1	AY.20	AY.20	EPI_ISL_4510661	2021-09-24	OK287860	LA-BIE-LSUH002091	9/23/2021	LSUH002091E1S1	PASS	20	0.998127	11895.9	41	3034459	734770
LSUH002305	Saline	Nasopharyngeal	2021-12-10	2021-12-10	12:00	28	Female	Black/African American	Other	Baton Rouge	East Baton Rouge	70805	LA			Not Vaccinated	Unknown	Abbott IDNow		URGENT CARE	12/10/2021	None	LSUH	YES	YES	Ochsner	LDH	full	LSUH002305E1S1	AY.20	AY.20	EPI_ISL_8083807	2021-12-24	OM033237	LA-BIE-LSUH002305	12/23/2021	LSUH002305E1S1	PASS	14	0.958232	909.216	1302	689583	82549
OPH4			2020-01-01	2020-01-01																comparison testing with LDH	1/1/2010	None	LSUH	NO	YES	LDH	LDH		OPH4E1S1	AY.25	AY.25					12/1/2021	OPH4E1S1	PASS		0.988831	17429.3	313	5021118	2068667
OPH5			2020-01-01	2020-01-01																comparison testing with LDH	1/1/2010	None	LSUH	NO	YES	LDH	LDH		OPH5E1S1	AY.25	AY.25					12/1/2021	OPH5E1S1	PASS		0.98853	8947.84	390	4082410	19268
LSUH000947	Saline	Nasopharyngeal	2021-07-05	2021-07-05	12:00	68	Male	White	Caucasian/White	New Orleans	Orleans	70118	LA	1/21/21	2/11/21	Vaccinated	Yes	Abbott ID Now	Unknown	DNA/RNA Shield	7/5/2021	No storage	LSUH	NO	YES	Ochsner	LDH	partial	LSUH000947E1S1	AY.25	AY.25	EPI_ISL_2966613	2021-07-15	MZ568101	LA-BIE-LSUH000947	7/9/2021	LSUH000947E1S1	PASS	10	0.992576	30973.5	17	8425963	3740319
LSUH001030	Saline	Nasopharyngeal	2021-07-06	2021-07-06	12:00	20	Female	Black/African American	African American/Black	Kenner	Jefferson	70062	LA			Not Vaccinated	Unknown	Abbott ID Now	Unknown		7/6/2021	No storage	LSUH	YES	YES	Ochsner	LDH	full	LSUH001030E1S1	AY.25	AY.25	EPI_ISL_3010209	2021-07-19	MZ576142	LA-BIE-LSUH001030	7/16/2021	LSUH001030E1S1	PASS	13	0.997325	9979.2	41	5097310	1196150
LSUH001034	VTM	Nasopharyngeal	2021-07-06	2021-07-06	12:00	84	Male	Unknown	Unknown	Thibodaux	Lafourche	70301	LA	1/13/21	2/3/21	Vaccinated	Unknown	Abbott ID Now	Unknown		7/6/2021	No storage	LSUH	YES	YES	Ochsner	LDH	full	LSUH001034E1S1	AY.25	AY.25	EPI_ISL_3010213	2021-07-19	MZ576146	LA-BIE-LSUH001034	7/16/2021	LSUH001034E1S1	PASS	13	0.998428	7748.5	12	1934934	16199
LSUH000960	Saline	Nasopharyngeal	2021-07-07	2021-07-07	12:00	63	Male	Black/African American	African American/Black	New Orleans	Orleans	70126	LA	2/20/21	3/13/21	Vaccinated	Unknown	Abbott ID Now	Unknown		7/7/2021	No storage	LSUH	YES	YES	Ochsner	LDH	full	LSUH000960E1S1	AY.25	AY.25	EPI_ISL_3010335	2021-07-20	MZ577499	LA-BIE-LSUH000960	7/19/2021	LSUH000960E1S1	PASS	13	0.909741	1330.79	884	1032047	3687
LSUH000968	Saline	Nasopharyngeal	2021-07-07	2021-07-07	12:00	38	Male	Black/African American	African American/Black	New Orleans	Orleans	70115	LA	3/6/21	3/27/21	Vaccinated	Unknown	Abbott ID Now	Unknown		7/7/2021	No storage	LSUH	YES	YES	Ochsner	LDH	full	LSUH000968E1S1	AY.25	AY.25	EPI_ISL_3010182	2021-07-19	MZ576115	LA-BIE-LSUH000968	7/16/2021	LSUH000968E1S1	PASS	12	0.997258	5950.47	50	1545741	357285
LSUH000989	Saline	Nasopharyngeal	2021-07-07	2021-07-07	12:00	35	Male	White	Caucasian/White	Luling	St Charles	70070	LA			Not Vaccinated	Unknown	Abbott ID Now	Unknown		7/7/2021	No storage	LSUH	YES	YES	Ochsner	LDH	full	LSUH000989E1S1	AY.25	AY.25					7/19/2021	LSUH000989E1S1	DID NOT PASS		0.787814	1793.16	4711	1174476	8270
LSUH000991	Saline	Nasopharyngeal	2021-07-07	2021-07-07	12:00	32	Male	White	Caucasian/White	Metairie	Jefferson	70005	LA			Not Vaccinated	Unknown	Abbott ID Now	Unknown		7/7/2021	No storage	LSUH	YES	YES	Ochsner	LDH	full	LSUH000991E1S1	AY.25	AY.25	EPI_ISL_3010347	2021-07-20	MZ577511	LA-BIE-LSUH000991	7/19/2021	LSUH000991E1S1	PASS	13	0.997191	8224.59	50	2094387	17124
LSUH001079	Saline	Nasopharyngeal	2021-07-07	2021-07-07	12:00	25	Male	White	Caucasian/White	Metairie	Jefferson	70005	LA			Not Vaccinated	Unknown	Abbott ID Now	Unknown		7/7/2021	No storage	LSUH	YES	YES	Ochsner	LDH	full	LSUH001079E1S1	AY.25	AY.25	EPI_ISL_3010364	2021-07-20	MZ577528	LA-BIE-LSUH001079	7/19/2021	LSUH001079E1S1	PASS	13	0.99699	10851.9	41	2644240	22696
LSUH001088	Saline	Nasopharyngeal	2021-07-07	2021-07-07	12:00	21	Male	Black/African American	African American/Black	New Orleans	Orleans	70122	LA			Not Vaccinated	Unknown	Abbott ID Now	Unknown		7/7/2021	No storage	LSUH	YES	YES	Ochsner	LDH	full	LSUH001088E1S1	AY.25	AY.25	EPI_ISL_3010248	2021-07-19			7/16/2021	LSUH001088E1S1	PASS	12	0.901916	1264.24	1228	904339	3960
LSUH001128	Saline	Nasopharyngeal	2021-07-07	2021-07-07	12:00	39	Male	Unknown	Vietnamese	Kenner	Jefferson	70065	LA			Not Vaccinated	Unknown	Abbott ID Now	Unknown		7/7/2021	No storage	LSUH	YES	YES	Ochsner	LDH	full	LSUH001128E1S1	AY.25	AY.25	EPI_ISL_3010389	2021-07-20	MZ577553	LA-BIE-LSUH001128	7/19/2021	LSUH001128E1S1	PASS	13	0.997057	8051.59	50	2378302	16711
LSUH000966	Saline	Nasopharyngeal	2021-07-08	2021-07-08	12:00	50	Female	White	Caucasian/White	Maurepas	Livingston	70449	LA	12/22/20	1/13/21	Vaccinated	Unknown	Abbott ID Now	Unknown		7/8/2021	No storage	LSUH	YES	YES	Ochsner	LDH	full	LSUH000966E1S1	AY.25	AY.25					7/19/2021	LSUH000966E1S1	DID NOT PASS		0.886165	2462.03	1511	1287696	7761
LSUH000973	Saline	Nasopharyngeal	2021-07-08	2021-07-08	12:00	22	Male	Black/African American	African American/Black	Prarieville	Ascension	70769	LA			Not Vaccinated	Unknown	Abbott ID Now	Unknown		7/8/2021	No storage	LSUH	YES	YES	Ochsner	LDH	full	LSUH000973E1S1	AY.25	AY.25					7/19/2021	LSUH000973E1S1	DID NOT PASS		0.809852	1429.64	3165	1771966	6224
LSUH000988	Saline	Nasopharyngeal	2021-07-08	2021-07-08	12:00	27	Female	Other	Other	New Orleans	Orleans	70112	LA			Not Vaccinated	Unknown	Abbott ID Now	Unknown		7/8/2021	No storage	LSUH	YES	YES	Ochsner	LDH	full	LSUH000988E1S1	AY.25	AY.25	EPI_ISL_3010346	2021-07-20	MZ577510	LA-BIE-LSUH000988	7/19/2021	LSUH000988E1S1	PASS	12	0.997057	6722.16	50	1720800	15388
LSUH001033	Saline	Nasopharyngeal	2021-07-08	2021-07-08	12:00	32	Male	Black/African American	African American/Black	Prarieville	Ascension	70769	LA			Not Vaccinated	Unknown	Abbott ID Now	Unknown		7/8/2021	No storage	LSUH	YES	YES	Ochsner	LDH	full	LSUH001033E1S1	AY.25	AY.25	EPI_ISL_3010212	2021-07-19	MZ576145	LA-BIE-LSUH001033	7/16/2021	LSUH001033E1S1	PASS	11	0.997559	6831.67	19	4112734	868350
LSUH001036	Saline	Nasopharyngeal	2021-07-08	2021-07-08	12:00	52	Female	White	Caucasian/White	Denham Springs	Livingston	70706	LA			Not Vaccinated	Unknown	Abbott ID Now	Unknown		7/8/2021	No storage	LSUH	YES	YES	Ochsner	LDH	full	LSUH001036E1S1	AY.25	AY.25	EPI_ISL_3010215	2021-07-19	MZ576148	LA-BIE-LSUH001036	7/16/2021	LSUH001036E1S1	PASS	11	0.997793	12550.7	22	3091383	26036
LSUH001037	Saline	Nasopharyngeal	2021-07-08	2021-07-08	12:00	43	Male	White	Caucasian/White	Baton Rouge	East Baton Rouge	70816	LA			Not Vaccinated	Unknown	Abbott ID Now	Unknown		7/8/2021	No storage	LSUH	YES	YES	Ochsner	LDH	full	LSUH001037E1S1	AY.25	AY.25	EPI_ISL_3010216	2021-07-19	MZ576149	LA-BIE-LSUH001037	7/16/2021	LSUH001037E1S1	PASS	11	0.997392	10213.9	44	2602181	20878
LSUH001051	Saline	Nasopharyngeal	2021-07-08	2021-07-08	12:00	64	Male	White	Caucasian/White	Denham Springs	Livingston	70726	LA			Not Vaccinated	Unknown	Abbott ID Now	Unknown		7/8/2021	No storage	LSUH	YES	YES	Ochsner	LDH	full	LSUH001051E1S1	AY.25	AY.25	EPI_ISL_3010228	2021-07-19	MZ576161	LA-BIE-LSUH001051	7/16/2021	LSUH001051E1S1	PASS	11	0.997258	7329.39	50	1942124	447424
LSUH001082	Saline	Nasopharyngeal	2021-07-08	2021-07-08	12:00	42	Male	White	Caucasian/White	Gonzales	Ascension	70737	LA			Not Vaccinated	Unknown	Abbott ID Now	Unknown		7/8/2021	No storage	LSUH	YES	YES	Ochsner	LDH	full	LSUH001082E1S1	AY.25	AY.25	EPI_ISL_3010244	2021-07-19	MZ576177	LA-BIE-LSUH001082	7/16/2021	LSUH001082E1S1	PASS	11	0.997325	5640.03	48	1392417	667203
LSUH001098	Saline	Nasopharyngeal	2021-07-08	2021-07-08	12:00	23	Female	White	Caucasian/White	Baton Rouge	East Baton Rouge	70810	LA			Not Vaccinated	Unknown	Abbott ID Now	Unknown		7/8/2021	No storage	LSUH	YES	YES	Ochsner	LDH	full	LSUH001098E1S1	AY.25	AY.25	EPI_ISL_3010368	2021-07-20	MZ577532	LA-BIE-LSUH001098	7/19/2021	LSUH001098E1S1	PASS	12	0.983982	4756.66	50	1490175	11389
LSUH001100	Saline	Nasopharyngeal	2021-07-08	2021-07-08	12:00	32	Female	White	Caucasian/White	Hammond	Tangipahoa	70403	LA	3/19/21	4/16/21	Vaccinated	Unknown	Abbott ID Now	Unknown		7/8/2021	No storage	LSUH	YES	YES	Ochsner	LDH	full	LSUH001100E1S1	AY.25	AY.25	EPI_ISL_3098442	2021-07-27			7/19/2021	LSUH001100E1S1	PASS	19	0.898371	2282.34	1524	1296936	8513
LSUH001125	Saline	Nasopharyngeal	2021-07-08	2021-07-08	12:00	65	Female	White	Caucasian/White	Walker	Livingston	70785	LA			Not Vaccinated	Unknown	Abbott ID Now	Unknown		7/8/2021	No storage	LSUH	YES	YES	Ochsner	LDH	full	LSUH001125E1S1	AY.25	AY.25	EPI_ISL_3010386	2021-07-20	MZ577550	LA-BIE-LSUH001125	7/19/2021	LSUH001125E1S1	PASS	12	0.997291	9652.7	21	2304054	559110
LSUH000967	Saline	Nasopharyngeal	2021-07-09	2021-07-09	12:00	58	Female	White	Caucasian/White	Durham	Durham	27705	NC			Not Vaccinated	Unknown	Abbott ID Now	Unknown	Traveler	7/9/2021	No storage	LSUH	YES	YES	Ochsner	LDH	full	LSUH000967E1S1	AY.25	AY.25					7/19/2021	LSUH000967E1S1	DID NOT PASS		0.610474	308.825	8811	792640	59671
LSUH000985	Saline	Nasopharyngeal	2021-07-09	2021-07-09	12:00	23	Female	Black/African American	African American/Black	Covington	St Tammany	70433	LA			Not Vaccinated	Unknown	Abbott ID Now	Unknown		7/9/2021	No storage	LSUH	YES	YES	Ochsner	LDH	full	LSUH000985E1S1	AY.25	AY.25	EPI_ISL_3010344	2021-07-20	MZ577508	LA-BIE-LSUH000985	7/19/2021	LSUH000985E1S1	PASS	11	0.997091	7375.54	49	1923024	15874
LSUH001032	VTM	Nasopharyngeal	2021-07-09	2021-07-09	12:00	70	Male	White	Caucasian/White	Thibodaux	Lafourche	70301	LA			Not Vaccinated	Unknown	Abbott ID Now	Unknown		7/9/2021	No storage	LSUH	YES	YES	Ochsner	LDH	full	LSUH001032E1S1	AY.25	AY.25	EPI_ISL_3010211	2021-07-19	MZ576144	LA-BIE-LSUH001032	7/16/2021	LSUH001032E1S1	PASS	10	0.997224	6722.56	50	1752549	14132
LSUH001035	Saline	Nasopharyngeal	2021-07-09	2021-07-09	12:00	56	Male	White	Caucasian/White	Walker	Livingston	70785	LA			Not Vaccinated	Unknown	Abbott ID Now	Unknown		7/9/2021	No storage	LSUH	YES	YES	Ochsner	LDH	full	LSUH001035E1S1	AY.25	AY.25	EPI_ISL_3010214	2021-07-19	MZ576147	LA-BIE-LSUH001035	7/16/2021	LSUH001035E1S1	PASS	10	0.997258	5424.38	48	1622304	11830
LSUH001043	Saline	Nasopharyngeal	2021-07-09	2021-07-09	12:00	21	Female	Native Hawaiian or Other Pacific Islander	Latino/Latina/Hispanic	Kenner	Jefferson	70065	LA			Not Vaccinated	Unknown	Abbott ID Now	Unknown		7/9/2021	No storage	LSUH	YES	YES	Ochsner	LDH	full	LSUH001043E1S1	AY.25	AY.25	EPI_ISL_3010220	2021-07-19	MZ576153	LA-BIE-LSUH001043	7/16/2021	LSUH001043E1S1	PASS	10	0.997458	9693.17	18	2560645	20259
LSUH001061	VTM	Nasopharyngeal	2021-07-09	2021-07-09	12:00	60	Male	White	Caucasian/White	Raceland	Lafourche	70394	LA	2/24/21	3/17/21	Vaccinated	Unknown	Abbott ID Now	Unknown		7/9/2021	No storage	LSUH	YES	YES	Ochsner	LDH	full	LSUH001061E1S1	AY.25	AY.25	EPI_ISL_3010234	2021-07-19	MZ576167	LA-BIE-LSUH001061	7/16/2021	LSUH001061E1S1	PASS	10	0.997191	8287.06	49	2363217	1023073
LSUH001072	Saline	Nasopharyngeal	2021-07-09	2021-07-09	12:00	52	Female	White	Caucasian/White	Walker	Livingston	70785	LA			Not Vaccinated	Unknown	Abbott ID Now	Unknown		7/9/2021	No storage	LSUH	YES	YES	Ochsner	LDH	full	LSUH001072E1S1	AY.25	AY.25	EPI_ISL_3010240	2021-07-19	MZ576173	LA-BIE-LSUH001072	7/16/2021	LSUH001072E1S1	PASS	10	0.997358	6920.93	41	1785834	417419
LSUH001165	Saline	Nasopharyngeal	2021-07-09	2021-07-09	12:00	19	Female	Black/African American	African American/Black	New Orleans	Orleans	70131	LA			Not Vaccinated	Unknown	Abbott ID Now	Unknown		7/9/2021	None	LSUH	YES	YES	Ochsner	LDH	full	LSUH001165E1S1	AY.25	AY.25	EPI_ISL_3090892	2021-07-26	MZ637314	LA-BIE-LSUH001165	7/26/2021	LSUH001165E1S1	PASS	17	0.99388	2616.91	49	723184	641973
LSUH000983	Saline	Nasopharyngeal	2021-07-10	2021-07-10	12:00	50	Male	White	Caucasian/White	Kenner	Jefferson	70065	LA			Not Vaccinated	Unknown	Abbott ID Now	Unknown		7/10/2021	No storage	LSUH	YES	YES	Ochsner	LDH	full	LSUH000983E1S1	AY.25	AY.25	EPI_ISL_3010186	2021-07-19	MZ576119	LA-BIE-LSUH000983	7/16/2021	LSUH000983E1S1	PASS	9	0.997358	9868.2	41	2422937	20249
LSUH000998	Saline	Nasopharyngeal	2021-07-10	2021-07-10	12:00	16	Female	Black/African American	African American/Black	New Orleans	Orleans	70127	LA			Not Vaccinated	Unknown	Abbott ID Now	Unknown		7/10/2021	No storage	LSUH	YES	YES	Ochsner	LDH	full	LSUH000998E1S1	AY.25	AY.25	EPI_ISL_3010351	2021-07-20	MZ577515	LA-BIE-LSUH000998	7/19/2021	LSUH000998E1S1	PASS	10	0.997024	5604.25	50	1565650	12379
LSUH001002	Saline	Nasopharyngeal	2021-07-10	2021-07-10	12:00	31	Female	White	Caucasian/White	Baton Rouge	East Baton Rouge	70817	LA	12/15/20	1/5/21	Vaccinated	Unknown	Abbott ID Now	Unknown		7/10/2021	No storage	LSUH	YES	YES	Ochsner	LDH	full	LSUH001002E1S1	AY.25	AY.25	EPI_ISL_3010192	2021-07-19	MZ576125	LA-BIE-LSUH001002	7/16/2021	LSUH001002E1S1	PASS	9	0.997291	7129.51	48	1763614	432402
LSUH001048	Saline	Nasopharyngeal	2021-07-10	2021-07-10	12:00	33	Male	White	Caucasian/White	Denham Springs	Livingston	70726	LA			Not Vaccinated	Unknown	Abbott ID Now	Unknown		7/10/2021	No storage	LSUH	YES	YES	Ochsner	LDH	full	LSUH001048E1S1	AY.25	AY.25	EPI_ISL_3010225	2021-07-19	MZ576158	LA-BIE-LSUH001048	7/16/2021	LSUH001048E1S1	PASS	9	0.997291	7998.99	49	2410293	512215
LSUH001065	Saline	Nasopharyngeal	2021-07-10	2021-07-10	12:00	28	Female	White	Caucasian/White	Kenner	Jefferson	70065	LA			Not Vaccinated	Unknown	Abbott ID Now	Unknown		7/10/2021	No storage	LSUH	YES	YES	Ochsner	LDH	full	LSUH001065E1S1	AY.25	AY.25	EPI_ISL_3010236	2021-07-19	MZ576169	LA-BIE-LSUH001065	7/16/2021	LSUH001065E1S1	PASS	9	0.997325	10478.7	47	2695824	21856
LSUH001066	Saline	Nasopharyngeal	2021-07-10	2021-07-10	12:00	81	Female	White	Caucasian/White	Livingston	Livingston	70754	LA			Not Vaccinated	Unknown	Abbott ID Now	Unknown		7/10/2021	No storage	LSUH	YES	YES	Ochsner	LDH	full	LSUH001066E1S1	AY.25	AY.25	EPI_ISL_3010237	2021-07-19	MZ576170	LA-BIE-LSUH001066	7/16/2021	LSUH001066E1S1	PASS	9	0.998395	10664.4	13	5308594	1273428
LSUH000990	Saline	Nasopharyngeal	2021-07-11	2021-07-11	12:00	17	Female	White	Caucasian/White	Violet	St Bernard	70092	LA			Not Vaccinated	Unknown	Abbott ID Now	Unknown		7/11/2021	No storage	LSUH	YES	YES	Ochsner	LDH	full	LSUH000990E1S1	AY.25	AY.25	EPI_ISL_3010188	2021-07-19	MZ576121	LA-BIE-LSUH000990	7/16/2021	LSUH000990E1S1	PASS	8	0.997291	7951.25	50	4343998	1920144
LSUH000993	Saline	Nasopharyngeal	2021-07-11	2021-07-11	12:00	24	Male	White	Caucasian/White	Gonzales	Ascension	70737	LA			Not Vaccinated	Unknown	Abbott ID Now	Unknown		7/11/2021	No storage	LSUH	YES	YES	Ochsner	LDH	full	LSUH000993E1S1	AY.25	AY.25	EPI_ISL_3010348	2021-07-20	MZ577512	LA-BIE-LSUH000993	7/19/2021	LSUH000993E1S1	PASS	9	0.97823	9400.27	331	2251021	23282
LSUH001023	Saline	Nasopharyngeal	2021-07-11	2021-07-11	12:00	45	Male	White	Caucasian/White	Gonzales	Ascension	70737	LA			Not Vaccinated	Unknown	Abbott ID Now	Unknown		7/11/2021	No storage	LSUH	YES	YES	Ochsner	LDH	full	LSUH001023E1S1	AY.25	AY.25	EPI_ISL_3010204	2021-07-19	MZ576137	LA-BIE-LSUH001023	7/16/2021	LSUH001023E1S1	PASS	8	0.992074	5344.75	50	1875261	14060
LSUH001026	Saline	Nasopharyngeal	2021-07-11	2021-07-11	12:00	32	Male	White	Caucasian/White	Marrero	Jefferson	70072	LA			Not Vaccinated	Unknown	Abbott ID Now	Unknown		7/11/2021	No storage	LSUH	YES	YES	Ochsner	LDH	full	LSUH001026E1S1	AY.25	AY.25	EPI_ISL_3010206	2021-07-19	MZ576139	LA-BIE-LSUH001026	7/16/2021	LSUH001026E1S1	PASS	8	0.997291	8203.73	48	2114542	495621
LSUH001027	Saline	Nasopharyngeal	2021-07-11	2021-07-11	12:00	36	Male	White	Other	Saint Amant	Ascension	70774	LA			Not Vaccinated	Unknown	Abbott ID Now	Unknown		7/11/2021	No storage	LSUH	YES	YES	Ochsner	LDH	full	LSUH001027E1S1	AY.25	AY.25	EPI_ISL_3010207	2021-07-19	MZ576140	LA-BIE-LSUH001027	7/16/2021	LSUH001027E1S1	PASS	8	0.997291	9703.84	48	2528243	21145
LSUH001028	Saline	Nasopharyngeal	2021-07-11	2021-07-11	12:00	41	Female	Other	Other	Gonzales	Ascension	70737	LA			Not Vaccinated	Unknown	Abbott ID Now	Unknown		7/11/2021	No storage	LSUH	YES	YES	Ochsner	LDH	full	LSUH001028E1S1	AY.25	AY.25	EPI_ISL_3010208	2021-07-19	MZ576141	LA-BIE-LSUH001028	7/16/2021	LSUH001028E1S1	PASS	8	0.997291	6059.31	49	1503507	12569
LSUH001045	Saline	Nasopharyngeal	2021-07-11	2021-07-11	12:00	60	Female	White	Caucasian/White	Ponchatoula	Tangipahoa	70454	LA	3/23/21	4/13/21	Vaccinated	Unknown	Abbott ID Now	Unknown		7/11/2021	No storage	LSUH	YES	YES	Ochsner	LDH	full	LSUH001045E1S1	AY.25	AY.25	EPI_ISL_3010222	2021-07-19	MZ576155	LA-BIE-LSUH001045	7/16/2021	LSUH001045E1S1	PASS	8	0.997291	7177.81	47	1821308	14478
LSUH001049	Saline	Nasopharyngeal	2021-07-11	2021-07-11	12:00	64	Female	White	Caucasian/White	Mandeville	St Tammany	70448	LA			Not Vaccinated	Unknown	Abbott ID Now	Unknown		7/11/2021	No storage	LSUH	YES	YES	Ochsner	LDH	full	LSUH001049E1S1	AY.25	AY.25	EPI_ISL_3010226	2021-07-19	MZ576159	LA-BIE-LSUH001049	7/16/2021	LSUH001049E1S1	PASS	8	0.997358	10570.9	22	2707088	2415589
LSUH001050	Saline	Nasopharyngeal	2021-07-11	2021-07-11	12:00	30	Female	White	Caucasian/White	Hahnville	St Charles	70057	LA			Not Vaccinated	Unknown	Abbott ID Now	Unknown		7/11/2021	No storage	LSUH	YES	YES	Ochsner	LDH	full	LSUH001050E1S1	AY.25	AY.25	EPI_ISL_3010227	2021-07-19	MZ576160	LA-BIE-LSUH001050	7/16/2021	LSUH001050E1S1	PASS	8	0.998228	8522.22	16	2181169	17469
LSUH001052	Saline	Nasopharyngeal	2021-07-11	2021-07-11	12:00	24	Male	White	Caucasian/White	Kenner	Jefferson	70062	LA			Not Vaccinated	Unknown	Abbott ID Now	Unknown		7/11/2021	No storage	LSUH	YES	YES	Ochsner	LDH	full	LSUH001052E1S1	AY.25	AY.25	EPI_ISL_3010357	2021-07-20	MZ577521	LA-BIE-LSUH001052	7/19/2021	LSUH001052E1S1	PASS	9	0.99699	7281.97	50	1894703	848126
LSUH001074	Saline	Nasopharyngeal	2021-07-11	2021-07-11	12:00	38	Male	White	Caucasian/White	Livingston	Livingston	70754	LA			Not Vaccinated	Unknown	Abbott ID Now	Unknown		7/11/2021	No storage	LSUH	YES	YES	Ochsner	LDH	full	LSUH001074E1S1	AY.25	AY.25	EPI_ISL_3010241	2021-07-19	MZ576174	LA-BIE-LSUH001074	7/16/2021	LSUH001074E1S1	PASS	8	0.997525	12349.9	30	3043573	24698
LSUH001090	Saline	Nasopharyngeal	2021-07-11	2021-07-11	12:00	25	Male	White	Unknown	New Orleans	Orleans	70119	LA			Not Vaccinated	Unknown	Abbott ID Now	Unknown		7/11/2021	No storage	LSUH	YES	YES	Ochsner	LDH	full	LSUH001090E1S1	AY.25	AY.25	EPI_ISL_3010250	2021-07-19	MZ576182	LA-BIE-LSUH001090	7/16/2021	LSUH001090E1S1	PASS	8	0.997258	6403.78	50	3525808	27276
LSUH001111	VTM	Nasopharyngeal	2021-07-11	2021-07-11	12:00	59	Female	White	Caucasian/White	Thibodaux	Lafourche	70301	LA			Not Vaccinated	Unknown	Abbott ID Now	Unknown		7/11/2021	No storage	LSUH	YES	YES	Ochsner	LDH	full	LSUH001111E1S1	AY.25	AY.25	EPI_ISL_3010374	2021-07-20	MZ577538	LA-BIE-LSUH001111	7/19/2021	LSUH001111E1S1	PASS	9	0.998562	11821.2	12	2826094	23729
LSUH001119	Saline	Nasopharyngeal	2021-07-11	2021-07-11	12:00	25	Female	White	Caucasian/White	Mandeville	St Tammany	70448	LA			Not Vaccinated	Unknown	Abbott ID Now	Unknown		7/11/2021	No storage	LSUH	YES	YES	Ochsner	LDH	full	LSUH001119E1S1	AY.25	AY.25	EPI_ISL_3010381	2021-07-20	MZ577545	LA-BIE-LSUH001119	7/19/2021	LSUH001119E1S1	PASS	9	0.997191	10583.9	48	2534693	605777
LSUH001024	Saline	Nasopharyngeal	2021-07-12	2021-07-12	12:00	17	Female	White	Caucasian/White	Gonzales	Ascension	70737	LA			Not Vaccinated	Unknown	Abbott ID Now	Unknown		7/12/2021	No storage	LSUH	YES	YES	Ochsner	LDH	full	LSUH001024E1S1	AY.25	AY.25	EPI_ISL_3010205	2021-07-19	MZ576138	LA-BIE-LSUH001024	7/16/2021	LSUH001024E1S1	PASS	7	0.997157	5112.43	47	1604426	331727
LSUH001086	Saline	Nasopharyngeal	2021-07-12	2021-07-12	12:00	65	Female	White	Caucasian/White	Covington	St Tammany	70435	LA			Not Vaccinated	Unknown	Abbott ID Now	Unknown		7/12/2021	No storage	LSUH	YES	YES	Ochsner	LDH	full	LSUH001086E1S1	AY.25	AY.25	EPI_ISL_3010365	2021-07-20	MZ577529	LA-BIE-LSUH001086	7/19/2021	LSUH001086E1S1	PASS	8	0.997057	5731.55	50	1737103	12831
LSUH001094	Saline	Nasopharyngeal	2021-07-12	2021-07-12	12:00	35	Male	White	Caucasian/White	Baton Rouge	East Baton Rouge	70809	LA			Not Vaccinated	Unknown	Abbott ID Now	Unknown		7/12/2021	No storage	LSUH	YES	YES	Ochsner	LDH	full	LSUH001094E1S1	AY.25	AY.25	EPI_ISL_3010366	2021-07-20	MZ577530	LA-BIE-LSUH001094	7/19/2021	LSUH001094E1S1	PASS	8	0.996656	7698.63	50	1895438	16331
LSUH001095	Saline	Nasopharyngeal	2021-07-12	2021-07-12	12:00	22	Male	White	Caucasian/White	Prarieville	Ascension	70769	LA			Not Vaccinated	Unknown	Abbott ID Now	Unknown		7/12/2021	No storage	LSUH	YES	YES	Ochsner	LDH	full	LSUH001095E1S1	AY.25	AY.25	EPI_ISL_3010367	2021-07-20	MZ577531	LA-BIE-LSUH001095	7/19/2021	LSUH001095E1S1	PASS	8	0.99699	6040.8	31	1714838	13907
LSUH001101	Saline	Nasopharyngeal	2021-07-12	2021-07-12	12:00	59	Female	White	Caucasian/White	Summit	Pike	39666	MS			Not Vaccinated	Unknown	Abbott ID Now	Unknown		7/12/2021	No storage	LSUH	YES	YES	Ochsner	LDH	full	LSUH001101E1S1	AY.25	AY.25					7/19/2021	LSUH001101E1S1	DID NOT PASS		0.828479	961.206	1468	1371955	3485
LSUH001102	Saline	Nasopharyngeal	2021-07-12	2021-07-12	12:00	65	Female	White	Caucasian/White	Baton Rouge	East Baton Rouge	70816	LA			Not Vaccinated	Unknown	Abbott ID Now	Unknown		7/12/2021	No storage	LSUH	YES	YES	Ochsner	LDH	full	LSUH001102E1S1	AY.25	AY.25	EPI_ISL_3010369	2021-07-20	MZ577533	LA-BIE-LSUH001102	7/19/2021	LSUH001102E1S1	PASS	8	0.997057	6923.03	49	1613020	779492
LSUH001107	Saline	Nasopharyngeal	2021-07-12	2021-07-12	12:00	20	Male	White	Caucasian/White	Mandeville	St Tammany	70471	LA			Not Vaccinated	Unknown	Abbott ID Now	Unknown		7/12/2021	No storage	LSUH	YES	YES	Ochsner	LDH	full	LSUH001107E1S1	AY.25	AY.25					7/19/2021	LSUH001107E1S1	DID NOT PASS		0.853225	848.404	807	1195688	2574
LSUH001108	Saline	Nasopharyngeal	2021-07-12	2021-07-12	12:00	22	Female	Black/African American	African American/Black	Prarieville	Ascension	70769	LA			Not Vaccinated	Unknown	Abbott ID Now	Unknown		7/12/2021	No storage	LSUH	YES	YES	Ochsner	LDH	full	LSUH001108E1S1	AY.25	AY.25	EPI_ISL_3010372	2021-07-20	MZ577536	LA-BIE-LSUH001108	7/19/2021	LSUH001108E1S1	PASS	8	0.997258	8741.02	23	2053365	18704
LSUH001109	Saline	Nasopharyngeal	2021-07-12	2021-07-12	12:00	27	Female	White	Caucasian/White	Saint Gabriel	Iberville	70776	LA			Not Vaccinated	Unknown	Abbott ID Now	Unknown		7/12/2021	No storage	LSUH	YES	YES	Ochsner	LDH	full	LSUH001109E1S1	AY.25	AY.25	EPI_ISL_3010373	2021-07-20	MZ577537	LA-BIE-LSUH001109	7/19/2021	LSUH001109E1S1	PASS	8	0.997224	6243.1	50	1706719	13223
LSUH001112	Saline	Nasopharyngeal	2021-07-12	2021-07-12	12:00	43	Male	White	Caucasian/White	Denham Springs	Livingston	70726	LA			Not Vaccinated	Unknown	Abbott ID Now	Unknown		7/12/2021	No storage	LSUH	YES	YES	Ochsner	LDH	full	LSUH001112E1S1	AY.25	AY.25	EPI_ISL_3010375	2021-07-20	MZ577539	LA-BIE-LSUH001112	7/19/2021	LSUH001112E1S1	PASS	8	0.996857	4276.11	50	1238248	9078
LSUH001114	Saline	Nasopharyngeal	2021-07-12	2021-07-12	12:00	50	Male	Native Hawaiian or Other Pacific Islander	Native Hawaiian or other Pacific Islander	Metairie	Jefferson	70003	LA	3/26/21	4/18/21	Vaccinated	Unknown	Abbott ID Now	Unknown		7/12/2021	No storage	LSUH	YES	YES	Ochsner	LDH	full	LSUH001114E1S1	AY.25	AY.25	EPI_ISL_3010377	2021-07-20	MZ577541	LA-BIE-LSUH001114	7/19/2021	LSUH001114E1S1	PASS	8	0.997124	8918.48	49	2238340	17830
LSUH001115	Saline	Nasopharyngeal	2021-07-12	2021-07-12	12:00	74	Male	White	Caucasian/White	Baton Rouge	East Baton Rouge	70816	LA			Not Vaccinated	Unknown	Abbott ID Now	Unknown		7/12/2021	No storage	LSUH	YES	YES	Ochsner	LDH	full	LSUH001115E1S1	AY.25	AY.25	EPI_ISL_3010378	2021-07-20	MZ577542	LA-BIE-LSUH001115	7/19/2021	LSUH001115E1S1	PASS	8	0.996723	3662.78	50	1688666	7925
LSUH001117	Saline	Nasopharyngeal	2021-07-12	2021-07-12	12:00	60	Female	White	Caucasian/White	Denham Springs	Livingston	70726	LA			Not Vaccinated	Unknown	Abbott ID Now	Unknown		7/12/2021	No storage	LSUH	YES	YES	Ochsner	LDH	full	LSUH001117E1S1	AY.25	AY.25	EPI_ISL_3010379	2021-07-20	MZ577543	LA-BIE-LSUH001117	7/19/2021	LSUH001117E1S1	PASS	8	0.997258	9328.77	48	2221345	19171
LSUH001118	Saline	Nasopharyngeal	2021-07-12	2021-07-12	12:00	30	Female	White	Caucasian/White	Mandeville	St Tammany	70471	LA			Not Vaccinated	Unknown	Abbott ID Now	Unknown		7/12/2021	No storage	LSUH	YES	YES	Ochsner	LDH	full	LSUH001118E1S1	AY.25	AY.25	EPI_ISL_3010380	2021-07-20	MZ577544	LA-BIE-LSUH001118	7/19/2021	LSUH001118E1S1	PASS	8	0.997157	8204.19	49	1956065	17608
LSUH001129	Saline	Nasopharyngeal	2021-07-12	2021-07-12	12:00	18	Male	Black/African American	African American/Black	Denham Springs	Livingston	70726	LA			Not Vaccinated	Unknown	Abbott ID Now	Unknown		7/12/2021	No storage	LSUH	YES	YES	Ochsner	LDH	full	LSUH001129E1S1	AY.25	AY.25	EPI_ISL_3010390	2021-07-20	MZ577554	LA-BIE-LSUH001129	7/19/2021	LSUH001129E1S1	PASS	8	0.998361	11345.2	13	2785589	22023
LSUH001130	Saline	Nasopharyngeal	2021-07-12	2021-07-12	12:00	30	Male	Black/African American	African American/Black	New Orleans	Orleans	70126	LA			Not Vaccinated	Unknown	Abbott ID Now	Unknown		7/12/2021	No storage	LSUH	YES	YES	Ochsner	LDH	full	LSUH001130E1S1	AY.25	AY.25	EPI_ISL_3010391	2021-07-20	MZ577555	LA-BIE-LSUH001130	7/19/2021	LSUH001130E1S1	PASS	8	0.947062	2235.96	431	1649751	6344
LSUH001132	Saline	Nasopharyngeal	2021-07-12	2021-07-12	12:00	52	Female	Black/African American	African American/Black	Baton Rouge	East Baton Rouge	70814	LA	3/3/21	3/24/21	Vaccinated	Unknown	Abbott ID Now	Unknown		7/12/2021	No storage	LSUH	YES	YES	Ochsner	LDH	full	LSUH001132E1S1	AY.25	AY.25					7/19/2021	LSUH001132E1S1	DID NOT PASS		0.739792	355.875	3010	925211	1313
LSUH001133	Saline	Nasopharyngeal	2021-07-12	2021-07-12	12:00	25	Male	White	Caucasian/White	Paulina	St James	70763	LA			Not Vaccinated	Unknown	Abbott ID Now	Unknown		7/12/2021	No storage	LSUH	YES	YES	Ochsner	LDH	full	LSUH001133E1S1	AY.25	AY.25	EPI_ISL_3010393	2021-07-20	MZ577557	LA-BIE-LSUH001133	7/19/2021	LSUH001133E1S1	PASS	8	0.997291	10824.5	27	2607780	643282
LSUH001134	Saline	Nasopharyngeal	2021-07-12	2021-07-12	12:00	28	Male	White	Caucasian/White	Mandeville	St Tammany	70448	LA			Not Vaccinated	Unknown	Abbott ID Now	Unknown		7/12/2021	No storage	LSUH	YES	YES	Ochsner	LDH	full	LSUH001134E1S1	AY.25	AY.25	EPI_ISL_3010394	2021-07-20	MZ577558	LA-BIE-LSUH001134	7/19/2021	LSUH001134E1S1	PASS	8	0.997559	14202.8	20	3345249	30206
LSUH001172	Saline	Nasopharyngeal	2021-07-12	2021-07-12	12:00	68	Male	White	Caucasian/White	New Orleans	Orleans	70115	LA			Not Vaccinated	Unknown	Abbott ID Now	Unknown		7/12/2021	None	LSUH	YES	YES	Ochsner	LDH	full	LSUH001172E1S1	AY.25	AY.25					7/26/2021	LSUH001172E1S1	DID NOT PASS		0.88543	1242.98	1471	936824	4292
LSUH001183	Saline	Nasopharyngeal	2021-07-12	2021-07-12	12:00	19	Female	White	Caucasian/White	Luling	St Charles	70070	LA			Not Vaccinated	Unknown	Abbott ID Now	Unknown		7/12/2021	None	LSUH	YES	YES	Ochsner	LDH	full	LSUH001183E1S1	AY.25	AY.25	EPI_ISL_3090904	2021-07-26	MZ637326	LA-BIE-LSUH001183	7/26/2021	LSUH001183E1S1	PASS	14	0.995619	3089.44	50	1040820	6758
LSUH001195	Saline	Nasopharyngeal	2021-07-12	2021-07-12	12:00	26	Female	White	Caucasian/White	Luling	St Charles	70070	LA			Not Vaccinated	Unknown	Abbott ID Now	Unknown		7/12/2021	None	LSUH	YES	YES	Ochsner	LDH	full	LSUH001195E1S1	AY.25	AY.25	EPI_ISL_3090913	2021-07-26	MZ637334	LA-BIE-LSUH001195	7/26/2021	LSUH001195E1S1	PASS	14	0.996957	4124.75	50	1289145	276232
LSUH001196	Saline	Nasopharyngeal	2021-07-12	2021-07-12	12:00	18	Female	Black/African American	African American/Black	Gonzales	Ascension	70737	LA			Not Vaccinated	Unknown	Abbott ID Now	Unknown		7/12/2021	None	LSUH	YES	YES	Ochsner	LDH	full	LSUH001196E1S1	AY.25	AY.25	EPI_ISL_3090914	2021-07-26	MZ637335	LA-BIE-LSUH001196	7/26/2021	LSUH001196E1S1	PASS	14	0.997191	3856.25	36	1136930	8022
LSUH001152	Saline	Nasopharyngeal	2021-07-13	2021-07-13	12:00	43	Male	White	Caucasian/White	New Orleans	Orleans	70124	LA	7/4/21		Not Vaccinated	Unknown	Abbott ID Now	Unknown	One dose of Pfizer	7/13/2021	None	LSUH	YES	YES	Ochsner	LDH	full	LSUH001152E1S1	AY.25	AY.25	EPI_ISL_3090882	2021-07-26	MZ637304	LA-BIE-LSUH001152	7/26/2021	LSUH001152E1S1	PASS	13	0.997325	4603.14	41	1206266	9586
LSUH001161	Saline	Nasopharyngeal	2021-07-13	2021-07-13	12:00	24	Female	Black/African American	African American/Black	Gonzales	Ascension	70737	LA			Not Vaccinated	Unknown	Abbott ID Now	Unknown		7/13/2021	None	LSUH	YES	YES	Ochsner	LDH	full	LSUH001161E1S1	AY.25	AY.25	EPI_ISL_3090888	2021-07-26	MZ637310	LA-BIE-LSUH001161	7/26/2021	LSUH001161E1S1	PASS	13	0.988295	2699.03	71	978005	6023
LSUH001171	Saline	Nasopharyngeal	2021-07-13	2021-07-13	12:00	38	Male	White	Caucasian/White	New Orleans	Orleans	70124	LA			Not Vaccinated	Unknown	Abbott ID Now	Unknown		7/13/2021	None	LSUH	YES	YES	Ochsner	LDH	full	LSUH001171E1S1	AY.25	AY.25	EPI_ISL_3090896	2021-07-26	MZ637318	LA-BIE-LSUH001171	7/26/2021	LSUH001171E1S1	PASS	13	0.997191	4789.78	48	1319272	10365
LSUH001173	Saline	Nasopharyngeal	2021-07-13	2021-07-13	12:00	63	Male	White	Caucasian/White	Metairie	Jefferson	70002	LA			Not Vaccinated	Unknown	Abbott ID Now	Unknown		7/13/2021	None	LSUH	YES	YES	Ochsner	LDH	full	LSUH001173E1S1	AY.25	AY.25	EPI_ISL_3090897	2021-07-26	MZ637319	LA-BIE-LSUH001173	7/26/2021	LSUH001173E1S1	PASS	13	0.997291	4878.55	22	1248056	10233
LSUH001178	Saline	Nasopharyngeal	2021-07-13	2021-07-13	12:00	34	Female	White	Caucasian/White	Mandeville	St Tammany	70448	LA			Not Vaccinated	Unknown	Abbott ID Now	Unknown		7/13/2021	None	LSUH	YES	YES	Ochsner	LDH	full	LSUH001178E1S1	AY.25	AY.25					7/26/2021	LSUH001178E1S1	DID NOT PASS		0.864963	634.985	1710	563375	2034
LSUH001181	Saline	Nasopharyngeal	2021-07-13	2021-07-13	12:00	38	Female	White	Caucasian/White	New Orleans	Orleans	70118	LA	3/3/21	3/24/21	Vaccinated	Unknown	Abbott ID Now	Unknown		7/13/2021	None	LSUH	YES	YES	Ochsner	LDH	full	LSUH001181E1S1	AY.25	AY.25	EPI_ISL_3090902	2021-07-26	MZ637324	LA-BIE-LSUH001181	7/26/2021	LSUH001181E1S1	PASS	13	0.997191	2994.97	50	851227	6392
LSUH001182	Saline	Nasopharyngeal	2021-07-13	2021-07-13	12:00	17	Male	White	Caucasian/White	Gonzales	Ascension	70737	LA			Not Vaccinated	Unknown	Abbott ID Now	Unknown		7/13/2021	None	LSUH	YES	YES	Ochsner	LDH	full	LSUH001182E1S1	AY.25	AY.25	EPI_ISL_3090903	2021-07-26	MZ637325	LA-BIE-LSUH001182	7/26/2021	LSUH001182E1S1	PASS	13	0.997258	4720.92	48	1271588	9741
LSUH001207	Saline	Nasopharyngeal	2021-07-13	2021-07-13	12:00	58	Female	Black/African American	African American/Black	New Orleans	Orleans	70128	LA			Not Vaccinated	Unknown	Abbott ID Now	Unknown		7/13/2021	None	LSUH	YES	YES	Ochsner	LDH	full	LSUH001207E1S1	AY.25	AY.25	EPI_ISL_3088854	2021-07-26	MZ634135	LA-BIE-LSUH001207	7/23/2021	LSUH001207E1S1	PASS	13	0.997291	5073.75	47	1316717	309812
LSUH001209	Saline	Nasopharyngeal	2021-07-13	2021-07-13	12:00	67	Male	White	Caucasian/White	New Orleans	Orleans	70118	LA			Not Vaccinated	Unknown	Abbott ID Now	Unknown		7/13/2021	None	LSUH	YES	YES	Ochsner	LDH	full	LSUH001209E1S1	AY.25	AY.25	EPI_ISL_3088856	2021-07-26	MZ634137	LA-BIE-LSUH001209	7/23/2021	LSUH001209E1S1	PASS	13	0.997258	3643.01	37	921271	7781
LSUH001307	Saline	Nasopharyngeal	2021-07-13	2021-07-13	12:00	12	Male	White	Caucasian/White	Mandeville	St Tammany	70448	LA			Not Vaccinated	Unknown	Abbott ID Now	Unknown		7/13/2021	None	LSUH	YES	YES	Ochsner	LDH	full	LSUH001307E1S1	AY.25	AY.25	EPI_ISL_3088871	2021-07-26	MZ634152	LA-BIE-LSUH001307	7/23/2021	LSUH001307E1S1	PASS	13	0.997091	4071.15	48	1052785	481879
LSUH001338	Saline	Nasopharyngeal	2021-07-13	2021-07-13	12:00	46	Female	White	Caucasian/White	Prarieville	Ascension	70769	LA			Not Vaccinated	Unknown	Abbott ID Now	Unknown		7/13/2021	None	LSUH	YES	YES	Ochsner	LDH	full	LSUH001338E1S1	AY.25	AY.25	EPI_ISL_3088890	2021-07-26	MZ634171	LA-BIE-LSUH001338	7/23/2021	LSUH001338E1S1	PASS	13	0.997291	3363.2	35	991404	6836
LSUH001399	Saline	Nasopharyngeal	2021-07-13	2021-07-13	12:00	57	Female	White	Caucasian/White	New Orleans	Orleans	70124	LA	1/15/21	2/5/21	Vaccinated	Unknown	Abbott ID Now	Unknown		7/13/2021	None	LSUH	YES	YES	Ochsner	LDH	full	LSUH001399E1S1	AY.25	AY.25	EPI_ISL_3088940	2021-07-26	MZ634221	LA-BIE-LSUH001399	7/23/2021	LSUH001399E1S1	PASS	13	0.99164	3696.74	50	1117033	239478
LSUH001443	Saline	Nasopharyngeal	2021-07-13	2021-07-13	12:00	20	Female	White	Caucasian/White	Lacombe	St Tammany	70445	LA			Not Vaccinated	Unknown	Abbott ID Now	Unknown		7/13/2021	None	LSUH	YES	YES	Ochsner	LDH	full	LSUH001443E1S1	AY.25	AY.25	EPI_ISL_3088977	2021-07-26	MZ634257	LA-BIE-LSUH001443	7/23/2021	LSUH001443E1S1	PASS	13	0.997191	3373.19	41	1062740	217552
LSUH001444	Saline	Nasopharyngeal	2021-07-13	2021-07-13	12:00	24	Female	Asian	Asian	New Orleans	Orleans	70122	LA			Not Vaccinated	Unknown	Abbott ID Now	Unknown		7/13/2021	None	LSUH	YES	YES	Ochsner	LDH	full	LSUH001444E1S1	AY.25	AY.25	EPI_ISL_3088978	2021-07-26	MZ634258	LA-BIE-LSUH001444	7/23/2021	LSUH001444E1S1	PASS	13	0.997291	3120.61	22	791218	724089
LSUH001453	Saline	Nasopharyngeal	2021-07-13	2021-07-13	12:00	42	Male	White	Other	Slidell	St Tammany	70461	LA	5/13/21	6/3/21	Not Vaccinated	Unknown	Abbott ID Now	Unknown	10 days after second shot	7/13/2021	None	LSUH	YES	YES	Ochsner	LDH	full	LSUH001453E1S1	AY.25	AY.25					7/23/2021	LSUH001453E1S1	DID NOT PASS		0.729124	229.077	3037	451090	841
LSUH001454	Saline	Nasopharyngeal	2021-07-13	2021-07-13	12:00	27	Female	White	Caucasian/White	New Orleans	Orleans	70124	LA	7/2/21		Not Vaccinated	Unknown	Abbott ID Now	Unknown		7/13/2021	None	LSUH	YES	YES	Ochsner	LDH	full	LSUH001454E1S1	AY.25	AY.25	EPI_ISL_3088987	2021-07-26	MZ634267	LA-BIE-LSUH001454	7/23/2021	LSUH001454E1S1	PASS	13	0.997258	5373.91	47	1387165	11600
LSUH001213	Saline	Nasopharyngeal	2021-07-14	2021-07-14	12:00	26	Female	Black/African American	African American/Black	Prarieville	Ascension	70769	LA			Not Vaccinated	Unknown	Abbott ID Now	Unknown		7/14/2021	None	LSUH	YES	YES	Ochsner	LDH	full	LSUH001213E1S1	AY.25	AY.25	EPI_ISL_3090919	2021-07-26	MZ637340	LA-BIE-LSUH001213	7/26/2021	LSUH001213E1S1	PASS	12	0.987961	3474.9	268	956877	7522
LSUH001319	Saline	Nasopharyngeal	2021-07-14	2021-07-14	12:00	55	Male	White	Caucasian/White	New Orleans	Orleans	70131	LA			Not Vaccinated	Unknown	Abbott ID Now	Unknown		7/14/2021	None	LSUH	YES	YES	Ochsner	LDH	full	LSUH001319E1S1	AY.25	AY.25	EPI_ISL_3088878	2021-07-26	MZ634159	LA-BIE-LSUH001319	7/23/2021	LSUH001319E1S1	PASS	12	0.988596	4555.46	50	1544479	10076
LSUH001322	Saline	Nasopharyngeal	2021-07-14	2021-07-14	12:00	29	Female	White	Caucasian/White	Marrero	Jefferson	70072	LA			Not Vaccinated	Unknown	Abbott ID Now	Unknown		7/14/2021	None	LSUH	YES	YES	Ochsner	LDH	full	LSUH001322E1S1	AY.25	AY.25	EPI_ISL_3088880	2021-07-26	MZ634161	LA-BIE-LSUH001322	7/23/2021	LSUH001322E1S1	PASS	12	0.997191	4462.82	48	1146534	275517
LSUH001332	Saline	Nasopharyngeal	2021-07-14	2021-07-14	12:00	28	Male	White	Caucasian/White	Kenner	Jefferson	70065	LA			Not Vaccinated	Unknown	Abbott ID Now	Unknown		7/14/2021	None	LSUH	YES	YES	Ochsner	LDH	full	LSUH001332E1S1	AY.25	AY.25	EPI_ISL_3088885	2021-07-26	MZ634166	LA-BIE-LSUH001332	7/23/2021	LSUH001332E1S1	PASS	12	0.991573	3506.84	56	1076421	234007
LSUH001347	Saline	Nasopharyngeal	2021-07-14	2021-07-14	12:00	38	Male	White	Caucasian/White	Denham Springs	Livingston	70726	LA			Not Vaccinated	Unknown	Abbott ID Now	Unknown		7/14/2021	None	LSUH	YES	YES	Ochsner	LDH	full	LSUH001347E1S1	AY.25	AY.25	EPI_ISL_3088897	2021-07-26	MZ634178	LA-BIE-LSUH001347	7/23/2021	LSUH001347E1S1	PASS	12	0.997291	4608.34	47	1187264	284081
LSUH001357	Saline	Nasopharyngeal	2021-07-14	2021-07-14	12:00	23	Female	Black/African American	African American/Black	Gonzales	Ascension	70737	LA			Not Vaccinated	Unknown	Abbott ID Now	Unknown		7/14/2021	None	LSUH	YES	YES	Ochsner	LDH	full	LSUH001357E1S1	AY.25	AY.25	EPI_ISL_3088903	2021-07-26	MZ634184	LA-BIE-LSUH001357	7/23/2021	LSUH001357E1S1	PASS	12	0.967428	1945.29	325	776229	4848
LSUH001358	Saline	Nasopharyngeal	2021-07-14	2021-07-14	12:00	25	Male	White	Caucasian/White	Baton Rouge	East Baton Rouge	70809	LA			Not Vaccinated	Unknown	Abbott ID Now	Unknown		7/14/2021	None	LSUH	YES	YES	Ochsner	LDH	full	LSUH001358E1S1	AY.25	AY.25	EPI_ISL_3088904	2021-07-26	MZ634185	LA-BIE-LSUH001358	7/23/2021	LSUH001358E1S1	PASS	12	0.997358	6388.93	37	1591094	13928
LSUH001359	Saline	Nasopharyngeal	2021-07-14	2021-07-14	12:00	8	Male	Black/African American	African American/Black	Prarieville	Ascension	70769	LA			Not Vaccinated	Unknown	Abbott ID Now	Unknown		7/14/2021	None	LSUH	YES	YES	Ochsner	LDH	full	LSUH001359E1S1	AY.25	AY.25	EPI_ISL_3088905	2021-07-26	MZ634186	LA-BIE-LSUH001359	7/23/2021	LSUH001359E1S1	PASS	12	0.987894	4733.12	306	1214056	10785
LSUH001376	Saline	Nasopharyngeal	2021-07-14	2021-07-14	12:00	24	Male	White	Caucasian/White	New Orleans	Orleans	70130	LA			Not Vaccinated	Unknown	Abbott ID Now	Unknown		7/14/2021	None	LSUH	YES	YES	Ochsner	LDH	full	LSUH001376E1S1	AY.25	AY.25	EPI_ISL_3090988	2021-07-26	MZ637406	LA-BIE-LSUH001376	7/26/2021	LSUH001376E1S1	PASS	12	0.994582	5659.37	108	1527264	12047
LSUH001385	VTM	Nasopharyngeal	2021-07-14	2021-07-14	12:00	23	Female	White	Caucasian/White	Thibodaux	Lafourche	70301	LA	7/7/21		Vaccinated	Unknown	Abbott ID Now	Unknown		7/14/2021	None	LSUH	YES	YES	Ochsner	LDH	full	LSUH001385E1S1	AY.25	AY.25	EPI_ISL_3088927	2021-07-26	MZ634208	LA-BIE-LSUH001385	7/23/2021	LSUH001385E1S1	PASS	12	0.996422	5333.17	39	1491921	10983
LSUH001386	VTM	Nasopharyngeal	2021-07-14	2021-07-14	12:00	21	Female	White	Caucasian/White	Thibodaux	Lafourche	70301	LA			Not Vaccinated	Unknown	Abbott ID Now	Unknown		7/14/2021	None	LSUH	YES	YES	Ochsner	LDH	full	LSUH001386E1S1	AY.25	AY.25	EPI_ISL_3088928	2021-07-26	MZ634209	LA-BIE-LSUH001386	7/23/2021	LSUH001386E1S1	PASS	12	0.967896	1310.98	433	682601	2969
LSUH900011	VTM	Nasopharyngeal	2021-07-14	2021-07-14	12:00	76	Male	White	Not Hispanic or Latino	Independence	Tangipahoa	70443	LA			Not Vaccinated	Symptomatic	Thermo TaqPath	18.7	OLSU-00011	7/23/2021	None	LSUH	NO	YES	LDH	LDH	partial	LSUH900011E1S1	AY.25	AY.25	EPI_ISL_3148904	2021-07-30	MZ667231	LA-BIE-LSUH900011	7/28/2021	LSUH900011E1S1	PASS	7	0.998261	39276	13	10094066	90370
LSUH001215	Saline	Nasopharyngeal	2021-07-15	2021-07-15	12:00	45	Female	White	Caucasian/White	Gonzales	Ascension	70737	LA			Not Vaccinated	Unknown	Abbott ID Now	Unknown		7/15/2021	None	LSUH	YES	YES	Ochsner	LDH	full	LSUH001215E1S1	AY.25	AY.25	EPI_ISL_3090921	2021-07-26	MZ637342	LA-BIE-LSUH001215	7/26/2021	LSUH001215E1S1	PASS	11	0.997091	4480.2	50	1309366	556176
LSUH001218	Saline	Nasopharyngeal	2021-07-15	2021-07-15	12:00	30	Male	White	Caucasian/White	Plaquemine	Iberville	70764	LA			Not Vaccinated	Unknown	Abbott ID Now	Unknown		7/15/2021	None	LSUH	YES	YES	Ochsner	LDH	full	LSUH001218E1S1	AY.25	AY.25	EPI_ISL_3090923	2021-07-26	MZ637344	LA-BIE-LSUH001218	7/26/2021	LSUH001218E1S1	PASS	11	0.997191	4191.01	49	1174588	8777
LSUH001301	Saline	Nasopharyngeal	2021-07-15	2021-07-15	12:00	40	Female	White	Caucasian/White	Jefferson	Jefferson	70121	LA			Not Vaccinated	Unknown	Abbott ID Now	Unknown		7/15/2021	None	LSUH	YES	YES	Ochsner	LDH	full	LSUH001301E1S1	AY.25	AY.25	EPI_ISL_3088867	2021-07-26	MZ634148	LA-BIE-LSUH001301	7/23/2021	LSUH001301E1S1	PASS	11	0.997191	5388.88	46	1436720	328957
LSUH001311	Saline	Nasopharyngeal	2021-07-15	2021-07-15	12:00	68	Male	Unknown	Caucasian/White	Mandeville	St Tammany	70471	LA	2/12/21	3/5/21	Vaccinated	Unknown	Abbott ID Now	Unknown		7/15/2021	None	LSUH	YES	YES	Ochsner	LDH	full	LSUH001311E1S1	AY.25	AY.25					7/23/2021	LSUH001311E1S1	DID NOT PASS		0.817142	434.868	2791	501670	46727
LSUH001368	Saline	Nasopharyngeal	2021-07-15	2021-07-15	12:00	24	Female	White	Caucasian/White	Metairie	Jefferson	70003	LA			Not Vaccinated	Unknown	Abbott ID Now	Unknown		7/15/2021	None	LSUH	YES	YES	Ochsner	LDH	full	LSUH001368E1S1	AY.25	AY.25	EPI_ISL_3088914	2021-07-26	MZ634195	LA-BIE-LSUH001368	7/23/2021	LSUH001368E1S1	PASS	11	0.997325	4467.74	42	1125608	9304
LSUH001369	Saline	Nasopharyngeal	2021-07-15	2021-07-15	12:00	21	Male	Black/African American	African American/Black	New Orleans	Orleans	70125	LA			Not Vaccinated	Unknown	Abbott ID Now	Unknown		7/15/2021	None	LSUH	YES	YES	Ochsner	LDH	full	LSUH001369E1S1	AY.25	AY.25	EPI_ISL_3088915	2021-07-26	MZ634196	LA-BIE-LSUH001369	7/23/2021	LSUH001369E1S1	PASS	11	0.960706	3283.24	523	969258	218049
LSUH001370	Saline	Nasopharyngeal	2021-07-15	2021-07-15	12:00	26	Female	White	Latino/Latina/Hispanic	New Orleans	Orleans	70119	LA			Not Vaccinated	Unknown	Abbott ID Now	Unknown		7/15/2021	None	LSUH	YES	YES	Ochsner	LDH	full	LSUH001370E1S1	AY.25	AY.25	EPI_ISL_3088916	2021-07-26	MZ634197	LA-BIE-LSUH001370	7/23/2021	LSUH001370E1S1	PASS	11	0.968398	2202.4	187	813134	294462
LSUH001379	Saline	Nasopharyngeal	2021-07-15	2021-07-15	12:00	41	Male	White	Unknown	New Orleans	Orleans	70112	LA			Not Vaccinated	Unknown	Abbott ID Now	Unknown		7/15/2021	None	LSUH	YES	YES	Ochsner	LDH	full	LSUH001379E1S1	AY.25	AY.25	EPI_ISL_3088921	2021-07-26	MZ634202	LA-BIE-LSUH001379	7/23/2021	LSUH001379E1S1	PASS	11	0.988329	3709.06	142	1071430	7928
LSUH001415	Saline	Nasopharyngeal	2021-07-15	2021-07-15	12:00	27	Male	White	Caucasian/White	Metairie	Jefferson	70003	LA			Not Vaccinated	Unknown	Abbott ID Now	Unknown		7/15/2021	None	LSUH	YES	YES	Ochsner	LDH	full	LSUH001415E1S1	AY.25	AY.25	EPI_ISL_3088953	2021-07-26	MZ634234	LA-BIE-LSUH001415	7/23/2021	LSUH001415E1S1	PASS	11	0.997258	4083.15	48	1126144	951193
LSUH001426	Saline	Nasopharyngeal	2021-07-15	2021-07-15	12:00	27	Male	White	Caucasian/White	Elmwood	Jefferson	70123	LA			Not Vaccinated	Unknown	Abbott ID Now	Unknown		7/15/2021	None	LSUH	YES	YES	Ochsner	LDH	full	LSUH001426E1S1	AY.25	AY.25	EPI_ISL_3088963	2021-07-26	MZ634243	LA-BIE-LSUH001426	7/23/2021	LSUH001426E1S1	PASS	11	0.997258	4840.42	47	1231356	10219
LSUH001447	Saline	Nasopharyngeal	2021-07-15	2021-07-15	12:00	48	Male	White	Caucasian/White	Harvey	Jefferson	70058	LA			Not Vaccinated	Unknown	Abbott ID Now	Unknown		7/15/2021	None	LSUH	YES	YES	Ochsner	LDH	full	LSUH001447E1S1	AY.25	AY.25	EPI_ISL_3088981	2021-07-26	MZ634261	LA-BIE-LSUH001447	7/23/2021	LSUH001447E1S1	PASS	11	0.955088	1230.62	659	514798	171428
LSUH001221	Saline	Nasopharyngeal	2021-07-16	2021-07-16	12:00	28	Female	White	Caucasian/White	Luling	St Charles	70070	LA			Not Vaccinated	Unknown	Abbott ID Now	Unknown		7/16/2021	None	LSUH	YES	YES	Ochsner	LDH	full	LSUH001221E1S1	AY.25	AY.25	EPI_ISL_3090926	2021-07-26	MZ637347	LA-BIE-LSUH001221	7/26/2021	LSUH001221E1S1	PASS	10	0.997024	4101.11	50	1043926	252361
LSUH001245	Saline	Nasopharyngeal	2021-07-16	2021-07-16	12:00	50	Male	White	Caucasian/White	Maurepas	Livingston	70449	LA			Not Vaccinated	Unknown	Abbott ID Now	Unknown		7/16/2021	None	LSUH	YES	YES	Ochsner	LDH	full	LSUH001245E1S1	AY.25	AY.25	EPI_ISL_3090943	2021-07-26	MZ637364	LA-BIE-LSUH001245	7/26/2021	LSUH001245E1S1	PASS	10	0.988463	2813.1	52	1026637	5934
LSUH001246	Saline	Nasopharyngeal	2021-07-16	2021-07-16	12:00	31	Male	White	Caucasian/White	Luling	St Charles	70070	LA			Not Vaccinated	Unknown	Abbott ID Now	Unknown		7/16/2021	None	LSUH	YES	YES	Ochsner	LDH	full	LSUH001246E1S1	AY.25	AY.25	EPI_ISL_3090944	2021-07-26	MZ637365	LA-BIE-LSUH001246	7/26/2021	LSUH001246E1S1	PASS	10	0.990937	4121.36	50	1083157	8899
LSUH001258	Saline	Nasopharyngeal	2021-07-16	2021-07-16	12:00	34	Female	White	Caucasian/White	Madisonville	St Tammany	70447	LA			Not Vaccinated	Unknown	Abbott ID Now	Unknown		7/16/2021	None	LSUH	YES	YES	Ochsner	LDH	full	LSUH001258E1S1	AY.25	AY.25	EPI_ISL_3090952	2021-07-26	MZ637372	LA-BIE-LSUH001258	7/26/2021	LSUH001258E1S1	PASS	10	0.987894	4743.18	149	1236173	10452
LSUH001260	Saline	Nasopharyngeal	2021-07-16	2021-07-16	12:00	75	Female	White	Caucasian/White	Franklinton	Washington	70438	LA			Not Vaccinated	Unknown	Abbott ID Now	Unknown		7/16/2021	None	LSUH	YES	YES	Ochsner	LDH	full	LSUH001260E1S1	AY.25	AY.25	EPI_ISL_3090954	2021-07-26	MZ637374	LA-BIE-LSUH001260	7/26/2021	LSUH001260E1S1	PASS	10	0.990369	3932.61	67	1116443	248320
LSUH001261	Saline	Nasopharyngeal	2021-07-16	2021-07-16	12:00	75	Male	White	Caucasian/White	Metairie	Jefferson	70005	LA	1/5/21	1/26/21	Vaccinated	Unknown	Abbott ID Now	Unknown		7/16/2021	None	LSUH	YES	YES	Ochsner	LDH	full	LSUH001261E1S1	AY.25	AY.25	EPI_ISL_3090955	2021-07-26	MZ637375	LA-BIE-LSUH001261	7/26/2021	LSUH001261E1S1	PASS	10	0.994883	3644.29	36	971844	7683
LSUH001264	Saline	Nasopharyngeal	2021-07-16	2021-07-16	12:00	55	Male	White	Caucasian/White	Belle Chasse	Plaquemines	70037	LA			Not Vaccinated	Unknown	Abbott ID Now	Unknown		7/16/2021	None	LSUH	YES	YES	Ochsner	LDH	full	LSUH001264E1S1	AY.25	AY.25	EPI_ISL_3090958	2021-07-26	MZ637377	LA-BIE-LSUH001264	7/26/2021	LSUH001264E1S1	PASS	10	0.997559	5586.38	18	1421481	332157
LSUH001266	Saline	Nasopharyngeal	2021-07-16	2021-07-16	12:00	33	Male	White	Caucasian/White	Luling	St Charles	70070	LA			Not Vaccinated	Unknown	Abbott ID Now	Unknown		7/16/2021	None	LSUH	YES	YES	Ochsner	LDH	full	LSUH001266E1S1	AY.25	AY.25	EPI_ISL_3090960	2021-07-26	MZ637379	LA-BIE-LSUH001266	7/26/2021	LSUH001266E1S1	PASS	10	0.997291	5850.86	50	1709145	12026
LSUH001278	Saline	Nasopharyngeal	2021-07-16	2021-07-16	12:00	43	Male	White	Caucasian/White	Des Allemands	St Charles	70030	LA			Not Vaccinated	Unknown	Abbott ID Now	Unknown		7/16/2021	None	LSUH	YES	YES	Ochsner	LDH	full	LSUH001278E1S1	AY.25	AY.25	EPI_ISL_3090970	2021-07-26	MZ637389	LA-BIE-LSUH001278	7/26/2021	LSUH001278E1S1	PASS	10	0.99388	4971.27	50	1393945	10787
LSUH001280	Saline	Nasopharyngeal	2021-07-16	2021-07-16	12:00	53	Male	White	Caucasian/White	Geismar	Ascension	70734	LA			Not Vaccinated	Unknown	Abbott ID Now	Unknown		7/16/2021	None	LSUH	YES	YES	Ochsner	LDH	full	LSUH001280E1S1	AY.25	AY.25	EPI_ISL_3090972	2021-07-26	MZ637391	LA-BIE-LSUH001280	7/26/2021	LSUH001280E1S1	PASS	10	0.988295	2093.46	171	815338	4643
LSUH001360	Saline	Nasopharyngeal	2021-07-16	2021-07-16	12:00	42	Female	White	Caucasian/White	Metairie	Jefferson	70005	LA			Not Vaccinated	Unknown	Abbott ID Now	Unknown		7/16/2021	None	LSUH	YES	YES	Ochsner	LDH	full	LSUH001360E1S1	AY.25	AY.25	EPI_ISL_3088906	2021-07-26	MZ634187	LA-BIE-LSUH001360	7/23/2021	LSUH001360E1S1	PASS	10	0.996489	4549.33	50	1225017	9812
LSUH001406	Saline	Nasopharyngeal	2021-07-16	2021-07-16	12:00	21	Female	White	Caucasian/White	Baton Rouge	East Baton Rouge	70810	LA			Not Vaccinated	Unknown	Abbott ID Now	Unknown		7/16/2021	None	LSUH	YES	YES	Ochsner	LDH	full	LSUH001406E1S1	AY.25	AY.25	EPI_ISL_3088946	2021-07-26	MZ634227	LA-BIE-LSUH001406	7/23/2021	LSUH001406E1S1	PASS	10	0.997224	4992.03	48	1249104	303756
LSUH001410	Saline	Nasopharyngeal	2021-07-16	2021-07-16	12:00	44	Female	White	Caucasian/White	Prarieville	Ascension	70769	LA			Not Vaccinated	Unknown	Abbott ID Now	Unknown		7/16/2021	None	LSUH	YES	YES	Ochsner	LDH	full	LSUH001410E1S1	AY.25	AY.25	EPI_ISL_3088949	2021-07-26	MZ634230	LA-BIE-LSUH001410	7/23/2021	LSUH001410E1S1	PASS	10	0.997091	2927.08	49	922217	195630
LSUH001412	Saline	Nasopharyngeal	2021-07-16	2021-07-16	12:00	51	Female	White	Unknown	New Orleans	Orleans	70124	LA			Not Vaccinated	Unknown	Abbott ID Now	Unknown		7/16/2021	None	LSUH	YES	YES	Ochsner	LDH	full	LSUH001412E1S1	AY.25	AY.25	EPI_ISL_3088951	2021-07-26	MZ634232	LA-BIE-LSUH001412	7/23/2021	LSUH001412E1S1	PASS	10	0.997191	3915.21	50	1190315	8473
LSUH001418	Saline	Nasopharyngeal	2021-07-16	2021-07-16	12:00	24	Male	White	Caucasian/White	Baton Rouge	East Baton Rouge	70816	LA			Not Vaccinated	Unknown	Abbott ID Now	Unknown		7/16/2021	None	LSUH	YES	YES	Ochsner	LDH	full	LSUH001418E1S1	AY.25	AY.25	EPI_ISL_3088955	2021-07-26	MZ634236	LA-BIE-LSUH001418	7/23/2021	LSUH001418E1S1	PASS	10	0.997191	4076.28	48	1130407	487506
LSUH900013	VTM	Nasopharyngeal	2021-07-16	2021-07-16	12:00	28	Female	Asian	Not Hispanic or Latino	Covington	St Tammany	70433	LA			Not Vaccinated	Symptomatic	Thermo TaqPath	13.6	OLSU-00013	7/23/2021	None	LSUH	NO	YES	LDH	LDH	partial	LSUH900013E1S1	AY.25	AY.25	EPI_ISL_3148908	2021-07-30	MZ667233	LA-BIE-LSUH900013	7/28/2021	LSUH900013E1S1	PASS	7	0.997057	29650.6	49	8035778	3708468
LSUH900077	VTM	Nasopharyngeal	2021-07-16	2021-07-16	12:00	66	Male	Unknown	Unknown	Houma	Terrebonne	70360	LA			Not Vaccinated	Asymptomatic	Thermo TaqPath	22.8	OLSU-00076	8/6/2021	None	LSUH	NO	YES	LDH	LDH	full	LSUH900077E1S1	AY.25	AY.25	EPI_ISL_3404992	2021-08-14	MZ798366	LA-BIE-LSUH900077	8/12/2021	LSUH900077E1S1	PASS	8	0.997325	15319.1	59	4663489	1904997
LSUH001210	Saline	Nasopharyngeal	2021-07-17	2021-07-17	12:00	87	Male	White	Caucasian/White	La Place	St John The Baptist	70068	LA	1/31/21		Not Vaccinated	Unknown	Abbott ID Now	Unknown	Hospitalized one dose of Pfizer only	7/17/2021	None	LSUH	NO	YES	Ochsner	LDH	full	LSUH001210E1S1	AY.25	AY.25	EPI_ISL_3090916	2021-07-26	MZ637337	LA-BIE-LSUH001210	7/26/2021	LSUH001210E1S1	PASS	9	0.990904	2468.09	50	965829	5236
LSUH001212	Saline	Nasopharyngeal	2021-07-17	2021-07-17	12:00	19	Female	White	Caucasian/White	Slidell	St Tammany	70458	LA			Not Vaccinated	Unknown	Abbott ID Now	Unknown		7/17/2021	None	LSUH	YES	YES	Ochsner	LDH	full	LSUH001212E1S1	AY.25	AY.25	EPI_ISL_3090918	2021-07-26	MZ637339	LA-BIE-LSUH001212	7/26/2021	LSUH001212E1S1	PASS	9	0.98756	2132.15	236	753940	4785
LSUH001233	Saline	Nasopharyngeal	2021-07-17	2021-07-17	12:00	24	Female	White	Caucasian/White	Des Allemands	St Charles	70030	LA	12/18/20	1/7/21	Vaccinated	Unknown	Abbott ID Now	Unknown		7/17/2021	None	LSUH	YES	YES	Ochsner	LDH	full	LSUH001233E1S1	AY.25	AY.25	EPI_ISL_3090934	2021-07-26	MZ637355	LA-BIE-LSUH001233	7/26/2021	LSUH001233E1S1	PASS	9	0.991539	3061.17	50	1027897	6514
LSUH001239	Saline	Nasopharyngeal	2021-07-17	2021-07-17	12:00	77	Female	White	Caucasian/White	Gonzales	Ascension	70737	LA	1/13/21	2/3/21	Vaccinated	Unknown	Abbott ID Now	Unknown		7/17/2021	None	LSUH	YES	YES	Ochsner	LDH	full	LSUH001239E1S1	AY.25	AY.25	EPI_ISL_3090939	2021-07-26	MZ637360	LA-BIE-LSUH001239	7/26/2021	LSUH001239E1S1	PASS	9	0.98873	2899.99	45	980043	196919
LSUH001255	Saline	Nasopharyngeal	2021-07-17	2021-07-17	12:00	28	Male	Black/African American	African American/Black	New Orleans	Orleans	70118	LA			Not Vaccinated	Unknown	Abbott ID Now	Unknown		7/17/2021	None	LSUH	YES	YES	Ochsner	LDH	full	LSUH001255E1S1	AY.25	AY.25	EPI_ISL_3090950	2021-07-26	MZ637370	LA-BIE-LSUH001255	7/26/2021	LSUH001255E1S1	PASS	9	0.997291	5026.8	48	1339614	10519
LSUH001292	Saline	Nasopharyngeal	2021-07-17	2021-07-17	12:00	52	Male	White	Caucasian/White	Kenner	Jefferson	70065	LA	3/5/21		Vaccinated	Unknown	Abbott ID Now	Unknown		7/17/2021	None	LSUH	YES	YES	Ochsner	LDH	full	LSUH001292E1S1	AY.25	AY.25	EPI_ISL_3088863	2021-07-26	MZ634144	LA-BIE-LSUH001292	7/23/2021	LSUH001292E1S1	PASS	9	0.988362	4030.72	126	1093075	9174
LSUH001326	Saline	Nasopharyngeal	2021-07-17	2021-07-17	12:00	68	Male	White	Caucasian/White	Donaldsonville	Ascension	70346	LA			Not Vaccinated	Unknown	Abbott ID Now	Unknown		7/17/2021	None	LSUH	YES	YES	Ochsner	LDH	full	LSUH001326E1S1	AY.25	AY.25	EPI_ISL_3088883	2021-07-26	MZ634164	LA-BIE-LSUH001326	7/23/2021	LSUH001326E1S1	PASS	9	0.997258	3608.42	50	968996	218783
LSUH001348	Saline	Nasopharyngeal	2021-07-17	2021-07-17	12:00	63	Male	White	Caucasian/White	Denham Springs	Livingston	70726	LA			Not Vaccinated	Unknown	Abbott ID Now	Unknown		7/17/2021	None	LSUH	YES	YES	Ochsner	LDH	full	LSUH001348E1S1	AY.25	AY.25	EPI_ISL_3088898	2021-07-26	MZ634179	LA-BIE-LSUH001348	7/23/2021	LSUH001348E1S1	PASS	9	0.967662	2380.41	616	781919	6136
LSUH001349	Saline	Nasopharyngeal	2021-07-17	2021-07-17	12:00	21	Male	White	Caucasian/White	Denham Springs	Livingston	70706	LA			Not Vaccinated	Unknown	Abbott ID Now	Unknown		7/17/2021	None	LSUH	YES	YES	Ochsner	LDH	full	LSUH001349E1S1	AY.25	AY.25	EPI_ISL_3090986	2021-07-26	MZ637404	LA-BIE-LSUH001349	7/26/2021	LSUH001349E1S1	PASS	9	0.997258	4444.85	48	1159891	9104
LSUH001350	Saline	Nasopharyngeal	2021-07-17	2021-07-17	12:00	64	Female	White	Caucasian/White	Denham Springs	Livingston	70726	LA	3/12/21	4/2/21	Vaccinated	Unknown	Abbott ID Now	Unknown		7/17/2021	None	LSUH	YES	YES	Ochsner	LDH	full	LSUH001350E1S1	AY.25	AY.25	EPI_ISL_3088899	2021-07-26	MZ634180	LA-BIE-LSUH001350	7/23/2021	LSUH001350E1S1	PASS	9	0.997258	5644.28	47	1447928	338447
LSUH001404	Saline	Nasopharyngeal	2021-07-17	2021-07-17	12:00	46	Male	White	Caucasian/White	Mandeville	St Tammany	70448	LA			Not Vaccinated	Unknown	Abbott ID Now	Unknown		7/17/2021	None	LSUH	YES	YES	Ochsner	LDH	full	LSUH001404E1S1	AY.25	AY.25	EPI_ISL_3088944	2021-07-26	MZ634225	LA-BIE-LSUH001404	7/23/2021	LSUH001404E1S1	PASS	9	0.997124	3180.59	28	1084502	6674
LSUH001417	Saline	Nasopharyngeal	2021-07-17	2021-07-17	12:00	84	Female	White	Caucasian/White	Baton Rouge	East Baton Rouge	70817	LA	1/7/21	1/28/21	Vaccinated	Unknown	Abbott ID Now	Unknown		7/17/2021	None	LSUH	YES	YES	Ochsner	LDH	full	LSUH001417E1S1	AY.25	AY.25	EPI_ISL_3090989	2021-07-26	MZ637407	LA-BIE-LSUH001417	7/26/2021	LSUH001417E1S1	PASS	9	0.954586	3428.32	545	1372592	8600
LSUH001419	Saline	Nasopharyngeal	2021-07-17	2021-07-17	12:00	83	Male	White	Caucasian/White	Baton Rouge	East Baton Rouge	70817	LA	1/7/21	1/28/21	Vaccinated	Unknown	Abbott ID Now	Unknown		7/17/2021	None	LSUH	YES	YES	Ochsner	LDH	full	LSUH001419E1S1	AY.25	AY.25	EPI_ISL_3088956	2021-07-26	MZ634237	LA-BIE-LSUH001419	7/23/2021	LSUH001419E1S1	PASS	9	0.997291	3964.78	41	1192207	250596
LSUH001440	Saline	Nasopharyngeal	2021-07-17	2021-07-17	12:00	59	Male	White	Caucasian/White	Mandeville	St Tammany	70448	LA			Not Vaccinated	Unknown	Abbott ID Now	Unknown		7/17/2021	None	LSUH	YES	YES	Ochsner	LDH	full	LSUH001440E1S1	AY.25	AY.25	EPI_ISL_3088974	2021-07-26	MZ634254	LA-BIE-LSUH001440	7/23/2021	LSUH001440E1S1	PASS	9	0.997258	4063.25	48	1235960	8495
LSUH900012	VTM	Nasopharyngeal	2021-07-17	2021-07-17	12:00	39	Female	White	Not Hispanic or Latino	Covington	St Tammany	70433	LA			Not Vaccinated	Asymptomatic	Thermo TaqPath	11.8	OLSU-00012	7/23/2021	None	LSUH	NO	YES	LDH	LDH	partial	LSUH900012E1S1	AY.25	AY.25	EPI_ISL_3148906	2021-07-30	MZ667232	LA-BIE-LSUH900012	7/28/2021	LSUH900012E1S1	PASS	7	0.997458	33692.9	35	8746778	79122
LSUH001216	Saline	Nasopharyngeal	2021-07-18	2021-07-18	12:00	56	Male	White	Caucasian/White	Folsom	St Tammany	70437	LA			Not Vaccinated	Unknown	Abbott ID Now	Unknown		7/18/2021	None	LSUH	YES	YES	Ochsner	LDH	full	LSUH001216E1S1	AY.25	AY.25	EPI_ISL_3090922	2021-07-26	MZ637343	LA-BIE-LSUH001216	7/26/2021	LSUH001216E1S1	PASS	8	0.997358	5874.04	28	1514598	352298
LSUH001226	Saline	Nasopharyngeal	2021-07-18	2021-07-18	12:00	36	Female	White	Latino/Latina/Hispanic	Abita Springs	St Tammany	70420	LA	3/6/21	3/27/21	Vaccinated	Unknown	Abbott ID Now	Unknown		7/18/2021	None	LSUH	YES	YES	Ochsner	LDH	full	LSUH001226E1S1	AY.25	AY.25	EPI_ISL_3090930	2021-07-26	MZ637351	LA-BIE-LSUH001226	7/26/2021	LSUH001226E1S1	PASS	8	0.997224	4936.91	44	1368319	10343
LSUH001247	Saline	Nasopharyngeal	2021-07-18	2021-07-18	12:00	46	Female	White	Caucasian/White	Ponchatoula	Tangipahoa	70454	LA			Not Vaccinated	Unknown	Abbott ID Now	Unknown		7/18/2021	None	LSUH	YES	YES	Ochsner	LDH	full	LSUH001247E1S1	AY.25	AY.25	EPI_ISL_3090945	2021-07-26	MZ637366	LA-BIE-LSUH001247	7/26/2021	LSUH001247E1S1	PASS	8	0.997325	5313.38	42	1343339	316219
LSUH001334	Saline	Nasopharyngeal	2021-07-18	2021-07-18	12:00	49	Female	White	Caucasian/White	Kenner	Jefferson	70065	LA	12/21/20	1/11/21	Vaccinated	Unknown	Abbott ID Now	Unknown		7/18/2021	None	LSUH	YES	YES	Ochsner	LDH	full	LSUH001334E1S1	AY.25	AY.25	EPI_ISL_3090985	2021-07-26	MZ637403	LA-BIE-LSUH001334	7/26/2021	LSUH001334E1S1	PASS	8	0.996455	4735.9	47	1244869	289921
LSUH001346	Saline	Nasopharyngeal	2021-07-18	2021-07-18	12:00	44	Female	White	Caucasian/White	New Orleans	Orleans	70118	LA	3/11/21	4/8/21	Vaccinated	Unknown	Abbott ID Now	Unknown		7/18/2021	None	LSUH	YES	YES	Ochsner	LDH	full	LSUH001346E1S1	AY.25	AY.25	EPI_ISL_3088896	2021-07-26	MZ634177	LA-BIE-LSUH001346	7/23/2021	LSUH001346E1S1	PASS	8	0.997258	4004.29	50	1103839	8651
LSUH001384	VTM	Nasopharyngeal	2021-07-18	2021-07-18	12:00	85	Male	White	Caucasian/White	Thibodaux	Lafourche	70301	LA			Not Vaccinated	Unknown	Abbott ID Now	Unknown		7/18/2021	None	LSUH	YES	YES	Ochsner	LDH	full	LSUH001384E1S1	AY.25	AY.25	EPI_ISL_3088926	2021-07-26	MZ634207	LA-BIE-LSUH001384	7/23/2021	LSUH001384E1S1	PASS	8	0.995552	4709.93	46	1199087	10176
LSUH001394	VTM	Nasopharyngeal	2021-07-18	2021-07-18	12:00	19	Male	White	Caucasian/White	Thibodaux	Lafourche	70301	LA			Not Vaccinated	Unknown	Abbott ID Now	Unknown		7/18/2021	None	LSUH	YES	YES	Ochsner	LDH	full	LSUH001394E1S1	AY.25	AY.25	EPI_ISL_3088935	2021-07-26	MZ634216	LA-BIE-LSUH001394	7/23/2021	LSUH001394E1S1	PASS	8	0.990503	2322.53	50	651426	144968
LSUH001405	Saline	Nasopharyngeal	2021-07-18	2021-07-18	12:00	41	Female	White	Caucasian/White	Mandeville	St Tammany	70471	LA	4/23/21	5/14/21	Vaccinated	Unknown	Abbott ID Now	Unknown		7/18/2021	None	LSUH	YES	YES	Ochsner	LDH	full	LSUH001405E1S1	AY.25	AY.25	EPI_ISL_3088945	2021-07-26	MZ634226	LA-BIE-LSUH001405	7/23/2021	LSUH001405E1S1	PASS	8	0.995452	3561.78	49	1292321	246739
LSUH900004	VTM	Nasopharyngeal	2021-07-18	2021-07-18	12:00	32	Female	Black/African American	Unknown	Covington	St Tammany	70433	LA			Not Vaccinated	Asymptomatic	Thermo TaqPath	12.9	OLSU-00004	7/23/2021	None	LSUH	NO	YES	LDH	LDH	partial	LSUH900004E1S1	AY.25	AY.25	EPI_ISL_3148889	2021-07-30	MZ667224	LA-BIE-LSUH900004	7/28/2021	LSUH900004E1S1	PASS	7	0.997057	21821.6	42	6247635	1430321
LSUH900005	VTM	Nasal	2021-07-18	2021-07-18	12:00	29	Male	Black/African American	Not Hispanic or Latino	Covington	St Tammany	70433	LA			Not Vaccinated	Asymptomatic	Thermo TaqPath	26.3	OLSU-00005	7/23/2021	None	LSUH	NO	YES	LDH	LDH	partial	LSUH900005E1S1	AY.25	AY.25	EPI_ISL_3148891	2021-07-30	MZ667225	LA-BIE-LSUH900005	7/28/2021	LSUH900005E1S1	PASS	7	0.997157	34204.5	48	9349935	2192258
LSUH001187	Saline	Nasopharyngeal	2021-07-19	2021-07-19	12:00	41	Male	White	Caucasian/White	Covington	St Tammany	70435	LA			Not Vaccinated	Unknown	Abbott ID Now	Unknown		7/19/2021	None	LSUH	YES	YES	Ochsner	LDH	full	LSUH001187E1S1	AY.25	AY.25	EPI_ISL_3090907	2021-07-26			7/26/2021	LSUH001187E1S1	PASS	7	0.995285	4940.42	106	1275970	10460
LSUH001189	Saline	Nasopharyngeal	2021-07-19	2021-07-19	12:00	17	Female	White	Caucasian/White	Luling	St Charles	70070	LA			Not Vaccinated	Unknown	Abbott ID Now	Unknown		7/19/2021	None	LSUH	YES	YES	Ochsner	LDH	full	LSUH001189E1S1	AY.25	AY.25	EPI_ISL_3090908	2021-07-26	MZ637329	LA-BIE-LSUH001189	7/26/2021	LSUH001189E1S1	PASS	7	0.997325	7139.68	44	1822604	14877
LSUH001191	Saline	Nasopharyngeal	2021-07-19	2021-07-19	12:00	27	Male	White	American Indian (Native American) or Alaskan Native	Des Allemands	St Charles	70030	LA			Not Vaccinated	Unknown	Abbott ID Now	Unknown		7/19/2021	None	LSUH	YES	YES	Ochsner	LDH	full	LSUH001191E1S1	AY.25	AY.25	EPI_ISL_3090909	2021-07-26	MZ637330	LA-BIE-LSUH001191	7/26/2021	LSUH001191E1S1	PASS	7	0.979969	5621.14	323	1546573	685697
LSUH001193	Saline	Nasopharyngeal	2021-07-19	2021-07-19	12:00	34	Male	White	Caucasian/White	Metairie	Jefferson	70002	LA			Not Vaccinated	Unknown	Abbott ID Now	Unknown		7/19/2021	None	LSUH	YES	YES	Ochsner	LDH	full	LSUH001193E1S1	AY.25	AY.25	EPI_ISL_3090911	2021-07-26	MZ637332	LA-BIE-LSUH001193	7/26/2021	LSUH001193E1S1	PASS	7	0.997124	3311.73	50	1032187	221225
LSUH001198	Saline	Nasopharyngeal	2021-07-19	2021-07-19	12:00	23	Male	White	Caucasian/White	Prarieville	Ascension	70769	LA			Not Vaccinated	Unknown	Abbott ID Now	Unknown		7/19/2021	None	LSUH	YES	YES	Ochsner	LDH	full	LSUH001198E1S1	AY.25	AY.25	EPI_ISL_3088847	2021-07-26	MZ634128	LA-BIE-LSUH001198	7/23/2021	LSUH001198E1S1	PASS	7	0.997291	5123.39	40	1283995	613773
LSUH001201	Saline	Nasopharyngeal	2021-07-19	2021-07-19	12:00	77	Male	White	Caucasian/White	Des Allemands	St Charles	70030	LA	1/10/21	1/31/21	Vaccinated	Unknown	Abbott ID Now	Unknown		7/19/2021	None	LSUH	YES	YES	Ochsner	LDH	full	LSUH001201E1S1	AY.25	AY.25	EPI_ISL_3088850	2021-07-26	MZ634131	LA-BIE-LSUH001201	7/23/2021	LSUH001201E1S1	PASS	7	0.997291	4690.79	48	1202514	559313
LSUH001202	Saline	Nasopharyngeal	2021-07-19	2021-07-19	12:00	59	Female	White	Caucasian/White	Covington	St Tammany	70433	LA			Not Vaccinated	Unknown	Abbott ID Now	Unknown		7/19/2021	None	LSUH	YES	YES	Ochsner	LDH	full	LSUH001202E1S1	AY.25	AY.25	EPI_ISL_3088851	2021-07-26	MZ634132	LA-BIE-LSUH001202	7/23/2021	LSUH001202E1S1	PASS	7	0.983012	2324.47	239	854800	163561
LSUH001204	Saline	Nasopharyngeal	2021-07-19	2021-07-19	12:00	19	Female	White	Caucasian/White	Luling	St Charles	70070	LA			Not Vaccinated	Unknown	Abbott ID Now	Unknown		7/19/2021	None	LSUH	YES	YES	Ochsner	LDH	full	LSUH001204E1S1	AY.25	AY.25	EPI_ISL_3088852	2021-07-26	MZ634133	LA-BIE-LSUH001204	7/23/2021	LSUH001204E1S1	PASS	7	0.997291	5163.94	45	1343481	11107
LSUH001244	Saline	Nasopharyngeal	2021-07-19	2021-07-19	12:00	24	Female	White	Caucasian/White	New Orleans	Orleans	70124	LA	12/21/20	1/11/21	Vaccinated	Unknown	Abbott ID Now	Unknown		7/19/2021	None	LSUH	YES	YES	Ochsner	LDH	full	LSUH001244E1S1	AY.25	AY.25	EPI_ISL_3090942	2021-07-26	MZ637363	LA-BIE-LSUH001244	7/26/2021	LSUH001244E1S1	PASS	7	0.986256	3204.47	234	934562	6864
LSUH001320	Saline	Nasopharyngeal	2021-07-19	2021-07-19	12:00	29	Female	White	Asian	Harvey	Jefferson	70058	LA			Not Vaccinated	Unknown	Abbott ID Now	Unknown		7/19/2021	None	LSUH	YES	YES	Ochsner	LDH	full	LSUH001320E1S1	AY.25	AY.25	EPI_ISL_3088879	2021-07-26	MZ634160	LA-BIE-LSUH001320	7/23/2021	LSUH001320E1S1	PASS	7	0.989432	2504.24	52	788576	5234
LSUH001341	Saline	Nasopharyngeal	2021-07-19	2021-07-19	12:00	45	Male	Other	Other	New Orleans	Orleans	70152	LA	2/11/21	3/11/21	Vaccinated	Unknown	Abbott ID Now	Unknown		7/19/2021	None	LSUH	YES	YES	Ochsner	LDH	full	LSUH001341E1S1	AY.25	AY.25	EPI_ISL_3088893	2021-07-26	MZ634174	LA-BIE-LSUH001341	7/23/2021	LSUH001341E1S1	PASS	7	0.943083	1845.73	241	822705	4960
LSUH001433	Saline	Nasopharyngeal	2021-07-19	2021-07-19	12:00	29	Female	Black/African American	African American/Black	La Place	St John The Baptist	70068	LA			Not Vaccinated	Unknown	Abbott ID Now	Unknown		7/19/2021	None	LSUH	YES	YES	Ochsner	LDH	full	LSUH001433E1S1	AY.25	AY.25	EPI_ISL_3088968	2021-07-26	MZ634248	LA-BIE-LSUH001433	7/23/2021	LSUH001433E1S1	PASS	7	0.997224	3240.36	36	853531	195545
LSUH001434	Saline	Nasopharyngeal	2021-07-19	2021-07-19	12:00	39	Female	White	Caucasian/White	Denham Springs	Livingston	70726	LA			Not Vaccinated	Unknown	Abbott ID Now	Unknown		7/19/2021	None	LSUH	YES	YES	Ochsner	LDH	full	LSUH001434E1S1	AY.25	AY.25	EPI_ISL_3088969	2021-07-26	MZ634249	LA-BIE-LSUH001434	7/23/2021	LSUH001434E1S1	PASS	7	0.997091	4081.23	40	1035880	8841
LSUH001442	Saline	Nasopharyngeal	2021-07-19	2021-07-19	12:00	61	Male	White	Caucasian/White	Covington	St Tammany	70433	LA			Not Vaccinated	Unknown	Abbott ID Now	Unknown		7/19/2021	None	LSUH	YES	YES	Ochsner	LDH	full	LSUH001442E1S1	AY.25	AY.25	EPI_ISL_3088976	2021-07-26	MZ634256	LA-BIE-LSUH001442	7/23/2021	LSUH001442E1S1	PASS	7	0.997191	4407.85	48	1254516	9238
LSUH001456	Saline	Nasopharyngeal	2021-07-19	2021-07-19	12:00	38	Male	White	Caucasian/White	Metairie	Jefferson	70003	LA			Not Vaccinated	Unknown	Abbott ID Now	Unknown		7/19/2021	None	LSUH	YES	YES	Ochsner	LDH	full	LSUH001456E1S1	AY.25	AY.25	EPI_ISL_3088988	2021-07-26	MZ634268	LA-BIE-LSUH001456	7/23/2021	LSUH001456E1S1	PASS	7	0.997191	3632.39	41	910273	7688
LSUH900001	VTM	Nasopharyngeal	2021-07-19	2021-07-19	12:00	23	Male	Black/African American	Unknown	Alexandria	Rapides	71301	LA			Not Vaccinated	Asymptomatic	Thermo TaqPath	15.7	OLSU-00001	7/23/2021	None	LSUH	NO	YES	LDH	LDH	partial	LSUH900001E1S1	AY.25	AY.25					7/28/2021	LSUH900001E1S1	DID NOT PASS		0.784236	802.653	3244	3065072	168899
LSUH900002	VTM	Nasopharyngeal	2021-07-19	2021-07-19	12:00	43	Male	Black/African American	Unknown	Alexandria	Rapides	71301	LA			Not Vaccinated	Asymptomatic	Thermo TaqPath	28.4	OLSU-00002	7/23/2021	None	LSUH	NO	YES	LDH	LDH	partial	LSUH900002E1S1	AY.25	AY.25	EPI_ISL_3148885	2021-07-30	MZ667222	LA-BIE-LSUH900002	7/28/2021	LSUH900002E1S1	PASS	7	0.997124	23867.7	24	6206707	59575
LSUH900003	VTM	Nasopharyngeal	2021-07-19	2021-07-19	12:00	23	Male	Black/African American	Unknown	Alexandria	Rapides	71301	LA			Not Vaccinated	Asymptomatic	Thermo TaqPath	19.6	OLSU-00003	7/23/2021	None	LSUH	NO	YES	LDH	LDH	partial	LSUH900003E1S1	AY.25	AY.25	EPI_ISL_3148887	2021-07-30	MZ667223	LA-BIE-LSUH900003	7/28/2021	LSUH900003E1S1	PASS	7	0.998562	25373.2	12	6357388	55671
LSUH900006	VTM	Nasopharyngeal	2021-07-19	2021-07-19	12:00	19	Male	White	Unknown	Alexandria	Rapides	71301	LA			Not Vaccinated	Asymptomatic	Thermo TaqPath	18.7	OLSU-00006	7/23/2021	None	LSUH	NO	YES	LDH	LDH	partial	LSUH900006E1S1	AY.25	AY.25	EPI_ISL_3148893	2021-07-30	MZ667226	LA-BIE-LSUH900006	7/28/2021	LSUH900006E1S1	PASS	7	0.990536	20067.7	156	6926170	61772
LSUH900016	VTM	Nasopharyngeal	2021-07-19	2021-07-19	12:00	59	Female	Unknown	Unknown	Grayson	Caldwell	71435	LA			Not Vaccinated	Asymptomatic	Thermo TaqPath	27.3	OLSU-00016	7/23/2021	None	LSUH	NO	YES	LDH	LDH	partial	LSUH900016E1S1	AY.25	AY.25	EPI_ISL_3148915	2021-07-30	MZ667236	LA-BIE-LSUH900016	7/28/2021	LSUH900016E1S1	PASS	7	0.988964	17951.4	62	5182935	53544
LSUH900022	VTM	Nasal	2021-07-19	2021-07-19	12:00	19	Male	White	Not Hispanic or Latino	Covington	St Tammany	70433	LA			Not Vaccinated	Asymptomatic	Thermo TaqPath	19.9	OLSU-00022	7/23/2021	None	LSUH	NO	YES	LDH	LDH	partial	LSUH900022E1S1	AY.25	AY.25	EPI_ISL_3148928	2021-07-30	MZ667242	LA-BIE-LSUH900022	7/28/2021	LSUH900022E1S1	PASS	7	0.998127	33251.1	17	9025880	79142
LSUH900045	VTM	Nasopharyngeal	2021-07-19	2021-07-19	12:00	79	Male	White	Not Hispanic or Latino	Denham Springs	Livingston	70726	LA			Vaccinated	Symptomatic	Thermo TaqPath	9.1	OLSU-00045	7/29/2021	None	LSUH	NO	YES	LDH	LDH	full	LSUH900045E1S1	AY.25	AY.25	EPI_ISL_3259527	2021-08-05	MZ712939	LA-BIE-LSUH900045	8/5/2021	LSUH900045E1S1	PASS	7	0.996957	4800.47	56	1109949	550487
LSUH001473	Saline	Nasopharyngeal	2021-07-20	2021-07-20	12:00	34	Male	White	Caucasian/White	Marrero	Jefferson	70072	LA			Not Vaccinated	Unknown	Abbott ID Now	Unknown		7/20/2021	None	LSUH	YES	YES	Ochsner	LDH	full	LSUH001473E1S1	AY.25	AY.25	EPI_ISL_3214706	2021-08-02	MZ681759	LA-BIE-LSUH001473	8/2/2021	LSUH001473E1S1	PASS	13	0.988329	3975.16	148	988247	8560
LSUH001482	Saline	Nasopharyngeal	2021-07-20	2021-07-20	12:00	27	Male	White	Caucasian/White	Destrehan	St Charles	70047	LA			Not Vaccinated	Unknown	Abbott ID Now	Unknown		7/20/2021	None	LSUH	YES	YES	Ochsner	LDH	full	LSUH001482E1S1	AY.25	AY.25	EPI_ISL_3214709	2021-08-02	MZ681762	LA-BIE-LSUH001482	8/2/2021	LSUH001482E1S1	PASS	13	0.997224	4117.9	50	1003550	8389
LSUH001495	Saline	Nasopharyngeal	2021-07-20	2021-07-20	12:00	54	Male	White	Caucasian/White	Prarieville	Ascension	70769	LA	3/10/21	3/31/21	Vaccinated	Unknown	Abbott ID Now	Unknown		7/20/2021	None	LSUH	YES	YES	Ochsner	LDH	full	LSUH001495E1S1	AY.25	AY.25	EPI_ISL_3214712	2021-08-02	MZ681765	LA-BIE-LSUH001495	8/2/2021	LSUH001495E1S1	PASS	13	0.988596	3680.14	100	1099033	7908
LSUH001496	Saline	Nasopharyngeal	2021-07-20	2021-07-20	12:00	36	Male	White	Caucasian/White	Prarieville	Ascension	70769	LA			Not Vaccinated	Unknown	Abbott ID Now	Unknown		7/20/2021	None	LSUH	YES	YES	Ochsner	LDH	full	LSUH001496E1S1	AY.25	AY.25	EPI_ISL_3214713	2021-08-02	MZ681766	LA-BIE-LSUH001496	8/2/2021	LSUH001496E1S1	PASS	13	0.997191	3462.02	48	859260	200834
LSUH001507	Saline	Nasopharyngeal	2021-07-20	2021-07-20	12:00	24	Female	White	Caucasian/White	Metairie	Jefferson	70002	LA	3/18/21	4/8/21	Vaccinated	Unknown	Abbott ID Now	Unknown		7/20/2021	None	LSUH	YES	YES	Ochsner	LDH	full	LSUH001507E1S1	AY.25	AY.25	EPI_ISL_3214714	2021-08-02	MZ681767	LA-BIE-LSUH001507	8/2/2021	LSUH001507E1S1	PASS	13	0.997258	5413.69	48	1369611	10965
LSUH001510	Saline	Nasopharyngeal	2021-07-20	2021-07-20	12:00	79	Female	White	Caucasian/White	Metairie	Jefferson	70003	LA	2/2/21	3/1/21	Vaccinated	Unknown	Abbott ID Now	Unknown		7/20/2021	None	LSUH	YES	YES	Ochsner	LDH	full	LSUH001510E1S1	AY.25	AY.25	EPI_ISL_3214716	2021-08-02	MZ681769	LA-BIE-LSUH001510	8/2/2021	LSUH001510E1S1	PASS	13	0.991138	1930.71	50	492610	124471
LSUH001511	Saline	Nasopharyngeal	2021-07-20	2021-07-20	12:00	74	Female	White	Caucasian/White	Gonzales	Ascension	70737	LA	1/5/21	1/26/21	Vaccinated	Unknown	Abbott ID Now	Unknown		7/20/2021	None	LSUH	YES	YES	Ochsner	LDH	full	LSUH001511E1S1	AY.25	AY.25	EPI_ISL_3214717	2021-08-02	MZ681770	LA-BIE-LSUH001511	8/2/2021	LSUH001511E1S1	PASS	13	0.990402	3802.76	73	954345	225425
LSUH001564	Saline	Nasopharyngeal	2021-07-20	2021-07-20	12:00	57	Male	White	Caucasian/White	Metairie	Jefferson	70006	LA	3/26/21	4/18/21	Vaccinated	Unknown	Abbott ID Now	Unknown		7/20/2021	None	LSUH	YES	YES	Ochsner	LDH	full	LSUH001564E1S1	AY.25	AY.25	EPI_ISL_3214732	2021-08-02	MZ681783	LA-BIE-LSUH001564	8/2/2021	LSUH001564E1S1	PASS	13	0.997191	4220.62	50	1119432	8822
LSUH900017	VTM	Nasal	2021-07-20	2021-07-20	12:00	30	Female	White	Not Hispanic or Latino	Covington	St Tammany	70433	LA			Not Vaccinated	Asymptomatic	Thermo TaqPath	25.5	OLSU-00017	7/23/2021	None	LSUH	NO	YES	LDH	LDH	partial	LSUH900017E1S1	AY.25	AY.25	EPI_ISL_3148917	2021-07-30	MZ667237	LA-BIE-LSUH900017	7/28/2021	LSUH900017E1S1	PASS	7	0.99796	26276.1	18	6722686	1642628
LSUH900018	VTM	Nasal	2021-07-20	2021-07-20	12:00	32	Female	White	Not Hispanic or Latino	Covington	St Tammany	70433	LA			Not Vaccinated	Asymptomatic	Thermo TaqPath	15.3	OLSU-00018	7/23/2021	None	LSUH	NO	YES	LDH	LDH	partial	LSUH900018E1S1	AY.25	AY.25	EPI_ISL_3148919	2021-07-30	MZ667238	LA-BIE-LSUH900018	7/28/2021	LSUH900018E1S1	PASS	7	0.990603	20603.8	105	5642032	57919
LSUH900019	VTM	Nasopharyngeal	2021-07-20	2021-07-20	12:00	29	Male	Black/African American	Unknown	Alexandria	Rapides	71301	LA			Not Vaccinated	Asymptomatic	Thermo TaqPath	25.1	OLSU-00019	7/23/2021	None	LSUH	NO	YES	LDH	LDH	partial	LSUH900019E1S1	AY.25	AY.25	EPI_ISL_3148922	2021-07-30	MZ667239	LA-BIE-LSUH900019	7/28/2021	LSUH900019E1S1	PASS	7	0.977795	14026.6	210	4281041	43768
LSUH900020	VTM	Nasal	2021-07-20	2021-07-20	12:00	35	Female	White	Not Hispanic or Latino	Covington	St Tammany	70433	LA			Not Vaccinated	Symptomatic	Thermo TaqPath	25.3	OLSU-00020	7/23/2021	None	LSUH	NO	YES	LDH	LDH	partial	LSUH900020E1S1	AY.25	AY.25	EPI_ISL_3148924	2021-07-30	MZ667240	LA-BIE-LSUH900020	7/28/2021	LSUH900020E1S1	PASS	7	0.996823	16951.7	50	4603020	1040832
LSUH900021	VTM	Nasal	2021-07-20	2021-07-20	12:00	52	Female	White	Not Hispanic or Latino	Covington	St Tammany	70433	LA			Not Vaccinated	Asymptomatic	Thermo TaqPath	23.8	OLSU-00021	7/23/2021	None	LSUH	NO	YES	LDH	LDH	partial	LSUH900021E1S1	AY.25	AY.25	EPI_ISL_3148926	2021-07-30	MZ667241	LA-BIE-LSUH900021	7/28/2021	LSUH900021E1S1	PASS	7	0.998462	29786.5	12	7638152	69472
LSUH001469	Saline	Nasopharyngeal	2021-07-21	2021-07-21	12:00	60	Female	White	Caucasian/White	Luling	St Charles	70070	LA			Not Vaccinated	Unknown	Abbott ID Now	Unknown		7/21/2021	None	LSUH	YES	YES	Ochsner	LDH	full	LSUH001469E1S1	AY.25	AY.25	EPI_ISL_3242147	2021-08-04	MZ703428	LA-BIE-LSUH001469	8/2/2021	LSUH001469E1S1	PASS	14	0.993713	3296.57	88	818483	195063
LSUH001471	Saline	Nasopharyngeal	2021-07-21	2021-07-21	12:00	54	Female	White	Caucasian/White	Metairie	Jefferson	70003	LA	2/24/21	3/24/21	Vaccinated	Unknown	Abbott ID Now	Unknown		7/21/2021	None	LSUH	YES	YES	Ochsner	LDH	full	LSUH001471E1S1	AY.25	AY.25	EPI_ISL_3242148	2021-08-04	MZ703429	LA-BIE-LSUH001471	8/2/2021	LSUH001471E1S1	PASS	14	0.997191	4410.29	50	1185953	529908
LSUH001498	Saline	Nasopharyngeal	2021-07-21	2021-07-21	12:00	49	Female	White	Caucasian/White	Kenner	Jefferson	70062	LA	3/16/21	4/6/21	Vaccinated	Unknown	Abbott ID Now	Unknown		7/21/2021	None	LSUH	YES	YES	Ochsner	LDH	full	LSUH001498E1S1	AY.25	AY.25	EPI_ISL_3242165	2021-08-04	MZ703442	LA-BIE-LSUH001498	8/2/2021	LSUH001498E1S1	PASS	14	0.997157	4271.87	50	1110503	8801
LSUH001502	Saline	Nasopharyngeal	2021-07-21	2021-07-21	12:00	24	Female	White	Caucasian/White	Jeanerette	Iberia	70544	LA			Not Vaccinated	Unknown	Abbott ID Now	Unknown		7/21/2021	None	LSUH	YES	YES	Ochsner	LDH	full	LSUH001502E1S1	AY.25	AY.25	EPI_ISL_3242169	2021-08-04	MZ703446	LA-BIE-LSUH001502	8/2/2021	LSUH001502E1S1	PASS	14	0.997124	4417.12	50	1104321	8976
LSUH001515	Saline	Nasopharyngeal	2021-07-21	2021-07-21	12:00	60	Female	White	Caucasian/White	New Orleans	Orleans	70118	LA	3/5/21		Vaccinated	Unknown	Abbott ID Now	Unknown		7/21/2021	None	LSUH	YES	YES	Ochsner	LDH	full	LSUH001515E1S1	AY.25	AY.25	EPI_ISL_3242175	2021-08-04	MZ703451	LA-BIE-LSUH001515	8/2/2021	LSUH001515E1S1	PASS	14	0.997191	3491.7	25	867633	7206
LSUH001520	Saline	Nasopharyngeal	2021-07-21	2021-07-21	12:00	23	Female	White	Caucasian/White	New Orleans	Orleans	70124	LA	5/27/21	6/17/21	Vaccinated	Unknown	Abbott ID Now	Unknown		7/21/2021	None	LSUH	YES	YES	Ochsner	LDH	full	LSUH001520E1S1	AY.25	AY.25	EPI_ISL_3214720	2021-08-02	MZ681773	LA-BIE-LSUH001520	8/2/2021	LSUH001520E1S1	PASS	12	0.945022	1267.22	750	596164	177578
LSUH001582	Saline	Nasopharyngeal	2021-07-21	2021-07-21	12:00	79	Male	White	Caucasian/White	Metairie	Jefferson	70003	LA	1/4/21	1/25/21	Vaccinated	Unknown	Abbott ID Now	Unknown		7/21/2021	None	LSUH	YES	YES	Ochsner	LDH	full	LSUH001582E1S1	AY.25	AY.25	EPI_ISL_3242210	2021-08-04	MZ703480	LA-BIE-LSUH001582	8/2/2021	LSUH001582E1S1	PASS	14	0.997157	5092.37	50	1228098	10687
LSUH001595	Saline	Nasopharyngeal	2021-07-21	2021-07-21	12:00	20	Male	White	Middle Eastern/Arabic	Harvey	Jefferson	70058	LA			Not Vaccinated	Unknown	Abbott ID Now	Unknown		7/21/2021	None	LSUH	YES	YES	Ochsner	LDH	full	LSUH001595E1S1	AY.25	AY.25	EPI_ISL_3242218	2021-08-04	MZ703487	LA-BIE-LSUH001595	8/2/2021	LSUH001595E1S1	PASS	14	0.997124	4445.54	50	1341220	8918
LSUH001605	Saline	Nasopharyngeal	2021-07-21	2021-07-21	12:00	34	Male	White	Caucasian/White	New Orleans	Orleans	70122	LA			Not Vaccinated	Unknown	Abbott ID Now	Unknown		7/21/2021	None	LSUH	YES	YES	Ochsner	LDH	full	LSUH001605E1S1	AY.25	AY.25	EPI_ISL_3214737	2021-08-02	MZ681788	LA-BIE-LSUH001605	8/2/2021	LSUH001605E1S1	PASS	12	0.957563	1972.69	566	830503	5073
LSUH001608	Saline	Nasopharyngeal	2021-07-21	2021-07-21	12:00	19	Male	White	Caucasian/White	Luling	St Charles	70070	LA			Not Vaccinated	Unknown	Abbott ID Now	Unknown		7/21/2021	None	LSUH	YES	YES	Ochsner	LDH	full	LSUH001608E1S1	AY.25	AY.25	EPI_ISL_3242226	2021-08-04	MZ703495	LA-BIE-LSUH001608	8/2/2021	LSUH001608E1S1	PASS	14	0.997258	4864.32	28	1182826	556442
LSUH001609	Saline	Nasopharyngeal	2021-07-21	2021-07-21	12:00	53	Female	White	Caucasian/White	Covington	St Tammany	70433	LA			Not Vaccinated	Unknown	Abbott ID Now	Unknown		7/21/2021	None	LSUH	YES	YES	Ochsner	LDH	full	LSUH001609E1S1	AY.25	AY.25	EPI_ISL_3242227	2021-08-04	MZ703496	LA-BIE-LSUH001609	8/2/2021	LSUH001609E1S1	PASS	14	0.997191	3473.83	48	913858	7384
LSUH001624	Saline	Nasopharyngeal	2021-07-21	2021-07-21	12:00	52	Female	Black/African American	African American/Black	Destrehan	St Charles	70047	LA	3/13/21		Vaccinated	Unknown	Abbott ID Now	Unknown		7/21/2021	None	LSUH	YES	YES	Ochsner	LDH	full	LSUH001624E1S1	AY.25	AY.25	EPI_ISL_3242238	2021-08-04	MZ703504	LA-BIE-LSUH001624	8/2/2021	LSUH001624E1S1	PASS	14	0.935926	2588.41	796	743001	8310
LSUH001636	Saline	Nasopharyngeal	2021-07-21	2021-07-21	12:00	51	Male	White	Caucasian/White	Kenner	Jefferson	70065	LA			Not Vaccinated	Unknown	Abbott ID Now	Unknown		7/21/2021	None	LSUH	YES	YES	Ochsner	LDH	full	LSUH001636E1S1	AY.25	AY.25	EPI_ISL_3242246	2021-08-04	MZ703511	LA-BIE-LSUH001636	8/2/2021	LSUH001636E1S1	PASS	14	0.947831	708.681	594	407177	1611
LSUH001642	Saline	Nasopharyngeal	2021-07-21	2021-07-21	12:00	44	Male	Unknown	Middle Eastern/Arabic	Baton Rouge	East Baton Rouge	70817	LA	12/16/20	1/6/21	Vaccinated	Unknown	Abbott ID Now	Unknown		7/21/2021	None	LSUH	YES	YES	Ochsner	LDH	full	LSUH001642E1S1	AY.25	AY.25	EPI_ISL_3242252	2021-08-04	MZ703516	LA-BIE-LSUH001642	8/2/2021	LSUH001642E1S1	PASS	14	0.997091	4897.61	49	1200781	10315
LSUH001581	Saline	Nasopharyngeal	2021-07-22	2021-07-22	12:00	65	Female	White	Caucasian/White	River Ridge	Jefferson	70123	LA	3/6/21		Vaccinated	Unknown	Abbott ID Now	Unknown		7/22/2021	None	LSUH	YES	YES	Ochsner	LDH	full	LSUH001581E1S1	AY.25	AY.25	EPI_ISL_3242209	2021-08-04	MZ703479	LA-BIE-LSUH001581	8/2/2021	LSUH001581E1S1	PASS	13	0.997258	5517.48	47	1388206	11315
LSUH001585	Saline	Nasopharyngeal	2021-07-22	2021-07-22	12:00	8	Female	Black/African American	African American/Black	Prarieville	Ascension	70769	LA			Not Vaccinated	Unknown	Abbott ID Now	Unknown		7/22/2021	None	LSUH	YES	YES	Ochsner	LDH	full	LSUH001585E1S1	AY.25	AY.25	EPI_ISL_3242213	2021-08-04	MZ703482	LA-BIE-LSUH001585	8/2/2021	LSUH001585E1S1	PASS	13	0.993914	3925.99	48	1324795	8044
LSUH001612	Saline	Nasopharyngeal	2021-07-22	2021-07-22	12:00	24	Female	White	Caucasian/White	Saint Gabriel	Iberville	70776	LA			Not Vaccinated	Unknown	Abbott ID Now	Unknown		7/22/2021	None	LSUH	YES	YES	Ochsner	LDH	full	LSUH001612E1S1	AY.25	AY.25	EPI_ISL_3242230	2021-08-04	MZ703499	LA-BIE-LSUH001612	8/2/2021	LSUH001612E1S1	PASS	13	0.997258	4474.27	50	1163635	276544
LSUH001614	Saline	Nasopharyngeal	2021-07-22	2021-07-22	12:00	37	Female	White	Caucasian/White	Destrehan	St Charles	70047	LA	2/26/21	3/26/21	Vaccinated	Unknown	Abbott ID Now	Unknown		7/22/2021	None	LSUH	YES	YES	Ochsner	LDH	full	LSUH001614E1S1	AY.25	AY.25	EPI_ISL_3242231	2021-08-04	MZ703500	LA-BIE-LSUH001614	8/2/2021	LSUH001614E1S1	PASS	13	0.997191	3716.28	50	1018348	226685
LSUH001617	Saline	Nasopharyngeal	2021-07-22	2021-07-22	12:00	67	Male	White	Caucasian/White	Metairie	Jefferson	70011	LA			Not Vaccinated	Unknown	Abbott ID Now	Unknown		7/22/2021	None	LSUH	YES	YES	Ochsner	LDH	full	LSUH001617E1S1	AY.25	AY.25	EPI_ISL_3242233	2021-08-04	MZ703502	LA-BIE-LSUH001617	8/2/2021	LSUH001617E1S1	PASS	13	0.997191	2654.34	50	667868	5383
LSUH001623	Saline	Nasopharyngeal	2021-07-22	2021-07-22	12:00	31	Male	White	Caucasian/White	Harvey	Jefferson	70058	LA			Not Vaccinated	Unknown	Abbott ID Now	Unknown		7/22/2021	None	LSUH	YES	YES	Ochsner	LDH	full	LSUH001623E1S1	AY.25	AY.25	EPI_ISL_3242237	2021-08-04	MZ703503	LA-BIE-LSUH001623	8/2/2021	LSUH001623E1S1	PASS	13	0.997258	4765.34	47	1240415	1094650
LSUH001547	Saline	Nasopharyngeal	2021-07-23	2021-07-23	12:00	25	Female	White	Caucasian/White	Boutte	St Charles	70039	LA			Not Vaccinated	Unknown	Abbott ID Now	Unknown		7/23/2021	None	LSUH	YES	YES	Ochsner	LDH	full	LSUH001547E1S1	AY.25	AY.25	EPI_ISL_3242184	2021-08-04	MZ703459	LA-BIE-LSUH001547	8/2/2021	LSUH001547E1S1	PASS	12	0.997258	4164.53	50	1012587	8494
LSUH001641	Saline	Nasopharyngeal	2021-07-23	2021-07-23	12:00	27	Female	Native Hawaiian or Other Pacific Islander	Latino/Latina/Hispanic	Harvey	Jefferson	70058	LA	1/13/21	2/12/21	Vaccinated	Unknown	Abbott ID Now	Unknown		7/23/2021	None	LSUH	YES	YES	Ochsner	LDH	full	LSUH001641E1S1	AY.25	AY.25	EPI_ISL_3242251	2021-08-04	MZ703515	LA-BIE-LSUH001641	8/2/2021	LSUH001641E1S1	PASS	12	0.990503	3503.8	50	1276822	7157
LSUH900037	VTM	Nasal	2021-07-23	2021-07-23	12:00	38	Male	Black/African American	Not Hispanic or Latino	Covington	St Tammany	70433	LA			Not Vaccinated	Asymptomatic	Thermo TaqPath	24.1	OLSU-00037	7/29/2021	None	LSUH	NO	YES	LDH	LDH	full	LSUH900037E1S1	AY.25	AY.25					8/5/2021	LSUH900037E1S1	DID NOT PASS		0.889777	815.177	4007	520974	70720
LSUH900072	VTM	Nasal	2021-07-23	2021-07-23	12:00	69	Male	Unknown	Unknown	Cut Off	Lafourche	70345	LA			Not Vaccinated	Asymptomatic	Thermo TaqPath	14.9	OLSU-00071	8/6/2021	None	LSUH	NO	YES	LDH	LDH	full	LSUH900072E1S1	AY.25	AY.25	EPI_ISL_3404987	2021-08-14	MZ798361	LA-BIE-LSUH900072	8/12/2021	LSUH900072E1S1	PASS	8	0.997458	8729.88	55	2484721	538712
LSUH001562	Saline	Nasopharyngeal	2021-07-24	2021-07-24	12:00	17	Female	White	Caucasian/White	Prarieville	Ascension	70769	LA			Not Vaccinated	Unknown	Abbott ID Now	Unknown		7/24/2021	None	LSUH	YES	YES	Ochsner	LDH	full	LSUH001562E1S1	AY.25	AY.25	EPI_ISL_3242194	2021-08-04	MZ703465	LA-BIE-LSUH001562	8/2/2021	LSUH001562E1S1	PASS	11	0.997258	4834.29	50	1295765	10000
LSUH001572	Saline	Nasopharyngeal	2021-07-24	2021-07-24	12:00	68	Male	White	Caucasian/White	Spokane	Spokane	99201	WA	3/1/21		Not Vaccinated	Unknown	Abbott ID Now	Unknown	One dose of Moderna	7/24/2021	None	LSUH	YES	YES	Ochsner	LDH	full	LSUH001572E1S1	AY.25	AY.25	EPI_ISL_3242202	2021-08-04	MZ703472	WA-BIE-LSUH001572	8/2/2021	LSUH001572E1S1	PASS	11	0.99164	3929.65	50	1141389	8560
LSUH001593	Saline	Nasopharyngeal	2021-07-24	2021-07-24	12:00	30	Male	White	Caucasian/White	Chalmette	St Bernard	70043	LA			Not Vaccinated	Unknown	Abbott ID Now	Unknown		7/24/2021	None	LSUH	YES	YES	Ochsner	LDH	full	LSUH001593E1S1	AY.25	AY.25	EPI_ISL_3242216	2021-08-04	MZ703485	LA-BIE-LSUH001593	8/2/2021	LSUH001593E1S1	PASS	11	0.99786	5645.79	18	1371254	329285
LSUH001630	Saline	Nasopharyngeal	2021-07-24	2021-07-24	12:00	19	Female	Black/African American	African American/Black	Boutte	St Charles	70039	LA			Not Vaccinated	Unknown	Abbott ID Now	Unknown		7/24/2021	None	LSUH	YES	YES	Ochsner	LDH	full	LSUH001630E1S1	AY.25	AY.25	EPI_ISL_3242241	2021-08-04	MZ703507	LA-BIE-LSUH001630	8/2/2021	LSUH001630E1S1	PASS	11	0.997191	3229.88	50	849920	6747
LSUH001635	Saline	Nasopharyngeal	2021-07-24	2021-07-24	12:00	27	Female	Black/African American	African American/Black	Gonzales	Ascension	70737	LA			Not Vaccinated	Unknown	Abbott ID Now	Unknown		7/24/2021	None	LSUH	YES	YES	Ochsner	LDH	full	LSUH001635E1S1	AY.25	AY.25	EPI_ISL_3242245	2021-08-04	MZ703510	LA-BIE-LSUH001635	8/2/2021	LSUH001635E1S1	PASS	11	0.997258	4868.67	37	1199787	287273
LSUH001638	Saline	Nasopharyngeal	2021-07-24	2021-07-24	12:00	74	Female	White	Caucasian/White	Mandeville	St Tammany	70471	LA	1/7/21	1/28/21	Vaccinated	Unknown	Abbott ID Now	Unknown		7/24/2021	None	LSUH	YES	YES	Ochsner	LDH	full	LSUH001638E1S1	AY.25	AY.25	EPI_ISL_3242248	2021-08-04	MZ703513	LA-BIE-LSUH001638	8/2/2021	LSUH001638E1S1	PASS	11	0.997091	4368.9	48	1136422	9371
LSUH900069	VTM	Nasal	2021-07-24	2021-07-24	12:00	45	Female	Unknown	Unknown	Kaplan	Vermilion	70548	LA			Not Vaccinated	Asymptomatic	Thermo TaqPath	16.2	OLSU-00068	8/6/2021	None	LSUH	NO	YES	LDH	LDH	full	LSUH900069E1S1	AY.25	AY.25	EPI_ISL_3404984	2021-08-14	MZ798358	LA-BIE-LSUH900069	8/12/2021	LSUH900069E1S1	PASS	8	0.997826	15027.1	56	4116189	939540
LSUH001631	Saline	Nasopharyngeal	2021-07-25	2021-07-25	12:00	55	Male	White	Latino/Latina/Hispanic	Metairie	Jefferson	70003	LA	3/14/21		Vaccinated	Unknown	Abbott ID Now	Unknown		7/25/2021	None	LSUH	YES	YES	Ochsner	LDH	full	LSUH001631E1S1	AY.25	AY.25	EPI_ISL_3242242	2021-08-04	MZ703508	LA-BIE-LSUH001631	8/2/2021	LSUH001631E1S1	PASS	10	0.997191	3459.17	38	865808	406112
LSUH900024	VTM	Nasal	2021-07-25	2021-07-25	12:00	35	Male	Other	Unknown	Livingston	St Tammany	70501	LA			Not Vaccinated	Asymptomatic	Thermo TaqPath	21.2	OLSU-00024	7/29/2021	None	LSUH	NO	YES	LDH	LDH	full	LSUH900024E1S1	AY.25	AY.25	EPI_ISL_3259508	2021-08-05	MZ712838	LA-BIE-LSUH900024	8/5/2021	LSUH900024E1S1	PASS	7	0.996656	3102.6	259	915567	6652
LSUH001725	Saline	Nasopharyngeal	2021-07-26	2021-07-26	12:00	34	Female	White	Caucasian/White	Des Allemands	St Charles	70030	LA			Not Vaccinated	Unknown	Abbott ID Now	Unknown		7/26/2021	None	LSUH	YES	YES	Ochsner	LDH	full	LSUH001725E1S1	AY.25	AY.25	EPI_ISL_3259446	2021-08-05	MZ712853	LA-BIE-LSUH001725	8/5/2021	LSUH001725E1S1	PASS	10	0.902585	2567.08	4397	901379	331072
LSUH001740	Saline	Nasopharyngeal	2021-07-26	2021-07-26	12:00	41	Female	White	Caucasian/White	New Orleans	Orleans	70124	LA	3/30/21	4/20/21	Vaccinated	Unknown	Abbott ID Now	Unknown		7/26/2021	None	LSUH	YES	YES	Ochsner	LDH	full	LSUH001740E1S1	AY.25	AY.25	EPI_ISL_3259456	2021-08-05	MZ712914	LA-BIE-LSUH001740	8/5/2021	LSUH001740E1S1	PASS	10	0.996923	4484.04	183	1059755	503560
LSUH001741	Saline	Nasopharyngeal	2021-07-26	2021-07-26	12:00	33	Female	White	Caucasian/White	Baton Rouge	East Baton Rouge	70808	LA	1/7/21	1/25/21	Vaccinated	Unknown	Abbott ID Now	Unknown		7/26/2021	None	LSUH	YES	YES	Ochsner	LDH	full	LSUH001741E1S1	AY.25	AY.25	EPI_ISL_3259457	2021-08-05	MZ712915	LA-BIE-LSUH001741	8/5/2021	LSUH001741E1S1	PASS	10	0.997024	3901.29	254	955986	228199
LSUH001748	Saline	Nasopharyngeal	2021-07-26	2021-07-26	12:00	72	Male	White	Caucasian/White	Hahnville	St Charles	70057	LA	1/9/21	1/30/21	Vaccinated	Unknown	Abbott ID Now	Unknown		7/26/2021	None	LSUH	YES	YES	Ochsner	LDH	full	LSUH001748E1S1	AY.25	AY.25	EPI_ISL_3259462	2021-08-05			8/5/2021	LSUH001748E1S1	PASS	10	0.996422	4671.28	736	1120344	536134
LSUH001761	Saline	Nasopharyngeal	2021-07-26	2021-07-26	12:00	18	Female	White	Caucasian/White	Ama	St Charles	70031	LA			Not Vaccinated	Unknown	Abbott ID Now	Unknown		7/26/2021	None	LSUH	YES	YES	Ochsner	LDH	full	LSUH001761E1S1	AY.25	AY.25	EPI_ISL_3259474	2021-08-05	MZ712865	LA-BIE-LSUH001761	8/5/2021	LSUH001761E1S1	PASS	10	0.939404	3724.08	3100	906768	11882
LSUH001762	Saline	Nasopharyngeal	2021-07-26	2021-07-26	12:00	14	Male	White	African American/Black	Saint Rose	St Charles	70087	LA			Not Vaccinated	Unknown	Abbott ID Now	Unknown		7/26/2021	None	LSUH	YES	YES	Ochsner	LDH	full	LSUH001762E1S1	AY.25	AY.25	EPI_ISL_3259475	2021-08-05	MZ712816	LA-BIE-LSUH001762	8/5/2021	LSUH001762E1S1	PASS	10	0.996923	3117.01	127	745216	179547
LSUH001769	Saline	Nasopharyngeal	2021-07-26	2021-07-26	12:00	43	Female	White	Caucasian/White	Madisonville	St Tammany	70447	LA			Not Vaccinated	Unknown	Abbott ID Now	Unknown		7/26/2021	None	LSUH	YES	YES	Ochsner	LDH	full	LSUH001769E1S1	AY.25	AY.25	EPI_ISL_3259481	2021-08-05	MZ712923	LA-BIE-LSUH001769	8/5/2021	LSUH001769E1S1	PASS	10	0.997057	4943.36	93	1208545	10439
LSUH001773	Saline	Nasopharyngeal	2021-07-26	2021-07-26	12:00	41	Female	White	Caucasian/White	Ama	St Charles	70031	LA			Not Vaccinated	Unknown	Abbott ID Now	Unknown		7/26/2021	None	LSUH	YES	YES	Ochsner	LDH	full	LSUH001773E1S1	AY.25	AY.25	EPI_ISL_3259485	2021-08-05	MZ712926	LA-BIE-LSUH001773	8/5/2021	LSUH001773E1S1	PASS	10	0.997157	3912.82	54	982358	7963
LSUH900032	VTM	Nasopharyngeal	2021-07-26	2021-07-26	12:00	42	Male	White	Not Hispanic or Latino	Alexandria	Rapides	71303	LA			Not Vaccinated	Symptomatic	Thermo TaqPath	19	OLSU-00032	7/29/2021	None	LSUH	NO	YES	LDH	LDH	full	LSUH900032E1S1	AY.25	AY.25	EPI_ISL_3259515	2021-08-05	MZ712840	LA-BIE-LSUH900032	8/5/2021	LSUH900032E1S1	PASS	7	0.997091	5612.69	57	1340038	11963
LSUH900033	VTM	Nasal	2021-07-26	2021-07-26	12:00	36	Male	White	Not Hispanic or Latino	Amite	Tangipahoa	70422	LA			Not Vaccinated	Asymptomatic	Thermo TaqPath	16.3	OLSU-00033	7/29/2021	None	LSUH	NO	YES	LDH	LDH	full	LSUH900033E1S1	AY.25	AY.25	EPI_ISL_3259516	2021-08-05	MZ712935	LA-BIE-LSUH900033	8/5/2021	LSUH900033E1S1	PASS	7	0.995853	4985.07	104	1240064	590216
LSUH900034	VTM	Nasal	2021-07-26	2021-07-26	12:00	20	Male	White	Not Hispanic or Latino	Amite	Tangipahoa	70422	LA			Not Vaccinated	Asymptomatic	Thermo TaqPath	21.8	OLSU-00034	7/29/2021	None	LSUH	NO	YES	LDH	LDH	full	LSUH900034E1S1	AY.25	AY.25	EPI_ISL_3259517	2021-08-05	MZ712841	LA-BIE-LSUH900034	8/5/2021	LSUH900034E1S1	PASS	7	0.996823	4530.61	67	1198631	10180
LSUH900035	VTM	Nasal	2021-07-26	2021-07-26	12:00	40	Male	White	Not Hispanic or Latino	Amite	Tangipahoa	70422	LA			Not Vaccinated	Asymptomatic	Thermo TaqPath	17.7	OLSU-00035	7/29/2021	None	LSUH	NO	YES	LDH	LDH	full	LSUH900035E1S1	AY.25	AY.25	EPI_ISL_3259518	2021-08-05			8/5/2021	LSUH900035E1S1	PASS	7	0.988897	4459.57	558	1091849	530587
LSUH900036	VTM	Nasal	2021-07-26	2021-07-26	12:00	45	Male	White	Not Hispanic or Latino	Amite	Tangipahoa	70422	LA			Not Vaccinated	Asymptomatic	Thermo TaqPath	15.5	OLSU-00036	7/29/2021	None	LSUH	NO	YES	LDH	LDH	full	LSUH900036E1S1	AY.25	AY.25	EPI_ISL_3259519	2021-08-05	MZ712881	LA-BIE-LSUH900036	8/5/2021	LSUH900036E1S1	PASS	7	0.993646	5086.51	156	1196752	10421
LSUH900050	VTM	Nasopharyngeal	2021-07-26	2021-07-26	12:00	53	Female	Black/African American	Not Hispanic or Latino	Opelousas	St Landry	70570	LA			Not Vaccinated	Symptomatic	Thermo TaqPath	18.7	OLSU-00050	8/6/2021	None	LSUH	NO	YES	LDH	LDH	full	LSUH900050E1S1	AY.25	AY.25	EPI_ISL_3404967	2021-08-14	MZ798342	LA-BIE-LSUH900050	8/12/2021	LSUH900050E1S1	PASS	8	0.997325	9134.42	57	2723665	1124903
LSUH900068	VTM	Nasopharyngeal	2021-07-26	2021-07-26	12:00	76	Female	White	Not Hispanic or Latino	Port Barre	St Landry	70577	LA			Not Vaccinated	Symptomatic	Thermo TaqPath	12.9	OLSU-00067	8/6/2021	None	LSUH	NO	YES	LDH	LDH	full	LSUH900068E1S1	AY.25	AY.25	EPI_ISL_3404983	2021-08-14	MZ798357	LA-BIE-LSUH900068	8/12/2021	LSUH900068E1S1	PASS	8	0.998294	13874.6	36	3851405	1676657
LSUH001729	Saline	Nasopharyngeal	2021-07-27	2021-07-27	12:00	52	Female	White	Caucasian/White	Houma	Terrebonne	70360	LA	1/14/21	2/4/21	Vaccinated	Unknown	Abbott ID Now	Unknown		7/27/2021	None	LSUH	YES	YES	Ochsner	LDH	full	LSUH001729E1S1	AY.25	AY.25	EPI_ISL_3259448	2021-08-05	MZ712854	LA-BIE-LSUH001729	8/5/2021	LSUH001729E1S1	PASS	9	0.995017	4403.48	226	1324387	288657
LSUH001732	Saline	Nasopharyngeal	2021-07-27	2021-07-27	12:00	40	Male	White	Caucasian/White	New Orleans	Orleans	70115	LA			Not Vaccinated	Unknown	Abbott ID Now	Unknown		7/27/2021	None	LSUH	YES	YES	Ochsner	LDH	full	LSUH001732E1S1	AY.25	AY.25	EPI_ISL_3259451	2021-08-05	MZ712831	LA-BIE-LSUH001732	8/5/2021	LSUH001732E1S1	PASS	9	0.995151	4588.49	243	1260138	289783
LSUH001747	Saline	Nasopharyngeal	2021-07-27	2021-07-27	12:00	21	Male	Asian	Vietnamese	Terrytown	Jefferson	70056	LA			Not Vaccinated	Unknown	Abbott ID Now	Unknown		7/27/2021	None	LSUH	YES	YES	Ochsner	LDH	full	LSUH001747E1S1	AY.25	AY.25	EPI_ISL_3259461	2021-08-05	MZ712859	LA-BIE-LSUH001747	8/5/2021	LSUH001747E1S1	PASS	9	0.996689	2639.99	223	825759	5718
LSUH001756	Saline	Nasopharyngeal	2021-07-27	2021-07-27	12:00	27	Male	Black/African American	African American/Black	New Orleans	Orleans	70128	LA			Not Vaccinated	Unknown	Abbott ID Now	Unknown		7/27/2021	None	LSUH	YES	YES	Ochsner	LDH	full	LSUH001756E1S1	AY.25	AY.25	EPI_ISL_3259469	2021-08-05	MZ712864	LA-BIE-LSUH001756	8/5/2021	LSUH001756E1S1	PASS	9	0.960138	2098.59	1736	583526	5021
LSUH001757	Saline	Nasopharyngeal	2021-07-27	2021-07-27	12:00	32	Female	White	Caucasian/White	Prairieville	Ascension	70769	LA			Not Vaccinated	Unknown	Abbott ID Now	Unknown		7/27/2021	None	LSUH	YES	YES	Ochsner	LDH	full	LSUH001757E1S1	AY.25	AY.25	EPI_ISL_3259470	2021-08-05	MZ712917	LA-BIE-LSUH001757	8/5/2021	LSUH001757E1S1	PASS	9	0.997057	5874.25	55	1373063	12697
LSUH001758	Saline	Nasopharyngeal	2021-07-27	2021-07-27	12:00	55	Female	White	Caucasian/White	Luling	St Charles	70070	LA	3/20/21	4/11/21	Vaccinated	Unknown	Abbott ID Now	Unknown		7/27/2021	None	LSUH	YES	YES	Ochsner	LDH	full	LSUH001758E1S1	AY.25	AY.25	EPI_ISL_3259471	2021-08-05	MZ712833	LA-BIE-LSUH001758	8/5/2021	LSUH001758E1S1	PASS	9	0.997224	6887.75	57	1619955	798282
LSUH001765	Saline	Nasopharyngeal	2021-07-27	2021-07-27	12:00	62	Male	White	Caucasian/White	Jefferson	Jefferson	70121	LA	3/5/21		Vaccinated	Unknown	Abbott ID Now	Unknown		7/27/2021	None	LSUH	YES	YES	Ochsner	LDH	full	LSUH001765E1S1	AY.25	AY.25	EPI_ISL_3259477	2021-08-05	MZ712920	LA-BIE-LSUH001765	8/5/2021	LSUH001765E1S1	PASS	9	0.997057	3450.63	56	984492	7309
LSUH001771	Saline	Nasopharyngeal	2021-07-27	2021-07-27	12:00	27	Male	White	Caucasian/White	New Orleans	Orleans	70115	LA			Not Vaccinated	Unknown	Abbott ID Now	Unknown		7/27/2021	None	LSUH	YES	YES	Ochsner	LDH	full	LSUH001771E1S1	AY.25	AY.25	EPI_ISL_3259483	2021-08-05	MZ712924	LA-BIE-LSUH001771	8/5/2021	LSUH001771E1S1	PASS	9	0.997091	6608.45	56	1541036	14327
LSUH900066	VTM	Nasal	2021-07-27	2021-07-27	12:00	89	Female	Unknown	Unknown	Kaplan	Vermilion	70548	LA			Not Vaccinated	Asymptomatic	Thermo TaqPath	16.1	OLSU-00065	8/6/2021	None	LSUH	NO	YES	LDH	LDH	full	LSUH900066E1S1	AY.25	AY.25	EPI_ISL_3404981	2021-08-14	MZ798355	LA-BIE-LSUH900066	8/12/2021	LSUH900066E1S1	PASS	8	0.997425	7297.46	59	2001876	16121
LSUH001655	Saline	Nasopharyngeal	2021-07-28	2021-07-28	12:00	56	Female	White	Caucasian/White	Des Allemands	St Charles	70030	LA			Not Vaccinated	Unknown	Abbott ID Now	Unknown		7/28/2021	None	LSUH	YES	YES	Ochsner	LDH	full	LSUH001655E1S1	AY.25	AY.25	EPI_ISL_3259395	2021-08-05	MZ712814	LA-BIE-LSUH001655	8/5/2021	LSUH001655E1S1	PASS	8	0.994047	4984.94	258	1264094	11364
LSUH001656	Saline	Nasopharyngeal	2021-07-28	2021-07-28	12:00	63	Female	White	Caucasian/White	Boutte	St Charles	70039	LA			Not Vaccinated	Unknown	Abbott ID Now	Unknown		7/28/2021	None	LSUH	YES	YES	Ochsner	LDH	full	LSUH001656E1S1	AY.25	AY.25					8/5/2021	LSUH001656E1S1	DID NOT PASS		0.728188	502.091	8926	568650	54075
LSUH001668	Saline	Nasopharyngeal	2021-07-28	2021-07-28	12:00	58	Male	White	Caucasian/White	Luling	St Charles	70070	LA			Not Vaccinated	Unknown	Abbott ID Now	Unknown		7/28/2021	None	LSUH	YES	YES	Ochsner	LDH	full	LSUH001668E1S1	AY.25	AY.25	EPI_ISL_3259404	2021-08-05	MZ712821	LA-BIE-LSUH001668	8/5/2021	LSUH001668E1S1	PASS	8	0.997157	3761.56	72	934618	8259
LSUH001691	Saline	Nasopharyngeal	2021-07-28	2021-07-28	12:00	22	Male	White	Caucasian/White	Metairie	Jefferson	70005	LA			Not Vaccinated	Unknown	Abbott ID Now	Unknown		7/28/2021	None	LSUH	YES	YES	Ochsner	LDH	full	LSUH001691E1S1	AY.25	AY.25	EPI_ISL_3259422	2021-08-05	MZ712902	LA-BIE-LSUH001691	8/5/2021	LSUH001691E1S1	PASS	8	0.997191	4155.99	58	996196	8627
LSUH001699	Saline	Nasopharyngeal	2021-07-28	2021-07-28	12:00	47	Female	White	Caucasian/White	Luling	St Charles	70070	LA	3/13/21	4/3/21	Vaccinated	Unknown	Abbott ID Now	Unknown		7/28/2021	None	LSUH	YES	YES	Ochsner	LDH	full	LSUH001699E1S1	AY.25	AY.25	EPI_ISL_3259428	2021-08-05	MZ712826	LA-BIE-LSUH001699	8/5/2021	LSUH001699E1S1	PASS	8	0.997091	5530.2	56	1338689	11840
LSUH001703	Saline	Nasopharyngeal	2021-07-28	2021-07-28	12:00	24	Female	White	Caucasian/White	Bush	St Tammany	70431	LA			Not Vaccinated	Unknown	Abbott ID Now	Unknown		7/28/2021	None	LSUH	YES	YES	Ochsner	LDH	full	LSUH001703E1S1	AY.25	AY.25	EPI_ISL_3259432	2021-08-05	MZ712909	LA-BIE-LSUH001703	8/5/2021	LSUH001703E1S1	PASS	8	0.997191	5336.02	56	1295322	10884
LSUH001718	Saline	Nasopharyngeal	2021-07-28	2021-07-28	12:00	34	Female	Black/African American	African American/Black	New Orleans	Orleans	70127	LA			Not Vaccinated	Unknown	Abbott ID Now	Unknown		7/28/2021	None	LSUH	YES	YES	Ochsner	LDH	full	LSUH001718E1S1	AY.25	AY.25					8/5/2021	LSUH001718E1S1	DID NOT PASS		0.762599	617.641	7648	560237	60747
LSUH001731	Saline	Nasopharyngeal	2021-07-28	2021-07-28	12:00	43	Female	White	Caucasian/White	New Orleans	Orleans	70114	LA			Not Vaccinated	Unknown	Abbott ID Now	Unknown		7/28/2021	None	LSUH	YES	YES	Ochsner	LDH	full	LSUH001731E1S1	AY.25	AY.25	EPI_ISL_3259450	2021-08-05	MZ712830	LA-BIE-LSUH001731	8/5/2021	LSUH001731E1S1	PASS	8	0.997091	6608.63	64	1557740	14434
LSUH001743	Saline	Nasopharyngeal	2021-07-28	2021-07-28	12:00	69	Female	White	Caucasian/White	Metairie	Jefferson	70002	LA			Not Vaccinated	Unknown	Abbott ID Now	Unknown		7/28/2021	None	LSUH	YES	YES	Ochsner	LDH	full	LSUH001743E1S1	AY.25	AY.25	EPI_ISL_3259459	2021-08-05	MZ712858	LA-BIE-LSUH001743	8/5/2021	LSUH001743E1S1	PASS	8	0.989198	3373.93	942	925023	7703
LSUH001652	Saline	Nasopharyngeal	2021-07-29	2021-07-29	12:00	31	Female	White	Caucasian/White	New Orleans	Orleans	70119	LA	2/23/21	3/16/21	Vaccinated	Unknown	Abbott ID Now	Unknown		7/29/2021	None	LSUH	YES	YES	Ochsner	LDH	full	LSUH001652E1S1	AY.25	AY.25	EPI_ISL_3259393	2021-08-05	MZ712886	LA-BIE-LSUH001652	8/5/2021	LSUH001652E1S1	PASS	7	0.997091	4566.17	56	1067784	261781
LSUH001663	Saline	Nasopharyngeal	2021-07-29	2021-07-29	12:00	62	Female	White	Caucasian/White	Norco	St Charles	70079	LA	3/23/21	4/13/21	Vaccinated	Unknown	Abbott ID Now	Unknown		7/29/2021	None	LSUH	YES	YES	Ochsner	LDH	full	LSUH001663E1S1	AY.25	AY.25	EPI_ISL_3259401	2021-08-05	MZ712890	LA-BIE-LSUH001663	8/5/2021	LSUH001663E1S1	PASS	7	0.997091	3764.42	57	908845	8007
LSUH001675	Saline	Nasopharyngeal	2021-07-29	2021-07-29	12:00	22	Male	White	Caucasian/White	Des Allemands	St Charles	70030	LA			Not Vaccinated	Unknown	Abbott ID Now	Unknown		7/29/2021	None	LSUH	YES	YES	Ochsner	LDH	full	LSUH001675E1S1	AY.25	AY.25	EPI_ISL_3259407	2021-08-05	MZ712892	LA-BIE-LSUH001675	8/5/2021	LSUH001675E1S1	PASS	7	0.994984	5229.39	130	1241743	11331
LSUH001678	Saline	Nasopharyngeal	2021-07-29	2021-07-29	12:00	71	Male	White	Latino/Latina/Hispanic	Metairie	Jefferson	70003	LA	1/6/21	2/3/21	Vaccinated	Unknown	Abbott ID Now	Unknown		7/29/2021	None	LSUH	YES	YES	Ochsner	LDH	full	LSUH001678E1S1	AY.25	AY.25	EPI_ISL_3259410	2021-08-05	MZ712847	LA-BIE-LSUH001678	8/5/2021	LSUH001678E1S1	PASS	7	0.95054	1259	2081	458895	3156
LSUH001687	Saline	Nasopharyngeal	2021-07-29	2021-07-29	12:00	46	Male	White	Caucasian/White	Luling	St Charles	70070	LA			Not Vaccinated	Unknown	Abbott ID Now	Unknown		7/29/2021	None	LSUH	YES	YES	Ochsner	LDH	full	LSUH001687E1S1	AY.25	AY.25	EPI_ISL_3259419	2021-08-05	MZ712823	LA-BIE-LSUH001687	8/5/2021	LSUH001687E1S1	PASS	7	0.997191	4859.3	58	1150294	545860
LSUH001697	Saline	Nasopharyngeal	2021-07-29	2021-07-29	12:00	62	Male	Black/African American	African American/Black	Prairieville	Ascension	70769	LA			Not Vaccinated	Unknown	Abbott ID Now	Unknown		7/29/2021	None	LSUH	YES	YES	Ochsner	LDH	full	LSUH001697E1S1	AY.25	AY.25	EPI_ISL_3259426	2021-08-05	MZ712905	LA-BIE-LSUH001697	8/5/2021	LSUH001697E1S1	PASS	7	0.997091	7479.3	54	1759199	16191
LSUH001700	Saline	Nasopharyngeal	2021-07-29	2021-07-29	12:00	37	Male	White	Caucasian/White	New Orleans	Orleans	70124	LA			Not Vaccinated	Unknown	Abbott ID Now	Unknown		7/29/2021	None	LSUH	YES	YES	Ochsner	LDH	full	LSUH001700E1S1	AY.25	AY.25	EPI_ISL_3259429	2021-08-05	MZ712906	LA-BIE-LSUH001700	8/5/2021	LSUH001700E1S1	PASS	7	0.99699	3263.83	56	1022674	6704
LSUH001712	Saline	Nasopharyngeal	2021-07-29	2021-07-29	12:00	4	Male	Unknown	Unknown	New Orleans	Orleans	70124	LA			Not Vaccinated	Unknown	Abbott ID Now	Unknown		7/29/2021	None	LSUH	YES	YES	Ochsner	LDH	full	LSUH001712E1S1	AY.25	AY.25	EPI_ISL_3259437	2021-08-05	MZ712910	LA-BIE-LSUH001712	8/5/2021	LSUH001712E1S1	PASS	7	0.99699	2697.43	57	798519	5723
LSUH900049	VTM	Nasal	2021-07-29	2021-07-29	12:00	19	Male	White	Unknown	Houma	Terrebonne	70363	LA			Not Vaccinated	Asymptomatic	Thermo TaqPath	9.3	OLSU-00049	8/6/2021	None	LSUH	NO	YES	LDH	LDH	full	LSUH900049E1S1	AY.25	AY.25	EPI_ISL_3404966	2021-08-14	MZ798341	LA-BIE-LSUH900049	8/12/2021	LSUH900049E1S1	PASS	8	0.997291	6938.39	58	1900884	16056
LSUH001659	Saline	Nasopharyngeal	2021-07-30	2021-07-30	12:00	74	Female	White	Caucasian/White	Hahnville	St Charles	70057	LA	2/10/21	3/10/21	Vaccinated	Unknown	Abbott ID Now	Unknown		7/30/2021	None	LSUH	YES	YES	Ochsner	LDH	full	LSUH001659E1S1	AY.25	AY.25	EPI_ISL_3259397	2021-08-05	MZ712889	LA-BIE-LSUH001659	8/5/2021	LSUH001659E1S1	PASS	6	0.996957	2358.17	258	594322	275829
LSUH001660	Saline	Nasopharyngeal	2021-07-30	2021-07-30	12:00	52	Female	White	Caucasian/White	Westwego	Jefferson	70094	LA	3/20/21	4/10/21	Vaccinated	Unknown	Abbott ID Now	Unknown		7/30/2021	None	LSUH	YES	YES	Ochsner	LDH	full	LSUH001660E1S1	AY.25	AY.25	EPI_ISL_3259398	2021-08-05	MZ712817	LA-BIE-LSUH001660	8/5/2021	LSUH001660E1S1	PASS	6	0.997659	7851.96	55	1848891	16397
LSUH001673	Saline	Nasopharyngeal	2021-07-30	2021-07-30	12:00	50	Female	White	Caucasian/White	New Orleans	Orleans	70124	LA	1/17/21	2/9/21	Vaccinated	Unknown	Abbott ID Now	Unknown		7/30/2021	None	LSUH	YES	YES	Ochsner	LDH	full	LSUH001673E1S1	AY.25	AY.25	EPI_ISL_3259406	2021-08-05	MZ712878	LA-BIE-LSUH001673	8/5/2021	LSUH001673E1S1	PASS	6	0.997191	5884.49	56	1366901	334757
LSUH001684	Saline	Nasopharyngeal	2021-07-30	2021-07-30	12:00	47	Male	White	Caucasian/White	Des Allemands	St Charles	70030	LA			Not Vaccinated	Unknown	Abbott ID Now	Unknown		7/30/2021	None	LSUH	YES	YES	Ochsner	LDH	full	LSUH001684E1S1	AY.25	AY.25	EPI_ISL_3259416	2021-08-05	MZ712898	LA-BIE-LSUH001684	8/5/2021	LSUH001684E1S1	PASS	6	0.994817	3419.74	142	859627	7244
LSUH001708	Saline	Nasopharyngeal	2021-07-30	2021-07-30	12:00	55	Male	White	Caucasian/White	Paradis	St Charles	70080	LA			Not Vaccinated	Unknown	Abbott ID Now	Unknown		7/30/2021	None	LSUH	YES	YES	Ochsner	LDH	full	LSUH001708E1S1	AY.25	AY.25	EPI_ISL_3259434	2021-08-05	MZ712850	LA-BIE-LSUH001708	8/5/2021	LSUH001708E1S1	PASS	6	0.995218	2576.25	1014	610574	5825
LSUH001766	Saline	Nasopharyngeal	2021-07-30	2021-07-30	12:00	65	Male	Unknown	African American/Black	New Orleans	Orleans	70126	LA	2/4/21	2/25/21	Vaccinated	Unknown	Abbott ID Now	Unknown		7/30/2021	None	LSUH	YES	YES	Ochsner	LDH	full	LSUH001766E1S1	AY.25	AY.25	EPI_ISL_3259478	2021-08-05	MZ712921	LA-BIE-LSUH001766	8/5/2021	LSUH001766E1S1	PASS	6	0.996923	3086.41	189	784465	182524
LSUH001788	Saline	Nasopharyngeal	2021-07-30	2021-07-30	12:00	84	Female	Black/African American	African American/Black	New Orleans	Orleans	70126	LA	2/17/21	3/10/21	Vaccinated	Unknown	Abbott ID Now	Unknown		7/30/2021	None	LSUH	YES	YES	Ochsner	LDH	full	LSUH001788E1S1	AY.25	AY.25	EPI_ISL_3259498	2021-08-05	MZ712931	LA-BIE-LSUH001788	8/5/2021	LSUH001788E1S1	PASS	6	0.997057	6306.63	58	1520847	374749
LSUH900051	VTM	Nasal	2021-07-30	2021-07-30	12:00	27	Male	Black/African American	Not Hispanic or Latino	Amite	Tangipahoa	70422	LA			Not Vaccinated	Asymptomatic	Thermo TaqPath	21.4	OLSU-00051	8/6/2021	None	LSUH	NO	YES	LDH	LDH	full	LSUH900051E1S1	AY.25	AY.25	EPI_ISL_3404968	2021-08-14	MZ798343	LA-BIE-LSUH900051	8/12/2021	LSUH900051E1S1	PASS	8	0.997392	13700.3	61	3972115	853329
LSUH001657	Saline	Nasopharyngeal	2021-07-31	2021-07-31	12:00	24	Female	White	Caucasian/White	New Orleans	Orleans	70124	LA	5/17/21		Vaccinated	Unknown	Abbott ID Now	Unknown		7/31/2021	None	LSUH	YES	YES	Ochsner	LDH	full	LSUH001657E1S1	AY.25	AY.25	EPI_ISL_3259396	2021-08-05	MZ712888	LA-BIE-LSUH001657	8/5/2021	LSUH001657E1S1	PASS	5	0.988128	2517.55	330	689414	305564
LSUH001730	Saline	Nasopharyngeal	2021-07-31	2021-07-31	12:00	46	Male	Unknown	Unknown	New Orleans	Orleans	70124	LA			Not Vaccinated	Unknown	Abbott ID Now	Unknown		7/31/2021	None	LSUH	YES	YES	Ochsner	LDH	full	LSUH001730E1S1	AY.25	AY.25	EPI_ISL_3259449	2021-08-05			8/5/2021	LSUH001730E1S1	PASS	5	0.993445	2663.65	799	795532	168592
LSUH001795	Saline	Nasopharyngeal	2021-07-31	2021-07-31	12:00	34	Female	Black/African American	African American/Black	Baton Rouge	East Baton Rouge	70817	LA			Not Vaccinated	Unknown	Abbott ID Now	Unknown		7/31/2021	None	LSUH	YES	YES	Ochsner	LDH	full	LSUH001795E1S1	AY.25	AY.25	EPI_ISL_3259503	2021-08-05			8/5/2021	LSUH001795E1S1	PASS	5	0.996857	3455.23	432	835535	771551
LSUH001800	Saline	Nasopharyngeal	2021-07-31	2021-07-31	12:00	74	Female	White	Caucasian/White	Harahan	Jefferson	70123	LA	1/9/21	1/30/21	Vaccinated	Unknown	Abbott ID Now	Unknown		7/31/2021	None	LSUH	YES	YES	Ochsner	LDH	full	LSUH001800E1S1	AY.25	AY.25	EPI_ISL_3259507	2021-08-05	MZ712872	LA-BIE-LSUH001800	8/5/2021	LSUH001800E1S1	PASS	5	0.996656	3006.16	306	788059	6768
LSUH001778	Saline	Nasopharyngeal	2021-08-01	2021-08-01	12:00	50	Female	Black/African American	African American/Black	New Orleans	Orleans	70127	LA	2/26/21	3/19/21	Vaccinated	Unknown	Abbott ID Now	Unknown		8/1/2021	None	LSUH	YES	YES	Ochsner	LDH	full	LSUH001778E1S1	AY.25	AY.25	EPI_ISL_3259490	2021-08-05	MZ712835	LA-BIE-LSUH001778	8/5/2021	LSUH001778E1S1	PASS	4	0.996957	4921.95	57	1216656	290150
LSUH001824	Saline	Nasopharyngeal	2021-08-01	2021-08-01	12:00	35	Male	Black/African American	African American/Black	New Orleans	Orleans	70122	LA			Not Vaccinated	Unknown	Abbott ID Now	Unknown		8/1/2021	None	LSUH	YES	YES	Ochsner	LDH	full	LSUH001824E1S1	AY.25	AY.25	EPI_ISL_3404911	2021-08-14			8/13/2021	LSUH001824E1S1	PASS	13	0.981172	6674.91	757	1842000	16160
LSUH001833	Saline	Nasopharyngeal	2021-08-01	2021-08-01	12:00	63	Male	White	Caucasian/White	La Place	St John The Baptist	70068	LA			Not Vaccinated	Unknown	Abbott ID Now	Unknown		8/1/2021	None	LSUH	YES	YES	Ochsner	LDH	full	LSUH001833E1S1	AY.25	AY.25	EPI_ISL_3404920	2021-08-14	MZ798322	LA-BIE-LSUH001833	8/12/2021	LSUH001833E1S1	PASS	13	0.997291	11274.3	56	4238215	24855
LSUH001836	Saline	Nasopharyngeal	2021-08-01	2021-08-01	12:00	70	Male	Black/African American	African American/Black	New Orleans	Orleans	70122	LA	1/23/21	2/13/21	Vaccinated	Unknown	Abbott ID Now	Unknown		8/1/2021	None	LSUH	YES	YES	Ochsner	LDH	full	LSUH001836E1S1	AY.25	AY.25	EPI_ISL_3404923	2021-08-14	MZ798324	LA-BIE-LSUH001836	8/12/2021	LSUH001836E1S1	PASS	13	0.997191	3868.52	56	1063401	243003
LSUH001871	Saline	Nasopharyngeal	2021-08-01	2021-08-01	12:00	22	Male	White	Latino/Latina/Hispanic	New Orleans	Orleans	70130	LA			Not Vaccinated	Unknown	Abbott ID Now	Unknown		8/1/2021	None	LSUH	YES	YES	Ochsner	LDH	full	LSUH001871E1S1	AY.25	AY.25	EPI_ISL_3404952	2021-08-14	MZ798338	LA-BIE-LSUH001871	8/12/2021	LSUH001871E1S1	PASS	13	0.997559	16018.1	61	4677225	35259
CAT00599	saline	Nasopharyngeal	2021-08-02	2021-08-02	12:00	21	Male	White	Caucasian/White	Slidell	St Tammany	70458	LA			Not Vaccinated	Unknown	Abbott m2000	16.55	medical waste	8/2/2021	None	LSUH	YES	YES	Ochsner	LACATS	full	CAT00599E1S1	AY.25	AY.25	EPI_ISL_7552420	2021-12-10	OL828440	LA-BIE-CAT00599	12/8/2021	CAT00599E1S1	PASS	130	0.987326	8538.28	362	5463860	35686
LSUH001859	Saline	Nasopharyngeal	2021-08-02	2021-08-02	12:00	61	Male	White	Caucasian/White	Gretna	Jefferson	70053	LA			Not Vaccinated	Unknown	Abbott ID Now	Unknown		8/2/2021	None	LSUH	YES	YES	Ochsner	LDH	full	LSUH001859E1S1	AY.25	AY.25					8/13/2021	LSUH001859E1S1	DID NOT PASS		0.802495	914.269	5834	1290034	3311
LSUH900073	VTM	Nasopharyngeal	2021-08-02	2021-08-02	12:00	56	Male	Black/African American	Unknown	Alexandria	Rapides	71303	LA			Not Vaccinated	Asymptomatic	Thermo TaqPath	25.8	OLSU-00072	8/6/2021	None	LSUH	NO	YES	LDH	LDH	full	LSUH900073E1S1	AY.25	AY.25	EPI_ISL_3404988	2021-08-14	MZ798362	LA-BIE-LSUH900073	8/12/2021	LSUH900073E1S1	PASS	8	0.98766	8543.4	748	3313894	1143431
LSUH900074	VTM	Nasopharyngeal	2021-08-02	2021-08-02	12:00	57	Male	White	Unknown	Alexandria	Rapides	71303	LA			Not Vaccinated	Asymptomatic	Thermo TaqPath	16.6	OLSU-00073	8/6/2021	None	LSUH	NO	YES	LDH	LDH	full	LSUH900074E1S1	AY.25	AY.25	EPI_ISL_3404989	2021-08-14	MZ798363	LA-BIE-LSUH900074	8/12/2021	LSUH900074E1S1	PASS	8	0.997291	5744.97	65	1743253	12896
LSUH900075	VTM	Nasopharyngeal	2021-08-02	2021-08-02	12:00	33	Male	Black/African American	Unknown	Alexandria	Rapides	71303	LA			Not Vaccinated	Symptomatic	Thermo TaqPath	14.9	OLSU-00074	8/6/2021	None	LSUH	NO	YES	LDH	LDH	full	LSUH900075E1S1	AY.25	AY.25	EPI_ISL_3404990	2021-08-14	MZ798364	LA-BIE-LSUH900075	8/12/2021	LSUH900075E1S1	PASS	8	0.997458	9326.56	58	3005555	21393
CAT00573	saline	Nasopharyngeal	2021-08-03	2021-08-03	12:00	37	Female	Black/African American	African American/Black	Houma	Terrebonne	70363	LA			Not Vaccinated	Unknown	Abbott m2000	22.55	medical waste	8/3/2021	None	LSUH	YES	YES	Ochsner	LACATS	full	CAT00573E1S1	AY.25	AY.25	EPI_ISL_7552395	2021-12-10	OL828416	LA-BIE-CAT00573	12/8/2021	CAT00573E1S1	PASS	129	0.978196	3194.98	632	1947032	789012
CAT00574	saline	Nasopharyngeal	2021-08-03	2021-08-03	12:00	33	Female	American Indian or Alaska Native	American Indian (Native American) or Alaskan Native	Thibodaux	Lafourche	70301	LA			Not Vaccinated	Unknown	Abbott m2000	23.24	medical waste	8/3/2021	None	LSUH	YES	YES	Ochsner	LACATS	full	CAT00574E1S1	AY.25	AY.25	EPI_ISL_7552396	2021-12-10	OL828417	LA-BIE-CAT00574	12/8/2021	CAT00574E1S1	PASS	129	0.976691	1882.94	571	1733888	7880
CAT00577	saline	Nasopharyngeal	2021-08-03	2021-08-03	12:00	31	Female	Black/African American	African American/Black	Marrero	Jefferson	70072	LA			Not Vaccinated	Unknown	Abbott m2000	29.76	medical waste	8/3/2021	None	LSUH	YES	YES	Ochsner	LACATS	full	CAT00577E1S1	AY.25	AY.25	EPI_ISL_7552399	2021-12-10	OL828420	LA-BIE-CAT00577	12/8/2021	CAT00577E1S1	PASS	129	0.951978	2874.06	1426	1418502	1302332
CAT00579	saline	Nasopharyngeal	2021-08-03	2021-08-03	12:00	72	Male	White	Caucasian/White	New Orleans	Orleans	70115	LA	1/9/21	1/30/21	Vaccinated	Unknown	Abbott m2000	17.76	medical waste	8/3/2021	None	LSUH	YES	YES	Ochsner	LACATS	full	CAT00579E1S1	AY.25	AY.25	EPI_ISL_7552401	2021-12-10	OL828422	LA-BIE-CAT00579	12/8/2021	CAT00579E1S1	PASS	129	0.988463	4216.2	313	2105394	980004
CAT00583	saline	Nasopharyngeal	2021-08-03	2021-08-03	12:00	67	Female	White	Caucasian/White	Denham Springs	Livingston	70727	LA	2/11/21	3/3/21	Vaccinated	Unknown	Abbott m2000	12.81	medical waste	8/3/2021	None	LSUH	YES	YES	Ochsner	LACATS	full	CAT00583E1S1	AY.25	AY.25	EPI_ISL_7552404	2021-12-10	OL828425	LA-BIE-CAT00583	12/8/2021	CAT00583E1S1	PASS	129	0.993981	2527.41	184	1372186	10008
CAT00585	saline	Nasopharyngeal	2021-08-03	2021-08-03	12:00	28	Female	Black/African American	African American/Black	Metairie	Jefferson	70002	LA			Not Vaccinated	Unknown	Abbott m2000	25.99	medical waste	8/3/2021	None	LSUH	YES	YES	Ochsner	LACATS	full	CAT00585E1S1	AY.25	AY.25	EPI_ISL_7552406	2021-12-10	OL828427	LA-BIE-CAT00585	12/8/2021	CAT00585E1S1	PASS	129	0.980102	3466.34	559	2126444	445986
CAT00586	saline	Nasopharyngeal	2021-08-03	2021-08-03	12:00	67	Male	White	Caucasian/White	Greenwell Springs	East Baton Rouge	70739	LA			Not Vaccinated	Unknown	Abbott m2000	17.99	medical waste	8/3/2021	None	LSUH	YES	YES	Ochsner	LACATS	full	CAT00586E1S1	AY.25	AY.25	EPI_ISL_7552407	2021-12-10	OL828428	LA-BIE-CAT00586	12/8/2021	CAT00586E1S1	PASS	129	0.972946	8516.78	786	4815058	39040
CAT00587	saline	Nasopharyngeal	2021-08-03	2021-08-03	12:00	70	Male	White	Caucasian/White	Paradis	St Charles	70080	LA	3/3/21	3/27/21	Vaccinated	Unknown	Abbott m2000	21.09	medical waste	8/3/2021	None	LSUH	YES	YES	Ochsner	LACATS	full	CAT00587E1S1	AY.25	AY.25	EPI_ISL_7552408	2021-12-10	OL828429	LA-BIE-CAT00587	12/8/2021	CAT00587E1S1	PASS	129	0.939571	3117.82	1537	3674844	19310
CAT00588	saline	Nasopharyngeal	2021-08-03	2021-08-03	12:00	26	Male	White	Caucasian/White	Thibodaux	Lafourche	70301	LA			Not Vaccinated	Unknown	Abbott m2000	21.54	medical waste	8/3/2021	None	LSUH	YES	YES	Ochsner	LACATS	full	CAT00588E1S1	AY.25	AY.25	EPI_ISL_7552409	2021-12-10	OL828430	LA-BIE-CAT00588	12/8/2021	CAT00588E1S1	PASS	129	0.988563	8591.83	313	5255534	2170044
CAT00596	saline	Nasopharyngeal	2021-08-03	2021-08-03	12:00	22	Male	Black/African American	African American/Black	Slidell	St Tammany	70461	LA	8/2/21		Not Vaccinated	Unknown	Abbott m2000	16.89	medical waste	8/3/2021	None	LSUH	YES	YES	Ochsner	LACATS	full	CAT00596E1S1	AY.25	AY.25	EPI_ISL_7552417	2021-12-10	OL828437	LA-BIE-CAT00596	12/8/2021	CAT00596E1S1	PASS	129	0.989566	8305.8	319	4922668	1066472
CAT00597	saline	Nasopharyngeal	2021-08-03	2021-08-03	12:00	1	Male	White	Caucasian/White	Covington	St Tammany	70433	LA			Not Vaccinated	Unknown	Abbott m2000	11.36	medical waste	8/3/2021	None	LSUH	YES	YES	Ochsner	LACATS	full	CAT00597E1S1	AY.25	AY.25	EPI_ISL_7552418	2021-12-10	OL828438	LA-BIE-CAT00597	12/8/2021	CAT00597E1S1	PASS	129	0.997392	12021.1	55	5963156	50164
LSUH001807	Saline	Nasopharyngeal	2021-08-03	2021-08-03	12:00	27	Male	Unknown	Unknown	New Orleans	Orleans	70117	LA			Not Vaccinated	Unknown	Abbott ID Now	Unknown		8/3/2021	None	LSUH	YES	YES	Ochsner	LDH	full	LSUH001807E1S1	AY.25	AY.25	EPI_ISL_3404895	2021-08-14			8/13/2021	LSUH001807E1S1	PASS	11	0.992676	10919.8	331	3247876	26675
LSUH001818	Saline	Nasopharyngeal	2021-08-03	2021-08-03	12:00	29	Male	White	Caucasian/White	Metairie	Jefferson	70005	LA			Not Vaccinated	Unknown	Abbott ID Now	Unknown		8/3/2021	None	LSUH	YES	YES	Ochsner	LDH	full	LSUH001818E1S1	AY.25	AY.25	EPI_ISL_3404905	2021-08-14	MZ798317	LA-BIE-LSUH001818	8/12/2021	LSUH001818E1S1	PASS	11	0.971307	4101.02	1219	1995194	321713
LSUH001831	Saline	Nasopharyngeal	2021-08-03	2021-08-03	12:00	43	Female	White	Caucasian/White	New Orleans	Orleans	70124	LA			Not Vaccinated	Unknown	Abbott ID Now	Unknown		8/3/2021	None	LSUH	YES	YES	Ochsner	LDH	full	LSUH001831E1S1	AY.25	AY.25	EPI_ISL_3404918	2021-08-14	MZ798321	LA-BIE-LSUH001831	8/13/2021	LSUH001831E1S1	PASS	11	0.951476	3946.8	1953	1934943	10832
LSUH001855	Saline	Nasopharyngeal	2021-08-03	2021-08-03	12:00	50	Male	White	Caucasian/White	New Orleans	Orleans	70124	LA	1/20/21	2/10/21	Vaccinated	Unknown	Abbott ID Now	Unknown		8/3/2021	None	LSUH	YES	YES	Ochsner	LDH	full	LSUH001855E1S1	AY.25	AY.25	EPI_ISL_3404940	2021-08-14	MZ798330	LA-BIE-LSUH001855	8/13/2021	LSUH001855E1S1	PASS	11	0.985286	13392.8	434	3595050	32699
LSUH900219	VTM	Nasopharyngeal	2021-08-03	2021-08-03	12:00	63	Male	Black/African American	Unknown	Jackson	East Feliciana	70748	LA			Not Vaccinated	Unknown	Thermo TaqPath	16.5		9/22/2021	None	LSUH	YES	YES	LDH	LDH	partial	LSUH900219E1S1	AY.25	AY.25	EPI_ISL_4740910	2021-10-01	OK353760	LA-BIE-LSUH900219	9/30/2021	LSUH900219E1S1	PASS	9	0.997157	19239.9	53	4605328	1142080
LSUH900226	VTM	Nasopharyngeal	2021-08-03	2021-08-03	12:00	54	Male	Black/African American	Unknown	Jackson	East Feliciana	70748	LA			Not Vaccinated	Unknown	Thermo TaqPath	17.9		9/22/2021	None	LSUH	YES	YES	LDH	LDH	partial	LSUH900226E1S1	AY.25	AY.25	EPI_ISL_4740911	2021-10-01	OK353765	LA-BIE-LSUH900226	9/30/2021	LSUH900226E1S1	PASS	9	0.99699	14835.9	53	3682627	890506
CAT00020	saline	Nasopharyngeal	2021-08-04	2021-08-04	12:00	45	Male	Black/African American	African American/Black	Marrero	Jefferson	70072	LA			Not Vaccinated	Unknown	Abbott M2000	23.4	Medical waste	10/15/2021	None	LSUH	YES	YES	Ochsner	LACATS	full	CAT00020E1S1	AY.25	AY.25	EPI_ISL_5796820	2021-10-30			10/27/2021	CAT00020E1S1	PASS	15	0.924222	6652.12	2078	5614572	2657589
CAT00022	saline	Nasopharyngeal	2021-08-04	2021-08-04	12:00	2	Female	Black/African American	African American/Black	Harvey	Jefferson	70058	LA			Not Vaccinated	Unknown	Abbott M2000	20.56	Medical waste	10/15/2021	None	LSUH	YES	YES	Ochsner	LACATS	full	CAT00022E1S1	AY.25	AY.25	EPI_ISL_5796821	2021-10-30			10/27/2021	CAT00022E1S1	PASS	15	0.993613	8230.83	71	6692916	60531
CAT00025	saline	Nasopharyngeal	2021-08-04	2021-08-04	12:00	35	Male	Black/African American	African American/Black	Marrero	Jefferson	70072	LA			Not Vaccinated	Unknown	Abbott M2000	23.56	Medical waste	10/15/2021	None	LSUH	YES	YES	Ochsner	LACATS	full	CAT00025E1S1	AY.25	AY.25	EPI_ISL_5796824	2021-10-30			10/27/2021	CAT00025E1S1	PASS	15	0.996154	7371.61	62	5651346	52902
CAT00173	saline	Nasopharyngeal	2021-08-04	2021-08-04	12:00	11	Male	White	Caucasian/White	Jefferson	Jefferson	70121	LA			Not Vaccinated	Unknown	Abbott M2000	21.36	Medical waste	8/4/2021	None	LSUH	YES	YES	Ochsner	LACATS	full	CAT00173E1S1	AY.25	AY.25	EPI_ISL_5934086	2021-11-05	OL355238	LA-BIE-CAT00173	11/3/2021	CAT00173E1S1	PASS	93	0.997091	10741.3	56	5080686	1259166
CAT00578	saline	Nasopharyngeal	2021-08-04	2021-08-04	12:00	59	Male	White	Caucasian/White	Lockport	Lafourche	70374	LA	11/15/21		Not Vaccinated	Unknown	Abbott m2000	24.64	medical waste	8/4/2021	None	LSUH	YES	YES	Ochsner	LACATS	full	CAT00578E1S1	AY.25	AY.25	EPI_ISL_7552400	2021-12-10	OL828421	LA-BIE-CAT00578	12/8/2021	CAT00578E1S1	PASS	128	0.982744	2461.85	484	1832626	10200
LSUH001816	Saline	Nasopharyngeal	2021-08-04	2021-08-04	12:00	20	Female	White	Caucasian/White	Harvey	Jefferson	70058	LA			Not Vaccinated	Unknown	Abbott ID Now	Unknown		8/4/2021	None	LSUH	YES	YES	Ochsner	LDH	full	LSUH001816E1S1	AY.25	AY.25	EPI_ISL_3404903	2021-08-14			8/13/2021	LSUH001816E1S1	PASS	10	0.978631	8905.98	773	3010623	21493
LSUH001817	Saline	Nasopharyngeal	2021-08-04	2021-08-04	12:00	64	Male	Black/African American	African American/Black	New Orleans	Orleans	70122	LA	12/22/20	1/13/21	Vaccinated	Unknown	Abbott ID Now	Unknown		8/4/2021	None	LSUH	YES	YES	Ochsner	LDH	full	LSUH001817E1S1	AY.25	AY.25	EPI_ISL_3404904	2021-08-14			8/13/2021	LSUH001817E1S1	PASS	10	0.986222	5948.51	506	1800527	14546
LSUH001828	Saline	Nasopharyngeal	2021-08-04	2021-08-04	12:00	45	Female	White	Caucasian/White	New Orleans	Orleans	70119	LA			Not Vaccinated	Unknown	Abbott ID Now	Unknown		8/4/2021	None	LSUH	YES	YES	Ochsner	LDH	full	LSUH001828E1S1	AY.25	AY.25	EPI_ISL_3404915	2021-08-14	MZ798320	LA-BIE-LSUH001828	8/12/2021	LSUH001828E1S1	PASS	10	0.997492	15942.1	58	5071197	1056946
LSUH001829	Saline	Nasopharyngeal	2021-08-04	2021-08-04	12:00	18	Male	White	Caucasian/White	Saint Rose	St Charles	70087	LA			Not Vaccinated	Unknown	Abbott ID Now	Unknown		8/4/2021	None	LSUH	YES	YES	Ochsner	LDH	full	LSUH001829E1S1	AY.25	AY.25	EPI_ISL_3404916	2021-08-14			8/13/2021	LSUH001829E1S1	PASS	10	0.982845	7118.32	736	1961827	20516
LSUH001852	Saline	Nasopharyngeal	2021-08-04	2021-08-04	12:00	29	Male	White	Caucasian/White	Metairie	Jefferson	70005	LA			Not Vaccinated	Unknown	Abbott ID Now	Unknown		8/4/2021	None	LSUH	YES	YES	Ochsner	LDH	full	LSUH001852E1S1	AY.25	AY.25	EPI_ISL_3404937	2021-08-14			8/13/2021	LSUH001852E1S1	PASS	10	0.976424	7204.97	995	2132753	896588
LSUH001853	Saline	Nasopharyngeal	2021-08-04	2021-08-04	12:00	46	Male	White	Caucasian/White	Metairie	Jefferson	70005	LA			Not Vaccinated	Unknown	Abbott ID Now	Unknown		8/4/2021	None	LSUH	YES	YES	Ochsner	LDH	full	LSUH001853E1S1	AY.25	AY.25	EPI_ISL_3404938	2021-08-14	MZ798329	LA-BIE-LSUH001853	8/13/2021	LSUH001853E1S1	PASS	10	0.99495	12067.9	177	3127973	28854
LSUH001863	Saline	Nasopharyngeal	2021-08-04	2021-08-04	12:00	73	Female	Black/African American	African American/Black	New Orleans	Orleans	70117	LA	1/22/21	2/12/21	Vaccinated	Unknown	Abbott ID Now	Unknown		8/4/2021	None	LSUH	YES	YES	Ochsner	LDH	full	LSUH001863E1S1	AY.25	AY.25	EPI_ISL_3404946	2021-08-14	MZ798333	LA-BIE-LSUH001863	8/12/2021	LSUH001863E1S1	PASS	10	0.997191	5871.72	60	2289827	12885
CAT00001	saline	Nasopharyngeal	2021-08-05	2021-08-05	12:00	35	Male	White	Caucasian/White	Bridge City	Jefferson	70094	LA			Not Vaccinated	Unknown	Abbott M2000		Medical waste	10/15/2021	None	LSUH	YES	YES	Ochsner	LACATS	full	CAT00001E1S1	AY.25	AY.25					10/27/2021	CAT00001E1S1	DID NOT PASS		0.86814	1604.81	2408	3777345	21996
CAT00002	saline	Nasopharyngeal	2021-08-05	2021-08-05	12:00	83	Female	Black/African American	African American/Black	New Orleans	Orleans	70126	LA	1/10/21	1/31/21	Vaccinated	Unknown	Abbott M2000	14.83	Medical waste	10/15/2021	None	LSUH	YES	YES	Ochsner	LACATS	full	CAT00002E1S1	AY.25	AY.25	EPI_ISL_5796809	2021-10-30			10/27/2021	CAT00002E1S1	PASS	15	0.997191	11261.9	50	8033427	72780
CAT00003	saline	Nasopharyngeal	2021-08-05	2021-08-05	12:00	34	Male	Black/African American	African American/Black	Marrero	Jefferson	70072	LA			Not Vaccinated	Unknown	Abbott M2000	18.57	Medical waste	10/15/2021	None	LSUH	YES	YES	Ochsner	LACATS	full	CAT00003E1S1	AY.25	AY.25	EPI_ISL_5796810	2021-10-30			10/27/2021	CAT00003E1S1	PASS	15	0.996288	10037.8	75	7459509	72666
CAT00008	saline	Nasopharyngeal	2021-08-05	2021-08-05	12:00	65	Male	White	Caucasian/White	Slidell	St Tammany	70458	LA	6/23/21		Vaccinated	Unknown	Abbott M2000	23.46	Medical waste	10/15/2021	None	LSUH	YES	YES	Ochsner	LACATS	full	CAT00008E1S1	AY.25	AY.25	EPI_ISL_5796813	2021-10-30			10/27/2021	CAT00008E1S1	PASS	15	0.980437	8594.78	335	6419046	3064935
CAT00012	saline	Nasopharyngeal	2021-08-05	2021-08-05	12:00	50	Female	White	Latino/Latina/Hispanic	Saint Rose	St Charles	70087	LA			Not Vaccinated	Unknown	Abbott M2000	14.02	Medical waste	10/15/2021	None	LSUH	YES	YES	Ochsner	LACATS	full	CAT00012E1S1	AY.25	AY.25	EPI_ISL_5796815	2021-10-30			10/27/2021	CAT00012E1S1	PASS	15	0.997091	11623.2	52	8625513	4143813
CAT00016	saline	Nasopharyngeal	2021-08-05	2021-08-05	12:00	5	Male	Black/African American	African American/Black	Westwego	Jefferson	70094	LA			Not Vaccinated	Unknown	Abbott M2000	17.83	Medical waste	10/15/2021	None	LSUH	YES	YES	Ochsner	LACATS	full	CAT00016E1S1	AY.25	AY.25	EPI_ISL_5796817	2021-10-30			10/27/2021	CAT00016E1S1	PASS	15	0.996656	6592.9	51	5972592	43797
CAT00017	saline	Nasopharyngeal	2021-08-05	2021-08-05	12:00	68	Male	White	Caucasian/White	Metaire	Jefferson	70006	LA	2/11/21	3/4/21	Vaccinated	Unknown	Abbott M2000	19.95	Medical waste	10/15/2021	None	LSUH	YES	YES	Ochsner	LACATS	full	CAT00017E1S1	AY.25	AY.25	EPI_ISL_5796818	2021-10-30			10/27/2021	CAT00017E1S1	PASS	15	0.99699	8117.85	55	5879208	1413984
CAT00043	saline	Nasopharyngeal	2021-08-05	2021-08-05	12:00	32	Female	White	Caucasian/White	Raceland	Lafourche	70394	LA			Not Vaccinated	Unknown	Abbott M2000	15.63	Medical waste	10/15/2021	None	LSUH	YES	YES	Ochsner	LACATS	full	CAT00043E1S1	AY.25	AY.25	EPI_ISL_5796834	2021-10-30			10/27/2021	CAT00043E1S1	PASS	15	0.997994	8665.8	30	6449352	55911
CAT00047	saline	Nasopharyngeal	2021-08-05	2021-08-05	12:00	47	Female	Black/African American	African American/Black	Harvey	Jefferson	70058	LA	7/30/21	8/25/21	Not Vaccinated	Unknown	Abbott M2000	17.15	Medical waste	10/15/2021	None	LSUH	YES	YES	Ochsner	LACATS	full	CAT00047E1S1	AY.25	AY.25	EPI_ISL_5796838	2021-10-30			10/27/2021	CAT00047E1S1	PASS	15	0.997091	10686.3	53	8172990	67515
CAT00049	saline	Nasopharyngeal	2021-08-05	2021-08-05	12:00	41	Female	White	Caucasian/White	Norco	St Charles	70079	LA	3/20/21	4/11/21	Vaccinated	Unknown	Abbott M2000	16.57	Medical waste	10/15/2021	None	LSUH	YES	YES	Ochsner	LACATS	full	CAT00049E1S1	AY.25	AY.25	EPI_ISL_5796840	2021-10-30			10/27/2021	CAT00049E1S1	PASS	15	0.996489	6125.99	52	5696940	38904
CAT00052	saline	Nasopharyngeal	2021-08-05	2021-08-05	12:00	62	Female	White	Caucasian/White	Franklinton	St Tammany	70438	LA	3/26/21	4/16/21	Vaccinated	Unknown	Abbott M2000	15.3	Medical waste	10/15/2021	None	LSUH	YES	YES	Ochsner	LACATS	full	CAT00052E1S1	AY.25	AY.25	EPI_ISL_5796843	2021-10-30			10/27/2021	CAT00052E1S1	PASS	15	0.997157	8652.82	54	6363024	2988495
CAT00054	saline	Nasopharyngeal	2021-08-05	2021-08-05	12:00	73	Male	White	Caucasian/White	Kenner	Jefferson	70065	LA	1/14/21	2/10/21	Vaccinated	Unknown	Abbott M2000	13.59	Medical waste	10/15/2021	None	LSUH	YES	YES	Ochsner	LACATS	full	CAT00054E1S1	AY.25	AY.25	EPI_ISL_5796845	2021-10-30			10/27/2021	CAT00054E1S1	PASS	15	0.997124	12442.8	53	9160467	78081
CAT00058	saline	Nasopharyngeal	2021-08-05	2021-08-05	12:00	1	Male	White	Caucasian/White	Bay Saint Louis	Hancock	39520	MS			Not Vaccinated	Unknown	Abbott M2000	21.44	Medical waste	10/15/2021	None	LSUH	YES	YES	Ochsner	LACATS	full	CAT00058E1S1	AY.25	AY.25	EPI_ISL_5796849	2021-10-30			10/27/2021	CAT00058E1S1	PASS	15	0.996622	5531.47	52	4696575	34914
CAT00066	UTM	Nasopharyngeal	2021-08-05	2021-08-05	12:00	67	Male	White	Caucasian/White	Thibodaux	Lafourche	70301	LA			Not Vaccinated	Unknown	Abbott M2000		Medical waste	10/15/2021	None	LSUH	YES	YES	Ochsner	LACATS	full	CAT00066E1S1	AY.25	AY.25	EPI_ISL_5796852	2021-10-30			10/27/2021	CAT00066E1S1	PASS	15	0.997224	10073.3	44	7510746	68016
CAT00068	UTM	Nasopharyngeal	2021-08-05	2021-08-05	12:00	68	Male	White	Caucasian/White	Chalmette	St Bernard	70043	LA	3/6/21	3/27/21	Vaccinated	Unknown	Abbott M2000	25.04	Medical waste	10/15/2021	None	LSUH	YES	YES	Ochsner	LACATS	full	CAT00068E1S1	AY.25	AY.25	EPI_ISL_5796854	2021-10-30			10/27/2021	CAT00068E1S1	PASS	15	0.957797	3404.85	842	2898930	27846
CAT00078	saline	Nasopharyngeal	2021-08-05	2021-08-05	12:00	29	Female	White	Other	Metairie	Jefferson	70001	LA			Not Vaccinated	Unknown	Abbott M2000	15.99	Medical waste	10/15/2021	None	LSUH	YES	YES	Ochsner	LACATS	full	CAT00078E1S1	AY.25	AY.25	EPI_ISL_5796861	2021-10-30			10/27/2021	CAT00078E1S1	PASS	15	0.996656	8579.66	52	6984459	54657
CAT00082	saline	Nasopharyngeal	2021-08-05	2021-08-05	12:00	26	Female	White	Caucasian/White	Thibodaux	Lafourche	70301	LA			Not Vaccinated	Unknown	Abbott M2000	13.62	Medical waste	10/15/2021	None	LSUH	YES	YES	Ochsner	LACATS	full	CAT00082E1S1	AY.25	AY.25	EPI_ISL_5796865	2021-10-30			10/27/2021	CAT00082E1S1	PASS	15	0.997057	11406.9	52	8349099	4011198
CAT00087	saline	Nasopharyngeal	2021-08-05	2021-08-05	12:00	83	Male	White	Caucasian/White	Kenner	Jefferson	70065	LA	1/26/21	2/17/21	Vaccinated	Unknown	Abbott M2000	14.85	Medical waste	10/15/2021	None	LSUH	YES	YES	Ochsner	LACATS	full	CAT00087E1S2	AY.25	AY.25	EPI_ISL_5796869	2021-10-30			10/27/2021	CAT00087E1S2	PASS	15	0.997024	10610.2	52	2584797	2360649
CAT00430	saline	Nasopharyngeal	2021-08-05	2021-08-05	12:00	15	Female	White	Caucasian/White	Saint Rose	St Charles	70087	LA			Not Vaccinated	Unknown	Abbott M2000	15.99	medical waste	8/5/2021	None	LSUH	NO	YES	Ochsner	LACATS	full	CAT00430E1S1	AY.25	AY.25	EPI_ISL_7159781	2021-12-04			12/1/2021	CAT00430E1S1	PASS	121	0.988429	1855.06	322	447634	3643
CAT00431	saline	Nasopharyngeal	2021-08-05	2021-08-05	12:00	18	Male	White	Caucasian/White	Bay Saint Louis	Hancock	39520	MS			Not Vaccinated	Unknown	Abbott M2000	14.46	medical waste	8/5/2021	None	LSUH	NO	YES	Ochsner	LACATS	full	CAT00431E1S1	AY.25	AY.25	EPI_ISL_7159782	2021-12-04			12/1/2021	CAT00431E1S1	PASS	121	0.996522	3454.59	315	845258	6984
CAT00433	saline	Nasopharyngeal	2021-08-05	2021-08-05	12:00	71	Male	White	Caucasian/White	Madisonville	St Tammany	70447	LA	1/9/21	1/30/21	Vaccinated	Unknown	Abbott M2000	13.6	medical waste	8/5/2021	None	LSUH	NO	YES	Ochsner	LACATS	full	CAT00433E1S1	AY.25	AY.25	EPI_ISL_7159784	2021-12-04			12/1/2021	CAT00433E1S1	PASS	121	0.997191	3253.64	315	880246	6586
CAT00434	saline	Nasopharyngeal	2021-08-05	2021-08-05	12:00	72	Male	Unknown	East Indian	Walker	Livingston	70785	LA	2/25/21	3/18/21	Vaccinated	Unknown	Abbott M2000	20.62	medical waste	8/5/2021	None	LSUH	NO	YES	Ochsner	LACATS	full	CAT00434E1S1	AY.25	AY.25	EPI_ISL_7159785	2021-12-04			12/1/2021	CAT00434E1S1	PASS	121	0.988463	3801.42	318	939012	7683
CAT00436	saline	Nasopharyngeal	2021-08-05	2021-08-05	12:00	61	Female	White	Caucasian/White	Harvey	Jefferson	70058	LA			Not Vaccinated	Unknown	Abbott M2000	14.41	medical waste	8/5/2021	None	LSUH	NO	YES	Ochsner	LACATS	full	CAT00436E1S1	AY.25	AY.25	EPI_ISL_7159787	2021-12-04			12/1/2021	CAT00436E1S1	PASS	121	0.988396	1675.37	323	399595	3638
CAT00439	saline	Nasopharyngeal	2021-08-05	2021-08-05	12:00	41	Male	Black/African American	African American/Black	Raceland	Lafourche	70394	LA			Not Vaccinated	Unknown	Abbott M2000	15.52	medical waste	8/5/2021	None	LSUH	NO	YES	Ochsner	LACATS	full	CAT00439E1S1	AY.25	AY.25	EPI_ISL_7159790	2021-12-04			12/1/2021	CAT00439E1S1	PASS	121	0.997224	4120.75	296	978786	915430
CAT00441	saline	Nasopharyngeal	2021-08-05	2021-08-05	12:00	14	Female	White	Caucasian/White	Independence	Tangipahoa	70443	LA			Not Vaccinated	Unknown	Abbott M2000	21.15	medical waste	8/5/2021	None	LSUH	NO	YES	Ochsner	LACATS	full	CAT00441E1S1	AY.25	AY.25	EPI_ISL_7159792	2021-12-04			12/1/2021	CAT00441E1S1	PASS	121	0.988396	2153.75	321	568544	4446
CAT00444	saline	Nasopharyngeal	2021-08-05	2021-08-05	12:00	46	Female	White	Caucasian/White	Plaquemine	Iberville	70764	LA			Not Vaccinated	Unknown	Abbott M2000	12.24	medical waste	8/5/2021	None	LSUH	NO	YES	Ochsner	LACATS	full	CAT00444E1S1	AY.25	AY.25	EPI_ISL_7159795	2021-12-04			12/1/2021	CAT00444E1S1	PASS	121	0.996422	3768.46	314	884466	7952
CAT00446	saline	Nasopharyngeal	2021-08-05	2021-08-05	12:00	6	Female	Black/African American	African American/Black	Westwego	Jefferson	70094	LA			Not Vaccinated	Unknown	Abbott M2000	21.8	medical waste	8/5/2021	None	LSUH	NO	YES	Ochsner	LACATS	full	CAT00446E1S1	AY.25	AY.25	EPI_ISL_7159797	2021-12-04			12/1/2021	CAT00446E1S1	PASS	121	0.98853	3450.08	316	856403	206114
CAT00447	saline	Nasopharyngeal	2021-08-05	2021-08-05	12:00	11	Female	Black/African American	African American/Black	Ama	St Charles	70031	LA			Not Vaccinated	Unknown	Abbott M2000	14.25	medical waste	8/5/2021	None	LSUH	NO	YES	Ochsner	LACATS	full	CAT00447E1S1	AY.25	AY.25	EPI_ISL_7159798	2021-12-04			12/1/2021	CAT00447E1S1	PASS	121	0.988563	2915.62	315	688348	5796
CAT00451	saline	Nasopharyngeal	2021-08-05	2021-08-05	12:00	38	Female	White	Caucasian/White	Kiln	Hancock	39556	MS			Not Vaccinated	Unknown	Abbott M2000	17.47	medical waste	8/5/2021	None	LSUH	NO	YES	Ochsner	LACATS	full	CAT00451E1S1	AY.25	AY.25	EPI_ISL_7159802	2021-12-04			12/1/2021	CAT00451E1S1	PASS	121	0.98853	4087.49	317	1031674	8010
CAT00453	saline	Nasopharyngeal	2021-08-05	2021-08-05	12:00	15	Male	Asian	Asian Indian	Saint Rose	St Charles	70087	LA			Not Vaccinated	Unknown	Abbott M2000	14.9	medical waste	8/5/2021	None	LSUH	NO	YES	Ochsner	LACATS	full	CAT00453E1S1	AY.25	AY.25	EPI_ISL_7159803	2021-12-04			12/1/2021	CAT00453E1S1	PASS	121	0.988496	2103.15	317	504836	4194
CAT00459	UTM	Nasopharyngeal	2021-08-05	2021-08-05	12:00	44	Male	White	Caucasian/White	Chalmette	St Bernard	70043	LA			Not Vaccinated	Unknown	Abbott M2000	27.26	medical waste	8/5/2021	None	LSUH	NO	YES	Ochsner	LACATS	full	CAT00459E1S1	AY.25	AY.25	EPI_ISL_7159809	2021-12-04			12/1/2021	CAT00459E1S1	PASS	121	0.968364	2547.03	1447	704834	6187
CAT00460	saline	Nasopharyngeal	2021-08-05	2021-08-05	12:00	19	Female	White	Caucasian/White	Picayune	Pearl River	39466	MS			Not Vaccinated	Unknown	Abbott M2000	27.28	medical waste	8/5/2021	None	LSUH	NO	YES	Ochsner	LACATS	full	CAT00460E1S1	AY.25	AY.25	EPI_ISL_7159810	2021-12-04			12/1/2021	CAT00460E1S1	PASS	121	0.966057	2398.59	2171	697707	154821
CAT00474	saline	Nasopharyngeal	2021-08-05	2021-08-05	12:00	14	Male	White	Latino/Latina/Hispanic	Metairie	Jefferson	70003	LA	10/27/21	11/20/21	Not Vaccinated	Unknown	Abbott M2000	16.66	medical waste	8/5/2021	None	LSUH	NO	YES	Ochsner	LACATS	full	CAT00474E1S1	AY.25	AY.25	EPI_ISL_7159823	2021-12-04			12/1/2021	CAT00474E1S1	PASS	121	0.988329	4107.79	420	998929	463214
CAT00477	saline	Nasopharyngeal	2021-08-05	2021-08-05	12:00	48	Male	White	Caucasian/White	Kenner	Jefferson	70062	LA			Not Vaccinated	Unknown	Abbott M2000	24.88	medical waste	8/5/2021	None	LSUH	NO	YES	Ochsner	LACATS	full	CAT00477E1S1	AY.25	AY.25	EPI_ISL_7159826	2021-12-04			12/1/2021	CAT00477E1S1	PASS	121	0.954085	1892.66	2305	545471	120611
CAT00478	saline	Nasopharyngeal	2021-08-05	2021-08-05	12:00	12	Female	White	Caucasian/White	Independence	Tangipahoa	70443	LA			Not Vaccinated	Unknown	Abbott M2000	23.86	medical waste	8/5/2021	None	LSUH	NO	YES	Ochsner	LACATS	full	CAT00478E1S1	AY.25	AY.25	EPI_ISL_7159827	2021-12-04			12/1/2021	CAT00478E1S1	PASS	121	0.988262	3443.57	364	872180	207978
CAT00489	saline	Nasopharyngeal	2021-08-05	2021-08-05	12:00	88	Female	Black/African American	African American/Black	New Orleans	Orleans	70122	LA	1/10/21	1/31/21	Vaccinated	Unknown	Abbott M2000	19.4	medical waste	8/5/2021	None	LSUH	NO	YES	Ochsner	LACATS	full	CAT00489E1S1	AY.25	AY.25	EPI_ISL_7159837	2021-12-04			12/1/2021	CAT00489E1S1	PASS	121	0.988028	4751.26	406	1184905	9834
CAT00490	saline	Nasopharyngeal	2021-08-05	2021-08-05	12:00	67	Male	White	Caucasian/White	Gretna	Jefferson	70053	LA	5/19/21		Vaccinated	Unknown	Abbott M2000	15.03	medical waste	8/5/2021	None	LSUH	NO	YES	Ochsner	LACATS	full	CAT00490E1S1	AY.25	AY.25	EPI_ISL_7159838	2021-12-04			12/1/2021	CAT00490E1S1	PASS	121	0.997726	4582.41	194	1094821	9297
CAT00491	saline	Nasopharyngeal	2021-08-05	2021-08-05	12:00	23	Male	Black/African American	African American/Black	New Orleans	Orleans	70114	LA			Not Vaccinated	Unknown	Abbott M2000	14.95	medical waste	8/5/2021	None	LSUH	NO	YES	Ochsner	LACATS	full	CAT00491E1S1	AY.25	AY.25	EPI_ISL_7159839	2021-12-04			12/1/2021	CAT00491E1S1	PASS	121	0.98853	2866.76	318	682672	5801
CAT00492	saline	Nasopharyngeal	2021-08-05	2021-08-05	12:00	29	Female	Black/African American	African American/Black	New Orleans	Orleans	70114	LA			Not Vaccinated	Unknown	Abbott M2000	17.83	medical waste	8/5/2021	None	LSUH	NO	YES	Ochsner	LACATS	full	CAT00492E1S1	AY.25	AY.25	EPI_ISL_7159840	2021-12-04			12/1/2021	CAT00492E1S1	PASS	121	0.98853	3944.2	314	950572	226540
CAT00499	saline	Nasopharyngeal	2021-08-05	2021-08-05	12:00	61	Female	White	Caucasian/White	Raceland	Lafourche	70394	LA	7/26/21	8/24/21	Not Vaccinated	Unknown	Abbott m2000	14.89	medical waste	8/5/2021	None	LSUH	YES	YES	Ochsner	LACATS	full	CAT00499E1S1	AY.25	AY.25	EPI_ISL_7552324	2021-12-10	OL828356	LA-BIE-CAT00499	12/8/2021	CAT00499E1S1	PASS	127	0.997091	4344	69	2072284	17328
CAT00500	saline	Nasopharyngeal	2021-08-05	2021-08-05	12:00	48	Male	Black/African American	African American/Black	Napoleonville	Assumption	70390	LA			Not Vaccinated	Unknown	Abbott m2000	26.41	medical waste	8/5/2021	None	LSUH	YES	YES	Ochsner	LACATS	full	CAT00500E1S1	AY.25	AY.25	EPI_ISL_7552325	2021-12-10	OL828357	LA-BIE-CAT00500	12/8/2021	CAT00500E1S1	PASS	127	0.985854	4145.53	400	2444296	525100
CAT00503	saline	Nasopharyngeal	2021-08-05	2021-08-05	12:00	5	Male	White	Caucasian/White	Marrero	Jefferson	70072	LA			Not Vaccinated	Unknown	Abbott m2000	26.35	medical waste	8/5/2021	None	LSUH	YES	YES	Ochsner	LACATS	full	CAT00503E1S1	AY.25	AY.25	EPI_ISL_7552327	2021-12-10	OL828359	LA-BIE-CAT00503	12/8/2021	CAT00503E1S1	PASS	127	0.985988	4121.28	418	2099812	1872172
CAT00505	saline	Nasopharyngeal	2021-08-05	2021-08-05	12:00	42	Female	White	Caucasian/White	Houma	Terrebonne	70364	LA	7/24/21	10/26/21	Not Vaccinated	Unknown	Abbott m2000	16.54	medical waste	8/5/2021	None	LSUH	YES	YES	Ochsner	LACATS	full	CAT00505E1S1	AY.25	AY.25	EPI_ISL_7552329	2021-12-10	OL828361	LA-BIE-CAT00505	12/8/2021	CAT00505E1S1	PASS	127	0.989299	3816.42	306	2092258	928674
CAT00507	saline	Nasopharyngeal	2021-08-05	2021-08-05	12:00	50	Female	White	Caucasian/White	Clarksville	Montgomery	37042	TN			Not Vaccinated	Unknown	Abbott m2000	16.39	medical waste	8/5/2021	None	LSUH	YES	YES	Ochsner	LACATS	full	CAT00507E1S1	AY.25	AY.25	EPI_ISL_7552331	2021-12-10	OL828362	TN-BIE-CAT00507	12/8/2021	CAT00507E1S1	PASS	127	0.988362	2393.38	314	1632568	9562
CAT00510	saline	Nasopharyngeal	2021-08-05	2021-08-05	12:00	5	Male	Black/African American	African American/Black	Marrero	Jefferson	70072	LA			Not Vaccinated	Unknown	Abbott m2000	17.5	medical waste	8/5/2021	None	LSUH	YES	YES	Ochsner	LACATS	full	CAT00510E1S1	AY.25	AY.25	EPI_ISL_7552333	2021-12-10	OL828364	LA-BIE-CAT00510	12/8/2021	CAT00510E1S1	PASS	127	0.982711	2659.67	512	1568152	10408
CAT00511	saline	Nasopharyngeal	2021-08-05	2021-08-05	12:00	65	Female	White	Caucasian/White	Independence	Tangipahoa	70443	LA			Not Vaccinated	Unknown	Abbott m2000	17.88	medical waste	8/5/2021	None	LSUH	YES	YES	Ochsner	LACATS	full	CAT00511E1S1	AY.25	AY.25	EPI_ISL_7552334	2021-12-10	OL828365	LA-BIE-CAT00511	12/8/2021	CAT00511E1S1	PASS	127	0.988262	1878.3	315	1154154	7600
CAT00527	saline	Nasopharyngeal	2021-08-05	2021-08-05	12:00	42	Male	Black/African American	African American/Black	New Orleans	Orleans	70119	LA	3/23/21	4/20/21	Vaccinated	Unknown	Abbott m2000	27.65	medical waste	8/5/2021	None	LSUH	YES	YES	Ochsner	LACATS	full	CAT00527E1S1	AY.25	AY.25	EPI_ISL_7552348	2021-12-10	OL828376	LA-BIE-CAT00527	12/8/2021	CAT00527E1S1	PASS	127	0.979768	2272.68	558	1573324	9788
CAT00529	saline	Nasopharyngeal	2021-08-05	2021-08-05	12:00	29	Male	White	Caucasian/White	Madisonville	St Tammany	70447	LA			Not Vaccinated	Unknown	Abbott m2000	17.05	medical waste	8/5/2021	None	LSUH	YES	YES	Ochsner	LACATS	full	CAT00529E1S1	AY.25	AY.25	EPI_ISL_7552350	2021-12-10	OL828378	LA-BIE-CAT00529	12/8/2021	CAT00529E1S1	PASS	127	0.988229	2560.9	314	1395538	10142
CAT00531	saline	Nasopharyngeal	2021-08-05	2021-08-05	12:00	59	Female	Black/African American	African American/Black	Gretna	Jefferson	70056	LA	12/18/20	1/8/21	Vaccinated	Unknown	Abbott m2000	21.89	medical waste	8/5/2021	None	LSUH	YES	YES	Ochsner	LACATS	full	CAT00531E1S1	AY.25	AY.25	EPI_ISL_7552352	2021-12-10	OL828380	LA-BIE-CAT00531	12/8/2021	CAT00531E1S1	PASS	127	0.973113	3250.54	808	1679852	1464174
CAT00533	saline	Nasopharyngeal	2021-08-05	2021-08-05	12:00	12	Male	Black/African American	African American/Black	Harvey	Jefferson	70058	LA			Not Vaccinated	Unknown	Abbott m2000	19.24	medical waste	8/5/2021	None	LSUH	YES	YES	Ochsner	LACATS	full	CAT00533E1S1	AY.25	AY.25	EPI_ISL_7552354	2021-12-10	OL828382	LA-BIE-CAT00533	12/8/2021	CAT00533E1S1	PASS	127	0.988329	3297.5	312	1644604	775984
LSUH001825	Saline	Nasopharyngeal	2021-08-05	2021-08-05	12:00	34	Female	White	Caucasian/White	New Orleans	Orleans	70115	LA			Not Vaccinated	Unknown	Abbott ID Now	Unknown		8/5/2021	None	LSUH	YES	YES	Ochsner	LDH	full	LSUH001825E1S1	AY.25	AY.25	EPI_ISL_3404912	2021-08-14	MZ798319	LA-BIE-LSUH001825	8/12/2021	LSUH001825E1S1	PASS	9	0.998361	10272.2	1644	2911029	1247715
LSUH001883	Saline	Nasopharyngeal	2021-08-05	2021-08-05	12:00	34	Male	White	Caucasian/White	New Orleans	Orleans	70119	LA			Not Vaccinated	Unknown	Abbott ID Now	Unknown		8/5/2021	None	LSUH	YES	YES	Ochsner	LDH	full	LSUH001883E1S1	AY.25	AY.25	EPI_ISL_3404963	2021-08-14	MZ798340	LA-BIE-LSUH001883	8/12/2021	LSUH001883E1S1	PASS	9	0.997392	11048.6	54	3499733	24126
LSUH900180	VTM	Nasal	2021-08-05	2021-08-05	12:00	31	Male	Black/African American	Not Hispanic or Latino	Amite	Tangipahoa	70422	LA			Not Vaccinated	Unknown	Thermo TaqPath	25.8	OLSU-00180	8/25/2021	None	LSUH	NO	YES	LDH	LDH	full	LSUH900180E1S1	AY.25	AY.25	EPI_ISL_4510680	2021-09-24	OK287913	LA-BIE-LSUH900180	9/23/2021	LSUH900180E1S1	PASS	30	0.942849	3592.75	2246	1904927	294624
LSUH900223	VTM	Nasal	2021-08-05	2021-08-05	12:00	34	Male	Black/African American	Unknown	Houma	Terrebonne	70363	LA			Not Vaccinated	Unknown	Thermo TaqPath	15.7		9/22/2021	None	LSUH	YES	YES	LDH	LDH	partial	LSUH900223E1S1	AY.25	AY.25	EPI_ISL_4740914	2021-10-01	OK353762	LA-BIE-LSUH900223	9/30/2021	LSUH900223E1S1	PASS	9	0.998127	16681.9	26	4022161	3790551
LSUH900224	VTM	Nasal	2021-08-05	2021-08-05	12:00	28	Male	Black/African American	Unknown	Houma	Terrebonne	70363	LA			Not Vaccinated	Unknown	Thermo TaqPath	17.8		9/22/2021	None	LSUH	YES	YES	LDH	LDH	partial	LSUH900224E1S1	AY.25	AY.25	EPI_ISL_4740915	2021-10-01	OK353763	LA-BIE-LSUH900224	9/30/2021	LSUH900224E1S1	PASS	9	0.996957	18665.4	52	4600196	1106042
LSUH900227	VTM	Nasal	2021-08-05	2021-08-05	12:00	25	Male	White	Not Hispanic or Latino	Houma	Terrebonne	70363	LA			Not Vaccinated	Unknown	Thermo TaqPath	19.8		9/22/2021	None	LSUH	YES	YES	LDH	LDH	partial	LSUH900227E1S1	AY.25	AY.25	EPI_ISL_4740916	2021-10-01	OK353766	LA-BIE-LSUH900227	9/30/2021	LSUH900227E1S1	PASS	9	0.996489	14135.8	140	3873387	33859
CAT00178	saline	Nasopharyngeal	2021-08-06	2021-08-06	12:00	21	Female	White	Caucasian/White	Hammond	Tangipahoa	70403	LA			Not Vaccinated	Unknown	Abbott M2000	11.81	Medical waste	8/6/2021	None	LSUH	YES	YES	Ochsner	LACATS	full	CAT00178E1S1	AY.25	AY.25	EPI_ISL_6229974	2021-11-11	OL450540	LA-BIE-CAT00178	11/10/2021	CAT00178E1S1	PASS	97	0.997425	16588.9	52	7818496	1956456
CAT00179	saline	Nasopharyngeal	2021-08-06	2021-08-06	12:00	63	Female	Black/African American	African American/Black	Kenner	Jefferson	70062	LA	12/21/20	1/11/21	Vaccinated	Unknown	Abbott M2000	21.63	Medical waste	8/6/2021	None	LSUH	YES	YES	Ochsner	LACATS	full	CAT00179E1S1	AY.25	AY.25	EPI_ISL_6229975	2021-11-11	OL450541	LA-BIE-CAT00179	11/10/2021	CAT00179E1S1	PASS	97	0.99699	5350.45	53	4255750	1443090
CAT00181	saline	Nasopharyngeal	2021-08-06	2021-08-06	12:00	48	Female	White	Caucasian/White	Abita Springs	St Tammany	70420	LA			Not Vaccinated	Unknown	Abbott M2000	22.52	Medical waste	8/6/2021	None	LSUH	YES	YES	Ochsner	LACATS	full	CAT00181E1S1	AY.25	AY.25	EPI_ISL_6229977	2021-11-11	OL450543	LA-BIE-CAT00181	11/10/2021	CAT00181E1S1	PASS	97	0.997124	5658.87	53	3477970	1422992
CAT00184	saline	Nasopharyngeal	2021-08-06	2021-08-06	12:00	47	Male	White	Caucasian/White	Denham Springs	Livingston	70706	LA			Not Vaccinated	Unknown	Abbott M2000	13.46	Medical waste	8/6/2021	None	LSUH	YES	YES	Ochsner	LACATS	full	CAT00184E1S1	AY.25	AY.25	EPI_ISL_6259286	2021-11-11	OL450546	LA-BIE-CAT00184	11/10/2021	CAT00184E1S1	PASS	97	0.997291	9914.93	49	5233154	40706
CAT00187	saline	Nasopharyngeal	2021-08-06	2021-08-06	12:00	18	Male	White	Caucasian/White	Raceland	Lafourche	70394	LA	9/29/21		Not Vaccinated	Unknown	Abbott M2000	24.18	Medical waste	8/6/2021	None	LSUH	YES	YES	Ochsner	LACATS	full	CAT00187E1S1	AY.25	AY.25	EPI_ISL_6259238	2021-11-11	OL450549	LA-BIE-CAT00187	11/10/2021	CAT00187E1S1	PASS	97	0.997024	6133.59	56	4427560	841572
CAT00190	saline	Nasopharyngeal	2021-08-06	2021-08-06	12:00	82	Female	White	Caucasian/White	Plaquemine	Iberville	70764	LA	8/4/21		Not Vaccinated	Unknown	Abbott M2000	16.68	Medical waste	8/6/2021	None	LSUH	YES	YES	Ochsner	LACATS	full	CAT00190E1S1	AY.25	AY.25	EPI_ISL_6259228	2021-11-11	OL450552	LA-BIE-CAT00190	11/10/2021	CAT00190E1S1	PASS	97	0.997191	7928.6	52	3902636	30706
CAT00191	saline	Nasopharyngeal	2021-08-06	2021-08-06	12:00	41	Male	Black/African American	African American/Black	Baton Rouge	East Baton Rouge	70816	LA			Not Vaccinated	Unknown	Abbott M2000	14.77	Medical waste	8/6/2021	None	LSUH	YES	YES	Ochsner	LACATS	full	CAT00191E1S1	AY.25	AY.25	EPI_ISL_6259226	2021-11-11	OL450553	LA-BIE-CAT00191	11/10/2021	CAT00191E1S1	PASS	97	0.997124	8010.44	54	4006072	1892758
CAT00197	saline	Nasopharyngeal	2021-08-06	2021-08-06	12:00	34	Male	White	Caucasian/White	Raceland	Lafourche	70394	LA			Not Vaccinated	Unknown	Abbott M2000	17.55	Medical waste	8/6/2021	None	LSUH	YES	YES	Ochsner	LACATS	full	CAT00197E1S1	AY.25	AY.25	EPI_ISL_6259240	2021-11-11	OL450558	LA-BIE-CAT00197	11/10/2021	CAT00197E1S1	PASS	97	0.997258	10972.6	59	6595772	43118
CAT00200	vtm	Nasopharyngeal	2021-08-06	2021-08-06	12:00	12	Male	White	Caucasian/White	Kiln	Hancock	39556	MS			Not Vaccinated	Unknown	Abbott M2000	28.71	Medical waste	8/6/2021	None	LSUH	YES	YES	Ochsner	LACATS	full	CAT00200E1S1	AY.25	AY.25					11/10/2021	CAT00200E1S1	DID NOT PASS		0.839648	525.661	2200	3088530	3558
CAT00209	saline	Nasopharyngeal	2021-08-06	2021-08-06	12:00	38	Female	White	Caucasian/White	Mandeville	St Tammany	70448	LA			Not Vaccinated	Unknown	Abbott M2000	15.44	Medical waste	8/6/2021	None	LSUH	YES	YES	Ochsner	LACATS	full	CAT00209E1S1	AY.25	AY.25	EPI_ISL_6259255	2021-11-11	OL450567	LA-BIE-CAT00209	11/10/2021	CAT00209E1S1	PASS	97	0.997425	9611.27	52	4825510	37988
CAT00210	saline	Nasopharyngeal	2021-08-06	2021-08-06	12:00	40	Male	White	Caucasian/White	Waveland	Hancock	39576	MS			Not Vaccinated	Unknown	Abbott M2000	17.36	Medical waste	8/6/2021	None	LSUH	YES	YES	Ochsner	LACATS	full	CAT00210E1S1	AY.25	AY.25	EPI_ISL_6259272	2021-11-11	OL450568	MS-BIE-CAT00210	11/10/2021	CAT00210E1S1	PASS	97	0.997258	9995.53	53	4935744	39160
CAT00216	vtm	Nasopharyngeal	2021-08-06	2021-08-06	12:00	36	Male	White	Caucasian/White	Slidell	St Tammany	70460	LA			Not Vaccinated	Unknown	Abbott M2000	27.91	Medical waste	8/6/2021	None	LSUH	YES	YES	Ochsner	LACATS	full	CAT00216E1S1	AY.25	AY.25	EPI_ISL_6259258	2021-11-11	OL450573	LA-BIE-CAT00216	11/10/2021	CAT00216E1S1	PASS	97	0.992242	5223.72	128	4049756	24538
CAT00221	saline	Nasopharyngeal	2021-08-06	2021-08-06	12:00	3	Female	White	Caucasian/White	Slidell	St Tammany	70461	LA			Not Vaccinated	Unknown	Abbott M2000	18.49	Medical waste	8/6/2021	None	LSUH	YES	YES	Ochsner	LACATS	full	CAT00221E1S1	AY.25	AY.25	EPI_ISL_6259261	2021-11-11	OL450577	LA-BIE-CAT00221	11/10/2021	CAT00221E1S1	PASS	97	0.997224	10885	54	5885226	44144
CAT00222	saline	Nasopharyngeal	2021-08-06	2021-08-06	12:00	67	Male	White	Caucasian/White	Covington	St Tammany	70433	LA	2/17/21	3/10/21	Vaccinated	Unknown	Abbott M2000	14.52	Medical waste	8/6/2021	None	LSUH	YES	YES	Ochsner	LACATS	full	CAT00222E1S1	AY.25	AY.25	EPI_ISL_6259262	2021-11-11	OL450578	LA-BIE-CAT00222	11/10/2021	CAT00222E1S1	PASS	97	0.998127	10819.4	26	5584568	43846
CAT00229	saline	Nasopharyngeal	2021-08-06	2021-08-06	12:00	15	Female	White	Caucasian/White	Waveland	Hancock	39576	MS			Not Vaccinated	Unknown	Abbott M2000	26.82	Medical waste	8/6/2021	None	LSUH	YES	YES	Ochsner	LACATS	full	CAT00229E1S1	AY.25	AY.25	EPI_ISL_6259279	2021-11-11	OL450585	MS-BIE-CAT00229	11/10/2021	CAT00229E1S1	PASS	97	0.908671	1201.82	1764	2851670	7176
CAT00379	saline	medical waste	2021-08-06	2021-08-06	12:00	15	Male	Black/African American	African American/Black	Luling	St Charles	70070	LA			Not Vaccinated	Unknown	Abbott M2000	23.65	Medical waste	8/6/2021	None	LSUH	YES	YES	Ochsner	LACATS	full	CAT00379E1S1	AY.25	AY.25	EPI_ISL_6814883	2021-11-26	OL704436	LA-BIE-CAT00379	11/24/2021	CAT00379E1S1	PASS	112	0.988596	5376.99	313	1664566	10663
CAT00384	vtm	medical waste	2021-08-06	2021-08-06	12:00	66	Male	White	Caucasian/White	Slidell	St Tammany	70461	LA			Not Vaccinated	Unknown	Abbott M2000	27.12	Medical waste	8/6/2021	None	LSUH	YES	YES	Ochsner	LACATS	full	CAT00384E1S1	AY.25	AY.25	EPI_ISL_6814888	2021-11-26			11/24/2021	CAT00384E1S1	PASS	112	0.987359	4934.51	927	1253766	295030
CAT00412	saline	Nasopharyngeal	2021-08-06	2021-08-06	12:00	32	Male	White	Caucasian/White	Bourg	Terrebonne	70343	LA			Not Vaccinated	Unknown	Abbott M2000	24.67	medical waste	8/6/2021	None	LSUH	NO	YES	Ochsner	LACATS	full	CAT00412E1S1	AY.25	AY.25	EPI_ISL_7159764	2021-12-04			12/1/2021	CAT00412E1S1	PASS	120	0.988229	2488.81	426	661648	554957
CAT00413	saline	Nasopharyngeal	2021-08-06	2021-08-06	12:00	10	Male	Black/African American	African American/Black	Prairieville	Ascension	70769	LA	11/10/21		Not Vaccinated	Unknown	Abbott M2000	18.36	medical waste	8/6/2021	None	LSUH	NO	YES	Ochsner	LACATS	full	CAT00413E1S1	AY.25	AY.25	EPI_ISL_7159765	2021-12-04			12/1/2021	CAT00413E1S1	PASS	120	0.98853	2940.19	318	812108	5647
CAT00414	saline	Nasopharyngeal	2021-08-06	2021-08-06	12:00	50	Female	White	Caucasian/White	Raceland	Lafourche	70394	LA	4/6/21	4/27/21	Vaccinated	Unknown	Abbott M2000	14.56	medical waste	8/6/2021	None	LSUH	NO	YES	Ochsner	LACATS	full	CAT00414E1S1	AY.25	AY.25	EPI_ISL_7159766	2021-12-04			12/1/2021	CAT00414E1S1	PASS	120	0.991606	2272.12	316	547510	4464
CAT00417	saline	Nasopharyngeal	2021-08-06	2021-08-06	12:00	54	Male	White	Caucasian/White	Raceland	Lafourche	70394	LA			Not Vaccinated	Unknown	Abbott M2000	15.4	medical waste	8/6/2021	None	LSUH	NO	YES	Ochsner	LACATS	full	CAT00417E1S1	AY.25	AY.25	EPI_ISL_7159769	2021-12-04			12/1/2021	CAT00417E1S1	PASS	120	0.996656	4486.05	315	1088231	8736
CAT00420	saline	Nasopharyngeal	2021-08-06	2021-08-06	12:00	43	Female	White	Caucasian/White	Marrero	Jefferson	70072	LA	3/23/21	4/20/21	Vaccinated	Unknown	Abbott M2000	19.82	medical waste	8/6/2021	None	LSUH	NO	YES	Ochsner	LACATS	full	CAT00420E1S1	AY.25	AY.25	EPI_ISL_7159772	2021-12-04			12/1/2021	CAT00420E1S1	PASS	120	0.988463	3497.44	318	880226	7152
CAT00425	saline	Nasopharyngeal	2021-08-06	2021-08-06	12:00	21	Female	White	Caucasian/White	Houma	Terrebonne	70363	LA	10/6/21		Not Vaccinated	Unknown	Abbott M2000	18.14	medical waste	8/6/2021	None	LSUH	NO	YES	Ochsner	LACATS	full	CAT00425E1S1	AY.25	AY.25	EPI_ISL_7159777	2021-12-04			12/1/2021	CAT00425E1S1	PASS	120	0.914524	1190.77	2919	544740	3307
CAT00537	saline	Nasopharyngeal	2021-08-06	2021-08-06	12:00	35	Female	White	Caucasian/White	Waveland	Hancock	39576	MS			Not Vaccinated	Unknown	Abbott m2000	22.16	medical waste	8/6/2021	None	LSUH	YES	YES	Ochsner	LACATS	full	CAT00537E1S1	AY.25	AY.25	EPI_ISL_7552358	2021-12-10	OL828386	MS-BIE-CAT00537	12/8/2021	CAT00537E1S1	PASS	126	0.982911	2620.54	472	1766100	348786
CAT00538	saline	Nasopharyngeal	2021-08-06	2021-08-06	12:00	32	Female	White	Caucasian/White	Saint Rose	St Charles	70087	LA			Not Vaccinated	Unknown	Abbott m2000	24.3	medical waste	8/6/2021	None	LSUH	YES	YES	Ochsner	LACATS	full	CAT00538E1S1	AY.25	AY.25	EPI_ISL_7552359	2021-12-10	OL828387	LA-BIE-CAT00538	12/8/2021	CAT00538E1S1	PASS	126	0.988028	3141.64	324	1741346	13190
CAT00541	saline	Nasopharyngeal	2021-08-06	2021-08-06	12:00	49	Male	White	Caucasian/White	Gonzales	Ascension	70737	LA			Not Vaccinated	Unknown	Abbott m2000	28.92	medical waste	8/6/2021	None	LSUH	YES	YES	Ochsner	LACATS	full	CAT00541E1S1	AY.25	AY.25	EPI_ISL_7552362	2021-12-10			12/8/2021	CAT00541E1S1	PASS	126	0.943852	731.883	1488	1153980	3728
CAT00545	saline	Nasopharyngeal	2021-08-06	2021-08-06	12:00	2	Female	White	Caucasian/White	Madisonville	St Tammany	70448	LA			Not Vaccinated	Unknown	Abbott m2000	17.93	medical waste	8/6/2021	None	LSUH	YES	YES	Ochsner	LACATS	full	CAT00545E1S1	AY.25	AY.25	EPI_ISL_7552365	2021-12-10	OL828392	LA-BIE-CAT00545	12/8/2021	CAT00545E1S1	PASS	126	0.988262	2670.6	314	1557194	10708
CAT00546	saline	Nasopharyngeal	2021-08-06	2021-08-06	12:00	27	Male	Black/African American	African American/Black	Raceland	Lafourche	70394	LA			Not Vaccinated	Unknown	Abbott m2000	16.84	medical waste	8/6/2021	None	LSUH	YES	YES	Ochsner	LACATS	full	CAT00546E1S1	AY.25	AY.25	EPI_ISL_7552366	2021-12-10	OL828393	LA-BIE-CAT00546	12/8/2021	CAT00546E1S1	PASS	126	0.98853	3796.9	316	1813008	14894
CAT00550	saline	Nasopharyngeal	2021-08-06	2021-08-06	12:00	16	Female	Black/African American	African American/Black	Baker	East Baton Rouge	70714	LA			Not Vaccinated	Unknown	Abbott m2000	25.6	medical waste	8/6/2021	None	LSUH	YES	YES	Ochsner	LACATS	full	CAT00550E1S1	AY.25	AY.25	EPI_ISL_7552370	2021-12-10	OL828396	LA-BIE-CAT00550	12/8/2021	CAT00550E1S1	PASS	126	0.981641	2130.9	529	1436828	8410
CAT00553	saline	Nasopharyngeal	2021-08-06	2021-08-06	12:00	65	Male	White	Caucasian/White	Luling	St Charles	70070	LA	7/20/21	8/17/21	Not Vaccinated	Unknown	Abbott m2000	24.39	medical waste	8/6/2021	None	LSUH	YES	YES	Ochsner	LACATS	full	CAT00553E1S1	AY.25	AY.25	EPI_ISL_7552373	2021-12-10	OL828399	LA-BIE-CAT00553	12/8/2021	CAT00553E1S1	PASS	126	0.98261	2520.1	483	1530334	321722
CAT00555	saline	Nasopharyngeal	2021-08-06	2021-08-06	12:00	34	Male	White	Caucasian/White	Elgin	Bastrop	78621	TX			Not Vaccinated	Unknown	Abbott m2000	13.55	medical waste	8/6/2021	None	LSUH	YES	YES	Ochsner	LACATS	full	CAT00555E1S1	AY.25	AY.25	EPI_ISL_7552375	2021-12-10	OL828401	TX-BIE-CAT00555	12/8/2021	CAT00555E1S1	PASS	126	0.987894	4522.94	333	2303620	17528
CAT00558	saline	Nasopharyngeal	2021-08-06	2021-08-06	12:00	57	Male	White	Caucasian/White	Denham Springs	Livingston	70706	LA	7/23/21		Not Vaccinated	Unknown	Abbott m2000	20.61	medical waste	8/6/2021	None	LSUH	YES	YES	Ochsner	LACATS	full	CAT00558E1S1	AY.25	AY.25	EPI_ISL_7552378	2021-12-10	OL828404	LA-BIE-CAT00558	12/8/2021	CAT00558E1S1	PASS	126	0.988262	2851.17	313	1600902	686972
CAT00561	saline	Nasopharyngeal	2021-08-06	2021-08-06	12:00	50	Female	White	Caucasian/White	Denham Springs	Livingston	70706	LA			Not Vaccinated	Unknown	Abbott m2000	20.34	medical waste	8/6/2021	None	LSUH	YES	YES	Ochsner	LACATS	full	CAT00561E1S1	AY.25	AY.25	EPI_ISL_7552384	2021-12-10	OL828407	LA-BIE-CAT00561	12/8/2021	CAT00561E1S1	PASS	126	0.982075	2280.63	499	1692314	312868
CAT00565	saline	Nasopharyngeal	2021-08-06	2021-08-06	12:00	38	Female	Asian Indian	Asian	Covington	St Tammany	70435	LA			Not Vaccinated	Unknown	Abbott m2000	22.11	medical waste	8/6/2021	None	LSUH	YES	YES	Ochsner	LACATS	full	CAT00565E1S1	AY.25	AY.25	EPI_ISL_7552388	2021-12-10	OL828410	LA-BIE-CAT00565	12/8/2021	CAT00565E1S1	PASS	126	0.980236	3044.46	549	2106204	1366464
CAT00568	saline	Nasopharyngeal	2021-08-06	2021-08-06	12:00	0	Male	Other	Caucasian/White	Madisonville	St Tammany	70448	LA			Not Vaccinated	Unknown	Abbott m2000	23.5	medical waste	8/6/2021	None	LSUH	YES	YES	Ochsner	LACATS	full	CAT00568E1S1	AY.25	AY.25	EPI_ISL_7552391	2021-12-10	OL828412	LA-BIE-CAT00568	12/8/2021	CAT00568E1S1	PASS	126	0.952379	1245.26	1187	1315526	5064
CAT00571	saline	Nasopharyngeal	2021-08-06	2021-08-06	12:00	70	Male	White	Caucasian/White	Luling	St Charles	70070	LA			Not Vaccinated	Unknown	Abbott m2000	15.71	medical waste	8/6/2021	None	LSUH	YES	YES	Ochsner	LACATS	full	CAT00571E1S1	AY.25	AY.25	EPI_ISL_7552394	2021-12-10	OL828415	LA-BIE-CAT00571	12/8/2021	CAT00571E1S1	PASS	126	0.988463	4056.4	313	2057622	16054
LSUH900178	VTM	Oropharyngeal	2021-08-06	2021-08-06	12:00	77	Female	Unknown	Not Hispanic or Latino	Westlake	Calcasieu	70669	LA			Vaccinated	Unknown	Thermo TaqPath	24.8	OLSU-00178	8/25/2021	None	LSUH	NO	YES	LDH	LDH	full	LSUH900178E1S1	AY.25	AY.25	EPI_ISL_4510597	2021-09-24	OK287911	LA-BIE-LSUH900178	9/23/2021	LSUH900178E1S1	PASS	30	0.971006	6055.39	1259	2526724	454333
CAT00234	saline	Nasopharyngeal	2021-08-07	2021-08-07	12:00	76	Male	White	Caucasian/White	Raceland	Lafourche	70394	LA			Not Vaccinated	Unknown	Abbott M2000	23.03	Medical waste	8/7/2021	None	LSUH	YES	YES	Ochsner	LACATS	full	CAT00234E1S1	AY.25	AY.25	EPI_ISL_6259284	2021-11-11	OL450589	LA-BIE-CAT00234	11/10/2021	CAT00234E1S1	PASS	96	0.976691	2156.04	380	3132522	10050
CAT00235	saline	Nasopharyngeal	2021-08-07	2021-08-07	12:00	58	Male	Black/African American	African American/Black	Pace	Santa Rosa	32571	FL			Not Vaccinated	Unknown	Abbott M2000	13.5	Medical waste	8/7/2021	None	LSUH	YES	YES	Ochsner	LACATS	full	CAT00235E1S1	AY.25	AY.25	EPI_ISL_6259225	2021-11-11	OL450590	LA-BIE-CAT00235	11/10/2021	CAT00235E1S1	PASS	96	0.997425	8827.31	49	4476522	35266
CAT00238	saline	Nasopharyngeal	2021-08-07	2021-08-07	12:00	6	Male	Black/African American	African American/Black	Harvey	Jefferson	70058	LA			Not Vaccinated	Unknown	Abbott M2000	23.28	Medical waste	8/7/2021	None	LSUH	YES	YES	Ochsner	LACATS	full	CAT00238E1S1	AY.25	AY.25	EPI_ISL_6259237	2021-11-11	OL450593	LA-BIE-CAT00238	11/10/2021	CAT00238E1S1	PASS	96	0.996221	7386.78	56	4563880	949192
CAT00241	saline	Nasopharyngeal	2021-08-07	2021-08-07	12:00	28	Female	White	Caucasian/White	Cut Off	Lafourche	70345	LA			Not Vaccinated	Unknown	Abbott M2000	16.29	Medical waste	8/7/2021	None	LSUH	YES	YES	Ochsner	LACATS	full	CAT00241E1S1	AY.25	AY.25	EPI_ISL_6259241	2021-11-11	OL450596	LA-BIE-CAT00241	11/10/2021	CAT00241E1S1	PASS	96	0.997826	11092.7	44	5508716	43210
LSUH001892	Saline	Nasopharyngeal	2021-08-08	2021-08-08	12:00	16	Female	White	Caucasian/White	Metairie	Jefferson	70005	LA			Not Vaccinated	Unknown	Abbott ID Now	Unknown	Urgent Care	8/8/2021	None	LSUH	YES	YES	Ochsner	LDH	full	LSUH001892E1S2	AY.25	AY.25	EPI_ISL_3739647	2021-08-27	MZ937005	LA-BIE-LSUH001892	8/26/2021	LSUH001892E1S2	PASS	19	0.997024	4016.15	938	1124797	498633
LSUH001896	Saline	Nasopharyngeal	2021-08-08	2021-08-08	12:00	48	Female	Black/African American	African American/Black	La Place	St John The Baptist	70068	LA	2/4/21	3/4/21	Vaccinated	Unknown	Abbott ID Now	Unknown	Urgent Care	8/8/2021	None	LSUH	YES	YES	Ochsner	LDH	full	LSUH001896E1S1	AY.25	AY.25	EPI_ISL_3546278	2021-08-20	MZ851375	LA-BIE-LSUH001896	8/18/2021	LSUH001896E1S1	PASS	12	0.994248	9429.46	765	2320946	578397
LSUH001913	Saline	Nasopharyngeal	2021-08-08	2021-08-08	12:00	50	Female	White	Caucasian/White	Kenner	Jefferson	70065	LA			Not Vaccinated	Unknown	Abbott ID Now	Unknown	Urgent Care	8/8/2021	None	LSUH	YES	YES	Ochsner	LDH	full	LSUH001913E1S1	AY.25	AY.25	EPI_ISL_3546258	2021-08-20	MZ851383	LA-BIE-LSUH001913	8/18/2021	LSUH001913E1S1	PASS	12	0.991974	10564	174	2559583	22958
LSUH900137	VTM	Nasopharyngeal	2021-08-08	2021-08-08	12:00	30	Male	Black/African American	Unknown	Angola	West Feliciana	70712	LA			Not Vaccinated	Unknown	Thermo TaqPath	14.9	OLSU-00137	8/20/2021	None	LSUH	NO	YES	LDH	LDH	full	LSUH900137E1S3	AY.25	AY.25	EPI_ISL_3739720	2021-08-27	MZ937059	LA-BIE-LSUH900137	8/26/2021	LSUH900137E1S3	PASS	7	0.997626	9957.25	316	2490156	597666
LSUH001890	Saline	Nasopharyngeal	2021-08-09	2021-08-09	12:00	31	Male	White	Caucasian/White	Thibodaux	Lafourche	70301	LA			Not Vaccinated	Unknown	Abbott ID Now	Unknown	Urgent Care	8/9/2021	None	LSUH	YES	YES	Ochsner	LDH	full	LSUH001890E1S1	AY.25	AY.25	EPI_ISL_3546271	2021-08-20			8/18/2021	LSUH001890E1S1	PASS	11	0.946995	8977.44	2522	2264734	1056915
LSUH001898	Saline	Nasopharyngeal	2021-08-09	2021-08-09	12:00	48	Female	White	Caucasian/White	New Orleans	Orleans	70115	LA	2/26/21	3/29/21	Vaccinated	Unknown	Abbott ID Now	Unknown	Urgent Care	8/9/2021	None	LSUH	YES	YES	Ochsner	LDH	full	LSUH001898E1S1	AY.25	AY.25	EPI_ISL_3546265	2021-08-20			8/18/2021	LSUH001898E1S1	PASS	11	0.937699	9393.66	4733	2406388	23716
LSUH001911	Saline	Nasopharyngeal	2021-08-09	2021-08-09	12:00	49	Male	White	Caucasian/White	Marrero	Jefferson	70072	LA			Not Vaccinated	Unknown	Abbott ID Now	Unknown	Urgent Care	8/9/2021	None	LSUH	YES	YES	Ochsner	LDH	full	LSUH001911E1S1	AY.25	AY.25	EPI_ISL_3546279	2021-08-20	MZ851381	LA-BIE-LSUH001911	8/18/2021	LSUH001911E1S1	PASS	11	0.990335	10304.1	910	2615117	22992
LSUH001955	Saline	Nasopharyngeal	2021-08-09	2021-08-09	12:00	28	Male	Black/African American	African American/Black	Harvey	Jefferson	70058	LA			Not Vaccinated	Unknown	Abbott m2000	Unknown	Medical waste	8/9/2021	ID Freezer	LSUH	YES	YES	Ochsner	LDH	full	LSUH001955E1S1	AY.25	AY.25					8/18/2021	LSUH001955E1S1	DID NOT PASS		0.8144	8494.35	8248	2122572	23841
LSUH001964	Saline	Nasopharyngeal	2021-08-09	2021-08-09	12:00	24	Male	Black/African American	African American/Black	Marrero	Jefferson	70072	LA			Not Vaccinated	Unknown	Abbott m2000	Unknown	Medical waste	8/9/2021	ID Freezer	LSUH	YES	YES	Ochsner	LDH	full	LSUH001964E1S1	AY.25	AY.25	EPI_ISL_3546264	2021-08-20			8/18/2021	LSUH001964E1S1	PASS	11	0.920276	9995.02	4455	2532435	596662
LSUH001967	Saline	Nasopharyngeal	2021-08-09	2021-08-09	12:00	30	Male	Black/African American	African American/Black	Raceland	Lafourche	70394	LA			Not Vaccinated	Unknown	Abbott m2000	Unknown	Medical waste	8/9/2021	ID Freezer	LSUH	YES	YES	Ochsner	LDH	full	LSUH001967E1S1	AY.25	AY.25	EPI_ISL_3546283	2021-08-20	MZ851393	LA-BIE-LSUH001967	8/18/2021	LSUH001967E1S1	PASS	11	0.980169	5374.85	1005	1391641	12301
LSUH001972	Saline	Nasopharyngeal	2021-08-09	2021-08-09	12:00	51	Female	White	Caucasian/White	Covington	St Tammany	70433	LA			Not Vaccinated	Unknown	Abbott m2000	Unknown	Medical waste	8/9/2021	ID Freezer	LSUH	YES	YES	Ochsner	LDH	full	LSUH001972E1S1	AY.25	AY.25	EPI_ISL_3546288	2021-08-20	MZ851395	LA-BIE-LSUH001972	8/18/2021	LSUH001972E1S1	PASS	11	0.979266	8278.98	1165	2034662	21123
LSUH900121	VTM	Nasal	2021-08-09	2021-08-09	12:00	51	Male	White	Unknown	Houma	Terrebonne	70363	LA			Not Vaccinated	Unknown	Thermo TaqPath	20.4	OLSU-00121	8/20/2021	None	LSUH	NO	YES	LDH	LDH	full	LSUH900121E1S3	AY.25	AY.25	EPI_ISL_3739679	2021-08-27			8/26/2021	LSUH900121E1S3	PASS	7	0.997091	8519.22	1778	2229104	19495
LSUH900122	VTM	Nasal	2021-08-09	2021-08-09	12:00	32	Male	Black/African American	Unknown	Houma	Terrebonne	70363	LA			Not Vaccinated	Unknown	Thermo TaqPath	23.3	OLSU-00122	8/20/2021	None	LSUH	NO	YES	LDH	LDH	full	LSUH900122E1S3	AY.25	AY.25	EPI_ISL_3739639	2021-08-27	MZ937048	LA-BIE-LSUH900122	8/26/2021	LSUH900122E1S3	PASS	7	0.99699	9230.15	1775	2544102	1124734
LSUH900126	VTM	Nasal	2021-08-09	2021-08-09	12:00	43	Male	White	Not Hispanic or Latino	Pineville	Rapides	71360	LA			Vaccinated	Unknown	Thermo TaqPath	14.8	OLSU-00126	8/20/2021	None	LSUH	NO	YES	LDH	LDH	full	LSUH900126E1S3	AY.25	AY.25	EPI_ISL_3739719	2021-08-27	MZ937050	LA-BIE-LSUH900126	8/26/2021	LSUH900126E1S3	PASS	7	0.997258	11077.3	53	2717720	23546
LSUH900135	VTM	Nasopharyngeal	2021-08-09	2021-08-09	12:00	50	Male	Black/African American	Not Hispanic or Latino	Angola	West Feliciana	70712	LA			Not Vaccinated	Unknown	Thermo TaqPath	20.5	OLSU-00135	8/20/2021	None	LSUH	NO	YES	LDH	LDH	full	LSUH900135E1S3	AY.25	AY.25	EPI_ISL_3739643	2021-08-27			8/26/2021	LSUH900135E1S3	PASS	7	0.997157	9990.32	1096	2568328	2322318
LSUH900136	VTM	Nasopharyngeal	2021-08-09	2021-08-09	12:00	32	Male	Black/African American	Not Hispanic or Latino	Angola	West Feliciana	70712	LA			Not Vaccinated	Unknown	Thermo TaqPath	20.9	OLSU-00136	8/20/2021	None	LSUH	NO	YES	LDH	LDH	full	LSUH900136E1S3	AY.25	AY.25	EPI_ISL_3739648	2021-08-27	MZ937058	LA-BIE-LSUH900136	8/26/2021	LSUH900136E1S3	PASS	7	0.997224	11077.8	895	2772830	25001
LSUH900138	VTM	Nasopharyngeal	2021-08-09	2021-08-09	12:00	43	Male	White	Not Hispanic or Latino	Denham Springs	Livingston	70706	LA			Not Vaccinated	Unknown	Thermo TaqPath	16.5	OLSU-00138	8/20/2021	None	LSUH	NO	YES	LDH	LDH	full	LSUH900138E1S3	AY.25	AY.25	EPI_ISL_3739716	2021-08-27	MZ937060	LA-BIE-LSUH900138	8/26/2021	LSUH900138E1S3	PASS	7	0.997291	8891.48	319	2214246	556600
LSUH001891	Saline	Nasopharyngeal	2021-08-10	2021-08-10	12:00	62	Female	Black/African American	African American/Black	Chalmette	St Bernard	70043	LA			Not Vaccinated	Unknown	Abbott ID Now	Unknown	ED	8/10/2021	None	LSUH	YES	YES	Ochsner	LDH	full	LSUH001891E1S1	AY.25	AY.25					8/18/2021	LSUH001891E1S1	DID NOT PASS		0.84219	14359.9	7216	3853286	38120
LSUH001923	Saline	Nasopharyngeal	2021-08-10	2021-08-10	12:00	28	Female	White	Caucasian/White	New Orleans	Orleans	70118	LA			Not Vaccinated	Unknown	Abbott ID Now	Unknown	ED	8/10/2021	None	LSUH	YES	YES	Ochsner	LDH	full	LSUH001923E1S1	AY.25	AY.25					8/18/2021	LSUH001923E1S1	DID NOT PASS		0.807712	6724.13	8165	1956396	18132
LSUH900157	VTM	Nasopharyngeal	2021-08-10	2021-08-10	12:00	85	Female	White	Not Hispanic or Latino	Houma	Terrebonne	70363	LA			Vaccinated	Unknown	Thermo TaqPath	13.6	OLSU-00157	8/25/2021	None	LSUH	NO	YES	LDH	LDH	full	LSUH900157E1S1	AY.25	AY.25	EPI_ISL_4510685	2021-09-24	OK287893	LA-BIE-LSUH900157	9/23/2021	LSUH900157E1S1	PASS	30	0.998127	14489.7	51	3922703	30725
LSUH900158	VTM	Nasopharyngeal	2021-08-10	2021-08-10	12:00	87	Male	White	Not Hispanic or Latino	Houma	Terrebonne	70364	LA			Vaccinated	Unknown	Thermo TaqPath	20	OLSU-00158	8/25/2021	None	LSUH	NO	YES	LDH	LDH	full	LSUH900158E1S1	AY.25	AY.25	EPI_ISL_4510686	2021-09-24	OK287894	LA-BIE-LSUH900158	9/23/2021	LSUH900158E1S1	PASS	30	0.997224	12907.1	58	3399574	803806
LSUH900161	VTM	Nasopharyngeal	2021-08-10	2021-08-10	12:00	55	Female	White	Not Hispanic or Latino	Houma	Terrebonne	70363	LA			Vaccinated	Unknown	Thermo TaqPath	17.4	OLSU-00161	8/25/2021	None	LSUH	NO	YES	LDH	LDH	full	LSUH900161E1S1	AY.25	AY.25	EPI_ISL_4510689	2021-09-24	OK287897	LA-BIE-LSUH900161	9/23/2021	LSUH900161E1S1	PASS	30	0.997191	12807.8	63	3278323	27062
LSUH001899	Saline	Nasopharyngeal	2021-08-11	2021-08-11	12:00	23	Female	White	Caucasian/White	New Orleans	Orleans	70118	LA	3/11/21		Vaccinated	Unknown	Abbott ID Now	Unknown	Urgent Care	8/11/2021	None	LSUH	YES	YES	Ochsner	LDH	full	LSUH001899E1S1	AY.25	AY.25	EPI_ISL_3546257	2021-08-20	MZ851377	LA-BIE-LSUH001899	8/18/2021	LSUH001899E1S1	PASS	9	0.99281	13053.5	250	3175195	29028
LSUH001917	Saline	Nasopharyngeal	2021-08-11	2021-08-11	12:00	51	Male	White	Latino/Latina/Hispanic	Harvey	Jefferson	70058	LA			Not Vaccinated	Unknown	Abbott ID Now	Unknown	Urgent Care	8/11/2021	None	LSUH	YES	YES	Ochsner	LDH	full	LSUH001917E1S1	AY.25	AY.25					8/18/2021	LSUH001917E1S1	DID NOT PASS		0.85473	9636.7	6241	3154841	26657
LSUH001919	Saline	Nasopharyngeal	2021-08-11	2021-08-11	12:00	22	Female	White	Caucasian/White	River Ridge	Jefferson	70123	LA	3/23/21	4/13/21	Vaccinated	Unknown	Abbott ID Now	Unknown	Urgent Care	8/11/2021	None	LSUH	YES	YES	Ochsner	LDH	full	LSUH001919E1S1	AY.25	AY.25					8/18/2021	LSUH001919E1S1	DID NOT PASS		0.808079	2181.56	8088	581839	134465
LSUH900153	VTM	Nasopharyngeal	2021-08-11	2021-08-11	12:00	83	Female	White	Not Hispanic or Latino	Amite	Livingston	70711	LA			Vaccinated	Unknown	Thermo TaqPath	26.2	OLSU-00153	8/25/2021	None	LSUH	NO	YES	LDH	LDH	full	LSUH900153E1S1	AY.25	AY.25	EPI_ISL_4510642	2021-09-24	OK287890	LA-BIE-LSUH900153	9/23/2021	LSUH900153E1S1	PASS	30	0.898572	1696.37	2920	2039156	4528
LSUH900156	VTM	Nasopharyngeal	2021-08-11	2021-08-11	12:00	38	Female	White	Not Hispanic or Latino	Slaughter	East Feliciana	70777	LA			Vaccinated	Unknown	Thermo TaqPath	11.2	OLSU-00156	8/25/2021	None	LSUH	NO	YES	LDH	LDH	full	LSUH900156E1S1	AY.25	AY.25	EPI_ISL_4510608	2021-09-24	OK287892	LA-BIE-LSUH900156	9/23/2021	LSUH900156E1S1	PASS	30	0.997826	11393.6	54	2877036	2708042
LSUH900162	VTM	Nasopharyngeal	2021-08-11	2021-08-11	12:00	67	Female	White	Not Hispanic or Latino	Chauvin	Terrebonne	70344	LA			Vaccinated	Unknown	Thermo TaqPath	9.5	OLSU-00162	8/25/2021	None	LSUH	NO	YES	LDH	LDH	full	LSUH900162E1S1	AY.25	AY.25	EPI_ISL_4510690	2021-09-24	OK287898	LA-BIE-LSUH900162	9/23/2021	LSUH900162E1S1	PASS	30	0.998361	15667.1	40	3917369	34422
LSUH900168	VTM	Nasopharyngeal	2021-08-12	2021-08-12	12:00	21	Female	White	Not Hispanic or Latino	Houma	Terrebonne	70360	LA			Vaccinated	Unknown	Thermo TaqPath	23.6	OLSU-00168	8/25/2021	None	LSUH	NO	YES	LDH	LDH	full	LSUH900168E1S1	AY.25	AY.25	EPI_ISL_4510695	2021-09-24	OK287903	LA-BIE-LSUH900168	9/23/2021	LSUH900168E1S1	PASS	30	0.997091	9892.91	60	2756696	22533
LSUH900171	VTM	Nasopharyngeal	2021-08-12	2021-08-12	12:00	87	Female	White	Not Hispanic or Latino	Vacherie	St James	70090	LA			Vaccinated	Unknown	Thermo TaqPath	23.8	OLSU-00171	8/25/2021	None	LSUH	NO	YES	LDH	LDH	full	LSUH900171E1S1	AY.25	AY.25	EPI_ISL_4510663	2021-09-24			9/23/2021	LSUH900171E1S1	PASS	30	0.99699	8867.62	132	2796641	1115702
LSUH900174	VTM	Nasopharyngeal	2021-08-12	2021-08-12	12:00	60	Female	White	Not Hispanic or Latino	Houma	Terrebonne	70363	LA			Vaccinated	Unknown	Thermo TaqPath	15.7	OLSU-00174	8/25/2021	None	LSUH	NO	YES	LDH	LDH	full	LSUH900174E1S1	AY.25	AY.25	EPI_ISL_4510700	2021-09-24	OK287908	LA-BIE-LSUH900174	9/23/2021	LSUH900174E1S1	PASS	30	0.998094	15509.2	54	3839549	32317
CAT00089	saline	Nasopharyngeal	2021-08-13	2021-08-13	12:00	34	Male	White	Caucasian/White	Gonzales	Ascension	70737	LA			Not Vaccinated	Unknown	Abbott M2000	28.78	Medical waste	8/13/2021	None	LSUH	YES	YES	Ochsner	LACATS	full	CAT00089E1S1	AY.25	AY.25					11/3/2021	CAT00089E1S1	DID NOT PASS		0.636291	260.055	7396	1273406	3884
CAT00091	saline	Nasopharyngeal	2021-08-13	2021-08-13	12:00	69	Male	White	Caucasian/White	Chalmette	St Bernard	70043	LA	2/10/21	3/3/21	Vaccinated	Unknown	Abbott M2000	20.77	Medical waste	8/13/2021	None	LSUH	YES	YES	Ochsner	LACATS	full	CAT00091E1S1	AY.25	AY.25	EPI_ISL_5934019	2021-11-05	OL355178	LA-BIE-CAT00091	11/3/2021	CAT00091E1S1	PASS	84	0.996355	6300.96	84	3478284	31720
CAT00111	saline	Nasopharyngeal	2021-08-13	2021-08-13	12:00	35	Female	White	Caucasian/White	Baton Rouge	East Baton Rouge	70808	LA			Not Vaccinated	Unknown	Abbott M2000	16.46	Medical waste	8/13/2021	None	LSUH	YES	YES	Ochsner	LACATS	full	CAT00111E1S1	AY.25	AY.25	EPI_ISL_5934036	2021-11-05	OL355193	LA-BIE-CAT00111	11/3/2021	CAT00111E1S1	PASS	84	0.997057	10083.7	52	4681908	4521796
CAT00113	saline	Nasopharyngeal	2021-08-13	2021-08-13	12:00	1	Male	Black/African American	African American/Black	Galvez	Ascension	70769	LA			Not Vaccinated	Unknown	Abbott M2000	18.25	Medical waste	8/13/2021	None	LSUH	YES	YES	Ochsner	LACATS	full	CAT00113E1S1	AY.25	AY.25	EPI_ISL_5934038	2021-11-05	OL355195	LA-BIE-CAT00113	11/3/2021	CAT00113E1S1	PASS	84	0.996756	7372.09	54	3979176	33358
CAT00121	saline	Nasopharyngeal	2021-08-13	2021-08-13	12:00	30	Female	White	Latino/Latina/Hispanic	Baton Rouge	East Baton Rouge	70819	LA			Not Vaccinated	Unknown	Abbott M2000	24.07	Medical waste	8/13/2021	None	LSUH	YES	YES	Ochsner	LACATS	full	CAT00121E1S1	AY.25	AY.25	EPI_ISL_5934045	2021-11-05			11/3/2021	CAT00121E1S1	PASS	84	0.971709	3908.23	752	2859952	20308
CAT00128	saline	Nasopharyngeal	2021-08-13	2021-08-13	12:00	70	Female	White	Caucasian/White	Chalmette	St Bernard	70043	LA	2/10/21	3/3/21	Vaccinated	Unknown	Abbott M2000	15.77	Medical waste	8/13/2021	None	LSUH	YES	YES	Ochsner	LACATS	full	CAT00128E1S1	AY.25	AY.25	EPI_ISL_5934051	2021-11-05	OL355207	LA-BIE-CAT00128	11/3/2021	CAT00128E1S1	PASS	84	0.997091	8213.96	54	3836814	36402
CAT00135	saline	Nasopharyngeal	2021-08-13	2021-08-13	12:00	76	Female	White	Caucasian/White	Picayune	Pearl River	39466	MS			Not Vaccinated	Unknown	Abbott M2000	19.77	Medical waste	8/13/2021	None	LSUH	YES	YES	Ochsner	LACATS	full	CAT00135E1S1	AY.25	AY.25	EPI_ISL_5934057	2021-11-05	OL355213	MS-BIE-CAT00135	11/3/2021	CAT00135E1S1	PASS	84	0.992844	6064.01	228	3310838	766552
CAT00143	saline	Nasopharyngeal	2021-08-13	2021-08-13	12:00	15	Male	Black/African American	African American/Black	Marrero	Jefferson	70072	LA			Not Vaccinated	Unknown	Abbott M2000	29.16	Medical waste	8/13/2021	None	LSUH	YES	YES	Ochsner	LACATS	full	CAT00143E1S1	AY.25	AY.25					11/3/2021	CAT00143E1S1	DID NOT PASS		0.860616	1841.52	3758	1802596	292016
CAT00145	saline	Nasopharyngeal	2021-08-13	2021-08-13	12:00	27	Female	White	Unknown	Chalmette	St Bernard	70043	LA			Not Vaccinated	Unknown	Abbott M2000	18.17	Medical waste	8/13/2021	None	LSUH	YES	YES	Ochsner	LACATS	full	CAT00145E1S1	AY.25	AY.25	EPI_ISL_5934064	2021-11-05	OL355219	LA-BIE-CAT00145	11/3/2021	CAT00145E1S1	PASS	84	0.997057	8259.68	57	3904662	37886
CAT00147	saline	Nasopharyngeal	2021-08-13	2021-08-13	12:00	17	Female	White	Caucasian/White	Marrero	Jefferson	70072	LA			Not Vaccinated	Unknown	Abbott M2000	14.55	Medical waste	8/13/2021	None	LSUH	YES	YES	Ochsner	LACATS	full	CAT00147E1S1	AY.25	AY.25	EPI_ISL_5934066	2021-11-05	OL355220	LA-BIE-CAT00147	11/3/2021	CAT00147E1S1	PASS	84	0.997191	8694.57	51	4061446	38004
CAT00151	saline	Nasopharyngeal	2021-08-13	2021-08-13	12:00	29	Male	Black/African American	African American/Black	Marrero	Jefferson	70072	LA			Not Vaccinated	Unknown	Abbott M2000	15.78	Medical waste	8/13/2021	None	LSUH	YES	YES	Ochsner	LACATS	full	CAT00151E1S1	AY.25	AY.25	EPI_ISL_5934069	2021-11-05	OL355223	LA-BIE-CAT00151	11/3/2021	CAT00151E1S1	PASS	84	0.997091	11398.9	53	5315670	2595320
CAT00167	saline	Nasopharyngeal	2021-08-13	2021-08-13	12:00	56	Female	White	Caucasian/White	Saint Bernard	St Bernard	70085	LA			Not Vaccinated	Unknown	Abbott M2000	29.16	Medical waste	8/13/2021	None	LSUH	YES	YES	Ochsner	LACATS	full	CAT00167E1S1	AY.25	AY.25					11/3/2021	CAT00167E1S1	DID NOT PASS		0.796542	1239.18	5537	2224176	406288
CAT00169	saline	Nasopharyngeal	2021-08-13	2021-08-13	12:00	19	Female	White	Caucasian/White	Saint Bernard	St Bernard	70085	LA			Not Vaccinated	Unknown	Abbott M2000	15.92	Medical waste	8/13/2021	None	LSUH	YES	YES	Ochsner	LACATS	full	CAT00169E1S1	AY.25	AY.25	EPI_ISL_5934082	2021-11-05	OL355235	LA-BIE-CAT00169	11/3/2021	CAT00169E1S1	PASS	84	0.997124	11110.4	53	5243560	1294256
CAT00486	saline	Nasopharyngeal	2021-08-13	2021-08-13	12:00	9	Male	White	Caucasian/White	Carriere	Pearl River	39426	MS			Not Vaccinated	Unknown	Abbott M2000		medical waste	8/13/2021	None	LSUH	NO	YES	Ochsner	LACATS	full	CAT00486E1S1	AY.25	AY.25	EPI_ISL_7159834	2021-12-04			12/1/2021	CAT00486E1S1	PASS	113	0.988429	4594.71	376	1087823	9009
LSUH001936	Saline	Nasopharyngeal	2021-08-13	2021-08-13	12:00	84	Female	White	Caucasian/White	Metairie	Jefferson	70003	LA	3/20/21	4/11/21	Vaccinated	Symptomatic	Abbott ID Now	Unknown	Hospital	8/13/2021	None	LSUH	YES	YES	Ochsner	LDH	full	LSUH001936E1S2	AY.25	AY.25	EPI_ISL_3739685	2021-08-27	MZ937007	LA-BIE-LSUH001936	8/26/2021	LSUH001936E1S2	PASS	14	0.939438	2527.03	5125	777188	168666
LSUH001938	Saline	Nasopharyngeal	2021-08-13	2021-08-13	12:00	51	Female	White	Caucasian/White	Bridge City	Jefferson	70094	LA			Not Vaccinated	Symptomatic	Abbott ID Now	Unknown	Hospital	8/13/2021	None	LSUH	YES	YES	Ochsner	LDH	full	LSUH001938E1S2	AY.25	AY.25	EPI_ISL_3739676	2021-08-27			8/26/2021	LSUH001938E1S2	PASS	14	0.988295	3536.51	1958	1032032	431120
LSUH001990	Saline	Nasopharyngeal	2021-08-13	2021-08-13	12:00	17	Female	Black/African American	African American/Black	New Orleans	Orleans	70125	LA			Not Vaccinated	Unknown	Abbott ID Now	Unknown	Urgent Care	8/13/2021	None	LSUH	YES	YES	Ochsner	LDH	full	LSUH001990E1S3	AY.25	AY.25	EPI_ISL_3739659	2021-08-27	MZ937015	LA-BIE-LSUH001990	8/26/2021	LSUH001990E1S3	PASS	14	0.997057	7224.53	371	2376729	484774
LSUH002000	Saline	Nasopharyngeal	2021-08-13	2021-08-13	12:00	17	Female	Black/African American	African American/Black	New Orleans	Orleans	70118	LA			Not Vaccinated	Unknown	Abbott ID Now	Unknown	Urgent Care	8/13/2021	None	LSUH	YES	YES	Ochsner	LDH	full	LSUH002000E1S3	AY.25	AY.25	EPI_ISL_3739709	2021-08-27	MZ937022	LA-BIE-LSUH002000	8/26/2021	LSUH002000E1S3	PASS	14	0.997191	11106.1	98	2963263	23928
LSUH002004	Saline	Nasopharyngeal	2021-08-13	2021-08-13	12:00	35	Female	White	Latino/Latina/Hispanic	Kenner	Jefferson	70065	LA			Not Vaccinated	Unknown	Abbott ID Now	Unknown	Urgent Care	8/13/2021	None	LSUH	YES	YES	Ochsner	LDH	full	LSUH002004E1S3	AY.25	AY.25	EPI_ISL_3739662	2021-08-27	MZ937025	LA-BIE-LSUH002004	8/26/2021	LSUH002004E1S3	PASS	14	0.957028	2141.15	3253	833390	152621
CAT00095	saline	Nasopharyngeal	2021-08-14	2021-08-14	12:00	41	Female	White	Caucasian/White	New Orleans	Orleans	70124	LA	12/16/20	1/6/21	Vaccinated	Unknown	Abbott M2000	18.4	Medical waste	8/14/2021	None	LSUH	YES	YES	Ochsner	LACATS	full	CAT00095E1S1	AY.25	AY.25	EPI_ISL_5934022	2021-11-05	OL355181	LA-BIE-CAT00095	11/3/2021	CAT00095E1S1	PASS	83	0.995151	12218.5	123	5833392	2823034
CAT00098	saline	Nasopharyngeal	2021-08-14	2021-08-14	12:00	9	Male	Black/African American	African American/Black	New Orleans	Orleans	70125	LA			Not Vaccinated	Unknown	Abbott M2000	28.04	Medical waste	8/14/2021	None	LSUH	YES	YES	Ochsner	LACATS	full	CAT00098E1S1	AY.25	AY.25	EPI_ISL_5934025	2021-11-05	OL355183	LA-BIE-CAT00098	11/3/2021	CAT00098E1S1	PASS	83	0.906565	2850.98	2315	2971442	458220
CAT00100	saline	Nasopharyngeal	2021-08-14	2021-08-14	12:00	23	Female	White	Caucasian/White	Kenner	Jefferson	70062	LA	4/28/21	5/26/21	Vaccinated	Unknown	Abbott M2000	19.36	Medical waste	8/14/2021	None	LSUH	YES	YES	Ochsner	LACATS	full	CAT00100E1S1	AY.25	AY.25	EPI_ISL_5934027	2021-11-05	OL355185	LA-BIE-CAT00100	11/3/2021	CAT00100E1S1	PASS	83	0.997057	10405.5	52	5198758	47370
CAT00101	saline	Nasopharyngeal	2021-08-14	2021-08-14	12:00	27	Male	Black/African American	African American/Black	New Orleans	Orleans	70118	LA			Not Vaccinated	Unknown	Abbott M2000	16.24	Medical waste	8/14/2021	None	LSUH	YES	YES	Ochsner	LACATS	full	CAT00101E1S1	AY.25	AY.25	EPI_ISL_5934028	2021-11-05	OL355186	LA-BIE-CAT00101	11/3/2021	CAT00101E1S1	PASS	83	0.997091	9094.04	54	4397880	42814
CAT00110	saline	Nasopharyngeal	2021-08-14	2021-08-14	12:00	64	Male	White	Caucasian/White	Gretna	Jefferson	70056	LA			Not Vaccinated	Unknown	Abbott M2000	15.04	Medical waste	8/14/2021	None	LSUH	YES	YES	Ochsner	LACATS	full	CAT00110E1S1	AY.25	AY.25	EPI_ISL_5934035	2021-11-05	OL355192	LA-BIE-CAT00110	11/3/2021	CAT00110E1S1	PASS	83	0.997157	11661	52	5470530	51642
CAT00114	saline	Nasopharyngeal	2021-08-14	2021-08-14	12:00	78	Male	Black/African American	African American/Black	New Orleans	Orleans	70117	LA			Not Vaccinated	Unknown	Abbott M2000	12.69	Medical waste	8/14/2021	None	LSUH	YES	YES	Ochsner	LACATS	full	CAT00114E1S1	AY.25	AY.25	EPI_ISL_5934039	2021-11-05	OL355196	LA-BIE-CAT00114	11/3/2021	CAT00114E1S1	PASS	83	0.997458	10602.5	44	4931864	47168
CAT00232	saline	Nasopharyngeal	2021-08-14	2021-08-14	12:00	7	Male	White	Caucasian/White	Baton Rouge	East Baton Rouge	70816	LA			Not Vaccinated	Unknown	Abbott M2000	14.93	Medical waste	8/14/2021	None	LSUH	YES	YES	Ochsner	LACATS	full	CAT00232E1S1	AY.25	AY.25	EPI_ISL_6259227	2021-11-11	OL450587	LA-BIE-CAT00232	11/10/2021	CAT00232E1S1	PASS	89	0.997726	8731.71	40	4114152	35948
CAT00336	saline	medical waste	2021-08-14	2021-08-14	12:00	12	Female	Black/African American	African American/Black	Baton Rouge	East Baton Rouge	70814	LA			Not Vaccinated	Unknown	Abbott M2000	25.65	Medical waste	8/14/2021	None	LSUH	YES	YES	Ochsner	LACATS	full	CAT00336E1S1	AY.25	AY.25	EPI_ISL_6814848	2021-11-26	OL704403	LA-BIE-CAT00336	11/24/2021	CAT00336E1S1	PASS	104	0.980203	8463.42	575	2340433	19244
CAT00337	saline	medical waste	2021-08-14	2021-08-14	12:00	70	Female	Black/African American	African American/Black	Houma	Terrebonne	70360	LA	2/12/21	3/5/21	Vaccinated	Unknown	Abbott M2000	18.23	Medical waste	8/14/2021	None	LSUH	YES	YES	Ochsner	LACATS	full	CAT00337E1S1	AY.25	AY.25	EPI_ISL_6814849	2021-11-26	OL704404	LA-BIE-CAT00337	11/24/2021	CAT00337E1S1	PASS	104	0.997358	6858.95	128	1723191	13830
CAT00348	saline	medical waste	2021-08-14	2021-08-14	12:00	20	Female	White	Caucasian/White	Bay Saint Louis	Hancock	39520	MS			Not Vaccinated	Unknown	Abbott M2000	18.08	Medical waste	8/14/2021	None	LSUH	YES	YES	Ochsner	LACATS	full	CAT00348E1S1	AY.25	AY.25	EPI_ISL_6814858	2021-11-26	OL704413	MS-BIE-CAT00348	11/24/2021	CAT00348E1S1	PASS	104	0.994148	9918.2	312	2505042	19898
CAT00364	saline	medical waste	2021-08-14	2021-08-14	12:00	29	Female	Black/African American	African American/Black	New Orleans	Orleans	70127	LA	3/24/21		Vaccinated	Unknown	Abbott M2000	22.35	Medical waste	8/14/2021	None	LSUH	YES	YES	Ochsner	LACATS	full	CAT00364E1S1	AY.25	AY.25	EPI_ISL_6814873	2021-11-26	OL704427	LA-BIE-CAT00364	11/24/2021	CAT00364E1S1	PASS	104	0.988596	7480.66	315	1776798	15956
LSUH001998	Saline	Nasopharyngeal	2021-08-14	2021-08-14	12:00	45	Male	White	Caucasian/White	Westwego	Jefferson	70094	LA			Not Vaccinated	Unknown	Abbott ID Now	Unknown	Urgent Care	8/14/2021	None	LSUH	YES	YES	Ochsner	LDH	full	LSUH001998E1S3	AY.25	AY.25	EPI_ISL_3739660	2021-08-27	MZ937021	LA-BIE-LSUH001998	8/26/2021	LSUH001998E1S3	PASS	13	0.99679	7954.12	362	2047849	17321
LSUH002008	Saline	Nasopharyngeal	2021-08-14	2021-08-14	12:00	38	Female	White	Caucasian/White	River Ridge	Jefferson	70123	LA			Not Vaccinated	Unknown	Abbott ID Now	Unknown	Urgent Care	8/14/2021	None	LSUH	YES	YES	Ochsner	LDH	full	LSUH002008E1S3	AY.25	AY.25	EPI_ISL_3739644	2021-08-27			8/26/2021	LSUH002008E1S3	PASS	13	0.99699	5496.28	996	2021126	12207
LSUH002022	Saline	Nasopharyngeal	2021-08-14	2021-08-14	12:00	56	Female	Black/African American	African American/Black	La Place	St John The Baptist	70068	LA			Not Vaccinated	Symptomatic	Abbott ID Now	Unknown	Hospital	8/14/2021	None	LSUH	YES	YES	Ochsner	LDH	full	LSUH002022E1S3	AY.25	AY.25	EPI_ISL_3739663	2021-08-27			8/26/2021	LSUH002022E1S3	PASS	13	0.978832	5529.24	2864	1681808	1275549
CAT00119	saline	Nasopharyngeal	2021-08-15	2021-08-15	12:00	52	Male	Unknown	Other	Marrero	Jefferson	70072	LA			Not Vaccinated	Unknown	Abbott M2000	14.86	Medical waste	8/15/2021	None	LSUH	YES	YES	Ochsner	LACATS	full	CAT00119E1S1	AY.25	AY.25	EPI_ISL_5934043	2021-11-05	OL355200	LA-BIE-CAT00119	11/3/2021	CAT00119E1S1	PASS	82	0.997157	9223.5	55	4275946	40410
CAT00126	saline	Nasopharyngeal	2021-08-15	2021-08-15	12:00	27	Female	Black/African American	African American/Black	New Orleans	Orleans	70117	LA	8/2/21	8/26/21	Not Vaccinated	Unknown	Abbott M2000	16.76	Medical waste	8/15/2021	None	LSUH	YES	YES	Ochsner	LACATS	full	CAT00126E1S1	AY.25	AY.25	EPI_ISL_5934049	2021-11-05	OL355205	LA-BIE-CAT00126	11/3/2021	CAT00126E1S1	PASS	82	0.99699	7781.44	53	3944372	34558
CAT00134	saline	Nasopharyngeal	2021-08-15	2021-08-15	12:00	28	Female	White	Caucasian/White	Metairie	Jefferson	70003	LA			Not Vaccinated	Unknown	Abbott M2000	20.35	Medical waste	8/15/2021	None	LSUH	YES	YES	Ochsner	LACATS	full	CAT00134E1S1	AY.25	AY.25	EPI_ISL_5934056	2021-11-05	OL355212	LA-BIE-CAT00134	11/3/2021	CAT00134E1S1	PASS	82	0.99699	8503.13	53	4229986	38136
CAT00170	saline	Nasopharyngeal	2021-08-15	2021-08-15	12:00	15	Male	White	Latino/Latina/Hispanic	Harvey	Jefferson	70058	LA			Not Vaccinated	Unknown	Abbott M2000	19.9	Medical waste	8/15/2021	None	LSUH	YES	YES	Ochsner	LACATS	full	CAT00170E1S1	AY.25	AY.25	EPI_ISL_5934083	2021-11-05	OL355236	LA-BIE-CAT00170	11/3/2021	CAT00170E1S1	PASS	82	0.99699	10561.3	62	4976244	49672
CAT00350	saline	medical waste	2021-08-15	2021-08-15	12:00	31	Male	White	Caucasian/White	Metairie	Jefferson	70003	LA			Not Vaccinated	Unknown	Abbott M2000	21.4	Medical waste	8/15/2021	None	LSUH	YES	YES	Ochsner	LACATS	full	CAT00350E1S1	AY.25	AY.25	EPI_ISL_6814860	2021-11-26	OL704415	LA-BIE-CAT00350	11/24/2021	CAT00350E1S1	PASS	103	0.992208	8616.71	314	2104992	17604
CAT00352	saline	medical waste	2021-08-15	2021-08-15	12:00	1	Male	Black/African American	African American/Black	New Orleans	Orleans	70122	LA			Not Vaccinated	Unknown	Abbott M2000	19.46	Medical waste	8/15/2021	None	LSUH	YES	YES	Ochsner	LACATS	full	CAT00352E1S1	AY.25	AY.25	EPI_ISL_6814862	2021-11-26	OL704417	LA-BIE-CAT00352	11/24/2021	CAT00352E1S1	PASS	103	0.988697	7254.55	312	1891725	853853
CAT00360	saline	medical waste	2021-08-15	2021-08-15	12:00	84	Female	White	Caucasian/White	Metairie	Jefferson	70003	LA	3/20/21	4/11/21	Vaccinated	Unknown	Abbott M2000		Medical waste	8/15/2021	None	LSUH	YES	YES	Ochsner	LACATS	full	CAT00360E1S1	AY.25	AY.25	EPI_ISL_6814869	2021-11-26			11/24/2021	CAT00360E1S1	PASS	103	0.974952	4193.56	1115	1989601	318010
CAT00363	saline	medical waste	2021-08-15	2021-08-15	12:00	14	Female	White	Latino/Latina/Hispanic	Kenner	Jefferson	70065	LA			Not Vaccinated	Unknown	Abbott M2000	12.28	Medical waste	8/15/2021	None	LSUH	YES	YES	Ochsner	LACATS	full	CAT00363E1S1	AY.25	AY.25	EPI_ISL_6814872	2021-11-26	OL704426	LA-BIE-CAT00363	11/24/2021	CAT00363E1S1	PASS	103	0.997759	9891.4	54	2356904	20249
CAT00365	saline	medical waste	2021-08-15	2021-08-15	12:00	64	Female	White	Caucasian/White	Luling	St Charles	70070	LA	3/10/21	4/7/21	Vaccinated	Unknown	Abbott M2000	29.13	Medical waste	8/15/2021	None	LSUH	YES	YES	Ochsner	LACATS	full	CAT00365E1S1	AY.25	AY.25	EPI_ISL_6814874	2021-11-26	OL704428	LA-BIE-CAT00365	11/24/2021	CAT00365E1S1	PASS	103	0.905227	866.845	2367	1759149	2496
CAT00374	saline	medical waste	2021-08-15	2021-08-15	12:00	8	Male	White	Caucasian/White	Metairie	Jefferson	70003	LA			Not Vaccinated	Unknown	Abbott M2000	16.79	Medical waste	8/15/2021	None	LSUH	YES	YES	Ochsner	LACATS	full	CAT00374E1S1	AY.25	AY.25	EPI_ISL_6814879	2021-11-26	OL704432	LA-BIE-CAT00374	11/24/2021	CAT00374E1S1	PASS	103	0.989198	6118.9	311	1906708	11783
LSUH002027	Saline	Nasopharyngeal	2021-08-15	2021-08-15	12:00	3	Male	Black/African American	African American/Black	New Orleans	Orleans	70126	LA			Not Vaccinated	Unknown	Abbott m2000	21	Medical waste	8/17/2021	ID Freezer	LSUH	YES	YES	Ochsner	LDH	full	LSUH002027E1S3	AY.25	AY.25	EPI_ISL_3739678	2021-08-27	MZ937035	LA-BIE-LSUH002027	8/26/2021	LSUH002027E1S3	PASS	10	0.997057	7734.89	1751	2186069	17566
LSUH002036	Saline	Nasopharyngeal	2021-08-15	2021-08-15	12:00	15	Male	Black/African American	African American/Black	New Orleans	Orleans	70114	LA			Not Vaccinated	Unknown	Abbott m2000	20	Medical waste	8/17/2021	ID Freezer	LSUH	YES	YES	Ochsner	LDH	full	LSUH002036E1S3	AY.25	AY.25	EPI_ISL_3739656	2021-08-27	MZ937041	LA-BIE-LSUH002036	8/26/2021	LSUH002036E1S3	PASS	10	0.997191	6838.85	513	1843480	15092
LSUH900154	VTM	Nasopharyngeal	2021-08-15	2021-08-15	12:00	85	Female	Unknown	Unknown	Metaire	Jefferson	70006	LA			Vaccinated	Unknown	Thermo TaqPath	12.4	OLSU-00154	8/25/2021	None	LSUH	NO	YES	LDH	LDH	full	LSUH900154E1S1	AY.25	AY.25	EPI_ISL_4510635	2021-09-24	OK287891	LA-BIE-LSUH900154	9/23/2021	LSUH900154E1S1	PASS	30	0.997258	12645.7	54	3103696	762519
LSUH002015	Saline	Nasopharyngeal	2021-08-16	2021-08-16	12:00	45	Male	White	Caucasian/White	New Orleans	Orleans	70129	LA			Not Vaccinated	Symptomatic	Abbott ID Now	Unknown	Hospital	8/16/2021	None	LSUH	YES	YES	Ochsner	LDH	full	LSUH002015E1S3	AY.25	AY.25	EPI_ISL_3739691	2021-08-27	MZ937033	LA-BIE-LSUH002015	8/26/2021	LSUH002015E1S3	PASS	11	0.977327	2991.05	3630	1297478	7003
LSUH900114	VTM	Nasopharyngeal	2021-08-16	2021-08-16	12:00	43	Female	Black/African American	Not Hispanic or Latino	Angola	West Feliciana	70712	LA			Not Vaccinated	Unknown	Thermo TaqPath	17.9	OLSU-00114	8/20/2021	None	LSUH	NO	YES	LDH	LDH	full	LSUH900114E1S3	AY.25	AY.25	EPI_ISL_3739704	2021-08-27	MZ937042	LA-BIE-LSUH900114	8/26/2021	LSUH900114E1S3	PASS	7	0.997291	11040.7	294	2696283	2548438
LSUH900115	VTM	Nasal	2021-08-16	2021-08-16	12:00	55	Male	Black/African American	Unknown	Houma	Terrebonne	70363	LA			Not Vaccinated	Unknown	Thermo TaqPath	25.7	OLSU-00115	8/20/2021	None	LSUH	NO	YES	LDH	LDH	full	LSUH900115E1S3	AY.25	AY.25	EPI_ISL_3739671	2021-08-27	MZ937043	LA-BIE-LSUH900115	8/26/2021	LSUH900115E1S3	PASS	7	0.98863	8285.25	2315	2122775	984015
LSUH900117	VTM	Nasopharyngeal	2021-08-16	2021-08-16	12:00	45	Female	White	Not Hispanic or Latino	Angola	West Feliciana	70712	LA			Not Vaccinated	Unknown	Thermo TaqPath	20.7	OLSU-00117	8/20/2021	None	LSUH	NO	YES	LDH	LDH	full	LSUH900117E1S3	AY.25	AY.25	EPI_ISL_3739677	2021-08-27			8/26/2021	LSUH900117E1S3	PASS	7	0.997024	8077.14	1767	2390954	18557
LSUH900118	VTM	Nasopharyngeal	2021-08-16	2021-08-16	12:00	44	Male	Black/African American	Not Hispanic or Latino	Angola	West Feliciana	70712	LA			Not Vaccinated	Unknown	Thermo TaqPath	20.7	OLSU-00118	8/20/2021	None	LSUH	NO	YES	LDH	LDH	full	LSUH900118E1S3	AY.25	AY.25	EPI_ISL_3739705	2021-08-27	MZ937045	LA-BIE-LSUH900118	8/26/2021	LSUH900118E1S3	PASS	7	0.997191	9824.86	328	2560998	21033
CAT00377	saline	medical waste	2021-08-17	2021-08-17	12:00	54	Male	White	Caucasian/White	Kenner	Jefferson	70065	LA			Not Vaccinated	Unknown	Abbott M2000	17.03	Medical waste	8/17/2021	None	LSUH	YES	YES	Ochsner	LACATS	full	CAT00377E1S1	AY.25	AY.25	EPI_ISL_6814881	2021-11-26	OL704434	LA-BIE-CAT00377	11/24/2021	CAT00377E1S1	PASS	101	0.989165	6703.97	314	1571075	13753
LSUH001979	Saline	Nasopharyngeal	2021-08-17	2021-08-17	12:00	29	Female	Black/African American	African American/Black	New Orleans	Orleans	70127	LA	3/24/21		Vaccinated	Unknown	Abbott ID Now	Unknown	J&J breakthrough	8/17/2021	None	LSUH	YES	YES	Ochsner	LDH	full	LSUH001979E1S3	AY.25	AY.25	EPI_ISL_3739682	2021-08-27	MZ937009	LA-BIE-LSUH001979	8/26/2021	LSUH001979E1S3	PASS	10	0.930877	6714.46	5324	2050790	25351
LSUH001991	Saline	Nasopharyngeal	2021-08-17	2021-08-17	12:00	48	Female	White	Caucasian/White	Cut Off	Lafourche	70345	LA			Not Vaccinated	Unknown	Abbott ID Now	Unknown	Urgent Care	8/17/2021	None	LSUH	YES	YES	Ochsner	LDH	full	LSUH001991E1S3	AY.25	AY.25	EPI_ISL_3739700	2021-08-27	MZ937016	LA-BIE-LSUH001991	8/26/2021	LSUH001991E1S3	PASS	10	0.997091	5687.65	241	2331573	424162
LSUH002010	Saline	Nasopharyngeal	2021-08-17	2021-08-17	12:00	44	Male	White	Caucasian/White	Grand Isle	Jefferson	70358	LA			Not Vaccinated	Unknown	Abbott ID Now	Unknown	Urgent Care	8/17/2021	None	LSUH	YES	YES	Ochsner	LDH	full	LSUH002010E1S3	AY.25	AY.25	EPI_ISL_3739689	2021-08-27	MZ937029	LA-BIE-LSUH002010	8/26/2021	LSUH002010E1S3	PASS	10	0.967227	3163.73	3672	1639994	9489
LSUH001993	Saline	Nasopharyngeal	2021-08-18	2021-08-18	12:00	18	Male	Black/African American	African American/Black	Prairieville	Ascension	70769	LA	4/9/21	5/7/21	Vaccinated	Unknown	Abbott ID Now	Unknown	Urgent Care	8/18/2021	None	LSUH	YES	YES	Ochsner	LDH	full	LSUH001993E1S3	AY.25	AY.25	EPI_ISL_3739670	2021-08-27	MZ937018	LA-BIE-LSUH001993	8/26/2021	LSUH001993E1S3	PASS	9	0.975153	3513.73	2142	1459234	7949
LSUH900277	VTM	Nasopharyngeal	2021-08-18	2021-08-18	12:00	89	Male	White	Not Hispanic or Latino	Picayune	Pearl River	39466	MS			Vaccinated	Unknown	Thermo TaqPath	12.8	Vaccine Breakthrough	9/29/2021	None	LSUH	NO	YES	LDH	LDH	full	LSUH900277E1S1	AY.25	AY.25	EPI_ISL_4967552	2021-10-07	OK433793	MS-BIE-LSUH900277	10/6/2021	LSUH900277E1S1	PASS	8	0.998194	12380.4	33	12801524	3051576
LSUH002062	Saline	Nasopharyngeal	2021-08-22	2021-08-22	12:00	11	Female	Black/African American	African American/Black	New Orleans	Orleans	70128	LA			Not Vaccinated	Unknown	Abbott IDNow	Unknown	Urgent Care	8/22/2021	None	LSUH	YES	YES	Ochsner	LDH	full	LSUH002062E1S1	AY.25	AY.25	EPI_ISL_4510647	2021-09-24	OK287836	LA-BIE-LSUH002062	9/22/2021	LSUH002062E1S1	PASS	33	0.977594	2477.36	787	1587937	6144
LSUH002061	Saline	Nasopharyngeal	2021-08-24	2021-08-24	12:00	10	Male	White	Caucasian/White	Chalmette	St Bernard	70043	LA			Not Vaccinated	Unknown	Abbott IDNow	Unknown	Urgent Care	8/24/2021	None	LSUH	YES	YES	Ochsner	LDH	full	LSUH002061E1S1	AY.25	AY.25	EPI_ISL_4510660	2021-09-24	OK287835	LA-BIE-LSUH002061	9/22/2021	LSUH002061E1S1	PASS	31	0.997224	9186.6	54	2258699	551082
LSUH002122	DNA/RNA Shield	Nasopharyngeal	2021-08-24	2021-08-24	12:00	57	Female	Black/African American	African American/Black	New Orleans	Orleans	70119	LA			Not Vaccinated	symptomatic	Abbott m2000	Unknown	Hospital	8/24/2021	None	LSUH	YES	YES	Ochsner	LDH	full	LSUH002122E1S1	AY.25	AY.25	EPI_ISL_4510653	2021-09-24			9/22/2021	LSUH002122E1S1	PASS	31	0.989265	3786.33	492	2088280	8625
LSUH002123	DNA/RNA Shield	Nasopharyngeal	2021-08-24	2021-08-24	12:00	90	Female	White	Caucasian/White	Marrero	Jefferson	70072	LA	1/9/21	1/30/21	Vaccinated	symptomatic	Abbott m2000	Unknown	Hospital	8/24/2021	None	LSUH	YES	YES	Ochsner	LDH	full	LSUH002123E1S1	AY.25	AY.25	EPI_ISL_4510623	2021-09-24			9/22/2021	LSUH002123E1S1	PASS	31	0.98863	3604.15	339	1523787	266283
LSUH002039	Saline	Nasopharyngeal	2021-08-26	2021-08-26	12:00	4	Female	Other	Latino/Latina/Hispanic	Gretna	Jefferson	70056	LA			Not Vaccinated	asymptomatic	Abbott m2000	22	Medical waste	9/4/2021	None	LSUH	YES	YES	Ochsner	LDH	full	LSUH002039E1S1	AY.25	AY.25	EPI_ISL_4510609	2021-09-24	OK287819	LA-BIE-LSUH002039	9/22/2021	LSUH002039E1S1	PASS	20	0.997057	6909.45	122	2162472	866915
LSUH002072	Saline	Nasopharyngeal	2021-08-26	2021-08-26	12:00	44	Female	White	Caucasian/White	Belle Chasse	Plaquemines	70037	LA	12/15/20	3/6/21	Vaccinated	Unknown	Abbott IDNow	Unknown	Urgent Care	8/26/2021	None	LSUH	YES	YES	Ochsner	LDH	full	LSUH002072E1S1	AY.25	AY.25	EPI_ISL_4510657	2021-09-24	OK287844	LA-BIE-LSUH002072	9/22/2021	LSUH002072E1S1	PASS	29	0.997191	5350.19	53	1537265	10717
LSUH002041	Saline	Nasopharyngeal	2021-08-27	2021-08-27	12:00	75	Female	White	Caucasian/White	New Orleans	Orleans	70115	LA	1/7/21	1/29/21	Vaccinated	symptomatic	Abbott m2000	15	Medical waste	9/4/2021	None	LSUH	YES	YES	Ochsner	LDH	full	LSUH002041E1S1	AY.25	AY.25	EPI_ISL_4510643	2021-09-24	OK287821	LA-BIE-LSUH002041	9/22/2021	LSUH002041E1S1	PASS	20	0.997793	10992.4	54	2702462	654892
LSUH002043	Saline	Nasopharyngeal	2021-08-27	2021-08-27	12:00	22	Female	Black/African American	African American/Black	Slidell	St Tammany	70460	LA			Not Vaccinated	asymptomatic	Abbott m2000	25	Medical waste	9/4/2021	None	LSUH	YES	YES	Ochsner	LDH	full	LSUH002043E1S1	AY.25	AY.25	EPI_ISL_4510668	2021-09-24	OK287823	LA-BIE-LSUH002043	9/22/2021	LSUH002043E1S1	PASS	20	0.96298	2866.63	1637	1525654	237242
LSUH002048	Saline	Nasopharyngeal	2021-08-27	2021-08-27	12:00	57	Female	Black/African American	African American/Black	Gretna	Jefferson	70056	LA	3/18/21	4/8/21	Vaccinated	asymptomatic	Abbott m2000	20	Medical waste	9/4/2021	None	LSUH	YES	YES	Ochsner	LDH	full	LSUH002048E1S1	AY.25	AY.25	EPI_ISL_4510630	2021-09-24	OK287827	LA-BIE-LSUH002048	9/23/2021	LSUH002048E1S1	PASS	20	0.997057	9991.4	170	2536214	616501
LSUH002049	Saline	Nasopharyngeal	2021-08-27	2021-08-27	12:00	3	Female	Unknown	Unknown	New Orleans	Orleans	70128	LA			Not Vaccinated	symptomatic	Abbott m2000	26	Medical waste	9/4/2021	None	LSUH	YES	YES	Ochsner	LDH	full	LSUH002049E1S1	AY.25	AY.25	EPI_ISL_4510645	2021-09-24	OK287828	LA-BIE-LSUH002049	9/22/2021	LSUH002049E1S1	PASS	20	0.958265	3112.5	1663	1718392	8653
LSUH002051	Saline	Nasopharyngeal	2021-08-27	2021-08-27	12:00	13	Female	Black/African American	Not Hispanic or Latino	New Orleans	Orleans	70131	LA			Not Vaccinated	asymptomatic	Abbott m2000	15	Medical waste	9/4/2021	None	LSUH	YES	YES	Ochsner	LDH	full	LSUH002051E1S1	AY.25	AY.25	EPI_ISL_4510646	2021-09-24	OK287829	LA-BIE-LSUH002051	9/22/2021	LSUH002051E1S1	PASS	20	0.997191	6305.15	54	1646345	12967
LSUH002053	Saline	Nasopharyngeal	2021-08-27	2021-08-27	12:00	45	Female	Black/African American	African American/Black	Edgard	St John The Baptist	70049	LA	12/30/20	1/20/21	Vaccinated	asymptomatic	Abbott m2000	20	Medical waste	9/4/2021	None	LSUH	YES	YES	Ochsner	LDH	full	LSUH002053E1S1	AY.25	AY.25	EPI_ISL_4510665	2021-09-24	OK287831	LA-BIE-LSUH002053	9/23/2021	LSUH002053E1S1	PASS	20	0.997091	8471.54	67	2516143	18488
LSUH002054	Saline	Nasopharyngeal	2021-08-27	2021-08-27	12:00	13	Female	White	Other	Marrero	Jefferson	70072	LA			Not Vaccinated	asymptomatic	Abbott m2000	17	Medical waste	9/4/2021	None	LSUH	YES	YES	Ochsner	LDH	full	LSUH002054E1S1	AY.25	AY.25	EPI_ISL_4510666	2021-09-24	OK287832	LA-BIE-LSUH002054	9/23/2021	LSUH002054E1S1	PASS	20	0.997425	12349.8	55	3239325	26653
LSUH002079	Saline	Nasopharyngeal	2021-08-27	2021-08-27	12:00	61	Female	White	Caucasian/White	Belle chasse	Plaquemines	70037	LA	2/12/21	3/16/21	Vaccinated	Unknown	Abbott m2000	13	Medical waste	9/4/2021	None	LSUH	YES	YES	Ochsner	LDH	full	LSUH002079E1S1	AY.25	AY.25	EPI_ISL_4510658	2021-09-24	OK287851	LA-BIE-LSUH002079	9/22/2021	LSUH002079E1S1	PASS	20	0.998261	9307.77	56	2277357	19003
LSUH002090	Saline	Nasopharyngeal	2021-08-27	2021-08-27	12:00	25	Male	White	Caucasian/White	Picayune	Pearl River	39466	MS	8/25/21		Not Vaccinated	Unknown	Abbott m2000	16	Medical waste	9/4/2021	None	LSUH	YES	YES	Ochsner	LDH	full	LSUH002090E1S1	AY.25	AY.25	EPI_ISL_4510703	2021-09-24	OK287859	MS-BIE-LSUH002090	9/23/2021	LSUH002090E1S1	PASS	20	0.997258	11608.3	58	2926312	24888
LSUH900303	VTM		2021-08-30	2021-08-30	12:00			Unknown	Unknown		Lafayette		LA			Unknown	Unknown	Thermo TaqPath	16.6	21-242-1444 Lafayette General	10/7/2021	None	LSUH	NO	YES	LDH	LDH	partial	LSUH900303E1S1	AY.25	AY.25	EPI_ISL_5193722	2021-10-14	OK510204	LA-BIE-LSUH900303	10/13/2021	LSUH900303E1S1	PASS	7	0.988563	5882.82	302	5452512	1629092
LSUH900306	VTM		2021-08-30	2021-08-30	12:00			Unknown	Unknown		Lafayette		LA			Unknown	Unknown	Thermo TaqPath	15.5	21-242-3587 Lafayette General	10/7/2021	None	LSUH	NO	YES	LDH	LDH	partial	LSUH900306E1S1	AY.25	AY.25	EPI_ISL_5193725	2021-10-14	OK510206	LA-BIE-LSUH900306	10/13/2021	LSUH900306E1S1	PASS	7	0.997258	11018.3	52	5782628	47076
LSUH900285	VTM		2021-08-31	2021-08-31	12:00			Unknown	Unknown		Lafayette		LA			Unknown	Unknown	Thermo TaqPath	19.5	21-243-5859 Lafayette General	10/7/2021	None	LSUH	NO	YES	LDH	LDH	partial	LSUH900285E1S1	AY.25	AY.25	EPI_ISL_5193704	2021-10-14			10/13/2021	LSUH900285E1S1	PASS	7	0.97124	2327.24	584	4916964	10026
LSUH900302	VTM		2021-08-31	2021-08-31	12:00			Unknown	Unknown		Lafayette		LA			Unknown	Unknown	Thermo TaqPath	19.4	21-243-1914 Lafayette General	10/7/2021	None	LSUH	NO	YES	LDH	LDH	partial	LSUH900302E1S1	AY.25	AY.25	EPI_ISL_5193721	2021-10-14	OK510203	LA-BIE-LSUH900302	10/13/2021	LSUH900302E1S1	PASS	7	0.99796	7463.87	23	6461968	1084808
LSUH900292	VTM		2021-09-02	2021-09-02	12:00			Unknown	Unknown		Lafayette		LA			Unknown	Unknown	Thermo TaqPath	15.4	21-245-2109 Lafayette Geenral	10/7/2021	None	LSUH	NO	YES	LDH	LDH	partial	LSUH900292E1S1	AY.25	AY.25	EPI_ISL_5193712	2021-10-14	OK510197	LA-BIE-LSUH900292	10/13/2021	LSUH900292E1S1	PASS	7	0.981875	4162.99	321	6038344	16802
LSUH002037	Saline	Nasopharyngeal	2021-09-03	2021-09-03	12:00	42	Female	Black/African American	African American/Black	Denham Springs	Livingston	70726	LA			Not Vaccinated	symptomatic	Abbott m2000	25	Medical waste	9/4/2021	None	LSUH	YES	YES	Ochsner	LDH	full	LSUH002037E1S1	AY.25	AY.25	EPI_ISL_4510640	2021-09-24	OK287817	LA-BIE-LSUH002037	9/23/2021	LSUH002037E1S1	PASS	20	0.976792	8613.4	1274	2729420	1097626
LSUH002046	Saline	Nasopharyngeal	2021-09-03	2021-09-03	12:00	41	Female	Black/African American	African American/Black	Baton Rouge	East Baton Rouge	70819	LA			Not Vaccinated	asymptomatic	Abbott m2000	17	Medical waste	9/4/2021	None	LSUH	YES	YES	Ochsner	LDH	full	LSUH002046E1S1	AY.25	AY.25	EPI_ISL_4510599	2021-09-24	OK287825	LA-BIE-LSUH002046	9/22/2021	LSUH002046E1S1	PASS	20	0.997325	9090.76	55	2292055	18973
LSUH002075	Saline	Nasopharyngeal	2021-09-03	2021-09-03	12:00	7	Female	Black/African American	African American/Black	Baton Rouge	East Baton Rouge	70819	LA			Not Vaccinated	Unknown	Abbott m2000	16	Medical waste	9/4/2021	None	LSUH	YES	YES	Ochsner	LDH	full	LSUH002075E1S1	AY.25	AY.25	EPI_ISL_4510600	2021-09-24	OK287847	LA-BIE-LSUH002075	9/22/2021	LSUH002075E1S1	PASS	20	0.997224	9041.43	55	2419780	18243
LSUH002081	Saline	Nasopharyngeal	2021-09-03	2021-09-03	12:00	51	Male	Black/African American	African American/Black	Baton Rouge	East Baton Rouge	70819	LA			Not Vaccinated	Unknown	Abbott m2000	21	Medical waste	9/4/2021	None	LSUH	YES	YES	Ochsner	LDH	full	LSUH002081E1S1	AY.25	AY.25	EPI_ISL_4510602	2021-09-24	OK287853	LA-BIE-LSUH002081	9/22/2021	LSUH002081E1S1	PASS	20	0.997191	6507.94	133	1890830	13326
LSUH002076	Saline	Nasopharyngeal	2021-09-04	2021-09-04	12:00	3	Male	Black/African American	African American/Black	Tickfaw	Tangipahoa	70466	LA			Not Vaccinated	Unknown	Abbott m2000	17	Medical waste	9/4/2021	None	LSUH	YES	YES	Ochsner	LDH	full	LSUH002076E1S1	AY.25	AY.25	EPI_ISL_4510678	2021-09-24	OK287848	LA-BIE-LSUH002076	9/23/2021	LSUH002076E1S1	PASS	20	0.997224	12277.7	57	3132860	1467018
LSUH900276	VTM	Nasopharyngeal	2021-09-04	2021-09-04	12:00	76	Male	Black/African American	Not Hispanic or Latino	Nathalbany	Tangipahoa	70451	LA			Vaccinated	Unknown	Thermo TaqPath	15.1	Vaccine Breakthrough	9/29/2021	None	LSUH	NO	YES	LDH	LDH	full	LSUH900276E1S1	AY.25	AY.25	EPI_ISL_4967551	2021-10-07	OK433792	LA-BIE-LSUH900276	10/6/2021	LSUH900276E1S1	PASS	8	0.997325	7982.25	40	7985036	67756
LSUH900301	VTM		2021-09-05	2021-09-05	12:00			Unknown	Unknown		Lafayette		LA			Unknown	Unknown	Thermo TaqPath	14.5	21-248-2682 Lafayette General	10/7/2021	None	LSUH	NO	YES	LDH	LDH	partial	LSUH900301E1S1	AY.25	AY.25	EPI_ISL_5193720	2021-10-14	OK510202	LA-BIE-LSUH900301	10/13/2021	LSUH900301E1S1	PASS	7	0.997157	11040.8	52	7325506	1453996
LSUH900216	VTM	Nasopharyngeal	2021-09-07	2021-09-07	12:00	49	Female	Black/African American	Unknown	Jackson	East Baton Rouge	70791	LA			Not Vaccinated	Unknown	Thermo TaqPath	20.7		9/22/2021	None	LSUH	YES	YES	LDH	LDH	partial	LSUH900216E1S1	AY.25	AY.25	EPI_ISL_4740937	2021-10-01			9/30/2021	LSUH900216E1S1	PASS	9	0.974417	9826.61	1165	3342500	30560
LSUH900217	VTM	Nasopharyngeal	2021-09-07	2021-09-07	12:00	32	Male	Black/African American	Not Hispanic or Latino	Saint Gabriel	Iberville	70776	LA			Not Vaccinated	Unknown	Thermo TaqPath	24.5		9/22/2021	None	LSUH	YES	YES	LDH	LDH	partial	LSUH900217E1S1	AY.25	AY.25					9/30/2021	LSUH900217E1S1	DID NOT PASS		0.889175	3248.85	3830	2201309	13747
CAT00029	saline	Nasopharyngeal	2021-09-08	2021-09-08	12:00	24	Male	Black/African American	African American/Black	Bush	St Tammany	70433	LA			Not Vaccinated	Unknown	Abbott M2000	19	Medical waste	10/15/2021	None	LSUH	YES	YES	Ochsner	LACATS	full	CAT00029E1S1	AY.25	AY.25	EPI_ISL_5796826	2021-10-30			10/27/2021	CAT00029E1S1	PASS	15	0.996957	9343.91	61	6938574	1671063
LSUH002066	Saline	Nasopharyngeal	2021-09-08	2021-09-08	12:00	42	Male	White	Caucasian/White	Des Allemands	St Charles	70030	LA			Not Vaccinated	Unknown	Abbott IDNow	Unknown	Urgent Care	9/8/2021	None	LSUH	YES	YES	Ochsner	LDH	full	LSUH002066E1S1	AY.25	AY.25	EPI_ISL_4510662	2021-09-24	OK287840	LA-BIE-LSUH002066	9/22/2021	LSUH002066E1S1	PASS	16	0.997492	10759.7	84	2770283	22226
LSUH002094	Saline	Nasopharyngeal	2021-09-08	2021-09-08	12:00	81	Female	White	Caucasian/White	Slidell	St Tammany	70458	LA			Not Vaccinated	Unknown	Abbott m2000	18	Medical waste	9/9/2021	None	LSUH	YES	YES	Ochsner	LDH	full	LSUH002094E1S1	AY.25	AY.25	EPI_ISL_4510670	2021-09-24	OK287863	LA-BIE-LSUH002094	9/22/2021	LSUH002094E1S1	PASS	15	0.997258	10659.3	54	2976522	21868
LSUH002098	Saline	Nasopharyngeal	2021-09-08	2021-09-08	12:00	11	Male	Black/African American	African American/Black	Denham Springs	Livingston	70726	LA			Not Vaccinated	Unknown	Abbott m2000	Unknown	Medical waste	9/9/2021	None	LSUH	YES	YES	Ochsner	LDH	full	LSUH002098E1S1	AY.25	AY.25					9/23/2021	LSUH002098E1S1	DID NOT PASS		0.875196	1383.17	3629	1803561	4925
LSUH002104	Saline	Nasopharyngeal	2021-09-08	2021-09-08	12:00	45	Female	Unknown	Unknown	Madisonville	St Tammany	70447	LA			Not Vaccinated	Unknown	Abbott m2000	27	Medical waste	9/9/2021	None	LSUH	YES	YES	Ochsner	LDH	full	LSUH002104E1S1	AY.25	AY.25	EPI_ISL_4510672	2021-09-24			9/22/2021	LSUH002104E1S1	PASS	15	0.971374	3879.08	1326	1790385	548650
LSUH002106	Saline	Nasopharyngeal	2021-09-08	2021-09-08	12:00	16	Male	White	Caucasian/White	Greenwell Springs	East Baton Rouge	70739	LA			Not Vaccinated	Unknown	Abbott m2000	18	Medical waste	9/9/2021	None	LSUH	YES	YES	Ochsner	LDH	full	LSUH002106E1S1	AY.25	AY.25	EPI_ISL_4510605	2021-09-24	OK287869	LA-BIE-LSUH002106	9/22/2021	LSUH002106E1S1	PASS	15	0.997258	5780.84	53	1500322	351354
CAT00030	saline	Nasopharyngeal	2021-09-09	2021-09-09	12:00	57	Female	White	Caucasian/White	Radcliff	Hardin	40160	KY	4/20/21	5/18/21	Vaccinated	Unknown	Abbott M2000	13	Medical waste	10/15/2021	None	LSUH	YES	YES	Ochsner	LACATS	full	CAT00030E1S1	AY.25	AY.25	EPI_ISL_5796827	2021-10-30			10/27/2021	CAT00030E1S1	PASS	15	0.995184	9888.01	114	7129431	1828107
CAT00037	saline	Nasopharyngeal	2021-09-09	2021-09-09	12:00	65	Female	Black/African American	African American/Black	Westwego	Jefferson	70096	LA	6/27/21	7/18/21	Vaccinated	Unknown	Abbott M2000	27	Medical waste	10/15/2021	None	LSUH	YES	YES	Ochsner	LACATS	full	CAT00037E1S1	AY.25	AY.25					10/27/2021	CAT00037E1S1	DID NOT PASS		0.888138	1663.84	2494	2766069	401826
CAT00038	saline	Nasopharyngeal	2021-09-09	2021-09-09	12:00	50	Female	White	Caucasian/White	Mandeville	St Tammany	70471	LA	5/12/21	6/2/21	Vaccinated	Unknown	Abbott M2000	15	Medical waste	10/15/2021	None	LSUH	YES	YES	Ochsner	LACATS	full	CAT00038E1S1	AY.25	AY.25	EPI_ISL_5796832	2021-10-30			10/27/2021	CAT00038E1S1	PASS	15	0.997124	11056	49	7994673	75003
LSUH002093	Saline	Nasopharyngeal	2021-09-09	2021-09-09	12:00	102	Female	White	Caucasian/White	Slidell	St Tammany	70458	LA			Not Vaccinated	Unknown	Abbott m2000	21	Medical waste	9/9/2021	None	LSUH	YES	YES	Ochsner	LDH	full	LSUH002093E1S1	AY.25	AY.25	EPI_ISL_4510675	2021-09-24	OK287862	LA-BIE-LSUH002093	9/23/2021	LSUH002093E1S1	PASS	15	0.997091	8877.35	233	2247523	536620
LSUH002099	Saline	Nasopharyngeal	2021-09-09	2021-09-09	12:00	34	Female	White	Caucasian/White	Jefferson	Jefferson	70121	LA	2/24/21	3/17/21	Vaccinated	Unknown	Abbott m2000	27	Medical waste	9/9/2021	None	LSUH	YES	YES	Ochsner	LDH	full	LSUH002099E1S1	AY.25	AY.25	EPI_ISL_4510618	2021-09-24	OK287866	LA-BIE-LSUH002099	9/22/2021	LSUH002099E1S1	PASS	15	0.938468	4768.32	2398	1642421	17152
LSUH002101	Saline	Nasopharyngeal	2021-09-09	2021-09-09	12:00	70	Male	Unknown	Unknown	Lacombe	St Tammany	70445	LA			Not Vaccinated	Unknown	Abbott m2000	Unknown	Medical waste	9/9/2021	None	LSUH	YES	YES	Ochsner	LDH	full	LSUH002101E1S1	AY.25	AY.25					9/22/2021	LSUH002101E1S1	DID NOT PASS		0.857506	1068.18	5336	1360152	189277
LSUH002117	Saline	Nasopharyngeal	2021-09-09	2021-09-09	12:00	53	Female	White	Caucasian/White	Marrero	Jefferson	70072	LA			Not Vaccinated	Unknown	Abbott m2000	27	Medical waste	9/9/2021	None	LSUH	YES	YES	Ochsner	LDH	full	LSUH002117E1S1	AY.25	AY.25	EPI_ISL_4510622	2021-09-24			9/22/2021	LSUH002117E1S1	PASS	15	0.944052	2921.3	2207	1434989	8346
LSUH002139	DNA/RNA Shield	Nasopharyngeal	2021-09-09	2021-09-09	12:00	73	Female	White	Caucasian/White	Bridge City	Jefferson	70094	LA	6/30/21		Vaccinated	symptomatic	Abbott m2000	Unknown	Hospital	9/9/2021	None	LSUH	YES	YES	Ochsner	LDH	full	LSUH002139E1S1	AY.25	AY.25	EPI_ISL_4510634	2021-09-24			9/23/2021	LSUH002139E1S1	PASS	15	0.969702	3501.49	1450	1832155	9475
LSUH002140	DNA/RNA Shield	Nasopharyngeal	2021-09-09	2021-09-09	12:00	93	Male	White	Caucasian/White	Houma	Terrebonne	70363	LA			Not Vaccinated	symptomatic	Abbott m2000	Unknown	Hospital	9/9/2021	None	LSUH	YES	YES	Ochsner	LDH	full	LSUH002140E1S1	AY.25	AY.25	EPI_ISL_4510681	2021-09-24	OK287882	LA-BIE-LSUH002140	9/22/2021	LSUH002140E1S1	PASS	15	0.897101	788.101	2556	1829352	2204
LSUH900297	VTM		2021-09-09	2021-09-09	12:00			Unknown	Unknown		Lafayette		LA			Unknown	Unknown	Thermo TaqPath	27.5	21-252-4535 Lafayette General	10/7/2021	None	LSUH	NO	YES	LDH	LDH	partial	LSUH900297E1S1	AY.25	AY.25	EPI_ISL_5193717	2021-10-14	OK510199	LA-BIE-LSUH900297	10/13/2021	LSUH900297E1S1	PASS	7	0.987794	7928.44	358	4806312	1017950
LSUH002143	DNA/RNA Shield	Nasopharyngeal	2021-09-11	2021-09-11	12:00	76	Female	Black/African American	African American/Black	New Orleans	Orleans	70119	LA			Not Vaccinated	symptomatic	Abbott m2000	Unknown	Hospital	9/11/2021	None	LSUH	YES	YES	Ochsner	LDH	full	LSUH002143E1S1	AY.25	AY.25	EPI_ISL_4510655	2021-09-24	OK287884	LA-BIE-LSUH002143	9/22/2021	LSUH002143E1S1	PASS	13	0.997291	10755.8	57	2722738	1265253
LSUH002130	DNA/RNA Shield	Nasopharyngeal	2021-09-12	2021-09-12	12:00	35	Male	White	Caucasian/White	Violet	St Bernard	70092	LA			Not Vaccinated	symptomatic	Abbott m2000	Unknown	Hospital	9/12/2021	None	LSUH	YES	YES	Ochsner	LDH	full	LSUH002130E1S1	AY.25	AY.25					9/22/2021	LSUH002130E1S1	DID NOT PASS		0.851587	895.892	4131	1535580	3368
LSUH002132	DNA/RNA Shield	Nasopharyngeal	2021-09-12	2021-09-12	12:00	75	Female	White	Caucasian/White	Jefferson	Jefferson	70121	LA			Not Vaccinated	symptomatic	Abbott m2000	Unknown	Hospital	9/12/2021	None	LSUH	YES	YES	Ochsner	LDH	full	LSUH002132E1S1	AY.25	AY.25	EPI_ISL_4510624	2021-09-24			9/22/2021	LSUH002132E1S1	PASS	12	0.917935	1465.46	2577	1570525	4313
LSUH900232	VTM		2021-09-15	2021-09-15	12:00			Unknown	Unknown		Lafayette		LA			Unknown	Unknown	Thermo TaqPath	24.8	21-235-4091 Lafayette General	9/22/2021	None	LSUH	NO	YES	LDH	LDH	partial	LSUH900232E1S1	AY.25	AY.25					9/30/2021	LSUH900232E1S1	DID NOT PASS		0.801926	440.833	4710	1990017	1556
LSUH900234	VTM		2021-09-15	2021-09-15	12:00			Unknown	Unknown		Lafayette		LA			Unknown	Unknown	Thermo TaqPath	15.1	21-235-4109 Lafayette General	9/22/2021	None	LSUH	NO	YES	LDH	LDH	partial	LSUH900234E1S1	AY.25	AY.25	EPI_ISL_4740920	2021-10-01	OK353771	LA-BIE-LSUH900234	9/30/2021	LSUH900234E1S1	PASS	9	0.998294	9518.11	25	3063451	1204006
LSUH900235	VTM		2021-09-15	2021-09-15	12:00			Unknown	Unknown		Lafayette		LA			Unknown	Unknown	Thermo TaqPath	20.9	21-235-3528 Lafayette General	9/22/2021	None	LSUH	NO	YES	LDH	LDH	partial	LSUH900235E1S1	AY.25	AY.25	EPI_ISL_4740921	2021-10-01	OK353772	LA-BIE-LSUH900235	9/30/2021	LSUH900235E1S1	PASS	9	0.997793	13462.5	55	3926482	28021
LSUH900239	VTM		2021-09-15	2021-09-15	12:00			Unknown	Unknown		Lafayette		LA			Unknown	Unknown	Thermo TaqPath	22.2	21-238-2761 Lafayette General	9/22/2021	None	LSUH	NO	YES	LDH	LDH	partial	LSUH900239E1S1	AY.25	AY.25	EPI_ISL_4740938	2021-10-01			9/30/2021	LSUH900239E1S1	PASS	9	0.952547	5072.54	1508	2600322	718516
LSUH900248	VTM		2021-09-15	2021-09-15	12:00			Unknown	Unknown		Lafayette		LA			Unknown	Unknown	Thermo TaqPath	10.2	21-245-5845 Lafayette General	9/29/2021	None	LSUH	NO	YES	LDH	LDH	full	LSUH900248E1S1	AY.25	AY.25	EPI_ISL_4967531	2021-10-07	OK433776	LA-BIE-LSUH900248	10/6/2021	LSUH900248E1S1	PASS	8	0.998127	11030.1	28	11367712	10627016
LSUH900251	VTM		2021-09-15	2021-09-15	12:00			Unknown	Unknown		Lafayette		LA			Unknown	Unknown	Thermo TaqPath	13.5	21-255-1824 Lafayette General	9/29/2021	None	LSUH	NO	YES	LDH	LDH	full	LSUH900251E1S1	AY.25	AY.25	EPI_ISL_4967533	2021-10-07	OK433778	LA-BIE-LSUH900251	10/6/2021	LSUH900251E1S1	PASS	8	0.997392	12818.5	50	14254800	117872
LSUH900254	VTM		2021-09-15	2021-09-15	12:00			Unknown	Unknown		Lafayette		LA			Unknown	Unknown	Thermo TaqPath	18.9	21-255-1819 Lafayette General	9/29/2021	None	LSUH	NO	YES	LDH	LDH	full	LSUH900254E1S1	AY.25	AY.25	EPI_ISL_4967535	2021-10-07	OK433779	LA-BIE-LSUH900254	10/6/2021	LSUH900254E1S1	PASS	8	0.997157	9637.1	54	12068668	88716
LSUH002136	DNA/RNA Shield	Nasopharyngeal	2021-09-17	2021-09-17	12:00	43	Female	Black/African American	African American/Black	Baldwin	St Mary	70514	LA			Not Vaccinated	symptomatic	Abbott m2000	Unknown	Hospital	9/17/2021	None	LSUH	YES	YES	Ochsner	LDH	full	LSUH002136E1S1	AY.25	AY.25	EPI_ISL_4510667	2021-09-24	OK287880	LA-BIE-LSUH002136	9/22/2021	LSUH002136E1S1	PASS	7	0.959235	4309.22	1830	1776265	12685
LSUH900213	VTM	Nasopharyngeal	2021-09-17	2021-09-17	12:00	27	Female	White	Not Hispanic or Latino	Ville Platte	Evangeline	70586	LA			Vaccinated	Unknown	Thermo TaqPath	13.4		9/22/2021	None	LSUH	YES	YES	LDH	LDH	partial	LSUH900213E1S1	AY.25	AY.25	EPI_ISL_4740904	2021-10-01	OK353756	LA-BIE-LSUH900213	9/30/2021	LSUH900213E1S1	PASS	9	0.998127	16677.2	44	4013121	975551
LSUH900225	VTM	Nasal	2021-09-17	2021-09-17	12:00	78	Male	White	Not Hispanic or Latino	New Roads	Pointe Coupee	70760	LA			Vaccinated	Unknown	Thermo TaqPath	12.5		9/22/2021	None	LSUH	YES	YES	LDH	LDH	partial	LSUH900225E1S1	AY.25	AY.25	EPI_ISL_4740907	2021-10-01	OK353764	LA-BIE-LSUH900225	9/30/2021	LSUH900225E1S1	PASS	9	0.998261	15398.3	26	3665832	33851
LSUH002161	DNA/RNA Shield	Nasopharyngeal	2021-09-20	2021-09-20	12:00	54	Male	White	Caucasian/White	Metairie	Jefferson	70001	LA			Not Vaccinated	Unknown	Abbott m2000	Unknown	Hospital	9/20/2021	None	LSUH	YES	YES	Ochsner	LDH	partial	LSUH002161E1S1	AY.25	AY.25					9/30/2021	LSUH002161E1S1	DID NOT PASS		0.82062	2002.23	5687	1846099	9511
LSUH002166	Saline	Nasopharyngeal	2021-09-21	2021-09-21	12:00	65	Male	White	Caucasian/White	Covington	St Tammany	70433	LA	2/12/21	3/5/21	Vaccinated	Unknown	Abbott m2000	Unknown	Medical waste	9/21/2021	None	LSUH	YES	YES	Ochsner	LDH	partial	LSUH002166E1S1	AY.25	AY.25	EPI_ISL_4740909	2021-10-01	OK353755	LA-BIE-LSUH002166	9/30/2021	LSUH002166E1S1	PASS	10	0.996489	19983.8	63	4863393	4493478
LSUH002178	Saline	Nasopharyngeal	2021-09-23	2021-09-23	12:00	34	Male	White	Caucasian/White	New Orleans	Orleans	70118	LA	3/20/21	4/17/21	Vaccinated	Unknown	Abbott M2000	Unknown	Medical waste	9/24/2021	None	LSUH	YES	YES	Ochsner	LDH	full	LSUH002178E1S1	AY.25	AY.25	EPI_ISL_4967512	2021-10-07	OK433760	LA-BIE-LSUH002178	10/6/2021	LSUH002178E1S1	PASS	13	0.997392	11292.3	52	12247588	98928
LSUH002179	Saline	Nasopharyngeal	2021-09-23	2021-09-23	12:00	5	Male	White	Latino/Latina/Hispanic	New Orleans	Orleans	70115	LA			Not Vaccinated	Unknown	Abbott M2000	Unknown	Medical waste	9/24/2021	None	LSUH	YES	YES	Ochsner	LDH	full	LSUH002179E1S1	AY.25	AY.25	EPI_ISL_4967513	2021-10-07	OK433761	LA-BIE-LSUH002179	10/6/2021	LSUH002179E1S1	PASS	13	0.998395	11166.4	26	11788168	2789472
LSUH002181	Saline	Nasopharyngeal	2021-09-23	2021-09-23	12:00	51	Female	White	Caucasian/White	Covington	St Tammany	70433	LA			Not Vaccinated	Unknown	Abbott M2000	Unknown	Medical waste	9/24/2021	None	LSUH	YES	YES	Ochsner	LDH	full	LSUH002181E1S1	AY.25	AY.25	EPI_ISL_4967515	2021-10-07	OK433762	LA-BIE-LSUH002181	10/6/2021	LSUH002181E1S1	PASS	13	0.995352	10304.7	117	12946136	88352
LSUH002184	Saline	Nasopharyngeal	2021-09-23	2021-09-23	12:00	31	Female	White	Caucasian/White	New Orleans	Orleans	70124	LA	12/23/20	1/14/21	Vaccinated	Unknown	Abbott M2000	Unknown	Medical waste	9/24/2021	None	LSUH	YES	YES	Ochsner	LDH	full	LSUH002184E1S1	AY.25	AY.25	EPI_ISL_4967518	2021-10-07	OK433764	LA-BIE-LSUH002184	10/6/2021	LSUH002184E1S1	PASS	13	0.997291	8891.56	53	9341244	73196
LSUH002173	Saline	Nasopharyngeal	2021-09-24	2021-09-24	12:00	71	Female	White	Caucasian/White	Raceland	Lafourche	70394	LA			Not Vaccinated	Unknown	Abbott M2000	Unknown	Medical waste	9/24/2021	None	LSUH	YES	YES	Ochsner	LDH	full	LSUH002173E1S1	AY.25	AY.25	EPI_ISL_4967507	2021-10-07	OK433756	LA-BIE-LSUH002173	10/6/2021	LSUH002173E1S1	PASS	13	0.998228	13631.3	24	14712756	3490460
LSUH002175	Saline	Nasopharyngeal	2021-09-24	2021-09-24	12:00	63	Female	White	Caucasian/White	Raceland	Lafourche	70394	LA			Not Vaccinated	Unknown	Abbott M2000	Unknown	Medical waste	9/24/2021	None	LSUH	YES	YES	Ochsner	LDH	full	LSUH002175E1S1	AY.25	AY.25	EPI_ISL_4967509	2021-10-07	OK433758	LA-BIE-LSUH002175	10/6/2021	LSUH002175E1S1	PASS	13	0.997124	8316.67	53	9228476	68312
LSUH002191	DNA/RNA Shield	Nasopharyngeal	2021-09-28	2021-09-28	12:00	74	Female	Black/African American	African American/Black	New Orleans	Orleans	70126	LA	10/1/21		Not Vaccinated	Symptomatic	Abbott M2000	Unknown	Hospital	9/28/2021	None	LSUH	YES	YES	Ochsner	LDH	full	LSUH002191E1S1	AY.25	AY.25					10/6/2021	LSUH002191E1S1	DID NOT PASS		0.74521	471.224	4284	4820444	369660
LSUH002169	Saline	Nasopharyngeal	2021-09-29	2021-09-29	12:00	41	Male	White	Caucasian/White	New Orleans	Orleans	70124	LA	3/9/21	3/30/21	Vaccinated	Unknown	Abbott IDNow	Unknown	Urgent Care	9/29/2021	None	LSUH	YES	YES	Ochsner	LDH	full	LSUH002169E1S1	AY.25	AY.25					10/6/2021	LSUH002169E1S1	DID NOT PASS		0.71655	299.719	6500	6975664	271256
LSUH002201	DNA/RNA Shield	Nasopharyngeal	2021-09-30	2021-09-30	12:00	9	Female	Black/African American	African American/Black	Marrero	Jefferson	70072	LA			Not Vaccinated	Unknown	Abbott m2000	Unknown	Medical waste	10/1/2021	None	LSUH	YES	YES	Ochsner	LDH	partial	LSUH002201E1S1	AY.25	AY.25	EPI_ISL_5193693	2021-10-14	OK510180	LA-BIE-LSUH002201	10/13/2021	LSUH002201E1S1	PASS	13	0.998595	14696	22	7497840	3404368
LSUH002202	DNA/RNA Shield	Nasopharyngeal	2021-09-30	2021-09-30	12:00	7	Male	Black/African American	African American/Black	Marrero	Jefferson	70072	LA			Not Vaccinated	Unknown	Abbott m2000	Unknown	Medical waste	10/1/2021	None	LSUH	YES	YES	Ochsner	LDH	partial	LSUH002202E1S1	AY.25	AY.25	EPI_ISL_5193694	2021-10-14	OK510181	LA-BIE-LSUH002202	10/13/2021	LSUH002202E1S1	PASS	13	0.927064	1223.67	1566	3240338	6396
LSUH002204	DNA/RNA Shield	Nasopharyngeal	2021-09-30	2021-09-30	12:00	13	Female	Black/African American	African American/Black	Marrero	Jefferson	70072	LA			Not Vaccinated	Unknown	Abbott m2000	Unknown	Medical waste	10/1/2021	None	LSUH	YES	YES	Ochsner	LDH	partial	LSUH002204E1S1	AY.25	AY.25	EPI_ISL_5193696	2021-10-14	OK510183	LA-BIE-LSUH002204	10/13/2021	LSUH002204E1S1	PASS	13	0.998328	13860.2	24	6616438	6200700
LSUH002189	DNA/RNA Shield	Nasopharyngeal	2021-10-01	2021-10-01	12:00	74	Female	White	Caucasian/White	Bridge City	Jefferson	70094	LA	1/5/21	2/2/21	Vaccinated	Symptomatic	Abbott M2000	Unknown	Hospital	10/1/2021	None	LSUH	YES	YES	Ochsner	LDH	full	LSUH002189E1S1	AY.25	AY.25	EPI_ISL_4967522	2021-10-07	OK433768	LA-BIE-LSUH002189	10/6/2021	LSUH002189E1S1	PASS	6	0.997157	7394.36	52	9055168	3703192
LSUH002190	DNA/RNA Shield	Nasopharyngeal	2021-10-01	2021-10-01	12:00	50	Male	White	Caucasian/White	River Ridge	Jefferson	70123	LA			Not Vaccinated	Symptomatic	Abbott M2000	Unknown	Hospital	10/1/2021	None	LSUH	YES	YES	Ochsner	LDH	full	LSUH002190E1S1	AY.25	AY.25					10/6/2021	LSUH002190E1S1	DID NOT PASS		0.825737	487.152	2465	4851436	7828
LSUH900312	VTM	Nasopharyngeal	2021-10-01	2021-10-01	12:00	86	Male	White	Not Hispanic or Latino	Winnfield	Winn	71483	LA			Vaccinated	Symptomatic	Thermo TaqPath	11.9	OLSU-00312	10/28/2021	None	LSUH	NO	YES	LDH	LDH	full	LSUH900312E1S1	AY.25	AY.25	EPI_ISL_5934088	2021-11-05	OL355240	LA-BIE-LSUH900312	11/3/2021	LSUH900312E1S1	PASS	8	0.998428	10750.2	24	5110620	46658
LSUH002207	DNA/RNA Shield	Nasopharyngeal	2021-10-04	2021-10-04	12:00	75	Female	Black/African American	African American/Black	New Orleans	Orleans	70126	LA			Not Vaccinated	Symptomatic	Abbott m2000	Unknown	Hospital	10/4/2021	None	LSUH	YES	YES	Ochsner	LDH	partial	LSUH002207E1S1	AY.25	AY.25	EPI_ISL_5193699	2021-10-14	OK510186	LA-BIE-LSUH002207	10/13/2021	LSUH002207E1S1	PASS	10	0.997091	7761.89	53	4953330	34320
LSUH002214	Saline	Nasopharyngeal	2021-10-08	2021-10-08	12:00	36	Female	Black/African American	African American/Black	New Orleans	Orleans	70127	LA			Not Vaccinated	Unknown	Abbott M2000	Unknown	Medical waste	10/8/2021	None	LSUH	YES	YES	Ochsner	LDH	partial	LSUH002214E1S1	AY.25	AY.25	EPI_ISL_5415686	2021-10-20	OK595052	LA-BIE-LSUH002214	10/20/2021	LSUH002214E1S1	PASS	12	0.997458	26313.9	54	14079224	124454
LSUH002215	Saline	Nasopharyngeal	2021-10-08	2021-10-08	12:00	60	Female	White	Caucasian/White	Walker	Livingston	70785	LA	4/2/21	4/23/21	Vaccinated	Unknown	Abbott M2000	Unknown	Medical waste	10/8/2021	None	LSUH	YES	YES	Ochsner	LDH	partial	LSUH002215E1S1	AY.25	AY.25	EPI_ISL_5415687	2021-10-20	OK595053	LA-BIE-LSUH002215	10/20/2021	LSUH002215E1S1	PASS	12	0.998428	34143.7	27	19649878	4843718
LSUH002224	Saline	Nasopharyngeal	2021-10-15	2021-10-15	12:00	44	Male	White	Caucasian/White	Slidell	St Tammany	70461	LA			Not Vaccinated	Unknown	Abbott M2000	Unknown	Medical waste	10/15/2021	None	LSUH	YES	YES	Ochsner	LDH	full	LSUH002224E1S1	AY.25	AY.25	EPI_ISL_5772006	2021-10-29			10/27/2021	LSUH002224E1S1	PASS	14	0.913922	1881.07	3520	1181820	281784
LSUH002232	Saline	Nasopharyngeal	2021-11-12	2021-11-12	12:00	35	Male	White	Latino/Latina/Hispanic	Baton Rouge	East Baton Rouge	70820	LA			Not Vaccinated	Unknown	Abbott M2000	Unknown	Medical waste	11/12/2021	None	LSUH	NO	YES	Ochsner	LDH	full	LSUH002232E1S1	AY.25	AY.25					11/24/2021	LSUH002232E1S1	DID NOT PASS		0.894693	660.942	2988	1553081	1942
LSUH002260	DNA/RNA Shield	Nasal	2021-12-03	2021-12-03	12:00	29	Female	White	Caucasian/White	Destrehan	Orleans	70047	LA	1/10/21	1/31/21	Vaccinated	Unknown		Unknown	MAB	12/3/2021	None	LSUH	YES	YES	Ochsner	LDH	full	LSUH002260E1S1	AY.25	AY.25	EPI_ISL_7552441	2021-12-10	OL828455	LA-BIE-LSUH002260	12/8/2021	LSUH002260E1S1	PASS	7	0.98853	6999.2	315	3859286	866524
LSUH900318	VTM	Nasopharyngeal	2021-12-03	2021-12-03	12:00	67	Male	Unknown	Unknown	Bunkie	Avoyelles	71322	LA	2/11/21	3/4/21	Vaccinated	Symptomatic	Thermo TaqPath	17.3	OLSU-00318	12/9/2021	None	LSUH	NO	YES	LDH	LDH	partial	LSUH900318E1S2	AY.25	AY.25	EPI_ISL_7799943	2021-12-17	OL957355	LA-BIE-LSUH900318	12/17/2021	LSUH900318E1S2	PASS	8	0.988697	13733.7	354	3291245	3036380
LSUH900319	VTM	Nasopharyngeal	2021-12-06	2021-12-06	12:00	49	Female	Unknown	Unknown	Mansura	Avoyelles	71350	LA	4/15/21	5/6/21	Vaccinated	Symptomatic	Thermo TaqPath	11.5	OLSU-00319	12/9/2021	None	LSUH	NO	YES	LDH	LDH	partial	LSUH900319E1S2	AY.25	AY.25	EPI_ISL_7799944	2021-12-17	OL957356	LA-BIE-LSUH900319	12/17/2021	LSUH900319E1S2	PASS	8	0.997826	19346.3	51	4533043	4268647
LSUH002295	Saline	Nasopharyngeal	2021-12-09	2021-12-09	12:00	16	Male	White	Caucasian/White	Luling	St Charles	70070	LA			Not Vaccinated	Unknown	Abbott IDNow	Unknown	URGENT CARE	12/9/2021	None	LSUH	YES	YES	Ochsner	LDH	partial	LSUH002295E1S2	AY.25	AY.25	EPI_ISL_7799927	2021-12-17	OL957351	LA-BIE-LSUH002295	12/17/2021	LSUH002295E1S2	PASS	8	0.988764	22555.2	367	5530794	5001025
LSUH002372	DNA/RNA Shield	Nasal	2021-12-15	2021-12-15	12:00	40	Male	White	Caucasian/White	Kenner	Jefferson	70065	LA			Not Vaccinated	Unknown	Abbott IDNow		MAB	12/15/2021	None	LSUH	YES	YES	Ochsner	LDH	full	LSUH002372E1S1	AY.25	AY.25	EPI_ISL_8083863	2021-12-24			12/23/2021	LSUH002372E1S1	PASS	9	0.904826	640.037	3372	884055	72719
LSUH002426	Saline	Nasal	2021-12-17	2021-12-17	12:00	48	Male	White	Caucasian/White	New Orleans	Orleans	70115	LA			Not Vaccinated	Unknown	Abbott IDNow		URGENT CARE	12/17/2021	None	LSUH	YES	YES	Ochsner	LDH	full	LSUH002426E1S1	AY.25	AY.25	EPI_ISL_8083910	2021-12-24	OM033337	LA-BIE-LSUH002426	12/23/2021	LSUH002426E1S1	PASS	7	0.988463	7807.68	313	1878349	16131
LSUH000976	Saline	Nasopharyngeal	2021-07-08	2021-07-08	12:00	30	Female	Unknown	Unknown	Baton Rouge	East Baton Rouge	70816	LA			Not Vaccinated	Unknown	Abbott ID Now	Unknown		7/8/2021	No storage	LSUH	YES	YES	Ochsner	LDH	full	LSUH000976E1S1	AY.25.1	AY.25.1	EPI_ISL_3010341	2021-07-20	MZ577505	LA-BIE-LSUH000976	7/19/2021	LSUH000976E1S1	PASS	12	0.912283	3424.4	1329	1265875	239545
LSUH001116	Saline	Nasopharyngeal	2021-07-12	2021-07-12	12:00	43	Female	Asian	Asian	Kenner	Jefferson	70065	LA			Not Vaccinated	Unknown	Abbott ID Now	Unknown		7/12/2021	No storage	LSUH	YES	YES	Ochsner	LDH	full	LSUH001116E1S1	AY.25.1	AY.25.1					7/19/2021	LSUH001116E1S1	DID NOT PASS		0.688727	322.899	4916	862613	43758
LSUH001219	Saline	Nasopharyngeal	2021-07-14	2021-07-14	12:00	32	Male	White	Caucasian/White	Bourg	Terrebonne	70343	LA			Not Vaccinated	Unknown	Abbott ID Now	Unknown		7/14/2021	None	LSUH	YES	YES	Ochsner	LDH	full	LSUH001219E1S1	AY.25.1	AY.25.1	EPI_ISL_3090924	2021-07-26	MZ637345	LA-BIE-LSUH001219	7/26/2021	LSUH001219E1S1	PASS	12	0.997258	4003.3	49	1150040	263819
LSUH001423	Saline	Nasopharyngeal	2021-07-18	2021-07-18	12:00	52	Male	White	Caucasian/White	Baton Rouge	East Baton Rouge	70816	LA			Not Vaccinated	Unknown	Abbott ID Now	Unknown		7/18/2021	None	LSUH	YES	YES	Ochsner	LDH	full	LSUH001423E1S1	AY.25.1	AY.25.1	EPI_ISL_3088960	2021-07-26	MZ634241	LA-BIE-LSUH001423	7/23/2021	LSUH001423E1S1	PASS	8	0.997191	4148.49	44	1054957	9981
LSUH001445	Saline	Nasopharyngeal	2021-07-18	2021-07-18	12:00	30	Male	White	Caucasian/White	Metairie	Jefferson	70003	LA			Not Vaccinated	Unknown	Abbott ID Now	Unknown		7/18/2021	None	LSUH	YES	YES	Ochsner	LDH	full	LSUH001445E1S1	AY.25.1	AY.25.1	EPI_ISL_3088979	2021-07-26	MZ634259	LA-BIE-LSUH001445	7/23/2021	LSUH001445E1S1	PASS	8	0.948065	1300.25	605	555241	305119
LSUH001300	Saline	Nasopharyngeal	2021-07-19	2021-07-19	12:00	58	Male	White	Caucasian/White	Metairie	Jefferson	70003	LA			Not Vaccinated	Unknown	Abbott ID Now	Unknown		7/19/2021	None	LSUH	YES	YES	Ochsner	LDH	full	LSUH001300E1S1	AY.25.1	AY.25.1					7/26/2021	LSUH001300E1S1	DID NOT PASS		0.717453	244.469	2429	946430	837
LSUH001490	Saline	Nasopharyngeal	2021-07-21	2021-07-21	12:00	42	Female	White	Caucasian/White	River Ridge	Jefferson	70123	LA	1/20/21	2/10/21	Vaccinated	Unknown	Abbott ID Now	Unknown		7/21/2021	None	LSUH	YES	YES	Ochsner	LDH	full	LSUH001490E1S1	AY.25.1	AY.25.1	EPI_ISL_3214710	2021-08-02	MZ681763	LA-BIE-LSUH001490	8/2/2021	LSUH001490E1S1	PASS	12	0.963281	2207.68	669	1026400	309874
LSUH001648	Saline	Nasopharyngeal	2021-07-29	2021-07-29	12:00	36	Male	White	Caucasian/White	Gretna	Jefferson	70053	LA			Not Vaccinated	Unknown	Abbott ID Now	Unknown		7/29/2021	None	LSUH	YES	YES	Ochsner	LDH	full	LSUH001648E1S1	AY.25.1	AY.25.1	EPI_ISL_3259389	2021-08-05	MZ712812	LA-BIE-LSUH001648	8/5/2021	LSUH001648E1S1	PASS	7	0.996622	2909.69	260	836326	358971
CAT00244	saline	Nasopharyngeal	2021-08-03	2021-08-03	12:00	43	Female	White	Caucasian/White	Houma	Terrebonne	70364	LA			Not Vaccinated	Unknown	Abbott M2000		Medical waste	8/3/2021	None	LSUH	YES	YES	Ochsner	LACATS	full	CAT00244E1S1	AY.25.1	AY.25.1	EPI_ISL_6259267	2021-11-11	OL450599	LA-BIE-CAT00244	11/10/2021	CAT00244E1S1	PASS	100	0.995084	5120.37	55	3668618	20874
LSUH001844	Saline	Nasopharyngeal	2021-08-03	2021-08-03	12:00	50	Female	White	Caucasian/White	New Orleans	Orleans	70113	LA			Not Vaccinated	Unknown	Abbott ID Now	Unknown		8/3/2021	None	LSUH	YES	YES	Ochsner	LDH	full	LSUH001844E1S1	AY.25.1	AY.25.1	EPI_ISL_3404931	2021-08-14			8/13/2021	LSUH001844E1S1	PASS	11	0.908437	5679.78	3597	2572269	22220
LSUH001814	Saline	Nasopharyngeal	2021-08-04	2021-08-04	12:00	37	Female	White	Caucasian/White	New Orleans	Orleans	70124	LA			Not Vaccinated	Unknown	Abbott ID Now	Unknown		8/4/2021	None	LSUH	YES	YES	Ochsner	LDH	full	LSUH001814E1S1	AY.25.1	AY.25.1	EPI_ISL_3404901	2021-08-14			8/13/2021	LSUH001814E1S1	PASS	10	0.989299	14734.1	316	3759864	32119
CAT00053	saline	Nasopharyngeal	2021-08-05	2021-08-05	12:00	54	Female	Black/African American	African American/Black	Baton Rouge	East Baton Rouge	70806	LA	4/26/21		Not Vaccinated	Unknown	Abbott M2000	13.77	Medical waste	10/15/2021	None	LSUH	YES	YES	Ochsner	LACATS	full	CAT00053E1S1	AY.25.1	AY.25.1	EPI_ISL_5796844	2021-10-30			10/27/2021	CAT00053E1S1	PASS	15	0.997392	11547.7	31	8702085	80709
CAT00484	saline	Nasopharyngeal	2021-08-05	2021-08-05	12:00	60	Female	White	Caucasian/White	Harahan	Jefferson	70123	LA	3/29/21	4/28/21	Vaccinated	Unknown	Abbott M2000	14.2	medical waste	8/5/2021	None	LSUH	NO	YES	Ochsner	LACATS	full	CAT00484E1S1	AY.25.1	AY.25.1	EPI_ISL_7159833	2021-12-04			12/1/2021	CAT00484E1S1	PASS	121	0.994148	4610.23	317	1094476	9315
CAT00526	saline	Nasopharyngeal	2021-08-05	2021-08-05	12:00	21	Female	Black/African American	African American/Black	Chalmette	St Bernard	70043	LA			Not Vaccinated	Unknown	Abbott m2000	27.99	medical waste	8/5/2021	None	LSUH	YES	YES	Ochsner	LACATS	full	CAT00526E1S1	AY.25.1	AY.25.1	EPI_ISL_7552347	2021-12-10			12/8/2021	CAT00526E1S1	PASS	127	0.960037	1578.84	1218	1309570	436158
CAT00404	saline	Nasopharyngeal	2021-08-06	2021-08-06	12:00	30	Female	Unknown	Patient Refused	New Orleans	Orleans	70112	LA	9/29/21	11/10/21	Not Vaccinated	Unknown	Abbott M2000	18.14	medical waste	8/6/2021	None	LSUH	NO	YES	Ochsner	LACATS	full	CAT00404E1S1	AY.25.1	AY.25.1	EPI_ISL_7159756	2021-12-04			12/1/2021	CAT00404E1S1	PASS	120	0.98863	3160.39	316	771285	6336
CAT00551	saline	Nasopharyngeal	2021-08-06	2021-08-06	12:00	74	Female	White	Caucasian/White	Terrytown	Jefferson	70056	LA	1/9/21	1/30/21	Vaccinated	Unknown	Abbott m2000	16.17	medical waste	8/6/2021	None	LSUH	YES	YES	Ochsner	LACATS	full	CAT00551E1S1	AY.25.1	AY.25.1	EPI_ISL_7552371	2021-12-10	OL828397	LA-BIE-CAT00551	12/8/2021	CAT00551E1S1	PASS	126	0.989466	3646.33	290	1805000	14322
LSUH001997	Saline	Nasopharyngeal	2021-08-15	2021-08-15	12:00	27	Female	White	Latino/Latina/Hispanic	Kenner	Jefferson	70065	LA			Not Vaccinated	Unknown	Abbott ID Now	Unknown	Urgent Care	8/15/2021	None	LSUH	YES	YES	Ochsner	LDH	full	LSUH001997E1S3	AY.25.1	AY.25.1	EPI_ISL_3739674	2021-08-27	MZ937020	LA-BIE-LSUH001997	8/26/2021	LSUH001997E1S3	PASS	12	0.976089	6870.26	2345	1766750	17692
LSUH002056	Saline	Nasopharyngeal	2021-09-03	2021-09-03	12:00	14	Female	White	Caucasian/White	Denham Springs	Livingston	70706	LA			Not Vaccinated	asymptomatic	Abbott m2000	21	Medical waste	9/4/2021	None	LSUH	YES	YES	Ochsner	LDH	full	LSUH002056E1S1	AY.25.1	AY.25.1	EPI_ISL_4510638	2021-09-24	OK287833	LA-BIE-LSUH002056	9/22/2021	LSUH002056E1S1	PASS	20	0.997224	7375.58	55	1957495	15557
LSUH002078	Saline	Nasopharyngeal	2021-09-03	2021-09-03	12:00	74	Female	White	Caucasian/White	Baton Rouge	East Baton Rouge	70816	LA	1/14/21	2/4/21	Vaccinated	Unknown	Abbott m2000	15	Medical waste	9/4/2021	None	LSUH	YES	YES	Ochsner	LDH	full	LSUH002078E1S1	AY.25.1	AY.25.1	EPI_ISL_4510601	2021-09-24	OK287850	LA-BIE-LSUH002078	9/22/2021	LSUH002078E1S1	PASS	20	0.998194	10534.2	54	2594267	1231399
LSUH900282	VTM		2021-09-07	2021-09-07	12:00			Unknown	Unknown		Lafayette		LA			Unknown	Unknown	Thermo TaqPath	20.1	21-250-6913 Lafayette General	10/7/2021	None	LSUH	NO	YES	LDH	LDH	partial	LSUH900282E1S1	AY.25.1	AY.25.1	EPI_ISL_5193702	2021-10-14	OK510189	LA-BIE-LSUH900282	10/13/2021	LSUH900282E1S1	PASS	7	0.997927	14340.5	43	7068600	1684186
CAT00039	saline	Nasopharyngeal	2021-09-09	2021-09-09	12:00	67	Male	White	Caucasian/White	Destrehan	St Charles	70047	LA	3/12/21		Vaccinated	Unknown	Abbott M2000	19	Medical waste	10/15/2021	None	LSUH	YES	YES	Ochsner	LACATS	full	CAT00039E1S1	AY.25.1	AY.25.1	EPI_ISL_5796833	2021-10-30			10/27/2021	CAT00039E1S1	PASS	15	0.997091	9071.14	56	6557925	62103
LSUH900220	VTM	Nasal	2021-09-09	2021-09-09	12:00	11	Male	Black/African American	Not Hispanic or Latino	Angola	West Feliciana	70712	LA			Not Vaccinated	Unknown	Thermo TaqPath	24.6		9/22/2021	None	LSUH	YES	YES	LDH	LDH	partial	LSUH900220E1S1	AY.25.1	AY.25.1	EPI_ISL_4740939	2021-10-01			9/30/2021	LSUH900220E1S1	PASS	9	0.963783	7537.48	1528	2607952	23756
LSUH002144	DNA/RNA Shield	Nasopharyngeal	2021-09-10	2021-09-10	12:00	77	Male	White	Caucasian/White	Metairie	Jefferson	70001	LA	9/12/21		Not Vaccinated	symptomatic	Abbott m2000	Unknown	Hospital	9/10/2021	None	LSUH	YES	YES	Ochsner	LDH	full	LSUH002144E1S1	AY.25.1	AY.25.1	EPI_ISL_4510628	2021-09-24	OK287885	LA-BIE-LSUH002144	9/22/2021	LSUH002144E1S1	PASS	14	0.997157	8214.17	55	2744968	16865
LSUH002180	Saline	Nasopharyngeal	2021-09-23	2021-09-23	12:00	89	Male	White	Caucasian/White	Luling	St Charles	70070	LA	1/20/21	2/19/21	Vaccinated	Unknown	Abbott M2000	Unknown	Medical waste	9/24/2021	None	LSUH	YES	YES	Ochsner	LDH	full	LSUH002180E1S1	AY.25.1	AY.25.1	EPI_ISL_4967514	2021-10-07			10/6/2021	LSUH002180E1S1	PASS	13	0.986322	3762.6	64	8031476	37168
LSUH002187	DNA/RNA Shield	Nasopharyngeal	2021-09-28	2021-09-28	12:00	68	Male	White	Caucasian/White	Gulfport	Harrison	39503	MS			Not Vaccinated	Symptomatic	Abbott M2000	Unknown	Hospital	9/28/2021	None	LSUH	YES	YES	Ochsner	LDH	full	LSUH002187E1S1	AY.25.1	AY.25.1	EPI_ISL_4967521	2021-10-07	OK433767	MS-BIE-LSUH002187	10/6/2021	LSUH002187E1S1	PASS	9	0.997091	8148.19	54	10526008	71552
LSUH002218	Saline	Nasopharyngeal	2021-10-14	2021-10-14	12:00	62	Male	White	Latino/Latina/Hispanic	Mandeville	St Tammany	70471	LA			Not Vaccinated	Unknown	Abbott M2000	Unknown	Medical waste	10/14/2021	None	LSUH	YES	YES	Ochsner	LDH	partial	LSUH002218E1S1	AY.25.1	AY.25.1	EPI_ISL_5415690	2021-10-20	OK595056	LA-BIE-LSUH002218	10/20/2021	LSUH002218E1S1	PASS	6	0.997726	34384.2	48	22774320	5393084
CAT01394	saline	medical waste	2021-12-27	2021-12-27	12:00	42	Male	White	Hispanic or Latino/a	Marrero	Jefferson	70072	LA			Not Vaccinated	Unknown	Abbott M2000	24	medical waste		None	LSUH		YES	Ochsner	LACATS	full	CAT01394E1S1	AY.25.1	AY.25.1	EPI_ISL_15780108	2022-11-15	OP868910	LA-BIE-CAT01394	11/11/2022	CAT01394E1S1	PASS		0.991004	7906.57	422	1942805	474501
LSUH001179	Saline	Nasopharyngeal	2021-07-13	2021-07-13	12:00	44	Male	White	Caucasian/White	Gonzales	Ascension	70737	LA			Not Vaccinated	Unknown	Abbott ID Now	Unknown		7/13/2021	None	LSUH	YES	YES	Ochsner	LDH	full	LSUH001179E1S1	AY.25.3	AY.25.3					7/26/2021	LSUH001179E1S1	DID NOT PASS		0.449353	52.0635	6942	323366	178
LSUH001192	Saline	Nasopharyngeal	2021-07-19	2021-07-19	12:00	62	Female	White	Caucasian/White	Prarieville	Ascension	70769	LA			Not Vaccinated	Unknown	Abbott ID Now	Unknown		7/19/2021	None	LSUH	YES	YES	Ochsner	LDH	full	LSUH001192E1S1	AY.25.3	AY.25.3	EPI_ISL_3090910	2021-07-26	MZ637331	LA-BIE-LSUH001192	7/26/2021	LSUH001192E1S1	PASS	7	0.997157	4442.63	48	1345249	559190
LSUH001078	Saline	Nasopharyngeal	2021-07-08	2021-07-08	12:00	19	Female	White	Caucasian/White	Hammond	Tangipahoa	70403	LA			Not Vaccinated	Unknown	Abbott ID Now	Unknown		7/8/2021	No storage	LSUH	YES	YES	Ochsner	LDH	full	LSUH001078E1S1	AY.26	AY.26	EPI_ISL_3010363	2021-07-20	MZ577527	LA-BIE-LSUH001078	7/19/2021	LSUH001078E1S1	PASS	12	0.997492	12680.2	22	2928805	725855
LSUH001069	Saline	Nasopharyngeal	2021-07-12	2021-07-12	12:00	77	Female	White	Caucasian/White	Covington	St Tammany	70435	LA	1/12/21	2/2/21	Vaccinated	Unknown	Abbott ID Now	Unknown		7/12/2021	No storage	LSUH	YES	YES	Ochsner	LDH	full	LSUH001069E1S1	AY.26	AY.26	EPI_ISL_3010360	2021-07-20	MZ577524	LA-BIE-LSUH001069	7/19/2021	LSUH001069E1S1	PASS	8	0.997057	9662.28	50	2652167	21944
LSUH001154	Saline	Nasopharyngeal	2021-07-12	2021-07-12	12:00	47	Female	White	Caucasian/White	Paradis	St Charles	70080	LA			Not Vaccinated	Unknown	Abbott ID Now	Unknown		7/12/2021	None	LSUH	YES	YES	Ochsner	LDH	full	LSUH001154E1S1	AY.26	AY.26	EPI_ISL_3090883	2021-07-26	MZ637305	LA-BIE-LSUH001154	7/26/2021	LSUH001154E1S1	PASS	14	0.997091	3344.53	50	1061219	222711
LSUH001150	Saline	Nasopharyngeal	2021-07-13	2021-07-13	12:00	28	Male	Unknown	Unknown	New Orleans	Jefferson	70121	LA			Not Vaccinated	Unknown	Abbott ID Now	Unknown		7/13/2021	None	LSUH	YES	YES	Ochsner	LDH	full	LSUH001150E1S1	AY.26	AY.26	EPI_ISL_3090880	2021-07-26	MZ637302	LA-BIE-LSUH001150	7/26/2021	LSUH001150E1S1	PASS	13	0.997157	4482.24	49	1228975	9829
LSUH001174	Saline	Nasopharyngeal	2021-07-13	2021-07-13	12:00	20	Male	White	Caucasian/White	Slidell	St Tammany	70458	LA			Not Vaccinated	Unknown	Abbott ID Now	Unknown		7/13/2021	None	LSUH	YES	YES	Ochsner	LDH	full	LSUH001174E1S1	AY.26	AY.26	EPI_ISL_3090898	2021-07-26	MZ637320	LA-BIE-LSUH001174	7/26/2021	LSUH001174E1S1	PASS	13	0.989867	1625.58	50	531888	110077
LSUH001309	Saline	Nasopharyngeal	2021-07-14	2021-07-14	12:00	20	Female	Black/African American	Caucasian/White	Denham Springs	Livingston	70706	LA			Not Vaccinated	Unknown	Abbott ID Now	Unknown		7/14/2021	None	LSUH	YES	YES	Ochsner	LDH	full	LSUH001309E1S1	AY.26	AY.26	EPI_ISL_3088873	2021-07-26	MZ634154	LA-BIE-LSUH001309	7/23/2021	LSUH001309E1S1	PASS	12	0.932181	852.518	705	629310	2277
LSUH900009	VTM	Nasopharyngeal	2021-07-14	2021-07-14	12:00	68	Female	White	Unknown	Tickfaw	Tangipahoa	70466	LA			Not Vaccinated	Symptomatic	Thermo TaqPath	13.1	OLSU-00009	7/23/2021	None	LSUH	NO	YES	LDH	LDH	partial	LSUH900009E1S1	AY.26	AY.26	EPI_ISL_3148900	2021-07-30	MZ667229	LA-BIE-LSUH900009	7/28/2021	LSUH900009E1S1	PASS	7	0.995954	24925.3	18	6563453	66560
LSUH001176	Saline	Nasopharyngeal	2021-07-15	2021-07-15	12:00	23	Male	White	Caucasian/White	Avondale	Jefferson	70094	LA			Not Vaccinated	Unknown	Abbott ID Now	Unknown		7/15/2021	None	LSUH	YES	YES	Ochsner	LDH	full	LSUH001176E1S1	AY.26	AY.26	EPI_ISL_3090900	2021-07-26	MZ637322	LA-BIE-LSUH001176	7/26/2021	LSUH001176E1S1	PASS	11	0.997258	3386.13	50	1023639	7235
LSUH001281	Saline	Nasopharyngeal	2021-07-15	2021-07-15	12:00	23	Female	White	Caucasian/White	Abita Springs	St Tammany	70420	LA			Not Vaccinated	Unknown	Abbott ID Now	Unknown		7/15/2021	None	LSUH	YES	YES	Ochsner	LDH	full	LSUH001281E1S1	AY.26	AY.26	EPI_ISL_3090973	2021-07-26	MZ637392	LA-BIE-LSUH001281	7/26/2021	LSUH001281E1S1	PASS	11	0.997191	3548.65	49	961288	7590
LSUH001298	Saline	Nasopharyngeal	2021-07-15	2021-07-15	12:00	21	Male	Black/African American	African American/Black	Metairie	Jefferson	70003	LA			Not Vaccinated	Unknown	Abbott ID Now	Unknown		7/15/2021	None	LSUH	YES	YES	Ochsner	LDH	full	LSUH001298E1S1	AY.26	AY.26	EPI_ISL_3090977	2021-07-26	MZ637395	LA-BIE-LSUH001298	7/26/2021	LSUH001298E1S1	PASS	11	0.996489	2423.63	49	1047771	180780
LSUH001315	Saline	Nasopharyngeal	2021-07-15	2021-07-15	12:00	20	Male	Black/African American	African American/Black	New Orleans	Orleans	70128	LA			Not Vaccinated	Unknown	Abbott ID Now	Unknown		7/15/2021	None	LSUH	YES	YES	Ochsner	LDH	full	LSUH001315E1S1	AY.26	AY.26	EPI_ISL_3088876	2021-07-26	MZ634157	LA-BIE-LSUH001315	7/23/2021	LSUH001315E1S1	PASS	11	0.997258	5397.72	48	1502173	347951
LSUH001363	Saline	Nasopharyngeal	2021-07-15	2021-07-15	12:00	47	Male	White	Caucasian/White	Covington	St Tammany	70433	LA			Not Vaccinated	Unknown	Abbott ID Now	Unknown		7/15/2021	None	LSUH	YES	YES	Ochsner	LDH	full	LSUH001363E1S1	AY.26	AY.26	EPI_ISL_3088909	2021-07-26	MZ634190	LA-BIE-LSUH001363	7/23/2021	LSUH001363E1S1	PASS	11	0.997191	3833.64	50	1103927	480576
LSUH900010	VTM	Nasopharyngeal	2021-07-15	2021-07-15	12:00	79	Male	White	Not Hispanic or Latino	Hammond	Tangipahoa	70403	LA			Not Vaccinated	Symptomatic	Thermo TaqPath	21.8	OLSU-00010	7/23/2021	None	LSUH	NO	YES	LDH	LDH	partial	LSUH900010E1S1	AY.26	AY.26	EPI_ISL_3148902	2021-07-30	MZ667230	LA-BIE-LSUH900010	7/28/2021	LSUH900010E1S1	PASS	7	0.997224	26869.1	18	6958959	63093
LSUH001263	Saline	Nasopharyngeal	2021-07-16	2021-07-16	12:00	62	Male	White	Caucasian/White	Luling	St Charles	70070	LA	3/13/21		Vaccinated	Unknown	Abbott ID Now	Unknown		7/16/2021	None	LSUH	YES	YES	Ochsner	LDH	full	LSUH001263E1S1	AY.26	AY.26	EPI_ISL_3090957	2021-07-26	MZ637376	LA-BIE-LSUH001263	7/26/2021	LSUH001263E1S1	PASS	10	0.997057	4740.11	44	1271418	10149
LSUH001265	Saline	Nasopharyngeal	2021-07-16	2021-07-16	12:00	57	Female	White	Caucasian/White	Luling	St Charles	70070	LA	2/26/21	3/19/21	Vaccinated	Unknown	Abbott ID Now	Unknown		7/16/2021	None	LSUH	YES	YES	Ochsner	LDH	full	LSUH001265E1S1	AY.26	AY.26	EPI_ISL_3090959	2021-07-26	MZ637378	LA-BIE-LSUH001265	7/26/2021	LSUH001265E1S1	PASS	10	0.971474	2481.32	205	1026389	6822
LSUH001269	Saline	Nasopharyngeal	2021-07-16	2021-07-16	12:00	67	Female	White	Caucasian/White	Ponchatoula	Tangipahoa	70454	LA			Not Vaccinated	Unknown	Abbott ID Now	Unknown		7/16/2021	None	LSUH	YES	YES	Ochsner	LDH	full	LSUH001269E1S1	AY.26	AY.26	EPI_ISL_3090962	2021-07-26	MZ637381	LA-BIE-LSUH001269	7/26/2021	LSUH001269E1S1	PASS	10	0.997893	4997.81	18	1267302	597351
LSUH001288	Saline	Nasopharyngeal	2021-07-16	2021-07-16	12:00	30	Male	White	Caucasian/White	Destrehan	St Charles	70047	LA			Not Vaccinated	Unknown	Abbott ID Now	Unknown		7/16/2021	None	LSUH	YES	YES	Ochsner	LDH	full	LSUH001288E1S1	AY.26	AY.26	EPI_ISL_3088861	2021-07-26	MZ634142	LA-BIE-LSUH001288	7/23/2021	LSUH001288E1S1	PASS	10	0.997157	3954.01	50	1221552	493384
LSUH001251	Saline	Nasopharyngeal	2021-07-18	2021-07-18	12:00	34	Male	White	Caucasian/White	Abita Springs	St Tammany	70420	LA			Not Vaccinated	Unknown	Abbott ID Now	Unknown		7/18/2021	None	LSUH	YES	YES	Ochsner	LDH	full	LSUH001251E1S1	AY.26	AY.26	EPI_ISL_3090947	2021-07-26	MZ637368	LA-BIE-LSUH001251	7/26/2021	LSUH001251E1S1	PASS	8	0.986824	3192.43	108	1006639	207655
LSUH001253	Saline	Nasopharyngeal	2021-07-18	2021-07-18	12:00	29	Female	White	Caucasian/White	Abita Springs	St Tammany	70420	LA			Not Vaccinated	Unknown	Abbott ID Now	Unknown		7/18/2021	None	LSUH	YES	YES	Ochsner	LDH	full	LSUH001253E1S1	AY.26	AY.26	EPI_ISL_3090948	2021-07-26	MZ637369	LA-BIE-LSUH001253	7/26/2021	LSUH001253E1S1	PASS	8	0.997258	3477.54	45	885759	7673
LSUH001190	Saline	Nasopharyngeal	2021-07-19	2021-07-19	12:00	55	Male	White	Caucasian/White	Destrehan	St Charles	70047	LA			Not Vaccinated	Unknown	Abbott ID Now	Unknown		7/19/2021	None	LSUH	YES	YES	Ochsner	LDH	full	LSUH001190E1S1	AY.26	AY.26					7/26/2021	LSUH001190E1S1	DID NOT PASS		0.718557	499.525	3286	832907	60168
LSUH001314	Saline	Nasopharyngeal	2021-07-19	2021-07-19	12:00	39	Male	White	Other	Kenner	Jefferson	70065	LA			Not Vaccinated	Unknown	Abbott ID Now	Unknown		7/19/2021	None	LSUH	YES	YES	Ochsner	LDH	full	LSUH001314E1S1	AY.26	AY.26	EPI_ISL_3088875	2021-07-26	MZ634156	LA-BIE-LSUH001314	7/23/2021	LSUH001314E1S1	PASS	7	0.909842	2153.74	1892	1081407	7616
LSUH001361	Saline	Nasopharyngeal	2021-07-19	2021-07-19	12:00	16	Female	White	Caucasian/White	Madisonville	St Tammany	70447	LA			Not Vaccinated	Unknown	Abbott ID Now	Unknown		7/19/2021	None	LSUH	YES	YES	Ochsner	LDH	full	LSUH001361E1S1	AY.26	AY.26	EPI_ISL_3088907	2021-07-26	MZ634188	LA-BIE-LSUH001361	7/23/2021	LSUH001361E1S1	PASS	7	0.977327	2792.74	74	1010890	6410
LSUH001393	VTM	Nasopharyngeal	2021-07-19	2021-07-19	12:00	47	Male	White	Caucasian/White	Thibodaux	Lafourche	70301	LA			Not Vaccinated	Unknown	Abbott ID Now	Unknown		7/19/2021	None	LSUH	YES	YES	Ochsner	LDH	full	LSUH001393E1S1	AY.26	AY.26	EPI_ISL_3088934	2021-07-26	MZ634215	LA-BIE-LSUH001393	7/23/2021	LSUH001393E1S1	PASS	7	0.989332	1967.84	37	710757	4306
LSUH001403	Saline	Nasopharyngeal	2021-07-19	2021-07-19	12:00	31	Male	Black/African American	African American/Black	Metairie	Jefferson	70001	LA			Not Vaccinated	Unknown	Abbott ID Now	Unknown		7/19/2021	None	LSUH	YES	YES	Ochsner	LDH	full	LSUH001403E1S1	AY.26	AY.26	EPI_ISL_3088943	2021-07-26	MZ634224	LA-BIE-LSUH001403	7/23/2021	LSUH001403E1S1	PASS	7	0.997224	3704.12	38	939289	8491
LSUH001436	Saline	Nasopharyngeal	2021-07-19	2021-07-19	12:00	47	Male	White	Caucasian/White	Mandeville	St Tammany	70471	LA			Not Vaccinated	Unknown	Abbott ID Now	Unknown		7/19/2021	None	LSUH	YES	YES	Ochsner	LDH	full	LSUH001436E1S1	AY.26	AY.26	EPI_ISL_3088971	2021-07-26	MZ634251	LA-BIE-LSUH001436	7/23/2021	LSUH001436E1S1	PASS	7	0.962011	1595.62	467	845982	4056
LSUH001481	Saline	Nasopharyngeal	2021-07-20	2021-07-20	12:00	52	Male	White	Caucasian/White	Metairie	Jefferson	70001	LA	3/6/21	3/27/21	Vaccinated	Unknown	Abbott ID Now	Unknown		7/20/2021	None	LSUH	YES	YES	Ochsner	LDH	full	LSUH001481E1S1	AY.26	AY.26	EPI_ISL_3214708	2021-08-02	MZ681761	LA-BIE-LSUH001481	8/2/2021	LSUH001481E1S1	PASS	13	0.997157	2753.97	50	670577	5907
LSUH001590	Saline	Nasopharyngeal	2021-07-20	2021-07-20	12:00	34	Male	White	Caucasian/White	Bush	St Tammany	70431	LA			Not Vaccinated	Unknown	Abbott ID Now	Unknown		7/20/2021	None	LSUH	YES	YES	Ochsner	LDH	full	LSUH001590E1S1	AY.26	AY.26	EPI_ISL_3214736	2021-08-02	MZ681787	LA-BIE-LSUH001590	8/2/2021	LSUH001590E1S1	PASS	13	0.997057	3330.57	50	1012008	6934
LSUH001499	Saline	Nasopharyngeal	2021-07-21	2021-07-21	12:00	26	Male	White	Caucasian/White	New Orleans	Orleans	70115	LA	3/18/21		Not Vaccinated	Unknown	Abbott ID Now	Unknown	One dose of Moderna	7/21/2021	None	LSUH	YES	YES	Ochsner	LDH	full	LSUH001499E1S1	AY.26	AY.26	EPI_ISL_3242166	2021-08-04	MZ703443	LA-BIE-LSUH001499	8/2/2021	LSUH001499E1S1	PASS	14	0.997091	4955.29	43	1226268	11046
LSUH001474	Saline	Nasopharyngeal	2021-07-22	2021-07-22	12:00	34	Male	Black/African American	African American/Black	New Orleans	Orleans	70125	LA			Not Vaccinated	Unknown	Abbott ID Now	Unknown		7/22/2021	None	LSUH	YES	YES	Ochsner	LDH	full	LSUH001474E1S1	AY.26	AY.26	EPI_ISL_3242150	2021-08-04	MZ703431	LA-BIE-LSUH001474	8/2/2021	LSUH001474E1S1	PASS	13	0.996957	2714.93	47	667580	317244
LSUH001475	Saline	Nasopharyngeal	2021-07-22	2021-07-22	12:00	29	Male	Black/African American	African American/Black	New Orleans	Orleans	70115	LA			Not Vaccinated	Unknown	Abbott ID Now	Unknown		7/22/2021	None	LSUH	YES	YES	Ochsner	LDH	full	LSUH001475E1S1	AY.26	AY.26	EPI_ISL_3242151	2021-08-04	MZ703432	LA-BIE-LSUH001475	8/2/2021	LSUH001475E1S1	PASS	13	0.997191	4164.61	48	1090278	8749
LSUH001500	Saline	Nasopharyngeal	2021-07-22	2021-07-22	12:00	42	Female	White	Latino/Latina/Hispanic	Kenner	Jefferson	70065	LA	2/24/21	3/24/21	Vaccinated	Unknown	Abbott ID Now	Unknown		7/22/2021	None	LSUH	YES	YES	Ochsner	LDH	full	LSUH001500E1S1	AY.26	AY.26	EPI_ISL_3242167	2021-08-04	MZ703444	LA-BIE-LSUH001500	8/2/2021	LSUH001500E1S1	PASS	13	0.997091	4068.15	49	1132995	500624
LSUH001596	Saline	Nasopharyngeal	2021-07-22	2021-07-22	12:00	22	Male	White	Caucasian/White	Baton Rouge	East Baton Rouge	70820	LA			Not Vaccinated	Unknown	Abbott ID Now	Unknown		7/22/2021	None	LSUH	YES	YES	Ochsner	LDH	full	LSUH001596E1S1	AY.26	AY.26	EPI_ISL_3242219	2021-08-04	MZ703488	LA-BIE-LSUH001596	8/2/2021	LSUH001596E1S1	PASS	13	0.99699	3430.36	48	846333	7701
LSUH001505	Saline	Nasopharyngeal	2021-07-23	2021-07-23	12:00	80	Male	Black/African American	African American/Black	New Orleans	Orleans	70115	LA	1/15/21	2/5/21	Vaccinated	Unknown	Abbott ID Now	Unknown		7/23/2021	None	LSUH	YES	YES	Ochsner	LDH	full	LSUH001505E1S1	AY.26	AY.26	EPI_ISL_3242172	2021-08-04	MZ703448	LA-BIE-LSUH001505	8/2/2021	LSUH001505E1S1	PASS	12	0.997258	5243.66	50	1381850	11061
LSUH001559	Saline	Nasopharyngeal	2021-07-23	2021-07-23	12:00	31	Female	Black/African American	African American/Black	New Orleans	Orleans	70113	LA	12/30/20	1/20/21	Vaccinated	Unknown	Abbott ID Now	Unknown		7/23/2021	None	LSUH	YES	YES	Ochsner	LDH	full	LSUH001559E1S1	AY.26	AY.26	EPI_ISL_3242191	2021-08-04	MZ703463	LA-BIE-LSUH001559	8/2/2021	LSUH001559E1S1	PASS	12	0.997191	5168.26	47	1437696	10948
LSUH001570	Saline	Nasopharyngeal	2021-07-23	2021-07-23	12:00	59	Female	White	Caucasian/White	New Orleans	Orleans	70118	LA	2/22/21	3/23/21	Vaccinated	Unknown	Abbott ID Now	Unknown		7/23/2021	None	LSUH	YES	YES	Ochsner	LDH	full	LSUH001570E1S1	AY.26	AY.26	EPI_ISL_3242200	2021-08-04	MZ703470	LA-BIE-LSUH001570	8/2/2021	LSUH001570E1S1	PASS	12	0.997191	3746.87	48	905504	854754
LSUH001637	Saline	Nasopharyngeal	2021-07-23	2021-07-23	12:00	26	Male	White	Caucasian/White	Shreveport	Caddo	71106	LA	1/15/21	2/5/21	Vaccinated	Unknown	Abbott ID Now	Unknown		7/23/2021	None	LSUH	YES	YES	Ochsner	LDH	full	LSUH001637E1S1	AY.26	AY.26	EPI_ISL_3242247	2021-08-04	MZ703512	LA-BIE-LSUH001637	8/2/2021	LSUH001637E1S1	PASS	12	0.997191	4982.47	46	1294861	11000
LSUH001626	Saline	Nasopharyngeal	2021-07-24	2021-07-24	12:00	38	Female	White	Caucasian/White	Gonzales	Ascension	70737	LA	3/30/21		Vaccinated	Unknown	Abbott ID Now	Unknown		7/24/2021	None	LSUH	YES	YES	Ochsner	LDH	full	LSUH001626E1S1	AY.26	AY.26	EPI_ISL_3242239	2021-08-04	MZ703505	LA-BIE-LSUH001626	8/2/2021	LSUH001626E1S1	PASS	11	0.99699	4427.35	50	1118181	271957
LSUH001633	Saline	Nasopharyngeal	2021-07-24	2021-07-24	12:00	62	Female	Black/African American	African American/Black	Gonzales	Ascension	70737	LA	2/27/21	3/15/21	Vaccinated	Unknown	Abbott ID Now	Unknown		7/24/2021	None	LSUH	YES	YES	Ochsner	LDH	full	LSUH001633E1S1	AY.26	AY.26	EPI_ISL_3242243	2021-08-04	MZ703509	LA-BIE-LSUH001633	8/2/2021	LSUH001633E1S1	PASS	11	0.998127	5352.53	18	1335987	11840
LSUH001604	Saline	Nasopharyngeal	2021-07-25	2021-07-25	12:00	19	Female	White	Caucasian/White	Kenner	Jefferson	70062	LA			Not Vaccinated	Unknown	Abbott ID Now	Unknown		7/25/2021	None	LSUH	YES	YES	Ochsner	LDH	full	LSUH001604E1S1	AY.26	AY.26	EPI_ISL_3242224	2021-08-04	MZ703493	LA-BIE-LSUH001604	8/2/2021	LSUH001604E1S1	PASS	10	0.950139	829.466	504	510909	1906
LSUH001667	Saline	Nasopharyngeal	2021-07-27	2021-07-27	12:00	35	Male	White	Caucasian/White	Waggaman	Jefferson	70094	LA			Not Vaccinated	Unknown	Abbott ID Now	Unknown		7/27/2021	None	LSUH	YES	YES	Ochsner	LDH	full	LSUH001667E1S1	AY.26	AY.26	EPI_ISL_3259403	2021-08-05	MZ712846	LA-BIE-LSUH001667	8/5/2021	LSUH001667E1S1	PASS	9	0.978965	2172.28	1156	657049	139696
LSUH001720	Saline	Nasopharyngeal	2021-07-27	2021-07-27	12:00	26	Female	Black/African American	Latino/Latina/Hispanic	New Orleans	Orleans	70113	LA	3/13/21	4/2/21	Vaccinated	Unknown	Abbott ID Now	Unknown		7/27/2021	None	LSUH	YES	YES	Ochsner	LDH	full	LSUH001720E1S1	AY.26	AY.26	EPI_ISL_3259443	2021-08-05	MZ712852	LA-BIE-LSUH001720	8/5/2021	LSUH001720E1S1	PASS	9	0.992342	6363.89	384	1495984	1428262
LSUH001783	Saline	Nasopharyngeal	2021-07-27	2021-07-27	12:00	31	Male	White	Caucasian/White	Covington	St Tammany	70433	LA	3/24/21	4/14/21	Vaccinated	Unknown	Abbott ID Now	Unknown		7/27/2021	None	LSUH	YES	YES	Ochsner	LDH	full	LSUH001783E1S1	AY.26	AY.26	EPI_ISL_3259495	2021-08-05	MZ712930	LA-BIE-LSUH001783	8/5/2021	LSUH001783E1S1	PASS	9	0.997057	5060.6	57	1189753	574944
LSUH001714	Saline	Nasopharyngeal	2021-07-28	2021-07-28	12:00	68	Male	Other	Other	New Orleans	Orleans	70124	LA			Not Vaccinated	Unknown	Abbott ID Now	Unknown		7/28/2021	None	LSUH	YES	YES	Ochsner	LDH	full	LSUH001714E1S1	AY.26	AY.26	EPI_ISL_3259439	2021-08-05	MZ712911	LA-BIE-LSUH001714	8/5/2021	LSUH001714E1S1	PASS	8	0.997157	3966.41	56	965066	8807
LSUH001717	Saline	Nasopharyngeal	2021-07-28	2021-07-28	12:00	37	Male	White	Caucasian/White	New Orleans	Orleans	70122	LA	3/15/21	4/14/21	Vaccinated	Unknown	Abbott ID Now	Unknown		7/28/2021	None	LSUH	YES	YES	Ochsner	LDH	full	LSUH001717E1S1	AY.26	AY.26	EPI_ISL_3259441	2021-08-05	MZ712851	LA-BIE-LSUH001717	8/5/2021	LSUH001717E1S1	PASS	8	0.966659	2586.65	1361	775200	316637
LSUH001767	Saline	Nasopharyngeal	2021-07-28	2021-07-28	12:00	39	Female	White	Latino/Latina/Hispanic	Metairie	Jefferson	70003	LA	2/27/21	3/20/21	Vaccinated	Unknown	Abbott ID Now	Unknown		7/28/2021	None	LSUH	YES	YES	Ochsner	LDH	full	LSUH001767E1S1	AY.26	AY.26	EPI_ISL_3259479	2021-08-05	MZ712922	LA-BIE-LSUH001767	8/5/2021	LSUH001767E1S1	PASS	8	0.997091	6981.3	56	1659140	15253
LSUH001676	Saline	Nasopharyngeal	2021-07-29	2021-07-29	12:00	24	Female	White	Caucasian/White	Covington	St Tammany	70433	LA	7/25/21		Not Vaccinated	Unknown	Abbott ID Now	Unknown	One dose of Pfizer	7/29/2021	None	LSUH	YES	YES	Ochsner	LDH	full	LSUH001676E1S1	AY.26	AY.26	EPI_ISL_3259408	2021-08-05	MZ712893	LA-BIE-LSUH001676	8/5/2021	LSUH001676E1S1	PASS	7	0.997191	5070.75	56	1182424	10868
LSUH001710	Saline	Nasopharyngeal	2021-07-29	2021-07-29	12:00	30	Male	Black/African American	Latino/Latina/Hispanic	Kenner	Jefferson	70062	LA			Not Vaccinated	Unknown	Abbott ID Now	Unknown		7/29/2021	None	LSUH	YES	YES	Ochsner	LDH	full	LSUH001710E1S1	AY.26	AY.26	EPI_ISL_3259435	2021-08-05	MZ712827	LA-BIE-LSUH001710	8/5/2021	LSUH001710E1S1	PASS	7	0.997057	3909.42	59	957580	8458
LSUH001694	Saline	Nasopharyngeal	2021-07-30	2021-07-30	12:00	30	Female	White	Caucasian/White	New Orleans	Orleans	70115	LA	1/13/21	2/3/21	Vaccinated	Unknown	Abbott ID Now	Unknown		7/30/2021	None	LSUH	YES	YES	Ochsner	LDH	full	LSUH001694E1S1	AY.26	AY.26	EPI_ISL_3259425	2021-08-05	MZ712904	LA-BIE-LSUH001694	8/5/2021	LSUH001694E1S1	PASS	6	0.997191	5303.24	56	1250702	11626
LSUH001693	Saline	Nasopharyngeal	2021-07-31	2021-07-31	12:00	38	Male	Black/African American	African American/Black	New Orleans	Orleans	70122	LA			Not Vaccinated	Unknown	Abbott ID Now	Unknown		7/31/2021	None	LSUH	YES	YES	Ochsner	LDH	full	LSUH001693E1S1	AY.26	AY.26	EPI_ISL_3259424	2021-08-05	MZ712903	LA-BIE-LSUH001693	8/5/2021	LSUH001693E1S1	PASS	5	0.997124	4287.98	57	1009067	9822
LSUH001789	Saline	Nasopharyngeal	2021-07-31	2021-07-31	12:00	47	Male	White	Caucasian/White	Pascagoula	Hancock	39567	MS	5/20/21	6/10/21	Vaccinated	Unknown	Abbott ID Now	Unknown		7/31/2021	None	LSUH	YES	YES	Ochsner	LDH	full	LSUH001789E1S1	AY.26	AY.26	EPI_ISL_3259499	2021-08-05	MZ712869	MS-BIE-LSUH001789	8/5/2021	LSUH001789E1S1	PASS	5	0.97736	2266.63	800	824145	5101
LSUH001793	Saline	Nasopharyngeal	2021-08-01	2021-08-01	12:00	28	Female	White	Caucasian/White	New Orleans	Orleans	70130	LA			Not Vaccinated	Unknown	Abbott ID Now	Unknown		8/1/2021	None	LSUH	YES	YES	Ochsner	LDH	full	LSUH001793E1S1	AY.26	AY.26	EPI_ISL_3259501	2021-08-05	MZ712870	LA-BIE-LSUH001793	8/5/2021	LSUH001793E1S1	PASS	4	0.992576	4705.22	417	1139918	542099
LSUH001857	Saline	Nasopharyngeal	2021-08-02	2021-08-02	12:00	36	Female	White	Caucasian/White	Marrero	Jefferson	70072	LA			Not Vaccinated	Unknown	Abbott ID Now	Unknown		8/2/2021	None	LSUH	YES	YES	Ochsner	LDH	full	LSUH001857E1S1	AY.26	AY.26	EPI_ISL_3404941	2021-08-14			8/13/2021	LSUH001857E1S1	PASS	12	0.985319	9677.7	438	2623843	24999
CAT00246	saline	Nasopharyngeal	2021-08-03	2021-08-03	12:00	36	Female	Black/African American	African American/Black	Larose	Lafourche	70373	LA			Not Vaccinated	Unknown	Abbott M2000	23.03	Medical waste	8/3/2021	None	LSUH	YES	YES	Ochsner	LACATS	full	CAT00246E1S1	AY.26	AY.26	EPI_ISL_6259242	2021-11-11	OL450600	LA-BIE-CAT00246	11/10/2021	CAT00246E1S1	PASS	100	0.997091	8466.73	54	4597404	2037236
CAT00595	saline	Nasopharyngeal	2021-08-03	2021-08-03	12:00	52	Female	Black/African American	African American/Black	Larose	Lafourche	70373	LA			Not Vaccinated	Unknown	Abbott m2000	23.59	medical waste	8/3/2021	None	LSUH	YES	YES	Ochsner	LACATS	full	CAT00595E1S1	AY.26	AY.26	EPI_ISL_7552416	2021-12-10	OL828436	LA-BIE-CAT00595	12/8/2021	CAT00595E1S1	PASS	129	0.981507	4177.4	420	4080522	659410
LSUH001856	Saline	Nasopharyngeal	2021-08-03	2021-08-03	12:00	21	Male	Black/African American	African American/Black	New Orleans	Orleans	70118	LA			Not Vaccinated	Unknown	Abbott ID Now	Unknown		8/3/2021	None	LSUH	YES	YES	Ochsner	LDH	full	LSUH001856E1S1	AY.26	AY.26					8/13/2021	LSUH001856E1S1	DID NOT PASS		0.632846	310.825	8706	1831222	1676
LSUH001866	Saline	Nasopharyngeal	2021-08-03	2021-08-03	12:00	29	Female	White	Caucasian/White	New Orleans	Orleans	70124	LA	3/30/21	4/20/21	Vaccinated	Unknown	Abbott ID Now	Unknown		8/3/2021	None	LSUH	YES	YES	Ochsner	LDH	full	LSUH001866E1S1	AY.26	AY.26	EPI_ISL_3404948	2021-08-14			8/13/2021	LSUH001866E1S1	PASS	11	0.978765	1327.49	785	619539	3003
LSUH001867	Saline	Nasopharyngeal	2021-08-03	2021-08-03	12:00	34	Female	White	Patient Refused	New Orleans	Orleans	70124	LA			Not Vaccinated	Unknown	Abbott ID Now	Unknown		8/3/2021	None	LSUH	YES	YES	Ochsner	LDH	full	LSUH001867E1S1	AY.26	AY.26	EPI_ISL_3404949	2021-08-14	MZ798335	LA-BIE-LSUH001867	8/12/2021	LSUH001867E1S1	PASS	11	0.997392	12522.5	57	3581529	1541529
CAT00023	saline	Nasopharyngeal	2021-08-04	2021-08-04	12:00	26	Male	White	Caucasian/White	Jefferson	Jefferson	70121	LA			Not Vaccinated	Unknown	Abbott M2000	25.62	Medical waste	10/15/2021	None	LSUH	YES	YES	Ochsner	LACATS	full	CAT00023E1S1	AY.26	AY.26	EPI_ISL_5796822	2021-10-30			10/27/2021	CAT00023E1S1	PASS	15	0.981306	6932.41	375	6427527	56577
CAT00593	saline	Nasopharyngeal	2021-08-04	2021-08-04	12:00	36	Male	White	Caucasian/White	Geismar	Ascension	70734	LA			Not Vaccinated	Unknown	Abbott m2000	14.3	medical waste	8/4/2021	None	LSUH	YES	YES	Ochsner	LACATS	full	CAT00593E1S1	AY.26	AY.26	EPI_ISL_7552414	2021-12-10	OL828435	LA-BIE-CAT00593	12/8/2021	CAT00593E1S1	PASS	128	0.997258	9648.78	55	4959514	40090
LSUH001841	Saline	Nasopharyngeal	2021-08-04	2021-08-04	12:00	23	Female	Unknown	Patient Refused	Metairie	Jefferson	70005	LA			Not Vaccinated	Unknown	Abbott ID Now	Unknown		8/4/2021	None	LSUH	YES	YES	Ochsner	LDH	full	LSUH001841E1S1	AY.26	AY.26	EPI_ISL_3404928	2021-08-14			8/13/2021	LSUH001841E1S1	PASS	10	0.984416	8025.47	594	2110105	494960
CAT00044	saline	Nasopharyngeal	2021-08-05	2021-08-05	12:00	42	Male	White	Caucasian/White	Lafayette	Lafayette	70507	LA			Not Vaccinated	Unknown	Abbott M2000	11.65	Medical waste	10/15/2021	None	LSUH	YES	YES	Ochsner	LACATS	full	CAT00044E1S1	AY.26	AY.26	EPI_ISL_5796835	2021-10-30			10/27/2021	CAT00044E1S1	PASS	15	0.998194	12204.9	26	8861604	82632
CAT00084	saline	Nasopharyngeal	2021-08-05	2021-08-05	12:00	28	Female	Black/African American	African American/Black	Kenner	Jefferson	70065	LA			Not Vaccinated	Unknown	Abbott M2000	16.36	Medical waste	10/15/2021	None	LSUH	YES	YES	Ochsner	LACATS	full	CAT00084E1S1	AY.26	AY.26	EPI_ISL_5796867	2021-10-30			10/27/2021	CAT00084E1S1	PASS	15	0.99699	9051.38	53	7528497	1669557
CAT00455	saline	Nasopharyngeal	2021-08-05	2021-08-05	12:00	52	Female	White	Caucasian/White	Covington	St Tammany	70435	LA	7/30/21	8/27/21	Not Vaccinated	Unknown	Abbott M2000	13.06	medical waste	8/5/2021	None	LSUH	NO	YES	Ochsner	LACATS	full	CAT00455E1S1	AY.26	AY.26	EPI_ISL_7159805	2021-12-04			12/1/2021	CAT00455E1S1	PASS	121	0.997258	5143.98	56	1217482	10883
CAT00458	UTM	Nasopharyngeal	2021-08-05	2021-08-05	12:00	33	Male	Black/African American	African American/Black	Slidell	St Tammany	70458	LA			Not Vaccinated	Unknown	Abbott M2000	13.34	medical waste	8/5/2021	None	LSUH	NO	YES	Ochsner	LACATS	full	CAT00458E1S1	AY.26	AY.26	EPI_ISL_7159808	2021-12-04			12/1/2021	CAT00458E1S1	PASS	121	0.997258	3920.12	57	924779	450205
CAT00476	saline	Nasopharyngeal	2021-08-05	2021-08-05	12:00	70	Female	White	Caucasian/White	Poplarville	Pearl River	39470	MS	2/9/21	3/2/21	Vaccinated	Unknown	Abbott M2000	15.66	medical waste	8/5/2021	None	LSUH	NO	YES	Ochsner	LACATS	full	CAT00476E1S1	AY.26	AY.26	EPI_ISL_7159825	2021-12-04			12/1/2021	CAT00476E1S1	PASS	121	0.997091	4124.43	402	978176	243199
CAT00493	saline	Nasopharyngeal	2021-08-05	2021-08-05	12:00	38	Female	White	Caucasian/White	Metairie	Jefferson	70002	LA	3/15/21	4/5/21	Vaccinated	Unknown	Abbott M2000	14.41	medical waste	8/5/2021	None	LSUH	NO	YES	Ochsner	LACATS	full	CAT00493E1S1	AY.26	AY.26	EPI_ISL_7159841	2021-12-04			12/1/2021	CAT00493E1S1	PASS	121	0.997224	2349.53	58	617811	4546
CAT00496	saline	Nasopharyngeal	2021-08-05	2021-08-05	12:00	12	Female	Black/African American	African American/Black	Gretna	Jefferson	70053	LA			Not Vaccinated	Unknown	Abbott m2000	26.21	medical waste	8/5/2021	None	LSUH	YES	YES	Ochsner	LACATS	full	CAT00496E1S1	AY.26	AY.26	EPI_ISL_7552321	2021-12-10	OL828353	LA-BIE-CAT00496	12/8/2021	CAT00496E1S1	PASS	127	0.962913	1373.34	877	1669628	227472
CAT00535	saline	Nasopharyngeal	2021-08-05	2021-08-05	12:00	36	Male	White	Caucasian/White	Lockport	Lafourche	70374	LA			Not Vaccinated	Unknown	Abbott m2000	26	medical waste	8/5/2021	None	LSUH	YES	YES	Ochsner	LACATS	full	CAT00535E1S1	AY.26	AY.26	EPI_ISL_7552356	2021-12-10	OL828384	LA-BIE-CAT00535	12/8/2021	CAT00535E1S1	PASS	127	0.98241	1196.55	463	1120142	4838
LSUH001886	Saline	Nasopharyngeal	2021-08-05	2021-08-05	12:00	25	Male	White	Other	Saint Amant	Ascension	70774	LA			Not Vaccinated	Unknown	Abbott ID Now	Unknown		8/5/2021	None	LSUH	YES	YES	Ochsner	LDH	full	LSUH001886E1S1	AY.26	AY.26	EPI_ISL_3404964	2021-08-14			8/13/2021	LSUH001886E1S1	PASS	9	0.989366	15767.1	314	4125463	45044
CAT00180	saline	Nasopharyngeal	2021-08-06	2021-08-06	12:00	29	Female	White	Caucasian/White	Raceland	Lafourche	70394	LA			Not Vaccinated	Unknown	Abbott M2000	16.75	Medical waste	8/6/2021	None	LSUH	YES	YES	Ochsner	LACATS	full	CAT00180E1S1	AY.26	AY.26	EPI_ISL_6229976	2021-11-11	OL450542	LA-BIE-CAT00180	11/10/2021	CAT00180E1S1	PASS	97	0.997325	9314.13	57	5001944	36562
CAT00189	saline	Nasopharyngeal	2021-08-06	2021-08-06	12:00	31	Male	White	Caucasian/White	Kenner	Jefferson	70065	LA			Not Vaccinated	Unknown	Abbott M2000	22.3	Medical waste	8/6/2021	None	LSUH	YES	YES	Ochsner	LACATS	full	CAT00189E1S1	AY.26	AY.26	EPI_ISL_6259231	2021-11-11	OL450551	LA-BIE-CAT00189	11/10/2021	CAT00189E1S1	PASS	97	0.997157	9329.68	65	5471358	36678
CAT00195	saline	Nasopharyngeal	2021-08-06	2021-08-06	12:00	18	Female	White	Caucasian/White	Ponchatula	Tangipahoa	70454	LA			Not Vaccinated	Unknown	Abbott M2000	30.31	Medical waste	8/6/2021	None	LSUH	YES	YES	Ochsner	LACATS	full	CAT00195E1S1	AY.26	AY.26	EPI_ISL_6259280	2021-11-11	OL450556	LA-BIE-CAT00195	11/10/2021	CAT00195E1S1	PASS	97	0.914557	1724.24	2142	3485034	347360
CAT00203	saline	Nasopharyngeal	2021-08-06	2021-08-06	12:00	6	Male	Black/African American	African American/Black	Angie	Washington	70426	LA			Not Vaccinated	Unknown	Abbott M2000	19.84	Medical waste	8/6/2021	None	LSUH	YES	YES	Ochsner	LACATS	full	CAT00203E1S1	AY.26	AY.26	EPI_ISL_6259268	2021-11-11	OL450562	LA-BIE-CAT00203	11/10/2021	CAT00203E1S1	PASS	97	0.998228	10316.1	35	5280948	38860
CAT00212	saline	Nasopharyngeal	2021-08-06	2021-08-06	12:00	68	Male	White	Caucasian/White	Lacombe	St Tammany	70445	LA	3/3/21		Vaccinated	Unknown	Abbott M2000	19.05	Medical waste	8/6/2021	None	LSUH	YES	YES	Ochsner	LACATS	full	CAT00212E1S1	AY.26	AY.26	EPI_ISL_6259257	2021-11-11	OL450570	LA-BIE-CAT00212	11/10/2021	CAT00212E1S1	PASS	97	0.997258	10770.1	53	5696980	42648
CAT00218	saline	Nasopharyngeal	2021-08-06	2021-08-06	12:00	30	Male	Black/African American	African American/Black	Angie	Washington	70426	LA			Not Vaccinated	Unknown	Abbott M2000	18.16	Medical waste	8/6/2021	None	LSUH	YES	YES	Ochsner	LACATS	full	CAT00218E1S1	AY.26	AY.26	EPI_ISL_6259269	2021-11-11	OL450574	LA-BIE-CAT00218	11/10/2021	CAT00218E1S1	PASS	97	0.997224	9552.79	66	4566682	2176600
CAT00380	saline	medical waste	2021-08-06	2021-08-06	12:00	34	Male	Black/African American	African American/Black	Lacombe	St Tammany	70445	LA			Not Vaccinated	Unknown	Abbott M2000	18.98	Medical waste	8/6/2021	None	LSUH	YES	YES	Ochsner	LACATS	full	CAT00380E1S1	AY.26	AY.26	EPI_ISL_6814884	2021-11-26	OL704437	LA-BIE-CAT00380	11/24/2021	CAT00380E1S1	PASS	112	0.997191	5906.58	54	1522242	11329
CAT00394	vtm	medical waste	2021-08-06	2021-08-06	12:00	3	Male	Black/African American	African American/Black	Picayune	Pearl River	39466	MS			Not Vaccinated	Unknown	Abbott M2000	16.9	Medical waste	8/6/2021	None	LSUH	YES	YES	Ochsner	LACATS	full	CAT00394E1S1	AY.26	AY.26	EPI_ISL_6814898	2021-11-26	OL704449	MS-BIE-CAT00394	11/24/2021	CAT00394E1S1	PASS	112	0.997258	6240.35	56	1475583	359277
CAT00542	saline	Nasopharyngeal	2021-08-06	2021-08-06	12:00	51	Female	White	Caucasian/White	Raceland	Lafourche	70394	LA			Not Vaccinated	Unknown	Abbott m2000	22.25	medical waste	8/6/2021	None	LSUH	YES	YES	Ochsner	LACATS	full	CAT00542E1S1	AY.26	AY.26	EPI_ISL_7552363	2021-12-10	OL828390	LA-BIE-CAT00542	12/8/2021	CAT00542E1S1	PASS	126	0.974618	1437.01	691	1180318	207686
CAT00544	saline	Nasopharyngeal	2021-08-06	2021-08-06	12:00	33	Female	Black/African American	African American/Black	New Orleans	Orleans	70112	LA			Not Vaccinated	Unknown	Abbott m2000	14.78	medical waste	8/6/2021	None	LSUH	YES	YES	Ochsner	LACATS	full	CAT00544E1S1	AY.26	AY.26	EPI_ISL_7552364	2021-12-10	OL828391	LA-BIE-CAT00544	12/8/2021	CAT00544E1S1	PASS	126	0.997157	3296.55	62	1630160	13300
CAT00236	saline	Nasopharyngeal	2021-08-07	2021-08-07	12:00	67	Female	White	Caucasian/White	Westwego	Jefferson	70094	LA			Not Vaccinated	Unknown	Abbott M2000	19.38	Medical waste	8/7/2021	None	LSUH	YES	YES	Ochsner	LACATS	full	CAT00236E1S1	AY.26	AY.26	EPI_ISL_6259236	2021-11-11	OL450591	LA-BIE-CAT00236	11/10/2021	CAT00236E1S1	PASS	96	0.997626	12930.6	34	6427796	2972396
CAT00237	saline	Nasopharyngeal	2021-08-07	2021-08-07	12:00	41	Female	White	Caucasian/White	Slidell	St Tammany	70458	LA			Not Vaccinated	Unknown	Abbott M2000	12.25	Medical waste	8/7/2021	None	LSUH	YES	YES	Ochsner	LACATS	full	CAT00237E1S1	AY.26	AY.26	EPI_ISL_6259263	2021-11-11	OL450592	LA-BIE-CAT00237	11/10/2021	CAT00237E1S1	PASS	96	0.997927	12505.2	41	5930230	50262
LSUH001928	Saline	Nasopharyngeal	2021-08-12	2021-08-12	12:00	50	Female	White	Caucasian/White	Destrehan	St Charles	70047	LA	8/4/21		Not Vaccinated	Symptomatic	Abbott ID Now	Unknown	Hospital	8/12/2021	None	LSUH	YES	YES	Ochsner	LDH	full	LSUH001928E1S2	AY.26	AY.26	EPI_ISL_3739653	2021-08-27	MZ937006	LA-BIE-LSUH001928	8/26/2021	LSUH001928E1S2	PASS	15	0.996923	3522.5	620	1014010	220922
LSUH900170	VTM	Nasopharyngeal	2021-08-12	2021-08-12	12:00	84	Female	White	Not Hispanic or Latino	Houma	Terrebonne	70360	LA			Vaccinated	Unknown	Thermo TaqPath	13.7	OLSU-00170	8/25/2021	None	LSUH	NO	YES	LDH	LDH	full	LSUH900170E1S1	AY.26	AY.26	EPI_ISL_4510697	2021-09-24	OK287905	LA-BIE-LSUH900170	9/23/2021	LSUH900170E1S1	PASS	30	0.997559	12783.6	56	3149963	756053
CAT00099	saline	Nasopharyngeal	2021-08-13	2021-08-13	12:00	40	Female	Unknown	Unknown	Denham Springs	Livingston	70726	LA			Not Vaccinated	Unknown	Abbott M2000	24.45	Medical waste	8/13/2021	None	LSUH	YES	YES	Ochsner	LACATS	full	CAT00099E1S1	AY.26	AY.26	EPI_ISL_5934026	2021-11-05	OL355184	LA-BIE-CAT00099	11/3/2021	CAT00099E1S1	PASS	84	0.939906	4003.61	1565	3157550	29910
CAT00107	saline	Nasopharyngeal	2021-08-13	2021-08-13	12:00	34	Female	White	Caucasian/White	Metairie	Jefferson	70001	LA			Not Vaccinated	Unknown	Abbott M2000	14.21	Medical waste	8/13/2021	None	LSUH	YES	YES	Ochsner	LACATS	full	CAT00107E1S1	AY.26	AY.26	EPI_ISL_5934033	2021-11-05	OL355190	LA-BIE-CAT00107	11/3/2021	CAT00107E1S1	PASS	84	0.997291	11616.6	52	5403580	2674668
CAT00117	saline	Nasopharyngeal	2021-08-13	2021-08-13	12:00	36	Female	Black/African American	African American/Black	Baton Rouge	East Baton Rouge	70816	LA	8/6/21	8/27/21	Vaccinated	Unknown	Abbott M2000	18.19	Medical waste	8/13/2021	None	LSUH	YES	YES	Ochsner	LACATS	full	CAT00117E1S1	AY.26	AY.26	EPI_ISL_5934042	2021-11-05	OL355199	LA-BIE-CAT00117	11/3/2021	CAT00117E1S1	PASS	84	0.998027	10323.5	32	5010746	44072
CAT00125	saline	Nasopharyngeal	2021-08-13	2021-08-13	12:00	22	Female	Other	Middle Eastern/Arabic	Harvey	Jefferson	70058	LA	9/27/21		Not Vaccinated	Unknown	Abbott M2000	19.35	Medical waste	8/13/2021	None	LSUH	YES	YES	Ochsner	LACATS	full	CAT00125E1S1	AY.26	AY.26	EPI_ISL_5934048	2021-11-05	OL355204	LA-BIE-CAT00125	11/3/2021	CAT00125E1S1	PASS	84	0.997091	9344.34	54	4639606	1119964
CAT00133	saline	Nasopharyngeal	2021-08-13	2021-08-13	12:00	44	Female	White	Caucasian/White	Slidell	St Tammany	70461	LA			Not Vaccinated	Unknown	Abbott M2000	19.01	Medical waste	8/13/2021	None	LSUH	YES	YES	Ochsner	LACATS	full	CAT00133E1S1	AY.26	AY.26	EPI_ISL_5934055	2021-11-05	OL355211	LA-BIE-CAT00133	11/3/2021	CAT00133E1S1	PASS	84	0.997024	9651.3	64	4610838	45616
CAT00165	saline	Nasopharyngeal	2021-08-13	2021-08-13	12:00	38	Female	Black/African American	African American/Black	Baton Rouge	East Baton Rouge	70816	LA	8/27/21		Not Vaccinated	Unknown	Abbott M2000	28.77	Medical waste	8/13/2021	None	LSUH	YES	YES	Ochsner	LACATS	full	CAT00165E1S1	AY.26	AY.26					11/3/2021	CAT00165E1S1	DID NOT PASS		0.862656	2348.15	3597	2204148	365692
LSUH900151	VTM	Nasopharyngeal	2021-08-13	2021-08-13	12:00	22	Male	White	Not Hispanic or Latino	Houma	Terrebonne	70360	LA			Vaccinated	Unknown	Thermo TaqPath	17.3	OLSU-00151	8/25/2021	None	LSUH	NO	YES	LDH	LDH	full	LSUH900151E1S1	AY.26	AY.26	EPI_ISL_4510683	2021-09-24	OK287888	LA-BIE-LSUH900151	9/23/2021	LSUH900151E1S1	PASS	30	0.997358	12010.3	56	2994061	25062
CAT00116	saline	Nasopharyngeal	2021-08-14	2021-08-14	12:00	26	Male	White	Not Hispanic or Latino	Metairie	Jefferson	70001	LA			Not Vaccinated	Unknown	Abbott M2000	14.66	Medical waste	8/14/2021	None	LSUH	YES	YES	Ochsner	LACATS	full	CAT00116E1S1	AY.26	AY.26	EPI_ISL_5934041	2021-11-05	OL355198	LA-BIE-CAT00116	11/3/2021	CAT00116E1S1	PASS	83	0.997091	8678.45	54	4070008	38638
CAT00150	saline	Nasopharyngeal	2021-08-14	2021-08-14	12:00	33	Female	White	Caucasian/White	New Orleans	Orleans	70115	LA	3/16/21	4/6/21	Vaccinated	Unknown	Abbott M2000	18.19	Medical waste	8/14/2021	None	LSUH	YES	YES	Ochsner	LACATS	full	CAT00150E1S1	AY.26	AY.26	EPI_ISL_5934068	2021-11-05	OL355222	LA-BIE-CAT00150	11/3/2021	CAT00150E1S1	PASS	83	0.997091	11657.4	54	5536174	1350952
CAT00158	saline	Nasopharyngeal	2021-08-14	2021-08-14	12:00	10	Male	Black/African American	African American/Black	Zachary	East Baton Rouge	70791	LA			Not Vaccinated	Unknown	Abbott M2000	28.09	Medical waste	8/14/2021	None	LSUH	YES	YES	Ochsner	LACATS	full	CAT00158E1S1	AY.26	AY.26					11/3/2021	CAT00158E1S1	DID NOT PASS		0.839615	2378.48	4603	1860032	357854
LSUH002031	Saline	Nasopharyngeal	2021-08-14	2021-08-14	12:00	31	Male	White	Caucasian/White	Pearl River	St Tammany	70452	LA			Not Vaccinated	Unknown	Abbott m2000	15	Medical waste	8/17/2021	ID Freezer	LSUH	YES	YES	Ochsner	LDH	full	LSUH002031E1S3	AY.26	AY.26	EPI_ISL_3739708	2021-08-27	MZ937038	LA-BIE-LSUH002031	8/26/2021	LSUH002031E1S3	PASS	10	0.997291	11589.4	54	2846361	704387
CAT00131	saline	Nasopharyngeal	2021-08-15	2021-08-15	12:00	46	Female	Black/African American	African American/Black	Marrero	Jefferson	70072	LA			Not Vaccinated	Unknown	Abbott M2000	22.14	Medical waste	8/15/2021	None	LSUH	YES	YES	Ochsner	LACATS	full	CAT00131E1S1	AY.26	AY.26	EPI_ISL_5934053	2021-11-05	OL355209	LA-BIE-CAT00131	11/3/2021	CAT00131E1S1	PASS	82	0.996622	6147.85	85	3350786	30116
CAT00164	saline	Nasopharyngeal	2021-08-15	2021-08-15	12:00	67	Male	White	Caucasian/White	Metarie	Jefferson	70005	LA			Not Vaccinated	Unknown	Abbott M2000	18.18	Medical waste	8/15/2021	None	LSUH	YES	YES	Ochsner	LACATS	full	CAT00164E1S1	AY.26	AY.26	EPI_ISL_5934079	2021-11-05	OL355232	LA-BIE-CAT00164	11/3/2021	CAT00164E1S1	PASS	82	0.997024	8022.98	61	3812412	37724
LSUH002014	Saline	Nasopharyngeal	2021-08-16	2021-08-16	12:00	85	Female	White	Caucasian/White	La Place	St John The Baptist	70068	LA	8/13/21		Not Vaccinated	Symptomatic	Abbott ID Now	Unknown	Hospital	8/16/2021	None	LSUH	YES	YES	Ochsner	LDH	full	LSUH002014E1S3	AY.26	AY.26	EPI_ISL_3739703	2021-08-27	MZ937032	LA-BIE-LSUH002014	8/26/2021	LSUH002014E1S3	PASS	11	0.997124	8730.27	85	2334120	1040195
LSUH002019	Saline	Nasopharyngeal	2021-08-18	2021-08-18	12:00	77	Female	Black/African American	African American/Black	New Orleans	Orleans	70122	LA			Not Vaccinated	Symptomatic	Abbott ID Now	Unknown	Hospital	8/18/2021	None	LSUH	YES	YES	Ochsner	LDH	full	LSUH002019E1S3	AY.26	AY.26	EPI_ISL_3739694	2021-08-27	MZ937034	LA-BIE-LSUH002019	8/26/2021	LSUH002019E1S3	PASS	9	0.967562	4424.64	3285	1796250	11584
LSUH900294	VTM		2021-09-07	2021-09-07	12:00			Unknown	Unknown		Lafayette		LA			Unknown	Unknown	Thermo TaqPath	24.5	21-250-3089 Lafayette General	10/7/2021	None	LSUH	NO	YES	LDH	LDH	partial	LSUH900294E1S1	AY.26	AY.26	EPI_ISL_5193714	2021-10-14			10/13/2021	LSUH900294E1S1	PASS	7	0.96813	5217.72	766	6031558	868160
[truncated: 3,701 more rows]
