# Supplementary material for: Long COVID incidence across SARS-CoV-2 lineages and identification of conserved spike targets for multivalent vaccines
Source: J Clin Transl Sci. 2025 Dec 19;9(1):e288. doi: 10.1017/cts.2025.10226 (PMC12780800; doi:10.1017/cts.2025.10226)
Supplement: Kim et al. supplementary material 6 — Kim et al. supplementary material [file S2059866125102264sup006.csv]

PANGO	Vaccinated count	Vaccinated age	Unvaccinated count	Unvaccinated age
B.1	8	60.88	228	40.2
B.1.1.7	13	50.85	63	33.94
AY.100	20	54.35	40	28.75
AY.103	25	45.12	48	33.33
AY.25	91	48.78	281	33.02
AY.26	23	43.09	56	29.84
